# Supplementary material for: A comparative analysis of DNA barcode microarray feature size
Source: BMC Genomics. 2009 Oct 13;10:471. doi: 10.1186/1471-2164-10-471 (PMC2765990; doi:10.1186/1471-2164-10-471)
Supplement: Additional file 1 — supplementary_data. A collection of processed microarray data corresponding to the experiments from the manuscript. Experimental details are included in the individual file names within the collection. [file 1471-2164-10-471-S1.ZIP]

Archive with 19 entries (18 files):
- Experiment_1_TAG3_DMSO.tab
- Experiment_1_TAG3_tunicamycin.tab
- Experiment_1_TAG4_DMSO.tab
- Experiment_1_TAG4_tunicamycin.tab
- Experiment_1_Tiling_DMSO.tab
- Experiment_1_Tiling_tunicamycin.tab
- Experiment_2_Tiling_DMSO.tab
- Experiment_2_Tiling_tunicamycin.tab
- Experiment_2_Tiling_with_gDNA_DMSO.tab
- Experiment_2_Tiling_with_gDNA_tunicamycin.tab
- Experiment_3_TAG3.tab
- __MACOSX/
- __MACOSX/._Experiment_3_TAG3.tab
- Experiment_3_TAG3_Ab.tab
- Experiment_3_TAG4.tab
- Experiment_3_TAG4_Ab.tab
- Experiment_3_Tiling.tab
- Experiment_3_Tiling_Ab.tab
- feature_size_data.readme
