# Supplementary material for: A comparative analysis of DNA barcode microarray feature size
Source: BMC Genomics. 2009 Oct 13;10:471. doi: 10.1186/1471-2164-10-471 (PMC2765990; doi:10.1186/1471-2164-10-471)
Supplement: Additional file 1 — supplementary_data. A collection of processed microarray data corresponding to the experiments from the manuscript. Experimental details are included in the individual file names within the collection. [file 1471-2164-10-471-S1.ZIP › Experiment_1_TAG3_DMSO.tab]

tag_3_at	AACCACGCGGGTGTTTGTTT	29.0	unassigned	unassigned	0
tag_4_at	GGGCACAGGGTTATATCTTT	30.0	unassigned	unassigned	0
tag_5_at	AGAGGCGCGGTTCTTCCTTT	27.3	unassigned	unassigned	0
tag_6_at	GGCCGCATGTTTACGCCTTT	31.0	unassigned	unassigned	0
tag_7_at	CGGAGCCCGTTTGCTGATTT	113.3	unassigned	unassigned	0
tag_8_at	CGCTGCGGGTTTAGACATTT	26.8	unassigned	unassigned	0
tag_9_at	CGGAGAAGCGTTTCATTGTT	26.3	unassigned	unassigned	0
tag_10_at	CCAGGGCGCTTTATTGAGTT	29.0	unassigned	unassigned	0
tag_11_at	ACCGTGTCTTTGCCGGAGTT	82.3	unassigned	unassigned	0
tag_12_at	GGCACCTAGTTTAGTCAGTT	28.0	unassigned	unassigned	0
tag_13_at	GCGAACGAGTTTCCCTTCTT	25.3	unassigned	unassigned	0
tag_14_at	GGATATACGTTTCCACCCTT	27.0	unassigned	unassigned	0
tag_15_at	GGCAGTTATTTGGGCCACTT	27.0	unassigned	unassigned	0
tag_16_at	CGCAGGATGTGTTCAGTATT	26.0	unassigned	unassigned	0
tag_17_at	CGCTGAGAGTTTGGCCTATT	26.0	unassigned	unassigned	0
tag_18_at	GGGCTCGTCTTTACAGCATT	29.0	unassigned	unassigned	0
tag_19_at	CGGATCAGTTGTTACCCATT	27.0	unassigned	unassigned	0
tag_20_at	ACGAGCGTCTGTTCTCTGGT	26.0	unassigned	unassigned	0
tag_21_at	CGACTATGCTTTGGACTGGT	39.0	unassigned	unassigned	0
tag_22_at	CCCATTAAGTGTTGTGCGGT	36.3	unassigned	unassigned	0
tag_23_at	GGCTACCTCTTTCATGCGGT	26.0	unassigned	unassigned	0
tag_24_at	GCAATTCACTTTACCTGCGT	26.3	unassigned	unassigned	0
tag_25_at	TTGTCAGACTTTCACGACGT	29.0	unassigned	unassigned	0
tag_26_at	GGGATTCTATTTCGCAACGT	25.3	unassigned	unassigned	0
tag_27_at	CGGACATGATTTATCCCAGT	26.8	unassigned	unassigned	0
tag_28_at	GGCGTCCGATTTGTAGCTCT	27.0	unassigned	unassigned	0
tag_29_at	GGAGTTACTGTTACAACGCT	26.8	unassigned	unassigned	0
tag_30_at	GCGATGTCGGTTATCCTCCT	30.0	unassigned	unassigned	0
tag_31_at	GGCTCTGATGTTGCGTACCT	25.3	unassigned	unassigned	0
tag_32_at	CGCTGAAATGTTAGGGAACT	26.0	unassigned	unassigned	0
tag_33_at	GCGTATGACTCGTTAGTGAT	27.0	unassigned	unassigned	0
tag_34_at	GGTGTAAAGTCGTTCCAGAT	26.0	unassigned	unassigned	0
tag_35_at	CGCTAATTGTGTCTGAGCAT	32.3	unassigned	unassigned	0
tag_36_at	GGATTAACCGTTCCTCACAT	26.0	unassigned	unassigned	0
tag_37_at	CGTACTGTGTGTGGATCAAT	30.0	unassigned	unassigned	0
tag_38_at	GGCTTGACCCTTAACACAAT	27.0	unassigned	unassigned	0
tag_39_at	ACATTGCTTCGTGTAAGGTG	33.0	unassigned	unassigned	0
tag_40_at	CGTGGTGATCTTAGACTCTG	27.0	unassigned	unassigned	0
tag_41_at	GTCTGCGCTCTTCAAATCTG	25.0	unassigned	unassigned	0
tag_42_at	GGATAACTTCTTCTAGGCTG	27.0	unassigned	unassigned	0
tag_43_at	CTTCGTATTCGTACACACTG	26.0	unassigned	unassigned	0
tag_44_at	CTCTATTCCGGTATAATCGG	25.3	unassigned	unassigned	0
tag_45_at	TTAATGTCCGTGCATGAAGG	40.0	unassigned	unassigned	0
tag_46_at	ACTCTCAGTGGTGCTCAAGG	30.3	unassigned	unassigned	0
tag_47_at	TACCTAAGGATTAAGGGTCG	29.0	unassigned	unassigned	0
tag_48_at	CTATATGGCTGTATCCTGCG	28.0	unassigned	unassigned	0
tag_49_at	TTATAGATACTTCCGCCGCG	32.0	unassigned	unassigned	0
tag_50_at	TATACGCGACTTGCGAGACG	31.0	unassigned	unassigned	0
tag_51_at	CGGCTTGACTTTCCGTAGGT	25.0	unassigned	unassigned	0
tag_52_at	GACATTTCGTTGACGTAGGT	27.0	unassigned	unassigned	0
tag_53_at	CACGGTCTCTGTTGCTAGGT	36.0	unassigned	unassigned	0
tag_54_at	CGCGAGAGTTCGTTATATCT	26.0	unassigned	unassigned	0
tag_55_at	AGCGCCGTCGTTCTTGATCT	49.0	unassigned	unassigned	0
tag_56_at	GTGTAACGCTGTTCGCATCT	29.0	unassigned	unassigned	0
tag_57_at	CTATACGGATTTCGCCATCT	26.0	unassigned	unassigned	0
tag_58_at	GGCGCGTCAGTTATATCTAT	35.3	unassigned	unassigned	0
tag_59_at	GGTCAGCTCGTTCAATCTAT	26.8	unassigned	unassigned	0
tag_60_at	CGGCGTCTACGTTGTGCTAT	41.3	unassigned	unassigned	0
tag_61_at	GGACTATGCGTTACTGCTAT	34.3	unassigned	unassigned	0
tag_62_at	GGACACTCTCTTCGTCTGTG	180.0	unassigned	unassigned	0
tag_63_at	GTGTCACGTATTAACCTGTG	97.0	unassigned	unassigned	0
tag_64_at	GTGATGCGTCTTCCACTGTG	47.0	unassigned	unassigned	0
tag_65_at	GCGCCAGTATATTGTATGTG	31.0	unassigned	unassigned	0
tag_66_at	TTATACTACGTGCGCGACGG	50.0	unassigned	unassigned	0
tag_67_at	TTGACACACGTTACCGACGG	215.3	unassigned	unassigned	0
tag_68_at	AGTCACTGAAGTTACGACGG	60.0	unassigned	unassigned	0
tag_69_at	CTAGTCACTTGTAGTCACGG	25.0	unassigned	unassigned	0
tag_70_at	TTACGATTGCGTGGTCTCCG	47.0	unassigned	unassigned	0
tag_71_at	GTAGTCCTGATTCGTCTCCG	39.0	unassigned	unassigned	0
tag_72_at	GTCGTATGACTTGCTCTCCG	47.0	unassigned	unassigned	0
tag_73_at	TGTAGTACCCTTAGGCTCCG	106.0	unassigned	unassigned	0
tag_74_at	GGCAATTCAGTGTACTCTAG	33.0	unassigned	unassigned	0
tag_75_at	GTAACGTCACTTCACTCTAG	52.0	unassigned	unassigned	0
tag_76_at	CGTGAGTGATGTCTATCTAG	34.0	unassigned	unassigned	0
tag_77_at	GGTCATCTGATTCGATCTAG	28.0	unassigned	unassigned	0
tag_78_at	CGAGTCGTCATTAGTAAGAG	46.0	unassigned	unassigned	0
tag_79_at	GTATCCGAACTTCCTAAGAG	28.0	unassigned	unassigned	0
tag_80_at	CTAACGATGTGTACGAAGAG	33.0	unassigned	unassigned	0
tag_81_at	CTCGACTCACTTAGAAAGAG	32.8	unassigned	unassigned	0
tag_82_at	GATCTACTGTACGAGAGTTC	53.0	unassigned	unassigned	0
tag_83_at	TAGGTCGGTCTCACCAGTTC	28.0	unassigned	unassigned	0
tag_84_at	TAGTCTCGGTGACGGTCTTC	31.3	unassigned	unassigned	0
tag_85_at	GCGCGTATCTAGTAGTCTTC	75.3	unassigned	unassigned	0
tag_86_at	GTATCACATGGTCTCGCTGC	58.3	unassigned	unassigned	0
tag_87_at	TACTCGACAGATTGCGCTGC	47.3	unassigned	unassigned	0
tag_88_at	TGATACTCTGCTCTAGCTGC	45.3	unassigned	unassigned	0
tag_89_at	TAGTATAGTCCGTCTCCTGC	76.3	unassigned	unassigned	0
tag_90_at	GCTGCTATCGCGTAATGACC	32.0	unassigned	unassigned	0
tag_91_at	TATACGCCGATGTAGGGACC	285.8	unassigned	unassigned	0
tag_92_at	TACTCTAAGCGGGTAGGACC	277.0	unassigned	unassigned	0
tag_93_at	TAGGTAGCACCGATTCGACC	29.0	unassigned	unassigned	0
tag_94_at	TAAGCTAGTCCTCTACAGAC	32.0	unassigned	unassigned	0
tag_95_at	AAAGTGCGACGGTCACAGAC	36.0	unassigned	unassigned	0
tag_96_at	ATGACGCTCTATGCACAGAC	61.3	unassigned	unassigned	0
tag_97_at	TTAGTATCCCGTACACAGAC	34.0	unassigned	unassigned	0
tag_98_at	GCGGGACCTAGTAAATAGTA	31.0	unassigned	unassigned	0
tag_99_at	TAAACCCGTCGCGGTGAGTA	86.0	unassigned	unassigned	0
tag_100_at	GTGTTCCAGTCCCGTGAGTA	145.3	unassigned	unassigned	0
tag_101_at	ATCGACCGTCATCGGGAGTA	60.0	unassigned	unassigned	0
tag_102_at	AAGTACAGCCGTCAACGCGA	41.0	unassigned	unassigned	0
tag_103_at	CGATAATCACGTAGTAGCGA	99.0	unassigned	unassigned	0
tag_104_at	TATGCCAGAGCGTCTAGCGA	36.0	unassigned	unassigned	0
tag_105_at	TAGACACGCGGTCATAGCGA	146.0	unassigned	unassigned	0
tag_106_at	GGAGTCCTGTTTCACTAGGT	26.0	unassigned	unassigned	0
tag_107_at	CCCGCTAGGTTTGTATAGGT	138.0	unassigned	unassigned	0
tag_108_at	CCCGCTATCTGTTGTGAGGT	232.0	unassigned	unassigned	0
tag_109_at	CCCTGATAGTGTTATGAGGT	29.0	unassigned	unassigned	0
tag_110_at	CGGTAGGTATGTTCCCATCT	32.0	unassigned	unassigned	0
tag_111_at	GGTGAACACTTTCGACATCT	33.0	unassigned	unassigned	0
tag_112_at	GCGGGTTACGTTAAACATCT	34.0	unassigned	unassigned	0
tag_113_at	CGGCGATCATGTTCTAATCT	27.3	unassigned	unassigned	0
tag_114_at	GCCGTAATCGTTATGGCTAT	29.3	unassigned	unassigned	0
tag_115_at	CCGTCTCGTCGTTAGGCTAT	29.3	unassigned	unassigned	0
tag_116_at	CGGTAGATCGTTGTCGCTAT	37.0	unassigned	unassigned	0
tag_117_at	AGTGTCCTCGTTCGCGCTAT	46.0	unassigned	unassigned	0
tag_118_at	CGAGTACGTCTTAGTATGTG	92.0	unassigned	unassigned	0
tag_119_at	CGCCGTAGTATTAAGATGTG	31.0	unassigned	unassigned	0
tag_120_at	GGACTGTCTCTTACCATGTG	54.0	unassigned	unassigned	0
tag_121_at	CACTGTGGTCGTATAATGTG	64.0	unassigned	unassigned	0
tag_122_at	GTGTCAGCCAGTTATCACGG	41.3	unassigned	unassigned	0
tag_123_at	TGATCTATGTGTACGCACGG	32.0	unassigned	unassigned	0
tag_124_at	GGAGATATTGCTATACACGG	33.0	unassigned	unassigned	0
tag_125_at	TCTACTAGGTGTCGTAACGG	34.0	unassigned	unassigned	0
tag_126_at	TATAGCTCTGGTACGCTCCG	81.0	unassigned	unassigned	0
tag_127_at	TAGTGTGAGACCTTCCTCCG	38.0	unassigned	unassigned	0
tag_128_at	TGGTCACTATACTTACTCCG	46.0	unassigned	unassigned	0
tag_129_at	TCTGGATCTGGTGTACTCCG	42.0	unassigned	unassigned	0
tag_130_at	GTCCAGCTACTTACATCTAG	33.3	unassigned	unassigned	0
tag_131_at	GGTCGTAGATATTCTGCTAG	44.0	unassigned	unassigned	0
tag_132_at	TGTATGCAGTATTCGGCTAG	70.0	unassigned	unassigned	0
tag_133_at	TTCAGTGACCTTACGGCTAG	81.3	unassigned	unassigned	0
tag_134_at	TTCGTGTAACAGGAGTTCAG	48.0	unassigned	unassigned	0
tag_135_at	GTGTATTAGCAGGACTTCAG	55.0	unassigned	unassigned	0
tag_136_at	GACTATTCCGAGCACTTCAG	42.0	unassigned	unassigned	0
tag_137_at	TACGCTTCAGCTAACTTCAG	93.0	unassigned	unassigned	0
tag_138_at	CGACTTCGTAAGGACTCTTC	28.0	unassigned	unassigned	0
tag_139_at	GAGTAGATGTCCCTCGCTTC	33.0	unassigned	unassigned	0
tag_140_at	TATAGAGTGTACGGGCCTTC	79.0	unassigned	unassigned	0
tag_141_at	TACAGCGTGTGGGCTACTTC	60.0	unassigned	unassigned	0
tag_142_at	ATCATGCGTCGTAGACCTGC	61.0	unassigned	unassigned	0
tag_143_at	TGTGCTATGAGTCGTACTGC	91.0	unassigned	unassigned	0
tag_144_at	GTGACACTCATTACTACTGC	57.0	unassigned	unassigned	0
tag_145_at	GTAGAATCTCGTCCGACTGC	50.3	unassigned	unassigned	0
tag_146_at	ACTGATACGTCTATGCGACC	65.0	unassigned	unassigned	0
tag_147_at	GACTCAATGTAGTACCGACC	27.0	unassigned	unassigned	0
tag_148_at	TACTCGAAGACATTACGACC	27.0	unassigned	unassigned	0
tag_149_at	TACAATAGGCGGTGACGACC	38.0	unassigned	unassigned	0
tag_150_at	CTGATACCGTAGTAACAGAC	35.3	unassigned	unassigned	0
tag_151_at	CTCTATGCTCCTAGTAAGAC	30.0	unassigned	unassigned	0
tag_152_at	GGTCGCCTATACTCTAAGAC	84.0	unassigned	unassigned	0
tag_153_at	ATGACTCCGGGTACGAAGAC	28.0	unassigned	unassigned	0
tag_154_at	TGCCTAAGTCGTCAGGAGTA	74.0	unassigned	unassigned	0
tag_155_at	TCTACGGCTACGTGCGAGTA	253.3	unassigned	unassigned	0
tag_156_at	CTACGCCGTGATAGCGAGTA	199.0	unassigned	unassigned	0
tag_3_at	AACCACGCGGCTGTTTGTTT	25.3	unassigned	unassigned	0
tag_4_at	GGGCACAGGGATATATCTTT	26.0	unassigned	unassigned	0
tag_5_at	AGAGGCGCGGATCTTCCTTT	26.0	unassigned	unassigned	0
tag_6_at	GGCCGCATGTATACGCCTTT	26.0	unassigned	unassigned	0
tag_7_at	CGGAGCCCGTATGCTGATTT	25.0	unassigned	unassigned	0
tag_8_at	CGCTGCGGGTATAGACATTT	27.0	unassigned	unassigned	0
tag_9_at	CGGAGAAGCGATTCATTGTT	24.0	unassigned	unassigned	0
tag_10_at	CCAGGGCGCTATATTGAGTT	24.0	unassigned	unassigned	0
tag_11_at	ACCGTGTCTTAGCCGGAGTT	27.0	unassigned	unassigned	0
tag_12_at	GGCACCTAGTATAGTCAGTT	25.0	unassigned	unassigned	0
tag_13_at	GCGAACGAGTATCCCTTCTT	24.3	unassigned	unassigned	0
tag_14_at	GGATATACGTATCCACCCTT	25.0	unassigned	unassigned	0
tag_15_at	GGCAGTTATTAGGGCCACTT	25.0	unassigned	unassigned	0
tag_16_at	CGCAGGATGTCTTCAGTATT	25.0	unassigned	unassigned	0
tag_17_at	CGCTGAGAGTATGGCCTATT	26.0	unassigned	unassigned	0
tag_18_at	GGGCTCGTCTATACAGCATT	26.0	unassigned	unassigned	0
tag_19_at	CGGATCAGTTCTTACCCATT	25.0	unassigned	unassigned	0
tag_20_at	ACGAGCGTCTCTTCTCTGGT	24.0	unassigned	unassigned	0
tag_21_at	CGACTATGCTATGGACTGGT	32.0	unassigned	unassigned	0
tag_22_at	CCCATTAAGTCTTGTGCGGT	32.0	unassigned	unassigned	0
tag_23_at	GGCTACCTCTATCATGCGGT	25.3	unassigned	unassigned	0
tag_24_at	GCAATTCACTATACCTGCGT	25.0	unassigned	unassigned	0
tag_25_at	TTGTCAGACTATCACGACGT	31.0	unassigned	unassigned	0
tag_26_at	GGGATTCTATATCGCAACGT	26.0	unassigned	unassigned	0
tag_27_at	CGGACATGATATATCCCAGT	26.0	unassigned	unassigned	0
tag_28_at	GGCGTCCGATATGTAGCTCT	25.0	unassigned	unassigned	0
tag_29_at	GGAGTTACTGATACAACGCT	24.0	unassigned	unassigned	0
tag_30_at	GCGATGTCGGATATCCTCCT	25.0	unassigned	unassigned	0
tag_31_at	GGCTCTGATGATGCGTACCT	28.0	unassigned	unassigned	0
tag_32_at	CGCTGAAATGATAGGGAACT	24.0	unassigned	unassigned	0
tag_33_at	GCGTATGACTGGTTAGTGAT	27.0	unassigned	unassigned	0
tag_34_at	GGTGTAAAGTGGTTCCAGAT	26.3	unassigned	unassigned	0
tag_35_at	CGCTAATTGTCTCTGAGCAT	25.0	unassigned	unassigned	0
tag_36_at	GGATTAACCGATCCTCACAT	25.0	unassigned	unassigned	0
tag_37_at	CGTACTGTGTCTGGATCAAT	25.0	unassigned	unassigned	0
tag_38_at	GGCTTGACCCATAACACAAT	26.0	unassigned	unassigned	0
tag_39_at	ACATTGCTTCCTGTAAGGTG	28.0	unassigned	unassigned	0
tag_40_at	CGTGGTGATCATAGACTCTG	24.0	unassigned	unassigned	0
tag_41_at	GTCTGCGCTCATCAAATCTG	25.0	unassigned	unassigned	0
tag_42_at	GGATAACTTCATCTAGGCTG	26.0	unassigned	unassigned	0
tag_43_at	CTTCGTATTCCTACACACTG	24.0	unassigned	unassigned	0
tag_44_at	CTCTATTCCGCTATAATCGG	26.0	unassigned	unassigned	0
tag_45_at	TTAATGTCCGAGCATGAAGG	35.0	unassigned	unassigned	0
tag_46_at	ACTCTCAGTGCTGCTCAAGG	29.3	unassigned	unassigned	0
tag_47_at	TACCTAAGGAATAAGGGTCG	27.0	unassigned	unassigned	0
tag_48_at	CTATATGGCTCTATCCTGCG	25.0	unassigned	unassigned	0
tag_49_at	TTATAGATACATCCGCCGCG	29.3	unassigned	unassigned	0
tag_50_at	TATACGCGACATGCGAGACG	27.0	unassigned	unassigned	0
tag_51_at	CGGCTTGACTATCCGTAGGT	26.0	unassigned	unassigned	0
tag_52_at	GACATTTCGTAGACGTAGGT	26.3	unassigned	unassigned	0
tag_53_at	CACGGTCTCTCTTGCTAGGT	32.3	unassigned	unassigned	0
tag_54_at	CGCGAGAGTTGGTTATATCT	26.0	unassigned	unassigned	0
tag_55_at	AGCGCCGTCGATCTTGATCT	27.3	unassigned	unassigned	0
tag_56_at	GTGTAACGCTCTTCGCATCT	26.0	unassigned	unassigned	0
tag_57_at	CTATACGGATATCGCCATCT	27.0	unassigned	unassigned	0
tag_58_at	GGCGCGTCAGATATATCTAT	42.5	unassigned	unassigned	0
tag_59_at	GGTCAGCTCGATCAATCTAT	27.0	unassigned	unassigned	0
tag_60_at	CGGCGTCTACCTTGTGCTAT	34.5	unassigned	unassigned	0
tag_61_at	GGACTATGCGATACTGCTAT	29.0	unassigned	unassigned	0
tag_62_at	GGACACTCTCATCGTCTGTG	38.0	unassigned	unassigned	0
tag_63_at	GTGTCACGTAATAACCTGTG	34.0	unassigned	unassigned	0
tag_64_at	GTGATGCGTCATCCACTGTG	27.3	unassigned	unassigned	0
tag_65_at	GCGCCAGTATTTTGTATGTG	32.0	unassigned	unassigned	0
tag_66_at	TTATACTACGAGCGCGACGG	33.0	unassigned	unassigned	0
tag_67_at	TTGACACACGATACCGACGG	42.0	unassigned	unassigned	0
tag_68_at	AGTCACTGAACTTACGACGG	27.0	unassigned	unassigned	0
tag_69_at	CTAGTCACTTCTAGTCACGG	25.0	unassigned	unassigned	0
tag_70_at	TTACGATTGCCTGGTCTCCG	34.3	unassigned	unassigned	0
tag_71_at	GTAGTCCTGAATCGTCTCCG	32.3	unassigned	unassigned	0
tag_72_at	GTCGTATGACATGCTCTCCG	31.0	unassigned	unassigned	0
tag_73_at	TGTAGTACCCATAGGCTCCG	38.8	unassigned	unassigned	0
tag_74_at	GGCAATTCAGAGTACTCTAG	31.0	unassigned	unassigned	0
tag_75_at	GTAACGTCACATCACTCTAG	36.0	unassigned	unassigned	0
tag_76_at	CGTGAGTGATCTCTATCTAG	33.0	unassigned	unassigned	0
tag_77_at	GGTCATCTGAATCGATCTAG	28.0	unassigned	unassigned	0
tag_78_at	CGAGTCGTCAATAGTAAGAG	41.0	unassigned	unassigned	0
tag_79_at	GTATCCGAACATCCTAAGAG	28.0	unassigned	unassigned	0
tag_80_at	CTAACGATGTCTACGAAGAG	33.3	unassigned	unassigned	0
tag_81_at	CTCGACTCACATAGAAAGAG	38.0	unassigned	unassigned	0
tag_82_at	GATCTACTGTTCGAGAGTTC	73.3	unassigned	unassigned	0
tag_83_at	TAGGTCGGTCACACCAGTTC	34.0	unassigned	unassigned	0
tag_84_at	TAGTCTCGGTCACGGTCTTC	42.8	unassigned	unassigned	0
tag_85_at	GCGCGTATCTTGTAGTCTTC	55.8	unassigned	unassigned	0
tag_86_at	GTATCACATGCTCTCGCTGC	34.0	unassigned	unassigned	0
tag_87_at	TACTCGACAGTTTGCGCTGC	34.0	unassigned	unassigned	0
tag_88_at	TGATACTCTGGTCTAGCTGC	29.0	unassigned	unassigned	0
tag_89_at	TAGTATAGTCGGTCTCCTGC	36.0	unassigned	unassigned	0
tag_90_at	GCTGCTATCGGGTAATGACC	29.0	unassigned	unassigned	0
tag_91_at	TATACGCCGAAGTAGGGACC	43.0	unassigned	unassigned	0
tag_92_at	TACTCTAAGCCGGTAGGACC	44.3	unassigned	unassigned	0
tag_93_at	TAGGTAGCACGGATTCGACC	28.0	unassigned	unassigned	0
tag_94_at	TAAGCTAGTCGTCTACAGAC	37.3	unassigned	unassigned	0
tag_95_at	AAAGTGCGACCGTCACAGAC	41.0	unassigned	unassigned	0
tag_96_at	ATGACGCTCTTTGCACAGAC	51.0	unassigned	unassigned	0
tag_97_at	TTAGTATCCCCTACACAGAC	35.0	unassigned	unassigned	0
tag_98_at	GCGGGACCTACTAAATAGTA	28.0	unassigned	unassigned	0
tag_99_at	TAAACCCGTCCCGGTGAGTA	79.8	unassigned	unassigned	0
tag_100_at	GTGTTCCAGTGCCGTGAGTA	56.0	unassigned	unassigned	0
tag_101_at	ATCGACCGTCTTCGGGAGTA	35.0	unassigned	unassigned	0
tag_102_at	AAGTACAGCCCTCAACGCGA	34.0	unassigned	unassigned	0
tag_103_at	CGATAATCACCTAGTAGCGA	41.0	unassigned	unassigned	0
tag_104_at	TATGCCAGAGGGTCTAGCGA	31.0	unassigned	unassigned	0
tag_105_at	TAGACACGCGCTCATAGCGA	37.3	unassigned	unassigned	0
tag_106_at	GGAGTCCTGTATCACTAGGT	28.0	unassigned	unassigned	0
tag_107_at	CCCGCTAGGTATGTATAGGT	44.3	unassigned	unassigned	0
tag_108_at	CCCGCTATCTCTTGTGAGGT	48.8	unassigned	unassigned	0
tag_109_at	CCCTGATAGTCTTATGAGGT	30.0	unassigned	unassigned	0
tag_110_at	CGGTAGGTATCTTCCCATCT	38.0	unassigned	unassigned	0
tag_111_at	GGTGAACACTATCGACATCT	27.8	unassigned	unassigned	0
tag_112_at	GCGGGTTACGATAAACATCT	30.0	unassigned	unassigned	0
tag_113_at	CGGCGATCATCTTCTAATCT	28.3	unassigned	unassigned	0
tag_114_at	GCCGTAATCGATATGGCTAT	28.0	unassigned	unassigned	0
tag_115_at	CCGTCTCGTCCTTAGGCTAT	27.0	unassigned	unassigned	0
tag_116_at	CGGTAGATCGATGTCGCTAT	31.8	unassigned	unassigned	0
tag_117_at	AGTGTCCTCGATCGCGCTAT	33.0	unassigned	unassigned	0
tag_118_at	CGAGTACGTCATAGTATGTG	42.0	unassigned	unassigned	0
tag_119_at	CGCCGTAGTAATAAGATGTG	29.0	unassigned	unassigned	0
tag_120_at	GGACTGTCTCATACCATGTG	31.0	unassigned	unassigned	0
tag_121_at	CACTGTGGTCCTATAATGTG	28.0	unassigned	unassigned	0
tag_122_at	GTGTCAGCCACTTATCACGG	45.3	unassigned	unassigned	0
tag_123_at	TGATCTATGTCTACGCACGG	33.3	unassigned	unassigned	0
tag_124_at	GGAGATATTGGTATACACGG	30.0	unassigned	unassigned	0
tag_125_at	TCTACTAGGTCTCGTAACGG	32.0	unassigned	unassigned	0
tag_126_at	TATAGCTCTGCTACGCTCCG	33.0	unassigned	unassigned	0
tag_127_at	TAGTGTGAGAGCTTCCTCCG	31.0	unassigned	unassigned	0
tag_128_at	TGGTCACTATTCTTACTCCG	34.0	unassigned	unassigned	0
tag_129_at	TCTGGATCTGCTGTACTCCG	32.0	unassigned	unassigned	0
tag_130_at	GTCCAGCTACATACATCTAG	51.0	unassigned	unassigned	0
tag_131_at	GGTCGTAGATTTTCTGCTAG	31.3	unassigned	unassigned	0
tag_132_at	TGTATGCAGTTTTCGGCTAG	36.0	unassigned	unassigned	0
tag_133_at	TTCAGTGACCATACGGCTAG	41.8	unassigned	unassigned	0
tag_134_at	TTCGTGTAACTGGAGTTCAG	43.0	unassigned	unassigned	0
tag_135_at	GTGTATTAGCTGGACTTCAG	555.3	unassigned	unassigned	0
tag_136_at	GACTATTCCGTGCACTTCAG	41.0	unassigned	unassigned	0
tag_137_at	TACGCTTCAGGTAACTTCAG	58.0	unassigned	unassigned	0
tag_138_at	CGACTTCGTATGGACTCTTC	28.0	unassigned	unassigned	0
tag_139_at	GAGTAGATGTGCCTCGCTTC	36.0	unassigned	unassigned	0
tag_140_at	TATAGAGTGTTCGGGCCTTC	37.0	unassigned	unassigned	0
tag_141_at	TACAGCGTGTCGGCTACTTC	35.0	unassigned	unassigned	0
tag_142_at	ATCATGCGTCCTAGACCTGC	36.0	unassigned	unassigned	0
tag_143_at	TGTGCTATGACTCGTACTGC	34.0	unassigned	unassigned	0
tag_144_at	GTGACACTCAATACTACTGC	29.0	unassigned	unassigned	0
tag_145_at	GTAGAATCTCCTCCGACTGC	33.0	unassigned	unassigned	0
tag_146_at	ACTGATACGTGTATGCGACC	28.3	unassigned	unassigned	0
tag_147_at	GACTCAATGTTGTACCGACC	25.0	unassigned	unassigned	0
tag_148_at	TACTCGAAGAGATTACGACC	28.0	unassigned	unassigned	0
tag_149_at	TACAATAGGCCGTGACGACC	29.3	unassigned	unassigned	0
tag_150_at	CTGATACCGTTGTAACAGAC	27.0	unassigned	unassigned	0
tag_151_at	CTCTATGCTCGTAGTAAGAC	43.0	unassigned	unassigned	0
tag_152_at	GGTCGCCTATTCTCTAAGAC	38.0	unassigned	unassigned	0
tag_153_at	ATGACTCCGGCTACGAAGAC	28.3	unassigned	unassigned	0
tag_154_at	TGCCTAAGTCCTCAGGAGTA	37.3	unassigned	unassigned	0
tag_155_at	TCTACGGCTAGGTGCGAGTA	49.3	unassigned	unassigned	0
tag_156_at	CTACGCCGTGTTAGCGAGTA	83.5	unassigned	unassigned	0
tag_3_st	AAACAAACACCCGCGTGGTT	27.0	YDL227C::ctrl_1	uptag	0
tag_4_st	AAAGATATAACCCTGTGCCC	28.0	YDL227C::ctrl_1	downtag	0
tag_5_st	AAAGGAAGAACCGCGCCTCT	28.0	YDL227C::ctrl_2	uptag	0
tag_6_st	AAAGGCGTAAACATGCGGCC	30.0	YDL227C::ctrl_2	downtag	0
tag_7_st	AAATCAGCAAACGGGCTCCG	28.0	YDL227C::ctrl_3	uptag	0
tag_8_st	AAATGTCTAAACCCGCAGCG	35.0	YDL227C::ctrl_3	downtag	0
tag_9_st	AACAATGAAACGCTTCTCCG	27.0	YDL227C::ctrl_4	uptag	0
tag_10_st	AACTCAATAAAGCGCCCTGG	29.3	YDL227C::ctrl_4	downtag	0
tag_11_st	AACTCCGGCAAAGACACGGT	28.0	unassigned	unassigned	0
tag_12_st	AACTGACTAAACTAGGTGCC	34.0	unassigned	unassigned	0
tag_13_st	AAGAAGGGAAACTCGTTCGC	26.0	unassigned	unassigned	0
tag_14_st	AAGGGTGGAAACGTATATCC	28.3	unassigned	unassigned	0
tag_15_st	AAGTGGCCCAAATAACTGCC	27.0	unassigned	unassigned	0
tag_16_st	AATACTGAACACATCCTGCG	26.8	unassigned	unassigned	0
tag_17_st	AATAGGCCAAACTCTCAGCG	28.0	unassigned	unassigned	0
tag_18_st	AATGCTGTAAAGACGAGCCC	34.0	unassigned	unassigned	0
tag_19_st	AATGGGTAACAACTGATCCG	27.0	unassigned	unassigned	0
tag_20_st	ACCAGAGAACAGACGCTCGT	30.0	unassigned	unassigned	0
tag_21_st	ACCAGTCCAAAGCATAGTCG	30.0	unassigned	unassigned	0
tag_22_st	ACCGCACAACACTTAATGGG	28.0	unassigned	unassigned	0
tag_23_st	ACCGCATGAAAGAGGTAGCC	32.0	unassigned	unassigned	0
tag_24_st	ACGCAGGTAAAGTGAATTGC	25.8	unassigned	unassigned	0
tag_25_st	ACGTCGTGAAAGTCTGACAA	27.0	unassigned	unassigned	0
tag_26_st	ACGTTGCGAAATAGAATCCC	26.0	unassigned	unassigned	0
tag_27_st	ACTGGGATAAATCATGTCCG	37.0	unassigned	unassigned	0
tag_28_st	AGAGCTACAAATCGGACGCC	30.0	unassigned	unassigned	0
tag_29_st	AGCGTTGTAACAGTAACTCC	25.0	unassigned	unassigned	0
tag_30_st	AGGAGGATAACCGACATCGC	27.0	unassigned	unassigned	0
tag_31_st	AGGTACGCAACATCAGAGCC	33.3	unassigned	unassigned	0
tag_32_st	AGTTCCCTAACATTTCAGCG	26.0	unassigned	unassigned	0
tag_33_st	ATCACTAACGAGTCATACGC	28.0	unassigned	unassigned	0
tag_34_st	ATCTGGAACGACTTTACACC	25.0	unassigned	unassigned	0
tag_35_st	ATGCTCAGACACAATTAGCG	28.0	unassigned	unassigned	0
tag_36_st	ATGTGAGGAACGGTTAATCC	25.8	unassigned	unassigned	0
tag_37_st	ATTGATCCACACACAGTACG	32.0	unassigned	unassigned	0
tag_38_st	ATTGTGTTAAGGGTCAAGCC	28.0	unassigned	unassigned	0
tag_39_st	CACCTTACACGAAGCAATGT	27.0	unassigned	unassigned	0
tag_40_st	CAGAGTCTAAGATCACCACG	26.0	unassigned	unassigned	0
tag_41_st	CAGATTTGAAGAGCGCAGAC	28.8	unassigned	unassigned	0
tag_42_st	CAGCCTAGAAGAAGTTATCC	25.0	unassigned	unassigned	0
tag_43_st	CAGTGTGTACGAATACGAAG	25.0	unassigned	unassigned	0
tag_44_st	CCGATTATACCGGAATAGAG	26.0	unassigned	unassigned	0
tag_45_st	CCTTCATGCACGGACATTAA	27.0	unassigned	unassigned	0
tag_46_st	CCTTGAGCACCACTGAGAGT	28.0	unassigned	unassigned	0
tag_47_st	CGACCCTTAATCCTTAGGTA	27.0	unassigned	unassigned	0
tag_48_st	CGCAGGATACAGCCATATAG	30.3	unassigned	unassigned	0
tag_49_st	CGCGGCGGAAGTATCTATAA	26.3	unassigned	unassigned	0
tag_50_st	CGTCTCGCAAGTCGCGTATA	28.0	unassigned	unassigned	0
tag_51_st	ACCTACGGAAAGTCAAGCCG	28.0	unassigned	unassigned	0
tag_52_st	ACCTACGTCAACGAAATGTC	27.0	unassigned	unassigned	0
tag_53_st	ACCTAGCAACAGAGACCGTG	710.8	YER101C::chr00_5	uptag	1
tag_54_st	AGATATAACGAACTCTCGCG	27.0	unassigned	unassigned	0
tag_55_st	AGATCAAGAACGACGGCGCT	338.3	YER103W::chr00_5	uptag	1
tag_56_st	AGATGCGAACAGCGTTACAC	31.0	YER104W::chr00_5	uptag	1
tag_57_st	AGATGGCGAAATCCGTATAG	27.0	unassigned	unassigned	0
tag_58_st	ATAGATATAACTGACGCGCC	2126.8	YER106W::chr00_5	uptag	1
tag_59_st	ATAGATTGAACGAGCTGACC	41.0	YER107C::chr00_5	uptag	1
tag_60_st	ATAGCACAACGTAGACGCCG	1166.8	YER108C::chr00_5	uptag	1
tag_61_st	ATAGCAGTAACGCATAGTCC	878.8	YER109C::chr00_5	uptag	1
tag_62_st	CACAGACGAAGAGAGTGTCC	1295.8	YER110C::chr00_5	uptag	1
tag_63_st	CACAGGTTAATACGTGACAC	1509.0	YER111C::chr00_5	uptag	1
tag_64_st	CACAGTGGAAGACGCATCAC	263.8	YER112W::chr00_5	uptag	1
tag_65_st	CACATACAATATACTGGCGC	1010.5	YER113C::chr00_5	uptag	1
tag_66_st	CCGTCGCGCACGTAGTATAA	890.3	YER114C::chr00_5	uptag	1
tag_67_st	CCGTCGGTAACGTGTGTCAA	651.3	YER115C::chr00_5	uptag	1
tag_68_st	CCGTCGTAACTTCAGTGACT	294.8	YER116C::chr00_5	uptag	1
tag_69_st	CCGTGACTACAAGTGACTAG	29.3	YER117W::chr00_5	uptag	1
tag_70_st	CGGAGACCACGCAATCGTAA	700.3	YER118C::chr00_5	uptag	1
tag_71_st	CGGAGACGAATCAGGACTAC	761.0	YER119C::chr00_5	uptag	1
tag_72_st	CGGAGAGCAAGTCATACGAC	170.0	YER119C-A::chr00_5	uptag	1
tag_73_st	CGGAGCCTAAGGGTACTACA	1431.5	YER120W::chr00_5	uptag	1
tag_74_st	CTAGAGTACACTGAATTGCC	723.3	YER121W::chr00_5	uptag	1
tag_75_st	CTAGAGTGAAGTGACGTTAC	1376.0	YER122C::chr00_5	uptag	1
tag_76_st	CTAGATAGACATCACTCACG	747.5	YER123W::chr00_5	uptag	1
tag_77_st	CTAGATCGAATCAGATGACC	268.5	YER124C::chr00_5	uptag	1
tag_78_st	CTCTTACTAATGACGACTCG	1989.0	YER125W::chr00_5	uptag	1
tag_79_st	CTCTTAGGAAGTTCGGATAC	46.0	YER126C::chr00_5	uptag	1
tag_80_st	CTCTTCGTACACATCGTTAG	1322.3	YER127W::chr00_5	uptag	1
tag_81_st	CTCTTTCTAAGTGAGTCGAG	1557.8	YER128W::chr00_5	uptag	1
tag_82_st	GAACTCTCGTACAGTAGATC	331.0	YER129W::chr00_5	uptag	1
tag_83_st	GAACTGGTGAGACCGACCTA	481.8	YER130C::chr00_5	uptag	1
tag_84_st	GAAGACCGTCACCGAGACTA	1776.8	YER131W::chr00_5	uptag	1
tag_85_st	GAAGACTACTAGATACGCGC	2396.5	YER132C::chr00_5	uptag	1
tag_86_st	GCAGCGAGACCATGTGATAC	385.3	YER133W::chr00_5	uptag	1
tag_87_st	GCAGCGCAATCTGTCGAGTA	207.0	YER134C::chr00_5	uptag	1
tag_88_st	GCAGCTAGAGCAGAGTATCA	44.0	YER135C::chr00_5	uptag	1
tag_89_st	GCAGGAGACGGACTATACTA	1236.5	YER136W::chr00_5	uptag	1
tag_90_st	GGTCATTACGCGATAGCAGC	56.0	YER137C::chr00_5	uptag	1
tag_91_st	GGTCCCTACATCGGCGTATA	1122.3	YER139C::chr00_5	uptag	1
tag_92_st	GGTCCTACCCGCTTAGAGTA	2117.3	YER140W::chr00_5	uptag	1
tag_93_st	GGTCGAATCGGTGCTACCTA	37.0	YER141W::chr00_5	uptag	1
tag_94_st	GTCTGTAGAGGACTAGCTTA	1173.5	YER142C::chr00_5	uptag	1
tag_95_st	GTCTGTGACCGTCGCACTTT	767.3	YER143W::chr00_5	uptag	1
tag_96_st	GTCTGTGCATAGAGCGTCAT	1780.3	YER145C::chr00_5	uptag	1
tag_97_st	GTCTGTGTACGGGATACTAA	40.0	YER146W::chr00_5	uptag	1
tag_98_st	TACTATTTACTAGGTCCCGC	114.0	YER147C::chr00_5	uptag	1
tag_99_st	TACTCACCGCGACGGGTTTA	120.8	YER148W::chr00_5	uptag	1
tag_100_st	TACTCACGGGACTGGAACAC	1804.0	YER149C::chr00_5	uptag	1
tag_101_st	TACTCCCGATGACGGTCGAT	839.0	YER150W::chr00_5	uptag	1
tag_102_st	TCGCGTTGACGGCTGTACTT	508.5	YER151C::chr00_5	uptag	1
tag_103_st	TCGCTACTACGTGATTATCG	1919.5	YER152C::chr00_5	uptag	1
tag_104_st	TCGCTAGACGCTCTGGCATA	35.0	YER153C::chr00_5	uptag	1
tag_105_st	TCGCTATGACCGCGTGTCTA	1781.3	YER154W::chr00_5	uptag	1
tag_106_st	ACCTAGTGAAACAGGACTCC	63.3	YER155C::chr00_5	uptag	1
tag_107_st	ACCTATACAAACCTAGCGGG	1759.0	YER156C::chr00_5	uptag	1
tag_108_st	ACCTCACAACAGATAGCGGG	1821.3	YER157W::chr00_5	uptag	1
tag_109_st	ACCTCATAACACTATCAGGG	311.0	YER158C::chr00_5	uptag	1
tag_110_st	AGATGGGAACATACCTACCG	1318.3	YER159C::chr00_5	uptag	1
tag_111_st	AGATGTCGAAAGTGTTCACC	342.0	YER161C::chr00_5	uptag	1
tag_112_st	AGATGTTTAACGTAACCCGC	421.5	YER162C::chr00_5	uptag	1
tag_113_st	AGATTAGAACATGATCGCCG	262.5	YER163C::chr00_5	uptag	1
tag_114_st	ATAGCCATAACGATTACGGC	435.3	YER164W::chr00_5	uptag	1
tag_115_st	ATAGCCTAACGACGAGACGG	118.0	YER165W::chr00_5	uptag	1
tag_116_st	ATAGCGACAACGATCTACCG	875.5	YER166W::chr00_5	uptag	1
tag_117_st	ATAGCGCGAACGAGGACACT	849.5	YER167W::chr00_5	uptag	1
tag_118_st	CACATACTAAGACGTACTCG	2142.5	YER168C::chr00_5	uptag	1
tag_119_st	CACATCTTAATACTACGGCG	118.3	YER169W::chr00_5	uptag	1
tag_120_st	CACATGGTAAGAGACAGTCC	535.3	YER170W::chr00_5	uptag	1
tag_121_st	CACATTATACGACCACAGTG	125.0	YER171W::chr00_5	uptag	1
tag_122_st	CCGTGATAACTGGCTGACAC	2286.5	YER172C::chr00_5	uptag	1
tag_123_st	CCGTGCGTACACATAGATCA	481.0	YER173W::chr00_5	uptag	1
tag_124_st	CCGTGTATAGCAATATCTCC	405.8	YER174C::chr00_5	uptag	1
tag_125_st	CCGTTACGACACCTAGTAGA	538.8	YER175C::chr00_5	uptag	1
tag_126_st	CGGAGCGTACCAGAGCTATA	78.0	YER176W::chr00_5	uptag	1
tag_127_st	CGGAGGAAGGTCTCACACTA	516.5	YER177W::chr00_5	uptag	1
tag_128_st	CGGAGTAAGTATAGTGACCA	999.3	YER178W::chr00_5	uptag	1
tag_129_st	CGGAGTACACCAGATCCAGA	539.0	YER179W::chr00_5	uptag	1
tag_130_st	CTAGATGTAAGTAGCTGGAC	2709.5	YER180C::chr00_5	uptag	1
tag_131_st	CTAGCAGAATATCTACGACC	452.5	YER181C::chr00_5	uptag	1
tag_132_st	CTAGCCGAATACTGCATACA	971.3	YER182W::chr00_5	uptag	1
tag_133_st	CTAGCCGTAAGGTCACTGAA	1543.5	YER183C::chr00_5	uptag	1
tag_134_st	CTGAACTCCTGTTACACGAA	1596.3	YER184C::chr00_5	uptag	1
tag_135_st	CTGAAGTCCTGCTAATACAC	374.3	YER185W::chr00_5	uptag	1
tag_136_st	CTGAAGTGCTCGGAATAGTC	1487.3	YER186C::chr00_5	uptag	1
tag_137_st	CTGAAGTTAGCTGAAGCGTA	2628.8	YER187W::chr00_5	uptag	1
tag_138_st	GAAGAGTCCTTACGAAGTCG	34.3	YMR049C::chr00_5	uptag	1
tag_139_st	GAAGCGAGGGACATCTACTC	561.8	YMR052C-A::chr00_5	uptag	1
tag_140_st	GAAGGCCCGTACACTCTATA	945.3	YMR052W::chr00_5	uptag	1
tag_141_st	GAAGTAGCCCACACGCTGTA	225.0	YMR053C::chr00_5	uptag	1
tag_142_st	GCAGGTCTACGACGCATGAT	1102.5	YMR054W::chr00_5	uptag	1
tag_143_st	GCAGTACGACTCATAGCACA	859.5	YMR055C::chr00_5	uptag	1
tag_144_st	GCAGTAGTAATGAGTGTCAC	730.3	YMR056C::chr00_5	uptag	1
tag_145_st	GCAGTCGGACGAGATTCTAC	780.3	YMR057C::chr00_5	uptag	1
tag_146_st	GGTCGCATAGACGTATCAGT	266.3	YMR058W::chr00_5	uptag	1
tag_147_st	GGTCGGTACTACATTGAGTC	28.0	unassigned	unassigned	0
tag_148_st	GGTCGTAATGTCTTCGAGTA	28.0	unassigned	unassigned	0
tag_149_st	GGTCGTCACCGCCTATTGTA	84.3	YML131W::chr00_9	uptag	1
tag_150_st	GTCTGTTACTACGGTATCAG	112.0	YML130C::chr00_9	uptag	1
tag_151_st	GTCTTACTAGGAGCATAGAG	201.0	YML129C::chr00_9	uptag	1
tag_152_st	GTCTTAGAGTATAGGCGACC	1470.3	YML128C::chr00_9	uptag	1
tag_153_st	GTCTTCGTACCCGGAGTCAT	47.0	YML127W::chr00_9	uptag	1
tag_154_st	TACTCCTGACGACTTAGGCA	1157.8	YML126C::chr00_9	uptag	1
tag_155_st	TACTCGCACGTAGCCGTAGA	1332.0	YML125C::chr00_9	uptag	1
tag_156_st	TACTCGCTATCACGGCGTAG	2821.5	YML124C::chr00_9	uptag	1
tag_3_st	AAACAAACAGCCGCGTGGTT	33.3	unassigned	unassigned	0
tag_4_st	AAAGATATATCCCTGTGCCC	24.3	unassigned	unassigned	0
tag_5_st	AAAGGAAGATCCGCGCCTCT	25.0	unassigned	unassigned	0
tag_6_st	AAAGGCGTATACATGCGGCC	28.0	unassigned	unassigned	0
tag_7_st	AAATCAGCATACGGGCTCCG	29.0	unassigned	unassigned	0
tag_8_st	AAATGTCTATACCCGCAGCG	34.0	unassigned	unassigned	0
tag_9_st	AACAATGAATCGCTTCTCCG	26.0	unassigned	unassigned	0
tag_10_st	AACTCAATATAGCGCCCTGG	26.8	unassigned	unassigned	0
tag_11_st	AACTCCGGCTAAGACACGGT	29.0	unassigned	unassigned	0
tag_12_st	AACTGACTATACTAGGTGCC	33.0	unassigned	unassigned	0
tag_13_st	AAGAAGGGATACTCGTTCGC	25.0	unassigned	unassigned	0
tag_14_st	AAGGGTGGATACGTATATCC	23.0	unassigned	unassigned	0
tag_15_st	AAGTGGCCCTAATAACTGCC	26.0	unassigned	unassigned	0
tag_16_st	AATACTGAAGACATCCTGCG	26.0	unassigned	unassigned	0
tag_17_st	AATAGGCCATACTCTCAGCG	27.0	unassigned	unassigned	0
tag_18_st	AATGCTGTATAGACGAGCCC	33.0	unassigned	unassigned	0
tag_19_st	AATGGGTAAGAACTGATCCG	25.3	unassigned	unassigned	0
tag_20_st	ACCAGAGAAGAGACGCTCGT	26.0	unassigned	unassigned	0
tag_21_st	ACCAGTCCATAGCATAGTCG	28.0	unassigned	unassigned	0
tag_22_st	ACCGCACAAGACTTAATGGG	27.0	unassigned	unassigned	0
tag_23_st	ACCGCATGATAGAGGTAGCC	30.3	unassigned	unassigned	0
tag_24_st	ACGCAGGTATAGTGAATTGC	27.0	unassigned	unassigned	0
tag_25_st	ACGTCGTGATAGTCTGACAA	27.0	unassigned	unassigned	0
tag_26_st	ACGTTGCGATATAGAATCCC	24.0	unassigned	unassigned	0
tag_27_st	ACTGGGATATATCATGTCCG	32.3	unassigned	unassigned	0
tag_28_st	AGAGCTACATATCGGACGCC	28.0	unassigned	unassigned	0
tag_29_st	AGCGTTGTATCAGTAACTCC	27.0	unassigned	unassigned	0
tag_30_st	AGGAGGATATCCGACATCGC	27.0	unassigned	unassigned	0
tag_31_st	AGGTACGCATCATCAGAGCC	29.3	unassigned	unassigned	0
tag_32_st	AGTTCCCTATCATTTCAGCG	29.0	unassigned	unassigned	0
tag_33_st	ATCACTAACCAGTCATACGC	29.0	unassigned	unassigned	0
tag_34_st	ATCTGGAACCACTTTACACC	26.0	unassigned	unassigned	0
tag_35_st	ATGCTCAGAGACAATTAGCG	31.0	unassigned	unassigned	0
tag_36_st	ATGTGAGGATCGGTTAATCC	30.3	unassigned	unassigned	0
tag_37_st	ATTGATCCAGACACAGTACG	28.0	unassigned	unassigned	0
tag_38_st	ATTGTGTTATGGGTCAAGCC	26.0	unassigned	unassigned	0
tag_39_st	CACCTTACAGGAAGCAATGT	29.0	unassigned	unassigned	0
tag_40_st	CAGAGTCTATGATCACCACG	24.0	unassigned	unassigned	0
tag_41_st	CAGATTTGATGAGCGCAGAC	42.0	unassigned	unassigned	0
tag_42_st	CAGCCTAGATGAAGTTATCC	26.0	unassigned	unassigned	0
tag_43_st	CAGTGTGTAGGAATACGAAG	24.0	unassigned	unassigned	0
tag_44_st	CCGATTATAGCGGAATAGAG	25.0	unassigned	unassigned	0
tag_45_st	CCTTCATGCTCGGACATTAA	41.0	unassigned	unassigned	0
tag_46_st	CCTTGAGCAGCACTGAGAGT	32.3	unassigned	unassigned	0
tag_47_st	CGACCCTTATTCCTTAGGTA	24.0	unassigned	unassigned	0
tag_48_st	CGCAGGATAGAGCCATATAG	28.0	unassigned	unassigned	0
tag_49_st	CGCGGCGGATGTATCTATAA	26.0	unassigned	unassigned	0
tag_50_st	CGTCTCGCATGTCGCGTATA	48.0	unassigned	unassigned	0
tag_51_st	ACCTACGGATAGTCAAGCCG	27.3	unassigned	unassigned	0
tag_52_st	ACCTACGTCTACGAAATGTC	26.0	unassigned	unassigned	0
tag_53_st	ACCTAGCAAGAGAGACCGTG	319.3	unassigned	unassigned	0
tag_54_st	AGATATAACCAACTCTCGCG	27.0	unassigned	unassigned	0
tag_55_st	AGATCAAGATCGACGGCGCT	68.0	unassigned	unassigned	0
tag_56_st	AGATGCGAAGAGCGTTACAC	26.3	unassigned	unassigned	0
tag_57_st	AGATGGCGATATCCGTATAG	26.0	unassigned	unassigned	0
tag_58_st	ATAGATATATCTGACGCGCC	403.0	unassigned	unassigned	0
tag_59_st	ATAGATTGATCGAGCTGACC	83.0	unassigned	unassigned	0
tag_60_st	ATAGCACAAGGTAGACGCCG	389.5	unassigned	unassigned	0
tag_61_st	ATAGCAGTATCGCATAGTCC	182.0	unassigned	unassigned	0
tag_62_st	CACAGACGATGAGAGTGTCC	192.3	unassigned	unassigned	0
tag_63_st	CACAGGTTATTACGTGACAC	158.0	unassigned	unassigned	0
tag_64_st	CACAGTGGATGACGCATCAC	34.0	unassigned	unassigned	0
tag_65_st	CACATACAAAATACTGGCGC	127.8	unassigned	unassigned	0
tag_66_st	CCGTCGCGCTCGTAGTATAA	314.3	unassigned	unassigned	0
tag_67_st	CCGTCGGTATCGTGTGTCAA	49.3	unassigned	unassigned	0
tag_68_st	CCGTCGTAAGTTCAGTGACT	42.3	unassigned	unassigned	0
tag_69_st	CCGTGACTAGAAGTGACTAG	26.0	unassigned	unassigned	0
tag_70_st	CGGAGACCAGGCAATCGTAA	109.0	unassigned	unassigned	0
tag_71_st	CGGAGACGATTCAGGACTAC	227.3	unassigned	unassigned	0
tag_72_st	CGGAGAGCATGTCATACGAC	47.0	unassigned	unassigned	0
tag_73_st	CGGAGCCTATGGGTACTACA	363.3	unassigned	unassigned	0
tag_74_st	CTAGAGTACTCTGAATTGCC	74.0	unassigned	unassigned	0
tag_75_st	CTAGAGTGATGTGACGTTAC	275.8	unassigned	unassigned	0
tag_76_st	CTAGATAGAGATCACTCACG	44.0	unassigned	unassigned	0
tag_77_st	CTAGATCGATTCAGATGACC	41.3	unassigned	unassigned	0
tag_78_st	CTCTTACTATTGACGACTCG	390.3	unassigned	unassigned	0
tag_79_st	CTCTTAGGATGTTCGGATAC	28.0	unassigned	unassigned	0
tag_80_st	CTCTTCGTAGACATCGTTAG	140.0	unassigned	unassigned	0
tag_81_st	CTCTTTCTATGTGAGTCGAG	293.3	unassigned	unassigned	0
tag_82_st	GAACTCTCGAACAGTAGATC	37.0	unassigned	unassigned	0
tag_83_st	GAACTGGTGTGACCGACCTA	156.0	unassigned	unassigned	0
tag_84_st	GAAGACCGTGACCGAGACTA	386.5	unassigned	unassigned	0
tag_85_st	GAAGACTACAAGATACGCGC	200.3	unassigned	unassigned	0
tag_86_st	GCAGCGAGAGCATGTGATAC	39.3	unassigned	unassigned	0
tag_87_st	GCAGCGCAAACTGTCGAGTA	91.3	unassigned	unassigned	0
tag_88_st	GCAGCTAGACCAGAGTATCA	36.0	unassigned	unassigned	0
tag_89_st	GCAGGAGACCGACTATACTA	60.3	unassigned	unassigned	0
tag_90_st	GGTCATTACCCGATAGCAGC	29.0	unassigned	unassigned	0
tag_91_st	GGTCCCTACTTCGGCGTATA	155.0	unassigned	unassigned	0
tag_92_st	GGTCCTACCGGCTTAGAGTA	508.3	unassigned	unassigned	0
tag_93_st	GGTCGAATCCGTGCTACCTA	30.3	unassigned	unassigned	0
tag_94_st	GTCTGTAGACGACTAGCTTA	53.0	unassigned	unassigned	0
tag_95_st	GTCTGTGACGGTCGCACTTT	187.3	unassigned	unassigned	0
tag_96_st	GTCTGTGCAAAGAGCGTCAT	209.0	unassigned	unassigned	0
tag_97_st	GTCTGTGTAGGGGATACTAA	64.0	unassigned	unassigned	0
tag_98_st	TACTATTTAGTAGGTCCCGC	30.0	unassigned	unassigned	0
tag_99_st	TACTCACCGGGACGGGTTTA	43.0	unassigned	unassigned	0
tag_100_st	TACTCACGGCACTGGAACAC	156.5	unassigned	unassigned	0
tag_101_st	TACTCCCGAAGACGGTCGAT	119.0	unassigned	unassigned	0
tag_102_st	TCGCGTTGAGGGCTGTACTT	167.3	unassigned	unassigned	0
tag_103_st	TCGCTACTAGGTGATTATCG	76.5	unassigned	unassigned	0
tag_104_st	TCGCTAGACCCTCTGGCATA	29.3	unassigned	unassigned	0
tag_105_st	TCGCTATGAGCGCGTGTCTA	513.5	unassigned	unassigned	0
tag_106_st	ACCTAGTGATACAGGACTCC	39.3	unassigned	unassigned	0
tag_107_st	ACCTATACATACCTAGCGGG	336.0	unassigned	unassigned	0
tag_108_st	ACCTCACAAGAGATAGCGGG	298.0	unassigned	unassigned	0
tag_109_st	ACCTCATAAGACTATCAGGG	43.0	unassigned	unassigned	0
tag_110_st	AGATGGGAAGATACCTACCG	87.0	unassigned	unassigned	0
tag_111_st	AGATGTCGATAGTGTTCACC	36.3	unassigned	unassigned	0
tag_112_st	AGATGTTTATCGTAACCCGC	65.0	unassigned	unassigned	0
tag_113_st	AGATTAGAAGATGATCGCCG	34.3	unassigned	unassigned	0
tag_114_st	ATAGCCATATCGATTACGGC	42.0	unassigned	unassigned	0
tag_115_st	ATAGCCTAAGGACGAGACGG	58.0	unassigned	unassigned	0
tag_116_st	ATAGCGACATCGATCTACCG	78.8	unassigned	unassigned	0
tag_117_st	ATAGCGCGATCGAGGACACT	166.5	unassigned	unassigned	0
tag_118_st	CACATACTATGACGTACTCG	236.8	unassigned	unassigned	0
tag_119_st	CACATCTTATTACTACGGCG	36.0	unassigned	unassigned	0
tag_120_st	CACATGGTATGAGACAGTCC	55.0	unassigned	unassigned	0
tag_121_st	CACATTATAGGACCACAGTG	38.0	unassigned	unassigned	0
tag_122_st	CCGTGATAAGTGGCTGACAC	171.0	unassigned	unassigned	0
tag_123_st	CCGTGCGTAGACATAGATCA	55.3	unassigned	unassigned	0
tag_124_st	CCGTGTATACCAATATCTCC	34.0	unassigned	unassigned	0
tag_125_st	CCGTTACGAGACCTAGTAGA	65.0	unassigned	unassigned	0
tag_126_st	CGGAGCGTAGCAGAGCTATA	44.0	unassigned	unassigned	0
tag_127_st	CGGAGGAAGCTCTCACACTA	55.0	unassigned	unassigned	0
tag_128_st	CGGAGTAAGAATAGTGACCA	91.0	unassigned	unassigned	0
tag_129_st	CGGAGTACAGCAGATCCAGA	43.0	unassigned	unassigned	0
tag_130_st	CTAGATGTATGTAGCTGGAC	1264.3	unassigned	unassigned	0
tag_131_st	CTAGCAGAAAATCTACGACC	71.3	unassigned	unassigned	0
tag_132_st	CTAGCCGAAAACTGCATACA	105.0	unassigned	unassigned	0
tag_133_st	CTAGCCGTATGGTCACTGAA	207.3	unassigned	unassigned	0
tag_134_st	CTGAACTCCAGTTACACGAA	206.5	unassigned	unassigned	0
tag_135_st	CTGAAGTCCAGCTAATACAC	38.0	unassigned	unassigned	0
tag_136_st	CTGAAGTGCACGGAATAGTC	207.0	unassigned	unassigned	0
tag_137_st	CTGAAGTTACCTGAAGCGTA	107.0	unassigned	unassigned	0
tag_138_st	GAAGAGTCCATACGAAGTCG	26.3	unassigned	unassigned	0
tag_139_st	GAAGCGAGGCACATCTACTC	40.0	unassigned	unassigned	0
tag_140_st	GAAGGCCCGAACACTCTATA	65.0	unassigned	unassigned	0
tag_141_st	GAAGTAGCCGACACGCTGTA	180.8	unassigned	unassigned	0
tag_142_st	GCAGGTCTAGGACGCATGAT	144.3	unassigned	unassigned	0
tag_143_st	GCAGTACGAGTCATAGCACA	49.0	unassigned	unassigned	0
tag_144_st	GCAGTAGTATTGAGTGTCAC	85.8	unassigned	unassigned	0
tag_145_st	GCAGTCGGAGGAGATTCTAC	80.0	unassigned	unassigned	0
tag_146_st	GGTCGCATACACGTATCAGT	37.3	unassigned	unassigned	0
tag_147_st	GGTCGGTACAACATTGAGTC	27.0	unassigned	unassigned	0
tag_148_st	GGTCGTAATCTCTTCGAGTA	27.3	unassigned	unassigned	0
tag_149_st	GGTCGTCACGGCCTATTGTA	34.0	unassigned	unassigned	0
tag_150_st	GTCTGTTACAACGGTATCAG	80.8	unassigned	unassigned	0
tag_151_st	GTCTTACTACGAGCATAGAG	36.3	unassigned	unassigned	0
tag_152_st	GTCTTAGAGAATAGGCGACC	167.5	unassigned	unassigned	0
tag_153_st	GTCTTCGTAGCCGGAGTCAT	30.3	unassigned	unassigned	0
tag_154_st	TACTCCTGAGGACTTAGGCA	92.0	unassigned	unassigned	0
tag_155_st	TACTCGCACCTAGCCGTAGA	79.0	unassigned	unassigned	0
tag_156_st	TACTCGCTAACACGGCGTAG	1369.3	unassigned	unassigned	0
tag_157_at	TCATAGAGTGATGCCGAGTA	38.0	unassigned	unassigned	0
tag_158_at	TACAGCGATGCTCACAGCGA	36.3	unassigned	unassigned	0
tag_159_at	TACCGTACTGCTGGAAGCGA	383.3	unassigned	unassigned	0
tag_160_at	GCGCTGATCGAATAGTCCGA	46.0	unassigned	unassigned	0
tag_161_at	TAGACGATCCCTAAGTCCGA	69.0	unassigned	unassigned	0
tag_162_at	GGATCGAGCACTCTAACTAA	45.3	unassigned	unassigned	0
tag_163_at	GTGCCGTCCGAGAAGTATAA	42.0	unassigned	unassigned	0
tag_164_at	GTACCTGCCTACGGCTATAA	35.0	unassigned	unassigned	0
tag_165_at	TACCACGTACTGGCCTATAA	100.0	unassigned	unassigned	0
tag_166_at	CCGGCGCAGTGTTTACGTTT	194.3	unassigned	unassigned	0
tag_167_at	GGCGCACGGTTTCTACGTTT	34.3	unassigned	unassigned	0
tag_168_at	GGACGACGGTTTCCTAGTTT	92.5	unassigned	unassigned	0
tag_169_at	CCCGGTCGTTATTTCGAGGT	50.0	unassigned	unassigned	0
tag_170_at	CAACGTGTATTTGTCGAGGT	501.3	unassigned	unassigned	0
tag_171_at	TTCTCACCGTGTTGCGAGGT	51.0	unassigned	unassigned	0
tag_172_at	CCATGTTCGTTGCTAGAGGT	195.0	unassigned	unassigned	0
tag_173_at	CGGTCTGCCTGTTACAATCT	34.0	unassigned	unassigned	0
tag_174_at	CGCGTTATCTGTGCAAATCT	29.0	unassigned	unassigned	0
tag_175_at	CGACGGACTGTTGCTTTGCT	110.3	unassigned	unassigned	0
tag_176_at	CAGCGCGTAGTTCTTGTGCT	95.3	unassigned	unassigned	0
tag_177_at	TTCTACGCGGTTGGAGCTAT	85.0	unassigned	unassigned	0
tag_178_at	GGTCTAAGGGTTACAGCTAT	35.0	unassigned	unassigned	0
tag_179_at	AGACGAGTCCTTCTTCCTAT	31.0	unassigned	unassigned	0
tag_180_at	CGGAAGTGTAGTTGTCCTAT	46.3	unassigned	unassigned	0
tag_181_at	ACTGTGCCTACGTTCTGGTG	86.3	unassigned	unassigned	0
tag_182_at	GCGGTATCTCTTCACTGGTG	65.0	unassigned	unassigned	0
tag_183_at	CTCTCTACGAGTTGTCGGTG	48.0	unassigned	unassigned	0
tag_184_at	AGTACCCTTCTTCGTCGGTG	49.0	unassigned	unassigned	0
tag_185_at	GGATGTGTACTTACTAACGG	66.0	unassigned	unassigned	0
tag_186_at	CTCTCTGCGTATTAGAACGG	62.3	unassigned	unassigned	0
tag_187_at	CGTGTATCACTTAACAACGG	41.3	unassigned	unassigned	0
tag_188_at	ATAACTCGCGGTCGAAACGG	38.3	unassigned	unassigned	0
tag_189_at	TGAGATTCCTCTATACTCCG	31.3	unassigned	unassigned	0
tag_190_at	GGAACGTATATTAGACTCCG	87.0	unassigned	unassigned	0
tag_191_at	CGTGATTACGATTAACTCCG	30.0	unassigned	unassigned	0
tag_192_at	TAAGTGTCTCGCTGTATCCG	29.3	unassigned	unassigned	0
tag_193_at	TGAAACCTACTTACCGCTAG	110.3	unassigned	unassigned	0
tag_194_at	CGCTACATCTATTACGCTAG	44.3	unassigned	unassigned	0
tag_195_at	TACGCGAGACTTGACGCTAG	154.3	unassigned	unassigned	0
tag_196_at	CTCTCCGTATGTAACGCTAG	39.0	unassigned	unassigned	0
tag_197_at	GTCACGTACATTGGATTCAG	41.8	unassigned	unassigned	0
tag_198_at	ATTCGGTAGCCGTCTGTCAG	28.0	unassigned	unassigned	0
tag_199_at	GTAGTCTCCATTCATGTCAG	33.0	unassigned	unassigned	0
tag_200_at	GTATCGTACATTAGGGTCAG	62.3	unassigned	unassigned	0
tag_201_at	TAGGCTATGTAGGCGACTTC	100.0	unassigned	unassigned	0
tag_202_at	GGCGACGTGTCTACAACTTC	29.0	unassigned	unassigned	0
tag_203_at	GGCTAGTGTGAGTAAACTTC	27.0	unassigned	unassigned	0
tag_204_at	TATCGGCTGTCGCGGTATTC	52.3	unassigned	unassigned	0
tag_205_at	ACAGTGGTAACGTCGTATGC	157.3	unassigned	unassigned	0
tag_206_at	GTAGTGAGTAGTCTCTATGC	37.3	unassigned	unassigned	0
tag_207_at	TAACGTGGGCGTAACTATGC	137.0	unassigned	unassigned	0
tag_208_at	TATGTCTGACGCTGTGATGC	136.5	unassigned	unassigned	0
tag_209_at	TAGTCATACGGTGGACGACC	57.0	unassigned	unassigned	0
tag_210_at	TGTCAGAACATTAGACGACC	81.3	unassigned	unassigned	0
tag_211_at	ATAACGGTAGCTGCACGACC	37.0	unassigned	unassigned	0
tag_212_at	AAAGTACGTCGGGCTAGACC	95.0	unassigned	unassigned	0
tag_213_at	GCGCTCGTATAGTCCAAGAC	36.3	unassigned	unassigned	0
tag_214_at	GCTACGCGAGGTAACAAGAC	96.3	unassigned	unassigned	0
tag_215_at	GGCTCTACACGTATAAAGAC	56.0	unassigned	unassigned	0
tag_216_at	GTTGTATCTACGGCCTTCAC	53.0	unassigned	unassigned	0
tag_217_at	TATCTACGGAGGTACGAGTA	91.3	unassigned	unassigned	0
tag_218_at	ATACGCTGGGCTCACGAGTA	45.0	unassigned	unassigned	0
tag_219_at	CTAGACGGTAGTAACGAGTA	165.5	unassigned	unassigned	0
tag_220_at	TCCCGAGTGAACGTAGAGTA	250.3	unassigned	unassigned	0
tag_221_at	GATAACTCAACGTACTCCGA	32.0	unassigned	unassigned	0
tag_222_at	GGACACATATCTAACTCCGA	39.3	unassigned	unassigned	0
tag_223_at	TAGAGCGCACTGCTATCCGA	78.3	unassigned	unassigned	0
tag_224_at	CTGACGCATAGTATATCCGA	30.0	unassigned	unassigned	0
tag_225_at	GACGCACTCTAGCCGGATAA	35.0	unassigned	unassigned	0
tag_226_at	GCTGACGAGAAGTCCGATAA	105.0	unassigned	unassigned	0
tag_227_at	GCCTCGATGACTACAGATAA	32.0	unassigned	unassigned	0
tag_228_at	GTGCCGAACGAGTATCATAA	65.3	unassigned	unassigned	0
tag_229_at	CGGAACGTGTTTACGAGTTT	32.0	unassigned	unassigned	0
tag_230_at	CCGAGAGCTGTTTAGAGTTT	50.0	unassigned	unassigned	0
tag_231_at	CACGCGGAGGTTTAGTCTTT	27.0	unassigned	unassigned	0
tag_232_at	CGCTTGTACTTTAGAGAGGT	43.0	unassigned	unassigned	0
tag_233_at	ACCGTATAGTGTTGTCAGGT	37.0	unassigned	unassigned	0
tag_234_at	CCGGTGGTATTTACTCAGGT	32.0	unassigned	unassigned	0
tag_235_at	GTGCTATCCTTTACGCAGGT	32.0	unassigned	unassigned	0
tag_236_at	CGACGGTACGTTATTGTGCT	26.0	unassigned	unassigned	0
tag_237_at	CTGTGGAGATTTAACGTGCT	32.0	unassigned	unassigned	0
tag_238_at	ACGTCGTCCTGTTGAGTGCT	64.8	unassigned	unassigned	0
tag_239_at	CGGTAGTCATTTAGAGTGCT	36.0	unassigned	unassigned	0
tag_240_at	GGTCGCCTCGTTAGTCCTAT	25.0	unassigned	unassigned	0
tag_241_at	CTATACGTCGTTACGCCTAT	27.0	unassigned	unassigned	0
tag_242_at	GTTACGGTGCGTTGCCCTAT	48.0	unassigned	unassigned	0
tag_243_at	GCGTACTGCGTTATACCTAT	55.0	unassigned	unassigned	0
tag_244_at	CGTGACTGTCTTATCCGGTG	31.0	unassigned	unassigned	0
tag_245_at	CTTACAAGTAGTTGACGGTG	31.0	unassigned	unassigned	0
tag_246_at	CTAACTCTTGGTAGACGGTG	34.0	unassigned	unassigned	0
tag_247_at	GTCTAGTCTCTTCCACGGTG	40.0	unassigned	unassigned	0
tag_248_at	TTCGTAGAAGTTCACGTAGG	33.0	unassigned	unassigned	0
tag_249_at	CGAGCATAAGTTCTAGTAGG	35.0	unassigned	unassigned	0
tag_250_at	TATCGAGTCCTTAGAGTAGG	30.0	unassigned	unassigned	0
tag_251_at	TCGAATGTAGCTTCAGTAGG	29.0	unassigned	unassigned	0
tag_252_at	GGTACGAAAGTTACGATCCG	63.0	unassigned	unassigned	0
tag_253_at	TGAACTTCTCGTAACATCCG	35.0	unassigned	unassigned	0
tag_254_at	TAGTCGCTGTCTCGAATCCG	33.3	unassigned	unassigned	0
tag_255_at	TGGTAGTCGTCTATCTGCCG	52.0	unassigned	unassigned	0
tag_256_at	GGTACGATCTATTCAGCTAG	43.3	unassigned	unassigned	0
tag_257_at	GTATGTCACACGCTTCCTAG	39.3	unassigned	unassigned	0
tag_258_at	TATCGACTGCTGTCTCCTAG	112.0	unassigned	unassigned	0
tag_259_at	TCGGTAAGCTGTATGCCTAG	86.0	unassigned	unassigned	0
tag_260_at	CCTCAGGTAGGTATCGTCAG	34.0	unassigned	unassigned	0
tag_261_at	ATAACATCGTGTCCCGTCAG	66.0	unassigned	unassigned	0
tag_262_at	CGTAGCGAGTATTCAGTCAG	79.3	unassigned	unassigned	0
tag_263_at	AGTGTGCTCTACCTTCTCAG	30.0	unassigned	unassigned	0
tag_264_at	GCGCATATTCACACGTATTC	34.0	unassigned	unassigned	0
tag_265_at	AGGTCTCTCTCGAAGTATTC	31.0	unassigned	unassigned	0
tag_266_at	CGTCGTAGTAGTACCTATTC	27.0	unassigned	unassigned	0
tag_267_at	GGCTGTCGATATACTGATTC	42.8	unassigned	unassigned	0
tag_268_at	TCTGACTATGGTAGCGATGC	122.0	unassigned	unassigned	0
tag_269_at	GTACTCGACATTAGTCATGC	32.0	unassigned	unassigned	0
tag_270_at	TATACTGTCGGTCACCATGC	32.0	unassigned	unassigned	0
tag_271_at	GTATCGAGATGTCTGAATGC	37.0	unassigned	unassigned	0
tag_272_at	CGTCGAAAGACTTATAGACC	45.0	unassigned	unassigned	0
tag_273_at	TATACACTGGCGTGGAGACC	492.8	unassigned	unassigned	0
tag_274_at	TATCACAGTCGTGGGAGACC	51.3	unassigned	unassigned	0
tag_275_at	ATAGCGACTCGTCAGAGACC	38.0	unassigned	unassigned	0
tag_276_at	TAAGTCGTACCGGCATTCAC	50.0	unassigned	unassigned	0
tag_277_at	GTTATATCTGCCACTGTCAC	40.0	unassigned	unassigned	0
tag_278_at	ATCGAGGTCACGCATGTCAC	41.0	unassigned	unassigned	0
tag_279_at	AATACAGTGGAGACGGTCAC	54.8	unassigned	unassigned	0
tag_280_at	GGATCAAGTACGCTAGAGTA	27.0	unassigned	unassigned	0
tag_281_at	TCACGCCGTAGTCGAGAGTA	181.0	unassigned	unassigned	0
tag_282_at	TACCTCGGCGCTAGAGAGTA	36.0	unassigned	unassigned	0
tag_283_at	CTCGACAGTGAGTCAGAGTA	30.0	unassigned	unassigned	0
tag_284_at	TACTACGGAACGTGAGCCGA	37.0	unassigned	unassigned	0
tag_285_at	ATACGAGCACGTCAAGCCGA	32.0	unassigned	unassigned	0
tag_286_at	GTAGAGCATCCTAGACCCGA	41.3	unassigned	unassigned	0
tag_287_at	TCGATAAGAGAGTGTACCGA	56.3	unassigned	unassigned	0
tag_288_at	TGGCGAGACAGTACGCATAA	191.5	unassigned	unassigned	0
tag_289_at	GTACGTGGAGATCGACATAA	82.3	unassigned	unassigned	0
tag_290_at	GTACTCCGCGACTCGAATAA	42.0	unassigned	unassigned	0
tag_291_at	AGATACTGCGACCGCGTGAA	33.0	unassigned	unassigned	0
tag_292_at	CGACAGAGGTTTCGTGCTTT	185.3	unassigned	unassigned	0
tag_293_at	CGACCGGCGTTTAGTCCTTT	62.8	unassigned	unassigned	0
tag_294_at	GGTGTACGCTTTCTCCAGGT	30.3	unassigned	unassigned	0
tag_295_at	GTGTCGTACTTTAACCAGGT	46.0	unassigned	unassigned	0
tag_296_at	GCGGATCACTTTATACAGGT	34.0	unassigned	unassigned	0
tag_297_at	CCCTGTGACTGTGTTAAGGT	148.0	unassigned	unassigned	0
tag_298_at	GTAGTACGATTTCACCTGCT	62.3	unassigned	unassigned	0
tag_299_at	GTCTTGCGCGTTAAACTGCT	97.0	unassigned	unassigned	0
tag_300_at	CGGAGTGAATTTCGTATGCT	43.3	unassigned	unassigned	0
tag_301_at	CGGATCAGTGGTTATATGCT	43.3	unassigned	unassigned	0
tag_302_at	GAGTCTCTCGTTCGACCTAT	29.8	unassigned	unassigned	0
tag_303_at	GGCACGTTAGTTGAACCTAT	25.0	unassigned	unassigned	0
tag_304_at	GCGCGTATTGAGGTTACTAT	67.0	unassigned	unassigned	0
tag_305_at	CGCGGCTGGTGTCTTACTAT	40.0	unassigned	unassigned	0
tag_306_at	TTGTAACGTCTTGAACGGTG	45.0	unassigned	unassigned	0
tag_307_at	ACGGTATCGTCTCTTAGGTG	45.3	unassigned	unassigned	0
tag_308_at	CCGTAATGTAGTTCTAGGTG	54.0	unassigned	unassigned	0
tag_309_at	CGTGAGTCTCTTCATAGGTG	65.0	unassigned	unassigned	0
tag_310_at	TTATTGGCTCGTACAGTAGG	38.0	unassigned	unassigned	0
tag_311_at	CCGAGTATCTATTCTCTAGG	38.0	unassigned	unassigned	0
tag_312_at	GTAGTCGATTGTCCTCTAGG	55.0	unassigned	unassigned	0
tag_313_at	TCTGTGGAGCTTCTACTAGG	30.0	unassigned	unassigned	0
tag_314_at	TAACTCGTGGGTAACTGCCG	206.5	unassigned	unassigned	0
tag_315_at	GTCTCGAAGAGTTCATGCCG	30.0	unassigned	unassigned	0
tag_316_at	ATACATACGTGTCGTGGCCG	40.3	unassigned	unassigned	0
tag_317_at	ATAGTCTCGTGTACTGGCCG	103.5	unassigned	unassigned	0
tag_318_at	TGTTACGACAGCTTCCCTAG	51.0	unassigned	unassigned	0
tag_319_at	GATACACTACTTAGCCCTAG	64.8	unassigned	unassigned	0
tag_320_at	CGTCATCTATGTCAACCTAG	29.0	unassigned	unassigned	0
tag_321_at	CGGGTACGATATTCTACTAG	27.0	unassigned	unassigned	0
tag_322_at	GGCGTCTCTCATATTCTCAG	25.0	unassigned	unassigned	0
tag_323_at	TGTGTCGATAGCTGTCTCAG	29.0	unassigned	unassigned	0
tag_324_at	TGTCAAGTCTGTACTCTCAG	47.0	unassigned	unassigned	0
tag_325_at	CTAGTCTGCTGTGATCTCAG	50.0	unassigned	unassigned	0
tag_326_at	CGTCGTCGTAGATTCCATTC	40.5	unassigned	unassigned	0
tag_327_at	GGTAACGTCTATCTCCATTC	25.0	unassigned	unassigned	0
tag_328_at	GACGCGATTAGTACCCATTC	34.0	unassigned	unassigned	0
tag_329_at	TCGTAGCCGTCATTACATTC	34.0	unassigned	unassigned	0
tag_330_at	GACTAGCTCTCTATCAATGC	26.0	unassigned	unassigned	0
tag_331_at	TCGTCGTCACACATATTGGC	26.0	unassigned	unassigned	0
tag_332_at	TATAAACTCGCGTGCGTGGC	243.0	unassigned	unassigned	0
tag_333_at	GCTAGAATATGTAACGTGGC	42.3	unassigned	unassigned	0
tag_334_at	ATCGACATGCGTAACAGACC	39.3	unassigned	unassigned	0
tag_335_at	GTAGCGTCGAGTACAAGACC	27.0	unassigned	unassigned	0
tag_336_at	CGATATACATAGGTCTCACC	27.0	unassigned	unassigned	0
tag_337_at	TAGAGTACAGGTCGCTCACC	35.0	unassigned	unassigned	0
tag_338_at	CTACTATACCGTAAGGTCAC	36.3	unassigned	unassigned	0
tag_339_at	AGATATGCTACGCTCGTCAC	29.0	unassigned	unassigned	0
tag_340_at	TTAGGCTCACGTAGCGTCAC	26.0	unassigned	unassigned	0
tag_341_at	TAGTCATCAGGTCACGTCAC	43.0	unassigned	unassigned	0
tag_342_at	CGTCGCGCTCAGTAAGAGTA	26.0	unassigned	unassigned	0
tag_343_at	TACCGAGCGTGGACTCAGTA	48.0	unassigned	unassigned	0
tag_344_at	TGCTGACAGTACGTGCAGTA	42.0	unassigned	unassigned	0
tag_345_at	TGACTCGCTACGTCGCAGTA	123.0	unassigned	unassigned	0
tag_346_at	AGTTTGACTAACCGTACCGA	26.0	unassigned	unassigned	0
tag_347_at	TAACGCTGGAGCAGTACCGA	49.0	unassigned	unassigned	0
tag_348_at	AGACAGTACCGTAGGACCGA	206.0	unassigned	unassigned	0
tag_349_at	ATATAACTAGCTCCGACCGA	154.0	unassigned	unassigned	0
tag_350_at	GACTACGCTGAGGATCTGAA	45.3	unassigned	unassigned	0
tag_351_at	TACCCTGACTATCGACTGAA	35.0	unassigned	unassigned	0
tag_352_at	GTGTACGCCCGCTAACTGAA	455.0	unassigned	unassigned	0
tag_353_at	ATCGCTCACGACTCTATGAA	92.0	unassigned	unassigned	0
tag_354_at	CGGACGTGGTTTAGAACTTT	76.3	unassigned	unassigned	0
tag_355_at	CGCGAAGCGGTTGTCTATTT	38.0	unassigned	unassigned	0
tag_356_at	CGCGCTGTATTTCGTAAGGT	36.0	unassigned	unassigned	0
tag_357_at	GGGCTACACTTTACTAAGGT	32.0	unassigned	unassigned	0
tag_358_at	CCCGTCGTATTTGTGAAGGT	474.3	unassigned	unassigned	0
tag_359_at	CCGTCTTGGTCGTTAAAGGT	184.8	unassigned	unassigned	0
tag_360_at	CAGGTAGTCTGGTTCATGCT	39.3	unassigned	unassigned	0
tag_361_at	CGCAGTATGGTTGTAATGCT	106.0	unassigned	unassigned	0
tag_362_at	AGACGCTCTCGTTCTTGGCT	34.0	unassigned	unassigned	0
tag_363_at	GTCTAACGATTTACGTGGCT	51.0	unassigned	unassigned	0
tag_364_at	TGACGGATCGTTCGTACTAT	41.0	unassigned	unassigned	0
tag_365_at	CGTGTGACTCGGTTGACTAT	100.0	unassigned	unassigned	0
tag_366_at	GGCTCAATCGTTCTGACTAT	67.3	unassigned	unassigned	0
tag_367_at	GGTATTCGCGTTACGACTAT	55.0	unassigned	unassigned	0
tag_368_at	TGTACCCGTCTTACGAGGTG	46.0	unassigned	unassigned	0
tag_369_at	GTACTACGTCTTCTCAGGTG	43.0	unassigned	unassigned	0
tag_370_at	TCTATACTTGGTAGCAGGTG	36.8	unassigned	unassigned	0
tag_371_at	CCTAGTAGTAGTTACAGGTG	42.0	unassigned	unassigned	0
tag_372_at	GTCCGATAAGTTAGACTAGG	505.0	unassigned	unassigned	0
tag_373_at	TTCTACTCGCTTACACTAGG	297.5	unassigned	unassigned	0
tag_374_at	GTGGCGTAACTTAAACTAGG	761.0	unassigned	unassigned	0
tag_375_at	TCTACTACGTGTGGTATAGG	31.0	unassigned	unassigned	0
tag_376_at	TCTATGAATTGTACTCGCCG	54.0	unassigned	unassigned	0
tag_377_at	TCTGATGAGTGTCTACGCCG	91.0	unassigned	unassigned	0
tag_378_at	TATAACGACCTTGGACGCCG	90.0	unassigned	unassigned	0
tag_379_at	GTTCTCTGCGATTAACGCCG	42.0	unassigned	unassigned	0
tag_380_at	TTGATCGCACTTCCTACTAG	107.3	unassigned	unassigned	0
tag_381_at	TTCTACGCCATTGTGACTAG	26.0	unassigned	unassigned	0
tag_382_at	CTACTGTCGGGTCTGACTAG	40.0	unassigned	unassigned	0
tag_383_at	TTCCGACTACTTACGACTAG	82.8	unassigned	unassigned	0
tag_384_at	ATCGTGAAGTGTATGCTCAG	190.0	unassigned	unassigned	0
tag_385_at	GTACAATCACTTACGCTCAG	61.0	unassigned	unassigned	0
tag_386_at	ACTGTGGTATATGTCCTCAG	28.0	unassigned	unassigned	0
tag_387_at	TCGTAATACACTTGCCTCAG	39.0	unassigned	unassigned	0
tag_388_at	CGTGGAGTGTAGTAACATTC	38.0	unassigned	unassigned	0
tag_389_at	TGTCGGTCTAACAGATTGTC	30.0	unassigned	unassigned	0
tag_390_at	CTCTAGTCTGAGGATGTGTC	43.0	unassigned	unassigned	0
tag_391_at	ATAACTCGGTATGCGGTGTC	32.0	unassigned	unassigned	0
tag_392_at	TAATATCTACGTCTCCTGGC	38.0	unassigned	unassigned	0
tag_393_at	GTAACGTAATGTAACTGGGC	61.0	unassigned	unassigned	0
tag_394_at	TTACTACAACTTACACGGGC	45.0	unassigned	unassigned	0
tag_395_at	TATAGCTCACGCTGTAGGGC	50.0	unassigned	unassigned	0
tag_396_at	ATATGGAGCGCGTACTCACC	68.8	unassigned	unassigned	0
tag_397_at	ATAGTGCAGCGTACATCACC	35.0	unassigned	unassigned	0
tag_398_at	ATACGAGCATGTACGGCACC	80.0	unassigned	unassigned	0
tag_399_at	TAGTCAACAGATTACGCACC	40.0	unassigned	unassigned	0
tag_400_at	ATCTCATAGCCGGTAGTCAC	30.0	unassigned	unassigned	0
tag_401_at	CAGAATTACGAGCTAGTCAC	38.3	unassigned	unassigned	0
tag_402_at	CGTGGAAGTAGTACAGTCAC	50.0	unassigned	unassigned	0
tag_403_at	ATAGTGGGCGCTAGTCTCAC	60.0	unassigned	unassigned	0
tag_404_at	GTAGATCCAGGTCCGCAGTA	37.0	unassigned	unassigned	0
tag_405_at	CGACATAGTAGTGAGCAGTA	48.8	unassigned	unassigned	0
tag_406_at	GTCGCTATGACTCTACAGTA	40.0	unassigned	unassigned	0
tag_407_at	GTTGACTATCCTCCACAGTA	41.0	unassigned	unassigned	0
tag_408_at	ACTGAGCAGACGTAGACCGA	45.0	unassigned	unassigned	0
tag_409_at	TGAACTAGCCGAGTCACCGA	39.0	unassigned	unassigned	0
tag_410_at	GTGAGAATATCTAGCACCGA	36.0	unassigned	unassigned	0
tag_411_at	AGGCTAGAACGTACCACCGA	113.8	unassigned	unassigned	0
tag_412_at	GGATCGACTACTGACATGAA	29.0	unassigned	unassigned	0
tag_413_at	TACTACGCACAGTCGCGGAA	44.8	unassigned	unassigned	0
tag_414_at	TCTATTACCTCTACGCGGAA	44.3	unassigned	unassigned	0
tag_415_at	TCGACTGGAGATATACGGAA	31.0	unassigned	unassigned	0
tag_416_at	CGGACGACGTTTGGTAATTT	45.3	unassigned	unassigned	0
tag_417_at	CCGCCGACGGTTGTATTGTT	131.3	unassigned	unassigned	0
tag_418_at	GGACGCACGTTTAGATTGTT	72.3	unassigned	unassigned	0
tag_419_at	GCGACTCTGTTTCTAAAGGT	29.0	unassigned	unassigned	0
tag_420_at	CAGCGGAAGTATTGTTTCGT	41.0	unassigned	unassigned	0
tag_157_at	TCATAGAGTGTTGCCGAGTA	129.0	unassigned	unassigned	0
tag_158_at	TACAGCGATGGTCACAGCGA	38.0	unassigned	unassigned	0
tag_159_at	TACCGTACTGGTGGAAGCGA	36.0	unassigned	unassigned	0
tag_160_at	GCGCTGATCGTATAGTCCGA	27.0	unassigned	unassigned	0
tag_161_at	TAGACGATCCGTAAGTCCGA	35.0	unassigned	unassigned	0
tag_162_at	GGATCGAGCAGTCTAACTAA	29.0	unassigned	unassigned	0
tag_163_at	GTGCCGTCCGTGAAGTATAA	29.3	unassigned	unassigned	0
tag_164_at	GTACCTGCCTTCGGCTATAA	32.0	unassigned	unassigned	0
tag_165_at	TACCACGTACAGGCCTATAA	42.3	unassigned	unassigned	0
tag_166_at	CCGGCGCAGTCTTTACGTTT	37.0	unassigned	unassigned	0
tag_167_at	GGCGCACGGTATCTACGTTT	27.3	unassigned	unassigned	0
tag_168_at	GGACGACGGTATCCTAGTTT	35.0	unassigned	unassigned	0
tag_169_at	CCCGGTCGTTTTTTCGAGGT	86.3	unassigned	unassigned	0
tag_170_at	CAACGTGTATATGTCGAGGT	80.0	unassigned	unassigned	0
tag_171_at	TTCTCACCGTCTTGCGAGGT	30.0	unassigned	unassigned	0
tag_172_at	CCATGTTCGTAGCTAGAGGT	41.0	unassigned	unassigned	0
tag_173_at	CGGTCTGCCTCTTACAATCT	29.0	unassigned	unassigned	0
tag_174_at	CGCGTTATCTCTGCAAATCT	28.0	unassigned	unassigned	0
tag_175_at	CGACGGACTGATGCTTTGCT	34.8	unassigned	unassigned	0
tag_176_at	CAGCGCGTAGATCTTGTGCT	31.0	unassigned	unassigned	0
tag_177_at	TTCTACGCGGATGGAGCTAT	39.3	unassigned	unassigned	0
tag_178_at	GGTCTAAGGGATACAGCTAT	29.0	unassigned	unassigned	0
tag_179_at	AGACGAGTCCATCTTCCTAT	32.3	unassigned	unassigned	0
tag_180_at	CGGAAGTGTACTTGTCCTAT	34.0	unassigned	unassigned	0
tag_181_at	ACTGTGCCTAGGTTCTGGTG	36.8	unassigned	unassigned	0
tag_182_at	GCGGTATCTCATCACTGGTG	38.5	unassigned	unassigned	0
tag_183_at	CTCTCTACGACTTGTCGGTG	54.3	unassigned	unassigned	0
tag_184_at	AGTACCCTTCATCGTCGGTG	37.0	unassigned	unassigned	0
tag_185_at	GGATGTGTACATACTAACGG	30.0	unassigned	unassigned	0
tag_186_at	CTCTCTGCGTTTTAGAACGG	34.0	unassigned	unassigned	0
tag_187_at	CGTGTATCACATAACAACGG	27.0	unassigned	unassigned	0
tag_188_at	ATAACTCGCGCTCGAAACGG	27.0	unassigned	unassigned	0
tag_189_at	TGAGATTCCTGTATACTCCG	31.0	unassigned	unassigned	0
tag_190_at	GGAACGTATAATAGACTCCG	36.0	unassigned	unassigned	0
tag_191_at	CGTGATTACGTTTAACTCCG	28.0	unassigned	unassigned	0
tag_192_at	TAAGTGTCTCCCTGTATCCG	26.0	unassigned	unassigned	0
tag_193_at	TGAAACCTACATACCGCTAG	29.0	unassigned	unassigned	0
tag_194_at	CGCTACATCTTTTACGCTAG	41.0	unassigned	unassigned	0
tag_195_at	TACGCGAGACATGACGCTAG	43.0	unassigned	unassigned	0
tag_196_at	CTCTCCGTATCTAACGCTAG	35.0	unassigned	unassigned	0
tag_197_at	GTCACGTACAATGGATTCAG	35.3	unassigned	unassigned	0
tag_198_at	ATTCGGTAGCGGTCTGTCAG	31.0	unassigned	unassigned	0
tag_199_at	GTAGTCTCCAATCATGTCAG	27.3	unassigned	unassigned	0
tag_200_at	GTATCGTACAATAGGGTCAG	40.0	unassigned	unassigned	0
tag_201_at	TAGGCTATGTTGGCGACTTC	37.0	unassigned	unassigned	0
tag_202_at	GGCGACGTGTGTACAACTTC	31.0	unassigned	unassigned	0
tag_203_at	GGCTAGTGTGTGTAAACTTC	28.0	unassigned	unassigned	0
tag_204_at	TATCGGCTGTGGCGGTATTC	40.0	unassigned	unassigned	0
tag_205_at	ACAGTGGTAAGGTCGTATGC	39.0	unassigned	unassigned	0
tag_206_at	GTAGTGAGTACTCTCTATGC	27.0	unassigned	unassigned	0
tag_207_at	TAACGTGGGCCTAACTATGC	31.0	unassigned	unassigned	0
tag_208_at	TATGTCTGACCCTGTGATGC	30.0	unassigned	unassigned	0
tag_209_at	TAGTCATACGCTGGACGACC	1013.0	unassigned	unassigned	0
tag_210_at	TGTCAGAACAATAGACGACC	31.0	unassigned	unassigned	0
tag_211_at	ATAACGGTAGGTGCACGACC	30.0	unassigned	unassigned	0
tag_212_at	AAAGTACGTCCGGCTAGACC	35.3	unassigned	unassigned	0
tag_213_at	GCGCTCGTATTGTCCAAGAC	29.0	unassigned	unassigned	0
tag_214_at	GCTACGCGAGCTAACAAGAC	54.0	unassigned	unassigned	0
tag_215_at	GGCTCTACACCTATAAAGAC	38.8	unassigned	unassigned	0
tag_216_at	GTTGTATCTAGGGCCTTCAC	41.3	unassigned	unassigned	0
tag_217_at	TATCTACGGACGTACGAGTA	36.0	unassigned	unassigned	0
tag_218_at	ATACGCTGGGGTCACGAGTA	30.0	unassigned	unassigned	0
tag_219_at	CTAGACGGTACTAACGAGTA	49.0	unassigned	unassigned	0
tag_220_at	TCCCGAGTGATCGTAGAGTA	41.0	unassigned	unassigned	0
tag_221_at	GATAACTCAAGGTACTCCGA	35.0	unassigned	unassigned	0
tag_222_at	GGACACATATGTAACTCCGA	32.0	unassigned	unassigned	0
tag_223_at	TAGAGCGCACAGCTATCCGA	35.3	unassigned	unassigned	0
tag_224_at	CTGACGCATACTATATCCGA	32.8	unassigned	unassigned	0
tag_225_at	GACGCACTCTTGCCGGATAA	40.3	unassigned	unassigned	0
tag_226_at	GCTGACGAGATGTCCGATAA	32.0	unassigned	unassigned	0
tag_227_at	GCCTCGATGAGTACAGATAA	30.0	unassigned	unassigned	0
tag_228_at	GTGCCGAACGTGTATCATAA	34.0	unassigned	unassigned	0
tag_229_at	CGGAACGTGTATACGAGTTT	25.8	unassigned	unassigned	0
tag_230_at	CCGAGAGCTGATTAGAGTTT	28.0	unassigned	unassigned	0
tag_231_at	CACGCGGAGGATTAGTCTTT	25.0	unassigned	unassigned	0
tag_232_at	CGCTTGTACTATAGAGAGGT	31.0	unassigned	unassigned	0
tag_233_at	ACCGTATAGTCTTGTCAGGT	35.0	unassigned	unassigned	0
tag_234_at	CCGGTGGTATATACTCAGGT	36.0	unassigned	unassigned	0
tag_235_at	GTGCTATCCTATACGCAGGT	29.0	unassigned	unassigned	0
tag_236_at	CGACGGTACGATATTGTGCT	24.0	unassigned	unassigned	0
tag_237_at	CTGTGGAGATATAACGTGCT	26.0	unassigned	unassigned	0
tag_238_at	ACGTCGTCCTCTTGAGTGCT	29.0	unassigned	unassigned	0
tag_239_at	CGGTAGTCATATAGAGTGCT	32.3	unassigned	unassigned	0
tag_240_at	GGTCGCCTCGATAGTCCTAT	26.0	unassigned	unassigned	0
tag_241_at	CTATACGTCGATACGCCTAT	28.0	unassigned	unassigned	0
tag_242_at	GTTACGGTGCCTTGCCCTAT	39.3	unassigned	unassigned	0
tag_243_at	GCGTACTGCGATATACCTAT	50.5	unassigned	unassigned	0
tag_244_at	CGTGACTGTCATATCCGGTG	31.0	unassigned	unassigned	0
tag_245_at	CTTACAAGTACTTGACGGTG	31.0	unassigned	unassigned	0
tag_246_at	CTAACTCTTGCTAGACGGTG	33.0	unassigned	unassigned	0
tag_247_at	GTCTAGTCTCATCCACGGTG	51.0	unassigned	unassigned	0
tag_248_at	TTCGTAGAAGATCACGTAGG	35.0	unassigned	unassigned	0
tag_249_at	CGAGCATAAGATCTAGTAGG	34.3	unassigned	unassigned	0
tag_250_at	TATCGAGTCCATAGAGTAGG	25.0	unassigned	unassigned	0
tag_251_at	TCGAATGTAGGTTCAGTAGG	26.0	unassigned	unassigned	0
tag_252_at	GGTACGAAAGATACGATCCG	28.0	unassigned	unassigned	0
tag_253_at	TGAACTTCTCCTAACATCCG	29.0	unassigned	unassigned	0
tag_254_at	TAGTCGCTGTGTCGAATCCG	27.8	unassigned	unassigned	0
tag_255_at	TGGTAGTCGTGTATCTGCCG	34.8	unassigned	unassigned	0
tag_256_at	GGTACGATCTTTTCAGCTAG	30.0	unassigned	unassigned	0
tag_257_at	GTATGTCACAGGCTTCCTAG	34.0	unassigned	unassigned	0
tag_258_at	TATCGACTGCAGTCTCCTAG	31.8	unassigned	unassigned	0
tag_259_at	TCGGTAAGCTCTATGCCTAG	29.0	unassigned	unassigned	0
tag_260_at	CCTCAGGTAGCTATCGTCAG	34.0	unassigned	unassigned	0
tag_261_at	ATAACATCGTCTCCCGTCAG	32.0	unassigned	unassigned	0
tag_262_at	CGTAGCGAGTTTTCAGTCAG	45.0	unassigned	unassigned	0
tag_263_at	AGTGTGCTCTTCCTTCTCAG	27.0	unassigned	unassigned	0
tag_264_at	GCGCATATTCTCACGTATTC	26.0	unassigned	unassigned	0
tag_265_at	AGGTCTCTCTGGAAGTATTC	28.0	unassigned	unassigned	0
tag_266_at	CGTCGTAGTACTACCTATTC	25.0	unassigned	unassigned	0
tag_267_at	GGCTGTCGATTTACTGATTC	26.0	unassigned	unassigned	0
tag_268_at	TCTGACTATGCTAGCGATGC	28.0	unassigned	unassigned	0
tag_269_at	GTACTCGACAATAGTCATGC	30.0	unassigned	unassigned	0
tag_270_at	TATACTGTCGCTCACCATGC	31.0	unassigned	unassigned	0
tag_271_at	GTATCGAGATCTCTGAATGC	26.0	unassigned	unassigned	0
tag_272_at	CGTCGAAAGAGTTATAGACC	25.3	unassigned	unassigned	0
tag_273_at	TATACACTGGGGTGGAGACC	36.0	unassigned	unassigned	0
tag_274_at	TATCACAGTCCTGGGAGACC	32.0	unassigned	unassigned	0
tag_275_at	ATAGCGACTCCTCAGAGACC	36.3	unassigned	unassigned	0
tag_276_at	TAAGTCGTACGGGCATTCAC	34.8	unassigned	unassigned	0
tag_277_at	GTTATATCTGGCACTGTCAC	36.3	unassigned	unassigned	0
tag_278_at	ATCGAGGTCAGGCATGTCAC	31.0	unassigned	unassigned	0
tag_279_at	AATACAGTGGTGACGGTCAC	30.0	unassigned	unassigned	0
tag_280_at	GGATCAAGTAGGCTAGAGTA	31.0	unassigned	unassigned	0
tag_281_at	TCACGCCGTACTCGAGAGTA	60.0	unassigned	unassigned	0
tag_282_at	TACCTCGGCGGTAGAGAGTA	29.0	unassigned	unassigned	0
tag_283_at	CTCGACAGTGTGTCAGAGTA	39.0	unassigned	unassigned	0
tag_284_at	TACTACGGAAGGTGAGCCGA	41.0	unassigned	unassigned	0
tag_285_at	ATACGAGCACCTCAAGCCGA	32.0	unassigned	unassigned	0
tag_286_at	GTAGAGCATCGTAGACCCGA	142.3	unassigned	unassigned	0
tag_287_at	TCGATAAGAGTGTGTACCGA	33.0	unassigned	unassigned	0
tag_288_at	TGGCGAGACACTACGCATAA	30.0	unassigned	unassigned	0
tag_289_at	GTACGTGGAGTTCGACATAA	30.0	unassigned	unassigned	0
tag_290_at	GTACTCCGCGTCTCGAATAA	32.0	unassigned	unassigned	0
tag_291_at	AGATACTGCGTCCGCGTGAA	29.0	unassigned	unassigned	0
tag_292_at	CGACAGAGGTATCGTGCTTT	37.0	unassigned	unassigned	0
tag_293_at	CGACCGGCGTATAGTCCTTT	29.0	unassigned	unassigned	0
tag_294_at	GGTGTACGCTATCTCCAGGT	33.3	unassigned	unassigned	0
tag_295_at	GTGTCGTACTATAACCAGGT	44.0	unassigned	unassigned	0
tag_296_at	GCGGATCACTATATACAGGT	46.3	unassigned	unassigned	0
tag_297_at	CCCTGTGACTCTGTTAAGGT	29.0	unassigned	unassigned	0
tag_298_at	GTAGTACGATATCACCTGCT	27.0	unassigned	unassigned	0
tag_299_at	GTCTTGCGCGATAAACTGCT	46.5	unassigned	unassigned	0
tag_300_at	CGGAGTGAATATCGTATGCT	28.0	unassigned	unassigned	0
tag_301_at	CGGATCAGTGCTTATATGCT	31.0	unassigned	unassigned	0
tag_302_at	GAGTCTCTCGATCGACCTAT	30.0	unassigned	unassigned	0
tag_303_at	GGCACGTTAGATGAACCTAT	26.0	unassigned	unassigned	0
tag_304_at	GCGCGTATTGTGGTTACTAT	43.0	unassigned	unassigned	0
tag_305_at	CGCGGCTGGTCTCTTACTAT	29.0	unassigned	unassigned	0
tag_306_at	TTGTAACGTCATGAACGGTG	49.3	unassigned	unassigned	0
tag_307_at	ACGGTATCGTGTCTTAGGTG	36.0	unassigned	unassigned	0
tag_308_at	CCGTAATGTACTTCTAGGTG	35.0	unassigned	unassigned	0
tag_309_at	CGTGAGTCTCATCATAGGTG	43.8	unassigned	unassigned	0
tag_310_at	TTATTGGCTCCTACAGTAGG	31.0	unassigned	unassigned	0
tag_311_at	CCGAGTATCTTTTCTCTAGG	33.3	unassigned	unassigned	0
tag_312_at	GTAGTCGATTCTCCTCTAGG	28.0	unassigned	unassigned	0
tag_313_at	TCTGTGGAGCATCTACTAGG	29.0	unassigned	unassigned	0
tag_314_at	TAACTCGTGGCTAACTGCCG	35.0	unassigned	unassigned	0
tag_315_at	GTCTCGAAGACTTCATGCCG	26.0	unassigned	unassigned	0
tag_316_at	ATACATACGTCTCGTGGCCG	29.0	unassigned	unassigned	0
tag_317_at	ATAGTCTCGTCTACTGGCCG	31.0	unassigned	unassigned	0
tag_318_at	TGTTACGACACCTTCCCTAG	34.8	unassigned	unassigned	0
tag_319_at	GATACACTACATAGCCCTAG	32.0	unassigned	unassigned	0
tag_320_at	CGTCATCTATCTCAACCTAG	28.3	unassigned	unassigned	0
tag_321_at	CGGGTACGATTTTCTACTAG	27.0	unassigned	unassigned	0
tag_322_at	GGCGTCTCTCTTATTCTCAG	26.0	unassigned	unassigned	0
tag_323_at	TGTGTCGATACCTGTCTCAG	27.0	unassigned	unassigned	0
tag_324_at	TGTCAAGTCTCTACTCTCAG	29.0	unassigned	unassigned	0
tag_325_at	CTAGTCTGCTCTGATCTCAG	26.0	unassigned	unassigned	0
tag_326_at	CGTCGTCGTACATTCCATTC	30.0	unassigned	unassigned	0
tag_327_at	GGTAACGTCTTTCTCCATTC	27.0	unassigned	unassigned	0
tag_328_at	GACGCGATTACTACCCATTC	28.3	unassigned	unassigned	0
tag_329_at	TCGTAGCCGTGATTACATTC	37.3	unassigned	unassigned	0
tag_330_at	GACTAGCTCTGTATCAATGC	26.0	unassigned	unassigned	0
tag_331_at	TCGTCGTCACTCATATTGGC	26.0	unassigned	unassigned	0
tag_332_at	TATAAACTCGGGTGCGTGGC	36.0	unassigned	unassigned	0
tag_333_at	GCTAGAATATCTAACGTGGC	27.0	unassigned	unassigned	0
tag_334_at	ATCGACATGCCTAACAGACC	30.0	unassigned	unassigned	0
tag_335_at	GTAGCGTCGACTACAAGACC	26.0	unassigned	unassigned	0
tag_336_at	CGATATACATTGGTCTCACC	24.0	unassigned	unassigned	0
tag_337_at	TAGAGTACAGCTCGCTCACC	32.3	unassigned	unassigned	0
tag_338_at	CTACTATACCCTAAGGTCAC	33.3	unassigned	unassigned	0
tag_339_at	AGATATGCTAGGCTCGTCAC	65.3	unassigned	unassigned	0
tag_340_at	TTAGGCTCACCTAGCGTCAC	26.0	unassigned	unassigned	0
tag_341_at	TAGTCATCAGCTCACGTCAC	44.3	unassigned	unassigned	0
tag_342_at	CGTCGCGCTCTGTAAGAGTA	26.0	unassigned	unassigned	0
tag_343_at	TACCGAGCGTCGACTCAGTA	31.0	unassigned	unassigned	0
tag_344_at	TGCTGACAGTTCGTGCAGTA	40.8	unassigned	unassigned	0
tag_345_at	TGACTCGCTAGGTCGCAGTA	42.0	unassigned	unassigned	0
tag_346_at	AGTTTGACTATCCGTACCGA	26.0	unassigned	unassigned	0
tag_347_at	TAACGCTGGACCAGTACCGA	62.0	unassigned	unassigned	0
tag_348_at	AGACAGTACCCTAGGACCGA	44.3	unassigned	unassigned	0
tag_349_at	ATATAACTAGGTCCGACCGA	33.0	unassigned	unassigned	0
tag_350_at	GACTACGCTGTGGATCTGAA	38.3	unassigned	unassigned	0
tag_351_at	TACCCTGACTTTCGACTGAA	28.0	unassigned	unassigned	0
tag_352_at	GTGTACGCCCCCTAACTGAA	72.0	unassigned	unassigned	0
tag_353_at	ATCGCTCACGTCTCTATGAA	45.0	unassigned	unassigned	0
tag_354_at	CGGACGTGGTATAGAACTTT	37.0	unassigned	unassigned	0
tag_355_at	CGCGAAGCGGATGTCTATTT	35.0	unassigned	unassigned	0
tag_356_at	CGCGCTGTATATCGTAAGGT	30.0	unassigned	unassigned	0
tag_357_at	GGGCTACACTATACTAAGGT	32.0	unassigned	unassigned	0
tag_358_at	CCCGTCGTATATGTGAAGGT	93.3	unassigned	unassigned	0
tag_359_at	CCGTCTTGGTGGTTAAAGGT	74.8	unassigned	unassigned	0
tag_360_at	CAGGTAGTCTCGTTCATGCT	37.0	unassigned	unassigned	0
tag_361_at	CGCAGTATGGATGTAATGCT	40.0	unassigned	unassigned	0
tag_362_at	AGACGCTCTCCTTCTTGGCT	29.0	unassigned	unassigned	0
tag_363_at	GTCTAACGATATACGTGGCT	36.0	unassigned	unassigned	0
tag_364_at	TGACGGATCGATCGTACTAT	33.3	unassigned	unassigned	0
tag_365_at	CGTGTGACTCCGTTGACTAT	42.3	unassigned	unassigned	0
tag_366_at	GGCTCAATCGATCTGACTAT	41.0	unassigned	unassigned	0
tag_367_at	GGTATTCGCGATACGACTAT	40.3	unassigned	unassigned	0
tag_368_at	TGTACCCGTCATACGAGGTG	40.3	unassigned	unassigned	0
tag_369_at	GTACTACGTCATCTCAGGTG	50.3	unassigned	unassigned	0
tag_370_at	TCTATACTTGCTAGCAGGTG	45.8	unassigned	unassigned	0
tag_371_at	CCTAGTAGTACTTACAGGTG	45.0	unassigned	unassigned	0
tag_372_at	GTCCGATAAGATAGACTAGG	57.8	unassigned	unassigned	0
tag_373_at	TTCTACTCGCATACACTAGG	54.3	unassigned	unassigned	0
tag_374_at	GTGGCGTAACATAAACTAGG	66.0	unassigned	unassigned	0
tag_375_at	TCTACTACGTCTGGTATAGG	36.3	unassigned	unassigned	0
tag_376_at	TCTATGAATTCTACTCGCCG	37.0	unassigned	unassigned	0
tag_377_at	TCTGATGAGTCTCTACGCCG	56.0	unassigned	unassigned	0
tag_378_at	TATAACGACCATGGACGCCG	43.0	unassigned	unassigned	0
tag_379_at	GTTCTCTGCGTTTAACGCCG	32.3	unassigned	unassigned	0
tag_380_at	TTGATCGCACATCCTACTAG	56.3	unassigned	unassigned	0
tag_381_at	TTCTACGCCAATGTGACTAG	29.0	unassigned	unassigned	0
tag_382_at	CTACTGTCGGCTCTGACTAG	29.3	unassigned	unassigned	0
tag_383_at	TTCCGACTACATACGACTAG	42.0	unassigned	unassigned	0
tag_384_at	ATCGTGAAGTCTATGCTCAG	43.0	unassigned	unassigned	0
tag_385_at	GTACAATCACATACGCTCAG	35.0	unassigned	unassigned	0
tag_386_at	ACTGTGGTATTTGTCCTCAG	30.0	unassigned	unassigned	0
tag_387_at	TCGTAATACAGTTGCCTCAG	37.0	unassigned	unassigned	0
tag_388_at	CGTGGAGTGTTGTAACATTC	33.0	unassigned	unassigned	0
tag_389_at	TGTCGGTCTATCAGATTGTC	28.0	unassigned	unassigned	0
tag_390_at	CTCTAGTCTGTGGATGTGTC	32.0	unassigned	unassigned	0
tag_391_at	ATAACTCGGTTTGCGGTGTC	36.0	unassigned	unassigned	0
tag_392_at	TAATATCTACCTCTCCTGGC	30.0	unassigned	unassigned	0
tag_393_at	GTAACGTAATCTAACTGGGC	26.3	unassigned	unassigned	0
tag_394_at	TTACTACAACATACACGGGC	34.0	unassigned	unassigned	0
tag_395_at	TATAGCTCACCCTGTAGGGC	27.0	unassigned	unassigned	0
tag_396_at	ATATGGAGCGGGTACTCACC	36.0	unassigned	unassigned	0
tag_397_at	ATAGTGCAGCCTACATCACC	33.0	unassigned	unassigned	0
tag_398_at	ATACGAGCATCTACGGCACC	33.0	unassigned	unassigned	0
tag_399_at	TAGTCAACAGTTTACGCACC	35.0	unassigned	unassigned	0
tag_400_at	ATCTCATAGCGGGTAGTCAC	32.3	unassigned	unassigned	0
tag_401_at	CAGAATTACGTGCTAGTCAC	29.0	unassigned	unassigned	0
tag_402_at	CGTGGAAGTACTACAGTCAC	36.0	unassigned	unassigned	0
tag_403_at	ATAGTGGGCGGTAGTCTCAC	38.3	unassigned	unassigned	0
tag_404_at	GTAGATCCAGCTCCGCAGTA	43.8	unassigned	unassigned	0
tag_405_at	CGACATAGTACTGAGCAGTA	39.5	unassigned	unassigned	0
tag_406_at	GTCGCTATGAGTCTACAGTA	39.3	unassigned	unassigned	0
tag_407_at	GTTGACTATCGTCCACAGTA	46.3	unassigned	unassigned	0
tag_408_at	ACTGAGCAGAGGTAGACCGA	35.3	unassigned	unassigned	0
tag_409_at	TGAACTAGCCCAGTCACCGA	37.0	unassigned	unassigned	0
tag_410_at	GTGAGAATATGTAGCACCGA	29.0	unassigned	unassigned	0
tag_411_at	AGGCTAGAACCTACCACCGA	88.5	unassigned	unassigned	0
tag_412_at	GGATCGACTAGTGACATGAA	29.3	unassigned	unassigned	0
tag_413_at	TACTACGCACTGTCGCGGAA	42.0	unassigned	unassigned	0
tag_414_at	TCTATTACCTGTACGCGGAA	32.0	unassigned	unassigned	0
tag_415_at	TCGACTGGAGTTATACGGAA	29.0	unassigned	unassigned	0
tag_416_at	CGGACGACGTATGGTAATTT	29.0	unassigned	unassigned	0
tag_417_at	CCGCCGACGGATGTATTGTT	37.3	unassigned	unassigned	0
tag_418_at	GGACGCACGTATAGATTGTT	32.0	unassigned	unassigned	0
tag_419_at	GCGACTCTGTATCTAAAGGT	31.0	unassigned	unassigned	0
tag_420_at	CAGCGGAAGTTTTGTTTCGT	33.0	unassigned	unassigned	0
tag_157_st	TACTCGGCATCACTCTATGA	245.0	YML123C::chr00_9	uptag	1
tag_158_st	TCGCTGTGAGCATCGCTGTA	42.0	YML122C::chr00_9	uptag	1
tag_159_st	TCGCTTCCAGCAGTACGGTA	32.0	YML121W::chr00_9	uptag	1
tag_160_st	TCGGACTATTCGATCAGCGC	110.3	YML120C::chr00_9	uptag	1
tag_161_st	TCGGACTTAGGGATCGTCTA	1352.3	YML119W::chr00_9	uptag	1
tag_162_st	TTAGTTAGAGTGCTCGATCC	168.3	YML118W::chr00_9	uptag	1
tag_163_st	TTATACTTCTCGGACGGCAC	470.3	YML117W::chr00_9	uptag	1
tag_164_st	TTATAGCCGTAGGCAGGTAC	734.8	YML117W-A::chr00_9	uptag	1
tag_165_st	TTATAGGCCAGTACGTGGTA	1900.3	YML116W::chr00_9	uptag	1
tag_166_st	AAACGTAAACACTGCGCCGG	1047.0	YML115C::chr00_15	uptag	1
tag_167_st	AAACGTAGAAACCGTGCGCC	502.0	YML114C::chr00_9	uptag	1
tag_168_st	AAACTAGGAAACCGTCGTCC	1111.0	YML113W::chr00_9	uptag	1
tag_169_st	ACCTCGAAATAACGACCGGG	884.8	YML112W::chr00_9	uptag	1
tag_170_st	ACCTCGACAAATACACGTTG	1355.5	YML111W::chr00_9	uptag	1
tag_171_st	ACCTCGCAACACGGTGAGAA	220.3	YML110C::chr00_9	uptag	1
tag_172_st	ACCTCTAGCAACGAACATGG	1664.5	YML109W::chr00_9	uptag	1
tag_173_st	AGATTGTAACAGGCAGACCG	409.8	YML108W::chr00_9	uptag	1
tag_174_st	AGATTTGCACAGATAACGCG	366.3	YML107C::chr00_9	uptag	1
tag_175_st	AGCAAAGCAACAGTCCGTCG	82.3	YML106W::chr00_9	uptag	1
tag_176_st	AGCACAAGAACTACGCGCTG	658.5	YML105C::chr00_9	uptag	1
tag_177_st	ATAGCTCCAACCGCGTAGAA	1699.5	YML104C::chr00_9	uptag	1
tag_178_st	ATAGCTGTAACCCTTAGACC	299.5	YML103C::chr00_9	uptag	1
tag_179_st	ATAGGAAGAAGGACTCGTCT	1203.3	YML102W::chr00_9	uptag	1
tag_180_st	ATAGGACAACTACACTTCCG	1269.3	YML102C-A::chr00_9	uptag	1
tag_181_st	CACCAGAACGTAGGCACAGT	1055.0	YML101C::chr00_9	uptag	1
tag_182_st	CACCAGTGAAGAGATACCGC	1757.8	YML100W::chr00_9	uptag	1
tag_183_st	CACCGACAACTCGTAGAGAG	3127.5	YML100W-A::chr00_9	uptag	1
tag_184_st	CACCGACGAAGAAGGGTACT	778.3	YML099C::chr00_9	uptag	1
tag_185_st	CCGTTAGTAAGTACACATCC	787.3	YML098W::chr00_9	uptag	1
tag_186_st	CCGTTCTAATACGCAGAGAG	1556.8	YML097C::chr00_9	uptag	1
tag_187_st	CCGTTGTTAAGTGATACACG	306.0	YML096W::chr00_9	uptag	1
tag_188_st	CCGTTTCGACCGCGAGTTAT	167.0	YML095C::chr00_9	uptag	1
tag_189_st	CGGAGTATAGAGGAATCTCA	202.0	YML094W::chr00_9	uptag	1
tag_190_st	CGGAGTCTAATATACGTTCC	1348.3	YML095C-A::chr00_9	uptag	1
tag_191_st	CGGAGTTAATCGTAATCACG	412.3	YML093W::chr00_9	uptag	1
tag_192_st	CGGATACAGCGAGACACTTA	39.3	YML092C::chr00_9	uptag	1
tag_193_st	CTAGCGGTAAGTAGGTTTCA	322.3	YML091C::chr00_9	uptag	1
tag_194_st	CTAGCGTAATAGATGTAGCG	1333.0	YML090W::chr00_9	uptag	1
tag_195_st	CTAGCGTCAAGTCTCGCGTA	1244.5	YML089C::chr13_1b	uptag	1
tag_196_st	CTAGCGTTACATACGGAGAG	1129.5	YML088W::chr13_1b	uptag	1
tag_197_st	CTGAATCCAATGTACGTGAC	1066.5	YML087C::chr13_1b	uptag	1
tag_198_st	CTGACAGACGGCTACCGAAT	33.0	YML086C::chr13_1b	uptag	0
tag_199_st	CTGACATGAATGGAGACTAC	31.0	unassigned	unassigned	0
tag_200_st	CTGACCCTAATGTACGATAC	1111.8	YML084W::chr13_1b	uptag	1
tag_201_st	GAAGTCGCCTACATAGCCTA	238.3	YML083C::chr13_1b	uptag	1
tag_202_st	GAAGTTGTAGACACGTCGCC	531.0	YML082W::chr13_1b	uptag	1
tag_203_st	GAAGTTTACTCACACTAGCC	41.8	YML081W::chr13_1b	uptag	1
tag_204_st	GAATACCGCGACAGCCGATA	47.0	YML080W::chr13_1b	uptag	1
tag_205_st	GCATACGACGTTACCACTGT	32.8	YML079W::chr13_1b	uptag	1
tag_206_st	GCATAGAGACTACTCACTAC	638.0	YML078W::chr13_1b	uptag	1
tag_207_st	GCATAGTTACGCCCACGTTA	604.0	YML023C::chr00_11	uptag	1
tag_208_st	GCATCACAGCGTCAGACATA	37.0	YML022W::chr00_11	uptag	1
tag_209_st	GGTCGTCCACCGTATGACTA	58.3	YML015C::chr00_11	uptag	1
tag_210_st	GGTCGTCTAATGTTCTGACA	129.3	YML074C::chr00_9	uptag	1
tag_211_st	GGTCGTGCAGCTACCGTTAT	54.0	YML073C::chr00_18	uptag	1
tag_212_st	GGTCTAGCCCGACGTACTTT	1137.5	YLR406C::chr00_11	uptag	1
tag_213_st	GTCTTGGACTATACGAGCGC	260.0	YML071C::chr00_9	uptag	1
tag_214_st	GTCTTGTTACCTCGCGTAGC	1473.8	YML070W::chr00_9	uptag	1
tag_215_st	GTCTTTATACGTGTAGAGCC	1580.5	YML069W::chr00_15	uptag	1
tag_216_st	GTGAAGGCCGTAGATACAAC	2069.3	YLR394W::chr00_11	uptag	1
tag_217_st	TACTCGTACCTCCGTAGATA	1092.8	YLR382C::chr00_11	uptag	1
tag_218_st	TACTCGTGAGCCCAGCGTAT	48.0	YML066C::chr00_15	uptag	1
tag_219_st	TACTCGTTACTACCGTCTAG	2653.5	YML065W::chr13_1b	uptag	1
tag_220_st	TACTCTACGTTCACTCGGGA	391.3	YML064C::chr13_1b	uptag	1
tag_221_st	TCGGAGTACGTTGAGTTATC	863.3	YML063W::chr13_1b	uptag	1
tag_222_st	TCGGAGTTAGATATGTGTCC	465.3	YML062C::chr13_1b	uptag	1
tag_223_st	TCGGATAGCAGTGCGCTCTA	134.0	YML061C::chr13_1b	uptag	1
tag_224_st	TCGGATATACTATGCGTCAG	852.8	YML060W::chr13_1b	uptag	1
tag_225_st	TTATCCGGCTAGAGTGCGTC	1271.3	YML059C::chr13_1b	uptag	1
tag_226_st	TTATCGGACTTCTCGTCAGC	603.3	YML058W::chr13_1b	uptag	1
tag_227_st	TTATCTGTAGTCATCGAGGC	538.0	YML057W::chr13_1b	uptag	1
tag_228_st	TTATGATACTCGTTCGGCAC	734.8	YML058C-A::chr13_1b	uptag	1
tag_229_st	AAACTCGTAAACACGTTCCG	66.3	YML056C::chr13_1b	uptag	1
tag_230_st	AAACTCTAAACAGCTCTCGG	367.0	YML055W::chr13_1b	uptag	1
tag_231_st	AAAGACTAAACCTCCGCGTG	71.0	YML054C::chr13_1b	uptag	1
tag_232_st	ACCTCTCTAAAGTACAAGCG	822.0	YML053C::chr13_1b	uptag	1
tag_233_st	ACCTGACAACACTATACGGT	1141.3	YML052W::chr13_1b	uptag	1
tag_234_st	ACCTGAGTAAATACCACCGG	1543.8	YML051W::chr13_1b	uptag	1
tag_235_st	ACCTGCGTAAAGGATAGCAC	68.0	YML050W::chr13_1b	uptag	1
tag_236_st	AGCACAATAACGTACCGTCG	37.0	YML049C::chr13_1b	uptag	1
tag_237_st	AGCACGTTAAATCTCCACAG	63.0	YML048W::chr13_1b	uptag	1
tag_238_st	AGCACTCAACAGGACGACGT	149.0	YML048W-A::chr13_1b	uptag	1
tag_239_st	AGCACTCTAAATGACTACCG	1380.0	YLR370C::chr00_11	uptag	1
tag_240_st	ATAGGACTAACGAGGCGACC	33.0	unassigned	unassigned	0
tag_241_st	ATAGGCGTAACGACGTATAG	28.8	unassigned	unassigned	0
tag_242_st	ATAGGGCAACGCACCGTAAC	1885.5	YML043C::chr13_1b	uptag	1
tag_243_st	ATAGGTATAACGCAGTACGC	3999.3	YLR361C::chr00_11	uptag	1
tag_244_st	CACCGGATAAGACAGTCACG	465.3	YLR358C::chr00_11	uptag	1
tag_245_st	CACCGTCAACTACTTGTAAG	28.0	unassigned	unassigned	0
tag_246_st	CACCGTCTACCAAGAGTTAG	32.0	unassigned	unassigned	0
tag_247_st	CACCGTGGAAGAGACTAGAC	2832.8	YLR346C::chr00_11	uptag	1
tag_248_st	CCTACGTGAACTTCTACGAA	1001.0	YML037C::chr13_2	uptag	1
tag_249_st	CCTACTAGAACTTATGCTCG	955.0	YLR343W::chr00_12	uptag	1
tag_250_st	CCTACTCTAAGGACTCGATA	31.0	YML035C::chr13_2	uptag	0
tag_251_st	CCTACTGAAGCTACATTCGA	73.5	YML034W::chr13_2	uptag	1
tag_252_st	CGGATCGTAACTTTCGTACC	585.3	YML035C-A::chr13_2	uptag	1
tag_253_st	CGGATGTTACGAGAAGTTCA	453.5	YML033W::chr13_2	uptag	1
tag_254_st	CGGATTCGAGACAGCGACTA	58.0	YML032C::chr13_2	uptag	1
tag_255_st	CGGCAGATAGACGACTACCA	1097.5	YLR286C::chr00_12	uptag	1
tag_256_st	CTAGCTGAATAGATCGTACC	110.0	YLR334C::chr00_11	uptag	1
tag_257_st	CTAGGAAGCGTGTGACATAC	712.0	YML030W::chr13_2	uptag	1
tag_258_st	CTAGGAGACAGCAGTCGATA	1196.0	YML029W::chr13_2	uptag	1
tag_259_st	CTAGGCATACAGCTTACCGA	712.5	YML028W::chr13_2	uptag	1
tag_260_st	CTGACGATACCTACCTGAGG	643.0	YLR246W::chr00_11	uptag	1
tag_261_st	CTGACGGGACACGATGTTAT	992.5	YML026C::chr13_2	uptag	1
tag_262_st	CTGACTGAATACTCGCTACG	1892.3	YML025C::chr13_2	uptag	1
tag_263_st	CTGAGAAGGTAGAGCACACT	210.3	YML024W::chr13_2	uptag	1
tag_264_st	GAATACGTGTGAATATGCGC	234.5	YML023C::chr13_2	uptag	1
tag_265_st	GAATACTTCGAGAGAGACCT	458.5	YLR237W::chr00_11	uptag	1
tag_266_st	GAATAGGTACTACTACGACG	31.0	unassigned	unassigned	0
tag_267_st	GAATCAGTATATCGACAGCC	45.8	YML020W::chr13_2	uptag	1
tag_268_st	GCATCGCTACCATAGTCAGA	137.5	YML019W::chr13_2	uptag	1
tag_269_st	GCATGACTAATGTCGAGTAC	648.8	YML018C::chr13_2	uptag	1
tag_270_st	GCATGGTGACCGACAGTATA	483.3	YML017W::chr13_2	uptag	1
tag_271_st	GCATTCAGACATCTCGATAC	44.0	YML016C::chr13_2	uptag	1
tag_272_st	GGTCTATAAGTCTTTCGACG	90.3	YML015C::chr13_2	uptag	1
tag_273_st	GGTCTCCACGCCAGTGTATA	40.0	YML014W::chr13_2	uptag	1
tag_274_st	GGTCTCCCACGACTGTGATA	212.8	YML013W::chr13_2	uptag	1
tag_275_st	GGTCTCTGACGAGTCGCTAT	792.5	YML013C-A::chr13_2	uptag	1
tag_276_st	GTGAATGCCGGTACGACTTA	1065.8	YML012W::chr13_2	uptag	1
tag_277_st	GTGACAGTGGCAGATATAAC	1026.5	YML011C::chr13_2	uptag	1
tag_278_st	GTGACATGCGTGACCTCGAT	411.3	YML010W::chr13_2	uptag	1
tag_279_st	GTGACCGTCTCCACTGTATT	58.3	YML010W-A::chr13_2	uptag	1
tag_280_st	TACTCTAGCGTACTTGATCC	27.0	unassigned	unassigned	0
tag_281_st	TACTCTCGACTACGGCGTGA	479.3	YML009C::chr13_2	uptag	1
tag_282_st	TACTCTCTAGCGCCGAGGTA	129.0	YML008C::chr13_2	uptag	1
tag_283_st	TACTCTGACTCACTGTCGAG	314.8	YML007W::chr13_2	uptag	1
tag_284_st	TCGGCTCACGTTCCGTAGTA	704.0	YML006C::chr13_2	uptag	1
tag_285_st	TCGGCTTGACGTGCTCGTAT	115.0	YML005W::chr13_2	uptag	1
tag_286_st	TCGGGTCTAGGATGCTCTAC	160.3	YML004C::chr13_2	uptag	1
tag_287_st	TCGGTACACTCTCTTATCGA	695.3	YML003W::chr13_2	uptag	1
tag_288_st	TTATGCGTACTGTCTCGCCA	373.8	YML002W::chr13_2	uptag	1
tag_289_st	TTATGTCGATCTCCACGTAC	299.0	YML001W::chr13_2	uptag	1
tag_290_st	TTATTCGAGTCGCGGAGTAC	1053.3	YMR001C::chr13_2	uptag	1
tag_291_st	TTCACGCGGTCGCAGTATCT	31.3	YMR002W::chr13_2	uptag	1
tag_292_st	AAAGCACGAAACCTCTGTCG	356.0	YMR003W::chr13_2	uptag	1
tag_293_st	AAAGGACTAAACGCCGGTCG	524.3	YMR004W::chr00_9	uptag	1
tag_294_st	ACCTGGAGAAAGCGTACACC	634.0	YMR005W::chr13_2	uptag	1
tag_295_st	ACCTGGTTAAAGTACGACAC	1770.5	YMR006C::chr13_2	uptag	1
tag_296_st	ACCTGTATAAAGTGATCCGC	1357.0	YMR007W::chr13_2	uptag	1
tag_297_st	ACCTTAACACAGTCACAGGG	270.5	YMR008C::chr13_2	uptag	1
tag_298_st	AGCAGGTGAAATCGTACTAC	196.0	YMR009W::chr13_2	uptag	1
tag_299_st	AGCAGTTTAACGCGCAAGAC	2634.3	YMR010W::chr13_2	uptag	1
tag_300_st	AGCATACGAAATTCACTCCG	184.0	YMR011W::chr13_2	uptag	1
tag_301_st	AGCATATAACCACTGATCCG	767.0	YMR012W::chr13_2	uptag	1
tag_302_st	ATAGGTCGAACGAGAGACTC	539.3	YMR013C::chr13_2	uptag	1
tag_303_st	ATAGGTTCAACTAACGTGCC	35.0	YMR014W::chr13_2	uptag	1
tag_304_st	ATAGTAACCTCAATACGCGC	2298.8	YMR015C::chr13_2	uptag	1
tag_305_st	ATAGTAAGACACCAGCCGCG	78.0	YMR016C::chr13_2	uptag	1
tag_306_st	CACCGTTCAAGACGTTACAA	2423.5	YMR017W::chr13_2	uptag	1
tag_307_st	CACCTAAGAGACGATACCGT	1478.8	YMR018W::chr13_2	uptag	1
tag_308_st	CACCTAGAACTACATTACGG	1225.8	YMR019W::chr13_2	uptag	1
tag_309_st	CACCTATGAAGAGACTCACG	2375.0	YMR020W::chr13_2	uptag	1
tag_310_st	CCTACTGTACGAGCCAATAA	40.0	YMR021C::chr13_2	uptag	1
tag_311_st	CCTAGAGAATAGATACTCGG	1402.5	YMR022W::chr13_2	uptag	1
tag_312_st	CCTAGAGGACAATCGACTAC	128.5	YMR023C::chr13_2	uptag	1
tag_313_st	CCTAGTAGAAGCTCCACAGA	35.0	YMR024W::chr13_2	uptag	1
tag_314_st	CGGCAGTTACCCACGAGTTA	215.3	YMR025W::chr13_2	uptag	1
tag_315_st	CGGCATGAACTCTTCGAGAC	129.0	YMR026C::chr13_2	uptag	1
tag_316_st	CGGCCACGACACGTATGTAT	375.5	YMR027W::chr13_2	uptag	1
tag_317_st	CGGCCAGTACACGAGACTAT	315.5	YMR028W::chr13_2	uptag	1
tag_318_st	CTAGGGAAGCTGTCGTAACA	1562.8	YMR029C::chr13_2	uptag	1
tag_319_st	CTAGGGCTAAGTAGTGTATC	793.0	YMR030W::chr13_2	uptag	1
tag_320_st	CTAGGTTGACATAGATGACG	464.8	YMR031W-A::chr13_2	uptag	1
tag_321_st	CTAGTAGAATATCGTACCCG	195.0	YMR031C::chr13_2	uptag	1
tag_322_st	CTGAGAATATGAGAGACGCC	28.0	YMR032W::chr13_2	uptag	1
tag_323_st	CTGAGACAGCTATCGACACA	39.0	YMR033W::chr13_2	uptag	1
tag_324_st	CTGAGAGTACAGACTTGACA	653.0	YMR034C::chr13_2	uptag	1
tag_325_st	CTGAGATCACAGCAGACTAG	138.0	YMR035W::chr13_2	uptag	1
tag_326_st	GAATGGAATCTACGACGACG	573.3	YMR036C::chr13_2	uptag	1
tag_327_st	GAATGGAGATAGACGTTACC	29.8	unassigned	unassigned	0
tag_328_st	GAATGGGTACTAATCGCGTC	301.3	YMR038C::chr13_2	uptag	1
tag_329_st	GAATGTAATGACGGCTACGA	1264.3	YMR039C::chr13_2	uptag	1
tag_330_st	GCATTGATAGAGAGCTAGTC	119.3	YMR040W::chr13_2	uptag	1
tag_331_st	GCCAATATGTGTGACGACGA	39.0	YMR041C::chr13_2	uptag	1
tag_332_st	GCCACGCACGCGAGTTTATA	92.3	YMR042W::chr13_2	uptag	1
tag_333_st	GCCACGTTACATATTCTAGC	75.3	YMR043W::chr13_2	uptag	1
tag_334_st	GGTCTGTTACGCATGTCGAT	148.0	YMR044W::chr13_2	uptag	1
tag_335_st	GGTCTTGTACTCGACGCTAC	30.0	unassigned	unassigned	0
tag_336_st	GGTGAGACCTATGTATATCG	25.0	unassigned	unassigned	0
tag_337_st	GGTGAGCGACCTGTACTCTA	405.5	YMR047C::chr13_2	uptag	1
tag_338_st	GTGACCTTACGGTATAGTAG	1057.0	YML027W::chr00_11	uptag	1
tag_339_st	GTGACGAGCGTAGCATATCT	29.0	unassigned	unassigned	0
tag_340_st	GTGACGCTACGTGAGCCTAA	30.0	unassigned	unassigned	0
tag_341_st	GTGACGTGACCTGATGACTA	1950.5	YER101C::chr00_5	downtag	1
tag_342_st	TACTCTTACTGAGCGCGACG	39.0	unassigned	unassigned	0
tag_343_st	TACTGAGTCCACGCTCGGTA	359.5	YER103W::chr00_5	downtag	1
tag_344_st	TACTGCACGTACTGTCAGCA	1654.8	YER104W::chr00_5	downtag	1
tag_345_st	TACTGCGACGTAGCGAGTCA	34.0	unassigned	unassigned	0
tag_346_st	TCGGTACGGTTAGTCAAACT	28.0	YER106W::chr00_5	downtag	1
tag_347_st	TCGGTACTGCTCCAGCGTTA	32.3	YER107C::chr00_5	downtag	1
tag_348_st	TCGGTCCTACGGTACTGTCT	1482.3	YER108C::chr00_5	downtag	1
tag_349_st	TCGGTCGGAGCTAGTTATAT	642.0	YER109C::chr00_5	downtag	1
tag_350_st	TTCAGATCCTCAGCGTAGTC	1021.0	YER110C::chr00_5	downtag	1
tag_351_st	TTCAGTCGATAGTCAGGGTA	163.5	YER111C::chr00_5	downtag	1
tag_352_st	TTCAGTTAGCGGGCGTACAC	4189.8	YER112W::chr00_5	downtag	1
tag_353_st	TTCATAGAGTCGTGAGCGAT	1816.0	YER113C::chr00_5	downtag	1
tag_354_st	AAAGTTCTAAACCACGTCCG	1168.5	YER114C::chr00_5	downtag	1
tag_355_st	AAATAGACAACCGCTTCGCG	768.0	YER115C::chr00_5	downtag	1
tag_356_st	ACCTTACGAAATACAGCGCG	282.3	YER116C::chr00_5	downtag	1
tag_357_st	ACCTTAGTAAAGTGTAGCCC	292.3	YER117W::chr00_5	downtag	1
tag_358_st	ACCTTCACAAATACGACGGG	6292.3	YER118C::chr00_5	downtag	1
tag_359_st	ACCTTTAACGACCAAGACGG	3089.3	YER119C::chr00_5	downtag	1
tag_360_st	AGCATGAACCAGACTACCTG	950.3	YER119C-A::chr00_5	downtag	1
tag_361_st	AGCATTACAACCATACTGCG	1676.5	YER120W::chr00_5	downtag	1
tag_362_st	AGCCAAGAACGAGAGCGTCT	97.3	YER121W::chr00_5	downtag	1
tag_363_st	AGCCACGTAAATCGTTAGAC	1481.0	YER122C::chr00_5	downtag	1
tag_364_st	ATAGTACGAACGATCCGTCA	1140.0	YER123W::chr00_5	downtag	1
tag_365_st	ATAGTCAACCGAGTCACACG	2319.0	YER124C::chr00_5	downtag	1
tag_366_st	ATAGTCAGAACGATTGAGCC	2111.0	YER125W::chr00_5	downtag	1
tag_367_st	ATAGTCGTAACGCGAATACC	2250.3	YER126C::chr00_5	downtag	1
tag_368_st	CACCTCGTAAGACGGGTACA	2373.0	YER127W::chr00_5	downtag	1
tag_369_st	CACCTGAGAAGACGTAGTAC	1886.5	YER128W::chr00_5	downtag	1
tag_370_st	CACCTGCTACCAAGTATAGA	1236.0	YER129W::chr00_5	downtag	1
tag_371_st	CACCTGTAACTACTACTAGG	629.0	YER130C::chr00_5	downtag	1
tag_372_st	CCTAGTCTAACTTATCGGAC	3299.0	YER131W::chr00_5	downtag	1
tag_373_st	CCTAGTGTAAGCGAGTAGAA	3040.0	YER132C::chr00_5	downtag	1
tag_374_st	CCTAGTTTAAGTTACGCCAC	4175.0	YER133W::chr00_5	downtag	1
tag_375_st	CCTATACCACACGTAGTAGA	1367.3	YER134C::chr00_5	downtag	1
tag_376_st	CGGCGAGTACAATTCATAGA	754.5	YER135C::chr00_5	downtag	1
tag_377_st	CGGCGTAGACACTCATCAGA	4353.8	YER136W::chr00_5	downtag	1
tag_378_st	CGGCGTCCAAGGTCGTTATA	1053.5	YER137C::chr00_5	downtag	1
tag_379_st	CGGCGTTAATCGCAGAGAAC	899.0	YER139C::chr00_5	downtag	1
tag_380_st	CTAGTAGGAAGTGCGATCAA	3341.3	YER140W::chr00_5	downtag	1
tag_381_st	CTAGTCACAATGGCGTAGAA	43.0	YER141W::chr00_5	downtag	1
tag_382_st	CTAGTCAGACCCGACAGTAG	232.0	YER142C::chr00_5	downtag	1
tag_383_st	CTAGTCGTAAGTAGTCGGAA	1487.8	YER143W::chr00_5	downtag	1
tag_384_st	CTGAGCATACACTTCACGAT	1133.3	YER145C::chr00_5	downtag	1
tag_385_st	CTGAGCGTAAGTGATTGTAC	362.3	YER146W::chr00_5	downtag	1
tag_386_st	CTGAGGACATATACCACAGT	120.0	YER147C::chr00_5	downtag	1
tag_387_st	CTGAGGCAAGTGTATTACGA	1079.8	YMR094W::chr00_9	uptag	1
tag_388_st	GAATGTTACTACACTCCACG	924.5	YMR095C::chr00_9	uptag	1
tag_389_st	GACAATCTGTTAGACCGACA	101.0	YMR096W::chr00_9	uptag	1
tag_390_st	GACACATCCTCAGACTAGAG	101.0	YMR097C::chr00_9	uptag	1
tag_391_st	GACACCGCATACCGAGTTAT	212.8	YMR098C::chr00_9	uptag	1
tag_392_st	GCCAGGAGACGTAGATATTA	340.8	YMR099C::chr00_9	uptag	1
tag_393_st	GCCCAGTTACATTACGTTAC	141.3	YMR100W::chr00_9	uptag	1
tag_394_st	GCCCGTGTAAGTTGTAGTAA	727.5	YMR101C::chr00_9	uptag	1
tag_395_st	GCCCTACAGCGTGAGCTATA	47.0	YMR102C::chr00_9	uptag	1
tag_396_st	GGTGAGTACGCGCTCCATAT	781.0	YMR103C::chr00_9	uptag	1
tag_397_st	GGTGATGTACGCTGCACTAT	315.3	YMR104C::chr00_15	uptag	1
tag_398_st	GGTGCCGTACATGCTCGTAT	349.0	YMR105C::chr00_9	uptag	1
tag_399_st	GGTGCGTAATCTGTTGACTA	599.0	YMR106C::chr00_9	uptag	1
tag_400_st	GTGACTACCGGCTATGAGAT	31.0	YMR107W::chr00_9	uptag	1
tag_401_st	GTGACTAGCTCGTAATTCTG	439.0	YMR108W::chr00_9/chr00_15	uptag	0
tag_402_st	GTGACTGTACTACTTCCACG	391.0	YMR109W::chr00_9	uptag	1
tag_403_st	GTGAGACTAGCGCCCACTAT	1305.5	YMR110C::chr00_9	uptag	1
tag_404_st	TACTGCGGACCTGGATCTAC	1368.5	YMR111C::chr00_9	uptag	1
tag_405_st	TACTGCTCACTACTATGTCG	1804.3	YMR112C::chr00_9	uptag	1
tag_406_st	TACTGTAGAGTCATAGCGAC	30.0	YMR113W::chr00_9	uptag	1
tag_407_st	TACTGTGGAGGATAGTCAAC	968.3	YMR114C::chr00_9	uptag	1
tag_408_st	TCGGTCTACGTCTGCTCAGT	32.3	YMR115W::chr00_9	uptag	1
tag_409_st	TCGGTGACTCGGCTAGTTCA	398.0	YMR116C::chr00_9	uptag	1
tag_410_st	TCGGTGCTAGATATTCTCAC	180.0	YMR117C::chr00_9	uptag	1
tag_411_st	TCGGTGGTACGTTCTAGCCT	654.3	YMR118C::chr00_15	uptag	1
tag_412_st	TTCATGTCAGTAGTCGATCC	411.8	YMR119W::chr00_15	uptag	1
tag_413_st	TTCCGCGACTGTGCGTAGTA	969.8	YMR119W-A::chr00_9	uptag	1
tag_414_st	TTCCGCGTAGAGGTAATAGA	400.3	YMR120C::chr00_9	uptag	1
tag_415_st	TTCCGTATATCTCCAGTCGA	449.3	YMR121C::chr00_9	uptag	1
tag_416_st	AAATTACCAAACGTCGTCCG	226.0	YMR122C::chr00_9	uptag	1
tag_417_st	AACAATACAACCGTCGGCGG	1305.0	YMR123W::chr00_9	uptag	1
tag_418_st	AACAATCTAAACGTGCGTCC	751.0	YMR124W::chr00_9	uptag	1
tag_419_st	ACCTTTAGAAACAGAGTCGC	798.5	YMR125W::chr00_9	uptag	1
tag_420_st	ACGAAACAATACTTCCGCTG	170.3	YMR126C::chr00_9	uptag	1
tag_157_st	TACTCGGCAACACTCTATGA	55.0	unassigned	unassigned	0
tag_158_st	TCGCTGTGACCATCGCTGTA	29.0	unassigned	unassigned	0
tag_159_st	TCGCTTCCACCAGTACGGTA	29.0	unassigned	unassigned	0
tag_160_st	TCGGACTATACGATCAGCGC	33.0	unassigned	unassigned	0
tag_161_st	TCGGACTTACGGATCGTCTA	51.3	unassigned	unassigned	0
tag_162_st	TTAGTTAGACTGCTCGATCC	159.3	unassigned	unassigned	0
tag_163_st	TTATACTTCACGGACGGCAC	59.0	unassigned	unassigned	0
tag_164_st	TTATAGCCGAAGGCAGGTAC	76.3	unassigned	unassigned	0
tag_165_st	TTATAGGCCTGTACGTGGTA	515.8	unassigned	unassigned	0
tag_166_st	AAACGTAAAGACTGCGCCGG	368.0	unassigned	unassigned	0
tag_167_st	AAACGTAGATACCGTGCGCC	59.0	unassigned	unassigned	0
tag_168_st	AAACTAGGATACCGTCGTCC	297.3	unassigned	unassigned	0
tag_169_st	ACCTCGAAAAAACGACCGGG	161.0	unassigned	unassigned	0
tag_170_st	ACCTCGACATATACACGTTG	188.0	unassigned	unassigned	0
tag_171_st	ACCTCGCAAGACGGTGAGAA	55.0	unassigned	unassigned	0
tag_172_st	ACCTCTAGCTACGAACATGG	120.8	unassigned	unassigned	0
tag_173_st	AGATTGTAAGAGGCAGACCG	205.3	unassigned	unassigned	0
tag_174_st	AGATTTGCAGAGATAACGCG	75.0	unassigned	unassigned	0
tag_175_st	AGCAAAGCATCAGTCCGTCG	93.0	unassigned	unassigned	0
tag_176_st	AGCACAAGATCTACGCGCTG	269.0	unassigned	unassigned	0
tag_177_st	ATAGCTCCATCCGCGTAGAA	375.5	unassigned	unassigned	0
tag_178_st	ATAGCTGTATCCCTTAGACC	44.0	unassigned	unassigned	0
tag_179_st	ATAGGAAGATGGACTCGTCT	287.3	unassigned	unassigned	0
tag_180_st	ATAGGACAAGTACACTTCCG	64.0	unassigned	unassigned	0
tag_181_st	CACCAGAACCTAGGCACAGT	74.0	unassigned	unassigned	0
tag_182_st	CACCAGTGATGAGATACCGC	229.3	unassigned	unassigned	0
tag_183_st	CACCGACAAGTCGTAGAGAG	393.0	unassigned	unassigned	0
tag_184_st	CACCGACGATGAAGGGTACT	94.5	unassigned	unassigned	0
tag_185_st	CCGTTAGTATGTACACATCC	83.3	unassigned	unassigned	0
tag_186_st	CCGTTCTAAAACGCAGAGAG	298.8	unassigned	unassigned	0
tag_187_st	CCGTTGTTATGTGATACACG	37.0	unassigned	unassigned	0
tag_188_st	CCGTTTCGAGCGCGAGTTAT	36.0	unassigned	unassigned	0
tag_189_st	CGGAGTATACAGGAATCTCA	32.8	unassigned	unassigned	0
tag_190_st	CGGAGTCTATTATACGTTCC	127.0	unassigned	unassigned	0
tag_191_st	CGGAGTTAAACGTAATCACG	51.0	unassigned	unassigned	0
tag_192_st	CGGATACAGGGAGACACTTA	31.0	unassigned	unassigned	0
tag_193_st	CTAGCGGTATGTAGGTTTCA	37.0	unassigned	unassigned	0
tag_194_st	CTAGCGTAAAAGATGTAGCG	223.0	unassigned	unassigned	0
tag_195_st	CTAGCGTCATGTCTCGCGTA	207.5	unassigned	unassigned	0
tag_196_st	CTAGCGTTAGATACGGAGAG	131.3	unassigned	unassigned	0
tag_197_st	CTGAATCCATTGTACGTGAC	119.0	unassigned	unassigned	0
tag_198_st	CTGACAGACCGCTACCGAAT	34.0	unassigned	unassigned	0
tag_199_st	CTGACATGATTGGAGACTAC	26.0	unassigned	unassigned	0
tag_200_st	CTGACCCTATTGTACGATAC	120.0	unassigned	unassigned	0
tag_201_st	GAAGTCGCCAACATAGCCTA	39.0	unassigned	unassigned	0
tag_202_st	GAAGTTGTACACACGTCGCC	93.3	unassigned	unassigned	0
tag_203_st	GAAGTTTACACACACTAGCC	32.0	unassigned	unassigned	0
tag_204_st	GAATACCGCCACAGCCGATA	41.0	unassigned	unassigned	0
tag_205_st	GCATACGACCTTACCACTGT	31.0	unassigned	unassigned	0
tag_206_st	GCATAGAGAGTACTCACTAC	35.0	unassigned	unassigned	0
tag_207_st	GCATAGTTAGGCCCACGTTA	58.8	unassigned	unassigned	0
tag_208_st	GCATCACAGGGTCAGACATA	33.0	unassigned	unassigned	0
tag_209_st	GGTCGTCCAGCGTATGACTA	28.0	unassigned	unassigned	0
tag_210_st	GGTCGTCTATTGTTCTGACA	28.0	unassigned	unassigned	0
tag_211_st	GGTCGTGCACCTACCGTTAT	30.0	unassigned	unassigned	0
tag_212_st	GGTCTAGCCGGACGTACTTT	389.3	unassigned	unassigned	0
tag_213_st	GTCTTGGACAATACGAGCGC	64.0	unassigned	unassigned	0
tag_214_st	GTCTTGTTAGCTCGCGTAGC	173.3	unassigned	unassigned	0
tag_215_st	GTCTTTATAGGTGTAGAGCC	67.8	unassigned	unassigned	0
tag_216_st	GTGAAGGCCCTAGATACAAC	128.3	unassigned	unassigned	0
tag_217_st	TACTCGTACGTCCGTAGATA	80.5	unassigned	unassigned	0
tag_218_st	TACTCGTGACCCCAGCGTAT	30.0	unassigned	unassigned	0
tag_219_st	TACTCGTTAGTACCGTCTAG	265.3	unassigned	unassigned	0
tag_220_st	TACTCTACGATCACTCGGGA	34.0	unassigned	unassigned	0
tag_221_st	TCGGAGTACCTTGAGTTATC	46.0	unassigned	unassigned	0
tag_222_st	TCGGAGTTACATATGTGTCC	32.0	unassigned	unassigned	0
tag_223_st	TCGGATAGCTGTGCGCTCTA	81.0	unassigned	unassigned	0
tag_224_st	TCGGATATAGTATGCGTCAG	44.3	unassigned	unassigned	0
tag_225_st	TTATCCGGCAAGAGTGCGTC	333.5	unassigned	unassigned	0
tag_226_st	TTATCGGACATCTCGTCAGC	84.0	unassigned	unassigned	0
tag_227_st	TTATCTGTACTCATCGAGGC	36.0	unassigned	unassigned	0
tag_228_st	TTATGATACACGTTCGGCAC	78.3	unassigned	unassigned	0
tag_229_st	AAACTCGTATACACGTTCCG	27.0	unassigned	unassigned	0
tag_230_st	AAACTCTAATCAGCTCTCGG	60.0	unassigned	unassigned	0
tag_231_st	AAAGACTAATCCTCCGCGTG	29.0	unassigned	unassigned	0
tag_232_st	ACCTCTCTATAGTACAAGCG	46.8	unassigned	unassigned	0
tag_233_st	ACCTGACAAGACTATACGGT	132.8	unassigned	unassigned	0
tag_234_st	ACCTGAGTATATACCACCGG	140.0	unassigned	unassigned	0
tag_235_st	ACCTGCGTATAGGATAGCAC	26.0	unassigned	unassigned	0
tag_236_st	AGCACAATATCGTACCGTCG	28.0	unassigned	unassigned	0
tag_237_st	AGCACGTTATATCTCCACAG	32.3	unassigned	unassigned	0
tag_238_st	AGCACTCAAGAGGACGACGT	125.3	unassigned	unassigned	0
tag_239_st	AGCACTCTATATGACTACCG	98.5	unassigned	unassigned	0
tag_240_st	ATAGGACTATCGAGGCGACC	27.0	unassigned	unassigned	0
tag_241_st	ATAGGCGTATCGACGTATAG	26.0	unassigned	unassigned	0
tag_242_st	ATAGGGCAAGGCACCGTAAC	349.0	unassigned	unassigned	0
tag_243_st	ATAGGTATATCGCAGTACGC	1228.3	unassigned	unassigned	0
tag_244_st	CACCGGATATGACAGTCACG	77.0	unassigned	unassigned	0
tag_245_st	CACCGTCAAGTACTTGTAAG	25.0	unassigned	unassigned	0
tag_246_st	CACCGTCTAGCAAGAGTTAG	29.0	unassigned	unassigned	0
tag_247_st	CACCGTGGATGAGACTAGAC	670.0	unassigned	unassigned	0
tag_248_st	CCTACGTGATCTTCTACGAA	68.0	unassigned	unassigned	0
tag_249_st	CCTACTAGATCTTATGCTCG	722.0	unassigned	unassigned	0
tag_250_st	CCTACTCTATGGACTCGATA	29.0	unassigned	unassigned	0
tag_251_st	CCTACTGAACCTACATTCGA	26.0	unassigned	unassigned	0
tag_252_st	CGGATCGTATCTTTCGTACC	79.3	unassigned	unassigned	0
tag_253_st	CGGATGTTAGGAGAAGTTCA	60.0	unassigned	unassigned	0
tag_254_st	CGGATTCGACACAGCGACTA	34.3	unassigned	unassigned	0
tag_255_st	CGGCAGATACACGACTACCA	58.3	unassigned	unassigned	0
tag_256_st	CTAGCTGAAAAGATCGTACC	32.0	unassigned	unassigned	0
tag_257_st	CTAGGAAGCCTGTGACATAC	56.0	unassigned	unassigned	0
tag_258_st	CTAGGAGACTGCAGTCGATA	132.8	unassigned	unassigned	0
tag_259_st	CTAGGCATAGAGCTTACCGA	90.0	unassigned	unassigned	0
tag_260_st	CTGACGATAGCTACCTGAGG	53.8	unassigned	unassigned	0
tag_261_st	CTGACGGGAGACGATGTTAT	127.0	unassigned	unassigned	0
tag_262_st	CTGACTGAAAACTCGCTACG	761.8	unassigned	unassigned	0
tag_263_st	CTGAGAAGGAAGAGCACACT	33.0	unassigned	unassigned	0
tag_264_st	GAATACGTGAGAATATGCGC	32.3	unassigned	unassigned	0
tag_265_st	GAATACTTCCAGAGAGACCT	36.0	unassigned	unassigned	0
tag_266_st	GAATAGGTAGTACTACGACG	26.0	unassigned	unassigned	0
tag_267_st	GAATCAGTAAATCGACAGCC	33.0	unassigned	unassigned	0
tag_268_st	GCATCGCTAGCATAGTCAGA	31.0	unassigned	unassigned	0
tag_269_st	GCATGACTATTGTCGAGTAC	271.0	unassigned	unassigned	0
tag_270_st	GCATGGTGAGCGACAGTATA	39.0	unassigned	unassigned	0
tag_271_st	GCATTCAGAGATCTCGATAC	26.0	unassigned	unassigned	0
tag_272_st	GGTCTATAACTCTTTCGACG	25.3	unassigned	unassigned	0
tag_273_st	GGTCTCCACCCCAGTGTATA	28.0	unassigned	unassigned	0
tag_274_st	GGTCTCCCAGGACTGTGATA	63.0	unassigned	unassigned	0
tag_275_st	GGTCTCTGAGGAGTCGCTAT	244.8	unassigned	unassigned	0
tag_276_st	GTGAATGCCCGTACGACTTA	47.0	unassigned	unassigned	0
tag_277_st	GTGACAGTGCCAGATATAAC	52.0	unassigned	unassigned	0
tag_278_st	GTGACATGCCTGACCTCGAT	46.0	unassigned	unassigned	0
tag_279_st	GTGACCGTCACCACTGTATT	29.0	unassigned	unassigned	0
tag_280_st	TACTCTAGCCTACTTGATCC	27.0	unassigned	unassigned	0
tag_281_st	TACTCTCGAGTACGGCGTGA	140.0	unassigned	unassigned	0
tag_282_st	TACTCTCTACCGCCGAGGTA	31.0	unassigned	unassigned	0
tag_283_st	TACTCTGACACACTGTCGAG	47.0	unassigned	unassigned	0
tag_284_st	TCGGCTCACCTTCCGTAGTA	104.0	unassigned	unassigned	0
tag_285_st	TCGGCTTGAGGTGCTCGTAT	48.0	unassigned	unassigned	0
tag_286_st	TCGGGTCTACGATGCTCTAC	31.0	unassigned	unassigned	0
tag_287_st	TCGGTACACACTCTTATCGA	77.0	unassigned	unassigned	0
tag_288_st	TTATGCGTAGTGTCTCGCCA	29.0	unassigned	unassigned	0
tag_289_st	TTATGTCGAACTCCACGTAC	42.0	unassigned	unassigned	0
tag_290_st	TTATTCGAGACGCGGAGTAC	107.5	unassigned	unassigned	0
tag_291_st	TTCACGCGGACGCAGTATCT	26.0	unassigned	unassigned	0
tag_292_st	AAAGCACGATACCTCTGTCG	57.0	unassigned	unassigned	0
tag_293_st	AAAGGACTATACGCCGGTCG	179.0	unassigned	unassigned	0
tag_294_st	ACCTGGAGATAGCGTACACC	59.3	unassigned	unassigned	0
tag_295_st	ACCTGGTTATAGTACGACAC	223.0	unassigned	unassigned	0
tag_296_st	ACCTGTATATAGTGATCCGC	86.3	unassigned	unassigned	0
tag_297_st	ACCTTAACAGAGTCACAGGG	58.0	unassigned	unassigned	0
tag_298_st	AGCAGGTGATATCGTACTAC	36.0	unassigned	unassigned	0
tag_299_st	AGCAGTTTATCGCGCAAGAC	809.0	unassigned	unassigned	0
tag_300_st	AGCATACGATATTCACTCCG	30.0	unassigned	unassigned	0
tag_301_st	AGCATATAAGCACTGATCCG	45.3	unassigned	unassigned	0
tag_302_st	ATAGGTCGATCGAGAGACTC	75.0	unassigned	unassigned	0
tag_303_st	ATAGGTTCATCTAACGTGCC	29.0	unassigned	unassigned	0
tag_304_st	ATAGTAACCACAATACGCGC	200.0	unassigned	unassigned	0
tag_305_st	ATAGTAAGAGACCAGCCGCG	35.0	unassigned	unassigned	0
tag_306_st	CACCGTTCATGACGTTACAA	282.3	unassigned	unassigned	0
tag_307_st	CACCTAAGACACGATACCGT	101.0	unassigned	unassigned	0
tag_308_st	CACCTAGAAGTACATTACGG	70.0	unassigned	unassigned	0
tag_309_st	CACCTATGATGAGACTCACG	265.5	unassigned	unassigned	0
tag_310_st	CCTACTGTAGGAGCCAATAA	27.0	unassigned	unassigned	0
tag_311_st	CCTAGAGAAAAGATACTCGG	143.0	unassigned	unassigned	0
tag_312_st	CCTAGAGGAGAATCGACTAC	29.0	unassigned	unassigned	0
tag_313_st	CCTAGTAGATGCTCCACAGA	35.8	unassigned	unassigned	0
tag_314_st	CGGCAGTTAGCCACGAGTTA	34.0	unassigned	unassigned	0
tag_315_st	CGGCATGAAGTCTTCGAGAC	30.8	unassigned	unassigned	0
tag_316_st	CGGCCACGAGACGTATGTAT	33.0	unassigned	unassigned	0
tag_317_st	CGGCCAGTAGACGAGACTAT	98.0	unassigned	unassigned	0
tag_318_st	CTAGGGAAGGTGTCGTAACA	37.0	unassigned	unassigned	0
tag_319_st	CTAGGGCTATGTAGTGTATC	118.0	unassigned	unassigned	0
tag_320_st	CTAGGTTGAGATAGATGACG	46.3	unassigned	unassigned	0
tag_321_st	CTAGTAGAAAATCGTACCCG	64.3	unassigned	unassigned	0
tag_322_st	CTGAGAATAAGAGAGACGCC	28.0	unassigned	unassigned	0
tag_323_st	CTGAGACAGGTATCGACACA	28.0	unassigned	unassigned	0
tag_324_st	CTGAGAGTAGAGACTTGACA	61.0	unassigned	unassigned	0
tag_325_st	CTGAGATCAGAGCAGACTAG	85.3	unassigned	unassigned	0
tag_326_st	GAATGGAATGTACGACGACG	48.0	unassigned	unassigned	0
tag_327_st	GAATGGAGAAAGACGTTACC	27.3	unassigned	unassigned	0
tag_328_st	GAATGGGTAGTAATCGCGTC	33.3	unassigned	unassigned	0
tag_329_st	GAATGTAATCACGGCTACGA	40.0	unassigned	unassigned	0
tag_330_st	GCATTGATACAGAGCTAGTC	28.0	unassigned	unassigned	0
tag_331_st	GCCAATATGAGTGACGACGA	34.3	unassigned	unassigned	0
tag_332_st	GCCACGCACCCGAGTTTATA	31.0	unassigned	unassigned	0
tag_333_st	GCCACGTTAGATATTCTAGC	28.0	unassigned	unassigned	0
tag_334_st	GGTCTGTTAGGCATGTCGAT	35.5	unassigned	unassigned	0
tag_335_st	GGTCTTGTAGTCGACGCTAC	26.0	unassigned	unassigned	0
tag_336_st	GGTGAGACCAATGTATATCG	26.0	unassigned	unassigned	0
tag_337_st	GGTGAGCGAGCTGTACTCTA	110.3	unassigned	unassigned	0
tag_338_st	GTGACCTTAGGGTATAGTAG	186.3	unassigned	unassigned	0
tag_339_st	GTGACGAGCCTAGCATATCT	25.0	unassigned	unassigned	0
tag_340_st	GTGACGCTAGGTGAGCCTAA	34.8	unassigned	unassigned	0
tag_341_st	GTGACGTGAGCTGATGACTA	564.0	unassigned	unassigned	0
tag_342_st	TACTCTTACAGAGCGCGACG	32.0	unassigned	unassigned	0
tag_343_st	TACTGAGTCGACGCTCGGTA	184.5	unassigned	unassigned	0
tag_344_st	TACTGCACGAACTGTCAGCA	217.0	unassigned	unassigned	0
tag_345_st	TACTGCGACCTAGCGAGTCA	29.0	unassigned	unassigned	0
tag_346_st	TCGGTACGGATAGTCAAACT	25.3	unassigned	unassigned	0
tag_347_st	TCGGTACTGGTCCAGCGTTA	30.0	unassigned	unassigned	0
tag_348_st	TCGGTCCTAGGGTACTGTCT	563.5	unassigned	unassigned	0
tag_349_st	TCGGTCGGACCTAGTTATAT	43.0	unassigned	unassigned	0
tag_350_st	TTCAGATCCACAGCGTAGTC	54.0	unassigned	unassigned	0
tag_351_st	TTCAGTCGAAAGTCAGGGTA	36.3	unassigned	unassigned	0
tag_352_st	TTCAGTTAGGGGGCGTACAC	382.5	unassigned	unassigned	0
tag_353_st	TTCATAGAGACGTGAGCGAT	285.3	unassigned	unassigned	0
tag_354_st	AAAGTTCTATACCACGTCCG	101.0	unassigned	unassigned	0
tag_355_st	AAATAGACATCCGCTTCGCG	142.0	unassigned	unassigned	0
tag_356_st	ACCTTACGATATACAGCGCG	101.0	unassigned	unassigned	0
tag_357_st	ACCTTAGTATAGTGTAGCCC	54.0	unassigned	unassigned	0
tag_358_st	ACCTTCACATATACGACGGG	1510.0	unassigned	unassigned	0
tag_359_st	ACCTTTAACCACCAAGACGG	223.5	unassigned	unassigned	0
tag_360_st	AGCATGAACGAGACTACCTG	430.3	unassigned	unassigned	0
tag_361_st	AGCATTACATCCATACTGCG	130.3	unassigned	unassigned	0
tag_362_st	AGCCAAGAAGGAGAGCGTCT	85.5	unassigned	unassigned	0
tag_363_st	AGCCACGTATATCGTTAGAC	75.0	unassigned	unassigned	0
tag_364_st	ATAGTACGATCGATCCGTCA	90.0	unassigned	unassigned	0
tag_365_st	ATAGTCAACGGAGTCACACG	1026.0	unassigned	unassigned	0
tag_366_st	ATAGTCAGATCGATTGAGCC	285.0	unassigned	unassigned	0
tag_367_st	ATAGTCGTATCGCGAATACC	225.5	unassigned	unassigned	0
tag_368_st	CACCTCGTATGACGGGTACA	364.8	unassigned	unassigned	0
tag_369_st	CACCTGAGATGACGTAGTAC	589.5	unassigned	unassigned	0
tag_370_st	CACCTGCTAGCAAGTATAGA	43.0	unassigned	unassigned	0
tag_371_st	CACCTGTAAGTACTACTAGG	42.0	unassigned	unassigned	0
tag_372_st	CCTAGTCTATCTTATCGGAC	476.0	unassigned	unassigned	0
tag_373_st	CCTAGTGTATGCGAGTAGAA	1128.3	unassigned	unassigned	0
tag_374_st	CCTAGTTTATGTTACGCCAC	819.5	unassigned	unassigned	0
tag_375_st	CCTATACCAGACGTAGTAGA	277.5	unassigned	unassigned	0
tag_376_st	CGGCGAGTAGAATTCATAGA	46.0	unassigned	unassigned	0
tag_377_st	CGGCGTAGAGACTCATCAGA	848.0	unassigned	unassigned	0
tag_378_st	CGGCGTCCATGGTCGTTATA	132.0	unassigned	unassigned	0
tag_379_st	CGGCGTTAAACGCAGAGAAC	88.0	unassigned	unassigned	0
tag_380_st	CTAGTAGGATGTGCGATCAA	457.0	unassigned	unassigned	0
tag_381_st	CTAGTCACATTGGCGTAGAA	32.3	unassigned	unassigned	0
tag_382_st	CTAGTCAGAGCCGACAGTAG	39.0	unassigned	unassigned	0
tag_383_st	CTAGTCGTATGTAGTCGGAA	143.3	unassigned	unassigned	0
tag_384_st	CTGAGCATAGACTTCACGAT	59.3	unassigned	unassigned	0
tag_385_st	CTGAGCGTATGTGATTGTAC	32.0	unassigned	unassigned	0
tag_386_st	CTGAGGACAAATACCACAGT	40.0	unassigned	unassigned	0
tag_387_st	CTGAGGCAACTGTATTACGA	52.0	unassigned	unassigned	0
tag_388_st	GAATGTTACAACACTCCACG	67.0	unassigned	unassigned	0
tag_389_st	GACAATCTGATAGACCGACA	28.0	unassigned	unassigned	0
tag_390_st	GACACATCCACAGACTAGAG	36.0	unassigned	unassigned	0
tag_391_st	GACACCGCAAACCGAGTTAT	35.0	unassigned	unassigned	0
tag_392_st	GCCAGGAGAGGTAGATATTA	30.3	unassigned	unassigned	0
tag_393_st	GCCCAGTTAGATTACGTTAC	30.0	unassigned	unassigned	0
tag_394_st	GCCCGTGTATGTTGTAGTAA	99.8	unassigned	unassigned	0
tag_395_st	GCCCTACAGGGTGAGCTATA	37.0	unassigned	unassigned	0
tag_396_st	GGTGAGTACCCGCTCCATAT	116.3	unassigned	unassigned	0
tag_397_st	GGTGATGTAGGCTGCACTAT	53.3	unassigned	unassigned	0
tag_398_st	GGTGCCGTAGATGCTCGTAT	59.3	unassigned	unassigned	0
tag_399_st	GGTGCGTAAACTGTTGACTA	65.3	unassigned	unassigned	0
tag_400_st	GTGACTACCCGCTATGAGAT	28.0	unassigned	unassigned	0
tag_401_st	GTGACTAGCACGTAATTCTG	52.0	unassigned	unassigned	0
tag_402_st	GTGACTGTAGTACTTCCACG	43.0	unassigned	unassigned	0
tag_403_st	GTGAGACTACCGCCCACTAT	96.8	unassigned	unassigned	0
tag_404_st	TACTGCGGAGCTGGATCTAC	305.0	unassigned	unassigned	0
tag_405_st	TACTGCTCAGTACTATGTCG	130.0	unassigned	unassigned	0
tag_406_st	TACTGTAGACTCATAGCGAC	29.0	unassigned	unassigned	0
tag_407_st	TACTGTGGACGATAGTCAAC	59.3	unassigned	unassigned	0
tag_408_st	TCGGTCTACCTCTGCTCAGT	32.0	unassigned	unassigned	0
tag_409_st	TCGGTGACTGGGCTAGTTCA	171.8	unassigned	unassigned	0
tag_410_st	TCGGTGCTACATATTCTCAC	33.0	unassigned	unassigned	0
tag_411_st	TCGGTGGTAGGTTCTAGCCT	50.0	unassigned	unassigned	0
tag_412_st	TTCATGTCACTAGTCGATCC	40.8	unassigned	unassigned	0
tag_413_st	TTCCGCGACAGTGCGTAGTA	105.0	unassigned	unassigned	0
tag_414_st	TTCCGCGTACAGGTAATAGA	36.0	unassigned	unassigned	0
tag_415_st	TTCCGTATAACTCCAGTCGA	118.3	unassigned	unassigned	0
tag_416_st	AAATTACCATACGTCGTCCG	62.0	unassigned	unassigned	0
tag_417_st	AACAATACATCCGTCGGCGG	348.3	unassigned	unassigned	0
tag_418_st	AACAATCTATACGTGCGTCC	100.0	unassigned	unassigned	0
tag_419_st	ACCTTTAGATACAGAGTCGC	306.8	unassigned	unassigned	0
tag_420_st	ACGAAACAAAACTTCCGCTG	47.0	unassigned	unassigned	0
tag_421_at	ACCGTGACGTGTTCGTTCGT	37.8	unassigned	unassigned	0
tag_422_at	GGCAGACTATTTACGTTCGT	43.8	unassigned	unassigned	0
tag_423_at	GGTACTAGATTTCTCGGGCT	50.8	unassigned	unassigned	0
tag_424_at	TCTACGAAGTGTTAAGGGCT	65.0	unassigned	unassigned	0
tag_425_at	CGAGCTATGGTTCTTCGGCT	40.3	unassigned	unassigned	0
tag_426_at	CGTATCGAATTTGTGCGGCT	34.0	unassigned	unassigned	0
tag_427_at	CGGTGCTGAGTTGTCACTAT	50.0	unassigned	unassigned	0
tag_428_at	GTTCAGCCTCGTTACACTAT	41.0	unassigned	unassigned	0
tag_429_at	CTGCTTGTGGGTCGAACTAT	36.0	unassigned	unassigned	0
tag_430_at	GCGCGGTATGCGATTTATAT	28.0	unassigned	unassigned	0
tag_431_at	ACTCTTGCTCGTCGAAGGTG	49.0	unassigned	unassigned	0
tag_432_at	CGACGTATTGGTCCTTCGTG	29.3	unassigned	unassigned	0
tag_433_at	AGGCGATACTCTTATTCGTG	34.0	unassigned	unassigned	0
tag_434_at	GGTCTCCTCCTTCGTATAGG	45.0	unassigned	unassigned	0
tag_435_at	TTATCGACGCTTCGGACAGG	29.0	unassigned	unassigned	0
tag_436_at	TGTAAGACAGTTCGCACAGG	72.0	unassigned	unassigned	0
tag_437_at	ATCGTAGGCGCTTACACAGG	58.3	unassigned	unassigned	0
tag_438_at	GAGTATCTCTTTCTGACCCG	34.0	unassigned	unassigned	0
tag_439_at	ATAGAGACTTGTCGCACCCG	143.3	unassigned	unassigned	0
tag_440_at	TGATAGCTCTGTAACACCCG	28.0	unassigned	unassigned	0
tag_441_at	ATATACGAGTGTGTGTACCG	30.0	unassigned	unassigned	0
tag_442_at	TTCACTCGACTTACGGATAG	28.3	unassigned	unassigned	0
tag_443_at	GTCATAACCCTTAGCGATAG	51.0	unassigned	unassigned	0
tag_444_at	GCGGACTGATATTACGATAG	59.0	unassigned	unassigned	0
tag_445_at	GGTCCATCACTTGACGATAG	101.3	unassigned	unassigned	0
tag_446_at	TATACTACTCGTGGGCGCAG	111.0	unassigned	unassigned	0
tag_447_at	GTTGTCTATGGTATCCGCAG	77.0	unassigned	unassigned	0
tag_448_at	TTCATACGACTTAGCCGCAG	34.0	unassigned	unassigned	0
tag_449_at	ATTCTACACACTTGACGCAG	54.0	unassigned	unassigned	0
tag_450_at	AGGTAACTGTCTCTACTGTC	60.0	unassigned	unassigned	0
tag_451_at	GTACGAGTGATTAGACTGTC	72.3	unassigned	unassigned	0
tag_452_at	ATCTCGTCTGCGTAACTGTC	146.0	unassigned	unassigned	0
tag_453_at	CTACTGTCATGTCAACTGTC	49.0	unassigned	unassigned	0
tag_454_at	GCATATCGAGCTATACCGGC	132.0	unassigned	unassigned	0
tag_455_at	TTTCGTCTGAGTAGTACGGC	224.3	unassigned	unassigned	0
tag_456_at	ATCTAGCGTCGTGATACGGC	30.3	unassigned	unassigned	0
tag_457_at	CTATACTACATTAGGACGGC	104.0	unassigned	unassigned	0
tag_458_at	TACTGCACTCGTGGATAACC	94.3	unassigned	unassigned	0
tag_459_at	TAGTCCAGTGCGTCATAACC	47.5	unassigned	unassigned	0
tag_460_at	TCAGGTACGTCGTGAGAACC	160.3	unassigned	unassigned	0
tag_461_at	GAAGTGCAGTCTACTCAACC	59.0	unassigned	unassigned	0
tag_462_at	AGTAACTACGGTCCATGCAC	49.0	unassigned	unassigned	0
tag_463_at	ATACCTGACCGTAGTGGCAC	32.3	unassigned	unassigned	0
tag_464_at	TAACAGTGGAGTCTCGGCAC	41.0	unassigned	unassigned	0
tag_465_at	ATATACGCTAGTGGCGGCAC	29.3	unassigned	unassigned	0
tag_466_at	TAACTCTCAGTCACGGTCTA	48.3	unassigned	unassigned	0
tag_467_at	TCGCGCTGCAACTAGGTCTA	258.3	unassigned	unassigned	0
tag_468_at	GGATACGTGACTAAGGTCTA	161.0	unassigned	unassigned	0
tag_469_at	TGATCGTGCCGACTCGTCTA	40.3	unassigned	unassigned	0
tag_470_at	CCTGGAGACGAGTAATACGA	31.0	unassigned	unassigned	0
tag_471_at	TAACCAGTGAGACGTGACGA	136.0	unassigned	unassigned	0
tag_472_at	TACTCGCAGGATGCTGACGA	61.3	unassigned	unassigned	0
tag_473_at	GACTGAATCACGTATGACGA	33.0	unassigned	unassigned	0
tag_474_at	ACTAGGCGCAGCTACGAGAA	62.8	unassigned	unassigned	0
tag_475_at	TCCGCGCACGATATAGAGAA	152.5	unassigned	unassigned	0
tag_476_at	TCTGCACTAAGTCGAGAGAA	172.8	unassigned	unassigned	0
tag_477_at	GATACACGCGCTACGCAGAA	61.0	unassigned	unassigned	0
tag_478_at	CCAGACGAGTTTATGTGGTT	176.8	unassigned	unassigned	0
tag_479_at	GCACAGTCGTTTAGATGGTT	99.0	unassigned	unassigned	0
tag_480_at	CGCGGTACGTTTACTCGGTT	154.3	unassigned	unassigned	0
tag_481_at	ACGGCGTAGTTTCTCCGGTT	60.5	unassigned	unassigned	0
tag_482_at	GTACTAGCCTTTACAGTCGT	42.0	unassigned	unassigned	0
tag_483_at	GACGGTACGCTTGTTCTCGT	128.3	unassigned	unassigned	0
tag_484_at	GGCAGCATATTTACTCTCGT	48.3	unassigned	unassigned	0
tag_485_at	GTCAGCTAGTGTTCGCTCGT	79.0	unassigned	unassigned	0
tag_486_at	GCTAAGCTATTTACTGCGCT	78.0	unassigned	unassigned	0
tag_487_at	ACGTGTCGCTGTTATGCGCT	36.0	unassigned	unassigned	0
tag_488_at	GTATGTGCATTTCACGCGCT	50.3	unassigned	unassigned	0
tag_489_at	CGTGTAGACTGTTGTCCGCT	144.3	unassigned	unassigned	0
tag_490_at	GTTAGCGTGCGTTCCGATAT	34.3	unassigned	unassigned	0
tag_491_at	CGCGTCTTCCGTTACGATAT	36.0	unassigned	unassigned	0
tag_492_at	GGCGTATGGCTTAACGATAT	95.3	unassigned	unassigned	0
tag_493_at	CTATGCGCGGTTAGAGATAT	27.0	unassigned	unassigned	0
tag_494_at	GCTATACGTCTTATCGCGTG	46.0	unassigned	unassigned	0
tag_495_at	GTCATTAGTCTTCGAGCGTG	57.8	unassigned	unassigned	0
tag_496_at	GTGATATACAGTTGTCCGTG	32.0	unassigned	unassigned	0
tag_497_at	CGGTCTAGTAGTTATCCGTG	68.0	unassigned	unassigned	0
tag_498_at	TACTTGAACGCGAGTTAAGG	225.3	unassigned	unassigned	0
tag_499_at	CTCACTAGGTATGTGTAAGG	83.5	unassigned	unassigned	0
tag_500_at	ATACCGTGCCGTCTGTAAGG	474.5	unassigned	unassigned	0
tag_501_at	TCCGTATGATGTGTCTAAGG	64.0	unassigned	unassigned	0
tag_502_at	CTGTATAGTCGTATGTACCG	57.0	unassigned	unassigned	0
tag_503_at	TATGACTGTCGTGCGTACCG	152.0	unassigned	unassigned	0
tag_504_at	TGATATACACTTCCGTACCG	82.5	unassigned	unassigned	0
tag_505_at	ATAACCGTGTGGACGTACCG	205.3	unassigned	unassigned	0
tag_506_at	CCATACGTGAGTGTAGATAG	98.3	unassigned	unassigned	0
tag_507_at	CGTCACGCACTTGGAGATAG	117.8	unassigned	unassigned	0
tag_508_at	GTACTCTCACTTCGTCATAG	48.0	unassigned	unassigned	0
tag_509_at	ATATCGAGGTGGTCTCATAG	28.0	unassigned	unassigned	0
tag_510_at	TAACGCGATTCTCGACGCAG	26.0	unassigned	unassigned	0
tag_511_at	GTAGCTCATATTCCTAGCAG	40.0	unassigned	unassigned	0
tag_512_at	TCTCTAGTCGGTCTGAGCAG	35.0	unassigned	unassigned	0
tag_513_at	ATCAGTGCCTGTACGAGCAG	70.0	unassigned	unassigned	0
tag_514_at	CGCGAATAGTGTAAACTGTC	47.0	unassigned	unassigned	0
tag_515_at	AACGTGGTATGGTCTATGTC	70.0	unassigned	unassigned	0
tag_516_at	CGTGAGATGTCTACTATGTC	50.0	unassigned	unassigned	0
tag_517_at	TCTGAGTGGAGCTATATGTC	64.3	unassigned	unassigned	0
tag_518_at	TAGTACAGTGGTCTCACGGC	78.0	unassigned	unassigned	0
tag_519_at	CTGGATAGTAGTATAACGGC	55.0	unassigned	unassigned	0
tag_520_at	ATACATACAGGTGAGTAGGC	37.3	unassigned	unassigned	0
tag_521_at	GTCATCTACGGTATCTAGGC	50.0	unassigned	unassigned	0
tag_522_at	GAAGTACGCTCTAATCAACC	26.0	unassigned	unassigned	0
tag_523_at	ACTGAGTCATCGTAGCAACC	88.3	unassigned	unassigned	0
tag_524_at	TCGATCTGATAGCGGGTTAC	123.0	unassigned	unassigned	0
tag_525_at	GGTAGAGTCACCCACGTTAC	170.3	unassigned	unassigned	0
tag_526_at	TAAGTACACGGTCACGGCAC	137.0	unassigned	unassigned	0
tag_527_at	TAAGATCGCCGTCTAGGCAC	34.0	unassigned	unassigned	0
tag_528_at	TAATCAGACGGTCGAGGCAC	196.0	unassigned	unassigned	0
tag_529_at	GACTATCGCTATGCAGGCAC	61.0	unassigned	unassigned	0
tag_530_at	TAATGAGCGCCGTCCGTCTA	118.0	unassigned	unassigned	0
tag_531_at	AGTCATGCTCACTACGTCTA	28.0	unassigned	unassigned	0
tag_532_at	GCGTCCCGTCAATGAGTCTA	29.0	unassigned	unassigned	0
tag_533_at	AATCCCTCGTGTAGGTACGG	31.0	unassigned	unassigned	0
tag_534_at	TAAGCTGATTGTCGCTACGG	32.0	unassigned	unassigned	0
tag_535_at	GTCTGCATTGGTCACTACGG	74.0	unassigned	unassigned	0
tag_536_at	ACTCTAGGTGGTAATGTCCG	42.0	unassigned	unassigned	0
tag_537_at	TGTACTTCACTTGAGGTCCG	56.0	unassigned	unassigned	0
tag_538_at	CTATATGTCGGTGTCGTCCG	34.0	unassigned	unassigned	0
tag_539_at	TATAAGTCTGGTCGCGTCCG	58.0	unassigned	unassigned	0
tag_540_at	GTATGTCGCAGTCTGTCTAG	174.5	unassigned	unassigned	0
tag_541_at	TCGCTGTGAGATATGTCTAG	56.0	unassigned	unassigned	0
tag_542_at	GTATGTCAACTTCGGTCTAG	40.3	unassigned	unassigned	0
tag_543_at	CGCTCTCTGCATTAGTCTAG	37.0	unassigned	unassigned	0
tag_544_at	ATTACACTACCTTCGCAGAG	68.0	unassigned	unassigned	0
tag_545_at	ATGTCCGACGACTTCCAGAG	30.0	unassigned	unassigned	0
tag_546_at	CGTACTAGCTGTAGCCAGAG	33.0	unassigned	unassigned	0
tag_547_at	GATACTAACCCTTACCAGAG	27.0	unassigned	unassigned	0
tag_548_at	TCGTACACCGTATTGGAAAG	38.0	unassigned	unassigned	0
tag_549_at	TTTAGTGTCAGCGTCGAAAG	33.0	unassigned	unassigned	0
tag_550_at	GCGCTAGACTATTCACAAAG	35.0	unassigned	unassigned	0
tag_551_at	AATCGCGTGTCGGACTGTTC	33.0	unassigned	unassigned	0
tag_552_at	GATGCTCTGCGTAATAGTGC	61.0	unassigned	unassigned	0
tag_553_at	ATCTCCGTGAGTACGAGTGC	61.8	unassigned	unassigned	0
tag_554_at	GTATATGATAGTGCGTCTGC	50.8	unassigned	unassigned	0
tag_555_at	GTAGAGCTAATTCAGTCTGC	41.0	unassigned	unassigned	0
tag_556_at	GTGCGGGAATGTACTATACC	47.0	unassigned	unassigned	0
tag_557_at	GGACGACACATTCATATACC	27.0	unassigned	unassigned	0
tag_558_at	GTAAGAGTAGGTCGCATACC	65.0	unassigned	unassigned	0
tag_559_at	GGTGAGAGACATTACATACC	38.0	unassigned	unassigned	0
tag_560_at	TATGTCGGACCGTGTCAGAC	33.0	unassigned	unassigned	0
tag_561_at	GTGCTAACACATTCTCAGAC	40.3	unassigned	unassigned	0
tag_562_at	ACGTTGTTCTCTATGCAGAC	29.0	unassigned	unassigned	0
tag_563_at	ATAAGTACCGCGTGGCAGAC	93.3	unassigned	unassigned	0
tag_564_at	TAGGACTCGCCTGCAACGTA	147.8	unassigned	unassigned	0
tag_565_at	TGTACTCCTCGTCAAACGTA	37.0	unassigned	unassigned	0
tag_566_at	CTGCCGTGAAACGTGTAGTA	140.3	unassigned	unassigned	0
tag_567_at	CCCAGTAGTGCCGAGTAGTA	278.0	unassigned	unassigned	0
tag_568_at	TCATACGATGCTACGGGCGA	62.0	unassigned	unassigned	0
tag_569_at	TAAGACTACGCTCTCGGCGA	81.0	unassigned	unassigned	0
tag_570_at	TATAACAGAGTGCGCCGCGA	32.0	unassigned	unassigned	0
tag_571_at	TGTAGTCAACGTCACCGCGA	116.0	unassigned	unassigned	0
tag_572_at	CGCTTATAGTTTGGAACGGT	35.3	unassigned	unassigned	0
tag_573_at	GGTACGCCGTTTACTTAGGT	277.0	unassigned	unassigned	0
tag_574_at	ACCCGTGAGTGTTATTAGGT	26.3	unassigned	unassigned	0
tag_575_at	CGATGTCACTTTAGGTAGGT	29.0	unassigned	unassigned	0
tag_576_at	CGAGGTCTCTGTATAACTCT	26.3	unassigned	unassigned	0
tag_577_at	ACGGCGGCTTGTCGTTATCT	28.3	unassigned	unassigned	0
tag_578_at	GAACGTCCATTTCCGTATCT	29.0	unassigned	unassigned	0
tag_579_at	GGCGCTATGGTTAAGTATCT	32.3	unassigned	unassigned	0
tag_580_at	CGTGCAGTCGTTGCGTCTAT	169.0	unassigned	unassigned	0
tag_581_at	GGATCGTGCGTTAAGTCTAT	66.0	unassigned	unassigned	0
tag_582_at	GCAACTATCGTTCGCTCTAT	29.0	unassigned	unassigned	0
tag_583_at	GGTACGCTCGTTGACTCTAT	89.0	unassigned	unassigned	0
tag_584_at	CAGTATCTGAGTTACGTGTG	54.0	unassigned	unassigned	0
tag_585_at	ACGTCATTCGAGTTAGTGTG	92.3	unassigned	unassigned	0
tag_586_at	ACGCTGTCTCTTCGAGTGTG	107.0	unassigned	unassigned	0
tag_587_at	GGCTATCGTCTTACAGTGTG	34.3	unassigned	unassigned	0
tag_588_at	GTAGATACGCTTGAATACGG	69.0	unassigned	unassigned	0
tag_589_at	TCTAGTATGGCTTCTGACGG	110.3	unassigned	unassigned	0
tag_590_at	TCTTACGCAGAGTTCGACGG	107.8	unassigned	unassigned	0
tag_591_at	ATCTGAGTCTGTATCGACGG	43.0	unassigned	unassigned	0
tag_592_at	TTGTACGAGCTTAGCGTCCG	139.8	unassigned	unassigned	0
tag_593_at	TATTAGTCGCCCTTAGTCCG	108.0	unassigned	unassigned	0
tag_594_at	CGACACTTACTTATAGTCCG	38.0	unassigned	unassigned	0
tag_595_at	ACTAGCGATTGTCGAGTCCG	53.3	unassigned	unassigned	0
tag_596_at	TCGGTGATGATTCAGTCTAG	36.3	unassigned	unassigned	0
tag_597_at	CGTGATTGAAGTGTCTCTAG	37.0	unassigned	unassigned	0
tag_598_at	GGCGGTATCATTATCTCTAG	26.0	unassigned	unassigned	0
tag_599_at	GGAACTCGTATTAGCTCTAG	71.0	unassigned	unassigned	0
tag_600_at	TACAAGCCTTCTCGACAGAG	37.0	unassigned	unassigned	0
tag_601_at	TGTACTCGGTATTCACAGAG	33.0	unassigned	unassigned	0
tag_602_at	TGTGCGACACTTGAACAGAG	119.3	unassigned	unassigned	0
tag_603_at	CCTGTGATATGTCGTAAGAG	34.0	unassigned	unassigned	0
tag_604_at	TACACTCGTGAGCAGGGTTC	31.0	unassigned	unassigned	0
tag_605_at	ACTCGATGTGACAGGCGTTC	45.3	unassigned	unassigned	0
tag_606_at	CGGTACTGTCAGCATAGTTC	31.3	unassigned	unassigned	0
tag_607_at	TATACCTGTGCGCGGAGTTC	93.0	unassigned	unassigned	0
tag_608_at	GTAATCACTGGTCGCTCTGC	50.0	unassigned	unassigned	0
tag_609_at	GATATGCGTCCGTACTCTGC	67.8	unassigned	unassigned	0
tag_610_at	GCGTATATGATGCTATCTGC	27.0	unassigned	unassigned	0
tag_611_at	ATATCAGTGCGTCGTGCTGC	85.0	unassigned	unassigned	0
tag_612_at	TAAGGCGTGCGCGTAATACC	42.3	unassigned	unassigned	0
tag_613_at	TTGATGCTACGTCTCTGACC	40.3	unassigned	unassigned	0
tag_614_at	TAACGACGATGTGGCTGACC	155.0	unassigned	unassigned	0
tag_615_at	TACTACTGGCGTGACTGACC	134.0	unassigned	unassigned	0
tag_616_at	ATGCAGACTGGTACGCAGAC	97.3	unassigned	unassigned	0
tag_617_at	TAGACATCGCGTCAGCAGAC	37.3	unassigned	unassigned	0
tag_618_at	ACGTACCGGAATGTCCAGAC	32.0	unassigned	unassigned	0
tag_619_at	GGATACTGATCTCTCCAGAC	29.0	unassigned	unassigned	0
tag_620_at	TCACGCCGGTAGCAGTAGTA	67.0	unassigned	unassigned	0
tag_621_at	AAGACGCCGTACCGCTAGTA	106.0	unassigned	unassigned	0
tag_622_at	AGTGCCGCGAGTACCTAGTA	84.3	unassigned	unassigned	0
tag_623_at	ATCGACAGGTAGGCATAGTA	39.3	unassigned	unassigned	0
tag_624_at	CTAAAGTCAGGTAGACGCGA	40.0	unassigned	unassigned	0
tag_625_at	GTGACCTACAGTACACGCGA	40.0	unassigned	unassigned	0
tag_626_at	TATGTACCACCGTAACGCGA	170.3	unassigned	unassigned	0
tag_627_at	TAAGATTACGGTGAACGCGA	38.0	unassigned	unassigned	0
tag_628_at	CCGACTTAGTGTTCGTAGGT	93.3	unassigned	unassigned	0
tag_629_at	TACGGCTGATCGAGAGTCTA	48.3	unassigned	unassigned	0
tag_630_at	TACAGTGAGCCGCATGACGA	35.0	unassigned	unassigned	0
tag_631_at	ACGTGCGACAGTAATGACGA	28.0	unassigned	unassigned	0
tag_632_at	ATCACCGAAGGTACGGACGA	174.5	unassigned	unassigned	0
tag_633_at	TTACCAGCGAGTCAGGACGA	40.0	unassigned	unassigned	0
tag_634_at	AGTCACTACGCTCGCAAGAA	222.5	unassigned	unassigned	0
tag_635_at	GAACTCGACCACTATGTCAA	53.0	unassigned	unassigned	0
tag_636_at	GTACACTGCACGCAAGTCAA	406.3	unassigned	unassigned	0
tag_637_at	GTAGGCGACCTGACTCTCAA	126.0	unassigned	unassigned	0
tag_638_at	CACGTATGGTTTAGACGGTT	154.5	unassigned	unassigned	0
tag_639_at	CGTCTACGGTTTGCCAGGTT	45.0	unassigned	unassigned	0
tag_640_at	GACCGGCACGTTCTTTCGTT	206.3	unassigned	unassigned	0
tag_641_at	ACGGACAGTTGTTAGTCGTT	99.8	unassigned	unassigned	0
tag_642_at	AGTGTAGCCTTTCGCCTCGT	31.0	unassigned	unassigned	0
tag_643_at	GGACTTGACTTTAACCTCGT	25.0	unassigned	unassigned	0
tag_644_at	GGCAATCCGTTTGTACTCGT	63.3	unassigned	unassigned	0
tag_645_at	GGAGCGTCATTTCTACTCGT	36.3	unassigned	unassigned	0
tag_646_at	CGACCTATATTTAGTCCGCT	29.0	unassigned	unassigned	0
tag_647_at	ACGTATGTCTGGTTGCCGCT	32.0	unassigned	unassigned	0
tag_648_at	TTATCGAGCTGTTCGCCGCT	93.3	unassigned	unassigned	0
tag_649_at	AGTATCGGTTGTGTCCCGCT	58.3	unassigned	unassigned	0
tag_650_at	CGGATAGTCGGTTCAGATAT	35.0	unassigned	unassigned	0
tag_651_at	GCGCTCGACGTTAAAGATAT	144.0	unassigned	unassigned	0
tag_652_at	GTGCTCGCGGTTACTCATAT	80.0	unassigned	unassigned	0
tag_653_at	CGATTGCGCGTTGTGCATAT	27.0	unassigned	unassigned	0
tag_654_at	ACGTAATTGTGTATGCCGTG	136.0	unassigned	unassigned	0
tag_655_at	CGTGTCTCTACGTTACCGTG	267.3	unassigned	unassigned	0
tag_656_at	TACGTGGTGTCTATACCGTG	33.0	unassigned	unassigned	0
tag_657_at	TTCTCACCTAGTTGACCGTG	107.3	unassigned	unassigned	0
tag_658_at	TGTCGTCTACTTCGATAAGG	54.0	unassigned	unassigned	0
tag_659_at	GTCGTACCACTTATTGAAGG	84.3	unassigned	unassigned	0
tag_660_at	TTCTCTCTAGTGCGCGAAGG	50.0	unassigned	unassigned	0
tag_661_at	TTAGGTCAGCCTTAGTACCG	37.0	unassigned	unassigned	0
tag_662_at	GTGCGTAAGATTAAGTACCG	330.5	unassigned	unassigned	0
tag_663_at	TTAGCACAGCTTCGATACCG	94.3	unassigned	unassigned	0
tag_664_at	TCCTTAGGTAGAGTTGACCG	58.0	unassigned	unassigned	0
tag_665_at	TCTGCACGACTTGCTCATAG	64.0	unassigned	unassigned	0
tag_666_at	GGGCTACGACTTAATCATAG	35.0	unassigned	unassigned	0
tag_667_at	CTCGGTCGGTATTCGCATAG	32.8	unassigned	unassigned	0
tag_668_at	GTACTGATGATTCCGCATAG	48.3	unassigned	unassigned	0
tag_669_at	ATACTCGCGTGTCAGAGCAG	67.0	unassigned	unassigned	0
tag_670_at	CGTGAGACGACTTCAAGCAG	247.3	unassigned	unassigned	0
tag_671_at	GGTAGTCTCAAGTATTCCAG	73.0	unassigned	unassigned	0
tag_672_at	TTAAGTCGCCGTGTGTCCAG	52.0	unassigned	unassigned	0
tag_673_at	TGAGCTGGTACTCTGATGTC	32.0	unassigned	unassigned	0
tag_674_at	TATGGCCTGTCGTCGATGTC	42.3	unassigned	unassigned	0
tag_675_at	GATCTATCTGCTGCGATGTC	32.0	unassigned	unassigned	0
tag_676_at	CTACGCAGTGGTACGATGTC	437.0	unassigned	unassigned	0
tag_677_at	TGATATAGTAGTCGCTAGGC	59.3	unassigned	unassigned	0
tag_678_at	TCGCTCGTCGGTAAATAGGC	34.0	unassigned	unassigned	0
tag_679_at	TAACCCGTAGGTAGTAAGGC	100.0	unassigned	unassigned	0
tag_680_at	AAGTAGTCTCCGACATTCGC	36.0	unassigned	unassigned	0
tag_681_at	TCATCCGTGAGAGGAGTTAC	47.3	unassigned	unassigned	0
tag_682_at	TGGTACTGACAGGTGCTTAC	38.3	unassigned	unassigned	0
tag_683_at	TAGTACGTCTAGCCGCTTAC	77.0	unassigned	unassigned	0
tag_684_at	GCGATAGTACAGTAGCTTAC	38.0	unassigned	unassigned	0
tag_421_at	ACCGTGACGTCTTCGTTCGT	32.3	unassigned	unassigned	0
tag_422_at	GGCAGACTATATACGTTCGT	35.5	unassigned	unassigned	0
tag_423_at	GGTACTAGATATCTCGGGCT	38.3	unassigned	unassigned	0
tag_424_at	TCTACGAAGTCTTAAGGGCT	32.8	unassigned	unassigned	0
tag_425_at	CGAGCTATGGATCTTCGGCT	30.0	unassigned	unassigned	0
tag_426_at	CGTATCGAATATGTGCGGCT	36.0	unassigned	unassigned	0
tag_427_at	CGGTGCTGAGATGTCACTAT	35.3	unassigned	unassigned	0
tag_428_at	GTTCAGCCTCCTTACACTAT	32.0	unassigned	unassigned	0
tag_429_at	CTGCTTGTGGCTCGAACTAT	320.5	unassigned	unassigned	0
tag_430_at	GCGCGGTATGGGATTTATAT	25.3	unassigned	unassigned	0
tag_431_at	ACTCTTGCTCCTCGAAGGTG	32.0	unassigned	unassigned	0
tag_432_at	CGACGTATTGCTCCTTCGTG	31.0	unassigned	unassigned	0
tag_433_at	AGGCGATACTGTTATTCGTG	26.0	unassigned	unassigned	0
tag_434_at	GGTCTCCTCCATCGTATAGG	36.0	unassigned	unassigned	0
tag_435_at	TTATCGACGCATCGGACAGG	31.0	unassigned	unassigned	0
tag_436_at	TGTAAGACAGATCGCACAGG	45.0	unassigned	unassigned	0
tag_437_at	ATCGTAGGCGGTTACACAGG	32.0	unassigned	unassigned	0
tag_438_at	GAGTATCTCTATCTGACCCG	26.0	unassigned	unassigned	0
tag_439_at	ATAGAGACTTCTCGCACCCG	31.0	unassigned	unassigned	0
tag_440_at	TGATAGCTCTCTAACACCCG	25.0	unassigned	unassigned	0
tag_441_at	ATATACGAGTCTGTGTACCG	26.0	unassigned	unassigned	0
tag_442_at	TTCACTCGACATACGGATAG	30.0	unassigned	unassigned	0
tag_443_at	GTCATAACCCATAGCGATAG	34.8	unassigned	unassigned	0
tag_444_at	GCGGACTGATTTTACGATAG	39.0	unassigned	unassigned	0
tag_445_at	GGTCCATCACATGACGATAG	43.0	unassigned	unassigned	0
tag_446_at	TATACTACTCCTGGGCGCAG	34.0	unassigned	unassigned	0
tag_447_at	GTTGTCTATGCTATCCGCAG	41.3	unassigned	unassigned	0
tag_448_at	TTCATACGACATAGCCGCAG	33.0	unassigned	unassigned	0
tag_449_at	ATTCTACACAGTTGACGCAG	38.3	unassigned	unassigned	0
tag_450_at	AGGTAACTGTGTCTACTGTC	26.0	unassigned	unassigned	0
tag_451_at	GTACGAGTGAATAGACTGTC	28.0	unassigned	unassigned	0
tag_452_at	ATCTCGTCTGGGTAACTGTC	41.0	unassigned	unassigned	0
tag_453_at	CTACTGTCATCTCAACTGTC	26.0	unassigned	unassigned	0
tag_454_at	GCATATCGAGGTATACCGGC	33.0	unassigned	unassigned	0
tag_455_at	TTTCGTCTGACTAGTACGGC	34.0	unassigned	unassigned	0
tag_456_at	ATCTAGCGTCCTGATACGGC	27.0	unassigned	unassigned	0
tag_457_at	CTATACTACAATAGGACGGC	33.0	unassigned	unassigned	0
tag_458_at	TACTGCACTCCTGGATAACC	28.0	unassigned	unassigned	0
tag_459_at	TAGTCCAGTGGGTCATAACC	33.0	unassigned	unassigned	0
tag_460_at	TCAGGTACGTGGTGAGAACC	37.3	unassigned	unassigned	0
tag_461_at	GAAGTGCAGTGTACTCAACC	39.0	unassigned	unassigned	0
tag_462_at	AGTAACTACGCTCCATGCAC	37.0	unassigned	unassigned	0
tag_463_at	ATACCTGACCCTAGTGGCAC	27.0	unassigned	unassigned	0
tag_464_at	TAACAGTGGACTCTCGGCAC	39.0	unassigned	unassigned	0
tag_465_at	ATATACGCTACTGGCGGCAC	35.0	unassigned	unassigned	0
tag_466_at	TAACTCTCAGACACGGTCTA	44.5	unassigned	unassigned	0
tag_467_at	TCGCGCTGCATCTAGGTCTA	64.0	unassigned	unassigned	0
tag_468_at	GGATACGTGAGTAAGGTCTA	41.3	unassigned	unassigned	0
tag_469_at	TGATCGTGCCCACTCGTCTA	29.8	unassigned	unassigned	0
tag_470_at	CCTGGAGACGTGTAATACGA	28.0	unassigned	unassigned	0
tag_471_at	TAACCAGTGACACGTGACGA	29.0	unassigned	unassigned	0
tag_472_at	TACTCGCAGGTTGCTGACGA	41.0	unassigned	unassigned	0
tag_473_at	GACTGAATCAGGTATGACGA	35.0	unassigned	unassigned	0
tag_474_at	ACTAGGCGCACCTACGAGAA	51.0	unassigned	unassigned	0
tag_475_at	TCCGCGCACGTTATAGAGAA	64.5	unassigned	unassigned	0
tag_476_at	TCTGCACTAACTCGAGAGAA	33.3	unassigned	unassigned	0
tag_477_at	GATACACGCGGTACGCAGAA	45.8	unassigned	unassigned	0
tag_478_at	CCAGACGAGTATATGTGGTT	59.0	unassigned	unassigned	0
tag_479_at	GCACAGTCGTATAGATGGTT	54.0	unassigned	unassigned	0
tag_480_at	CGCGGTACGTATACTCGGTT	45.5	unassigned	unassigned	0
tag_481_at	ACGGCGTAGTATCTCCGGTT	45.3	unassigned	unassigned	0
tag_482_at	GTACTAGCCTATACAGTCGT	32.0	unassigned	unassigned	0
tag_483_at	GACGGTACGCATGTTCTCGT	44.3	unassigned	unassigned	0
tag_484_at	GGCAGCATATATACTCTCGT	33.3	unassigned	unassigned	0
[truncated: 63,120 more rows]
