# Supplementary material for: A comparative analysis of DNA barcode microarray feature size
Source: BMC Genomics. 2009 Oct 13;10:471. doi: 10.1186/1471-2164-10-471 (PMC2765990; doi:10.1186/1471-2164-10-471)
Supplement: Additional file 1 — supplementary_data. A collection of processed microarray data corresponding to the experiments from the manuscript. Experimental details are included in the individual file names within the collection. [file 1471-2164-10-471-S1.ZIP › Experiment_1_TAG3_tunicamycin.tab]

tag_3_at	AACCACGCGGGTGTTTGTTT	25.0	unassigned	unassigned	0
tag_4_at	GGGCACAGGGTTATATCTTT	27.0	unassigned	unassigned	0
tag_5_at	AGAGGCGCGGTTCTTCCTTT	26.3	unassigned	unassigned	0
tag_6_at	GGCCGCATGTTTACGCCTTT	25.3	unassigned	unassigned	0
tag_7_at	CGGAGCCCGTTTGCTGATTT	131.3	unassigned	unassigned	0
tag_8_at	CGCTGCGGGTTTAGACATTT	27.0	unassigned	unassigned	0
tag_9_at	CGGAGAAGCGTTTCATTGTT	24.0	unassigned	unassigned	0
tag_10_at	CCAGGGCGCTTTATTGAGTT	27.3	unassigned	unassigned	0
tag_11_at	ACCGTGTCTTTGCCGGAGTT	58.5	unassigned	unassigned	0
tag_12_at	GGCACCTAGTTTAGTCAGTT	28.0	unassigned	unassigned	0
tag_13_at	GCGAACGAGTTTCCCTTCTT	25.0	unassigned	unassigned	0
tag_14_at	GGATATACGTTTCCACCCTT	25.3	unassigned	unassigned	0
tag_15_at	GGCAGTTATTTGGGCCACTT	24.3	unassigned	unassigned	0
tag_16_at	CGCAGGATGTGTTCAGTATT	25.0	unassigned	unassigned	0
tag_17_at	CGCTGAGAGTTTGGCCTATT	25.0	unassigned	unassigned	0
tag_18_at	GGGCTCGTCTTTACAGCATT	28.0	unassigned	unassigned	0
tag_19_at	CGGATCAGTTGTTACCCATT	27.0	unassigned	unassigned	0
tag_20_at	ACGAGCGTCTGTTCTCTGGT	26.0	unassigned	unassigned	0
tag_21_at	CGACTATGCTTTGGACTGGT	35.0	unassigned	unassigned	0
tag_22_at	CCCATTAAGTGTTGTGCGGT	32.0	unassigned	unassigned	0
tag_23_at	GGCTACCTCTTTCATGCGGT	25.0	unassigned	unassigned	0
tag_24_at	GCAATTCACTTTACCTGCGT	25.0	unassigned	unassigned	0
tag_25_at	TTGTCAGACTTTCACGACGT	29.3	unassigned	unassigned	0
tag_26_at	GGGATTCTATTTCGCAACGT	26.3	unassigned	unassigned	0
tag_27_at	CGGACATGATTTATCCCAGT	27.0	unassigned	unassigned	0
tag_28_at	GGCGTCCGATTTGTAGCTCT	26.0	unassigned	unassigned	0
tag_29_at	GGAGTTACTGTTACAACGCT	25.3	unassigned	unassigned	0
tag_30_at	GCGATGTCGGTTATCCTCCT	27.0	unassigned	unassigned	0
tag_31_at	GGCTCTGATGTTGCGTACCT	27.3	unassigned	unassigned	0
tag_32_at	CGCTGAAATGTTAGGGAACT	25.0	unassigned	unassigned	0
tag_33_at	GCGTATGACTCGTTAGTGAT	28.0	unassigned	unassigned	0
tag_34_at	GGTGTAAAGTCGTTCCAGAT	27.3	unassigned	unassigned	0
tag_35_at	CGCTAATTGTGTCTGAGCAT	32.0	unassigned	unassigned	0
tag_36_at	GGATTAACCGTTCCTCACAT	25.0	unassigned	unassigned	0
tag_37_at	CGTACTGTGTGTGGATCAAT	30.0	unassigned	unassigned	0
tag_38_at	GGCTTGACCCTTAACACAAT	27.0	unassigned	unassigned	0
tag_39_at	ACATTGCTTCGTGTAAGGTG	31.0	unassigned	unassigned	0
tag_40_at	CGTGGTGATCTTAGACTCTG	25.0	unassigned	unassigned	0
tag_41_at	GTCTGCGCTCTTCAAATCTG	26.0	unassigned	unassigned	0
tag_42_at	GGATAACTTCTTCTAGGCTG	27.0	unassigned	unassigned	0
tag_43_at	CTTCGTATTCGTACACACTG	28.0	unassigned	unassigned	0
tag_44_at	CTCTATTCCGGTATAATCGG	26.0	unassigned	unassigned	0
tag_45_at	TTAATGTCCGTGCATGAAGG	48.0	unassigned	unassigned	0
tag_46_at	ACTCTCAGTGGTGCTCAAGG	33.3	unassigned	unassigned	0
tag_47_at	TACCTAAGGATTAAGGGTCG	29.0	unassigned	unassigned	0
tag_48_at	CTATATGGCTGTATCCTGCG	27.0	unassigned	unassigned	0
tag_49_at	TTATAGATACTTCCGCCGCG	31.0	unassigned	unassigned	0
tag_50_at	TATACGCGACTTGCGAGACG	32.0	unassigned	unassigned	0
tag_51_at	CGGCTTGACTTTCCGTAGGT	24.0	unassigned	unassigned	0
tag_52_at	GACATTTCGTTGACGTAGGT	27.0	unassigned	unassigned	0
tag_53_at	CACGGTCTCTGTTGCTAGGT	46.5	unassigned	unassigned	0
tag_54_at	CGCGAGAGTTCGTTATATCT	27.0	unassigned	unassigned	0
tag_55_at	AGCGCCGTCGTTCTTGATCT	48.0	unassigned	unassigned	0
tag_56_at	GTGTAACGCTGTTCGCATCT	27.0	unassigned	unassigned	0
tag_57_at	CTATACGGATTTCGCCATCT	27.0	unassigned	unassigned	0
tag_58_at	GGCGCGTCAGTTATATCTAT	29.3	unassigned	unassigned	0
tag_59_at	GGTCAGCTCGTTCAATCTAT	25.3	unassigned	unassigned	0
tag_60_at	CGGCGTCTACGTTGTGCTAT	40.3	unassigned	unassigned	0
tag_61_at	GGACTATGCGTTACTGCTAT	32.3	unassigned	unassigned	0
tag_62_at	GGACACTCTCTTCGTCTGTG	158.0	unassigned	unassigned	0
tag_63_at	GTGTCACGTATTAACCTGTG	205.3	unassigned	unassigned	0
tag_64_at	GTGATGCGTCTTCCACTGTG	50.0	unassigned	unassigned	0
tag_65_at	GCGCCAGTATATTGTATGTG	32.0	unassigned	unassigned	0
tag_66_at	TTATACTACGTGCGCGACGG	46.0	unassigned	unassigned	0
tag_67_at	TTGACACACGTTACCGACGG	142.3	unassigned	unassigned	0
tag_68_at	AGTCACTGAAGTTACGACGG	73.0	unassigned	unassigned	0
tag_69_at	CTAGTCACTTGTAGTCACGG	30.3	unassigned	unassigned	0
tag_70_at	TTACGATTGCGTGGTCTCCG	47.8	unassigned	unassigned	0
tag_71_at	GTAGTCCTGATTCGTCTCCG	44.0	unassigned	unassigned	0
tag_72_at	GTCGTATGACTTGCTCTCCG	42.0	unassigned	unassigned	0
tag_73_at	TGTAGTACCCTTAGGCTCCG	70.0	unassigned	unassigned	0
tag_74_at	GGCAATTCAGTGTACTCTAG	34.0	unassigned	unassigned	0
tag_75_at	GTAACGTCACTTCACTCTAG	73.0	unassigned	unassigned	0
tag_76_at	CGTGAGTGATGTCTATCTAG	35.0	unassigned	unassigned	0
tag_77_at	GGTCATCTGATTCGATCTAG	30.0	unassigned	unassigned	0
tag_78_at	CGAGTCGTCATTAGTAAGAG	48.8	unassigned	unassigned	0
tag_79_at	GTATCCGAACTTCCTAAGAG	26.3	unassigned	unassigned	0
tag_80_at	CTAACGATGTGTACGAAGAG	33.0	unassigned	unassigned	0
tag_81_at	CTCGACTCACTTAGAAAGAG	35.0	unassigned	unassigned	0
tag_82_at	GATCTACTGTACGAGAGTTC	57.3	unassigned	unassigned	0
tag_83_at	TAGGTCGGTCTCACCAGTTC	33.0	unassigned	unassigned	0
tag_84_at	TAGTCTCGGTGACGGTCTTC	35.0	unassigned	unassigned	0
tag_85_at	GCGCGTATCTAGTAGTCTTC	96.0	unassigned	unassigned	0
tag_86_at	GTATCACATGGTCTCGCTGC	41.0	unassigned	unassigned	0
tag_87_at	TACTCGACAGATTGCGCTGC	51.0	unassigned	unassigned	0
tag_88_at	TGATACTCTGCTCTAGCTGC	44.0	unassigned	unassigned	0
tag_89_at	TAGTATAGTCCGTCTCCTGC	81.0	unassigned	unassigned	0
tag_90_at	GCTGCTATCGCGTAATGACC	34.0	unassigned	unassigned	0
tag_91_at	TATACGCCGATGTAGGGACC	304.0	unassigned	unassigned	0
tag_92_at	TACTCTAAGCGGGTAGGACC	210.5	unassigned	unassigned	0
tag_93_at	TAGGTAGCACCGATTCGACC	30.0	unassigned	unassigned	0
tag_94_at	TAAGCTAGTCCTCTACAGAC	32.0	unassigned	unassigned	0
tag_95_at	AAAGTGCGACGGTCACAGAC	41.0	unassigned	unassigned	0
tag_96_at	ATGACGCTCTATGCACAGAC	62.0	unassigned	unassigned	0
tag_97_at	TTAGTATCCCGTACACAGAC	41.0	unassigned	unassigned	0
tag_98_at	GCGGGACCTAGTAAATAGTA	30.0	unassigned	unassigned	0
tag_99_at	TAAACCCGTCGCGGTGAGTA	91.3	unassigned	unassigned	0
tag_100_at	GTGTTCCAGTCCCGTGAGTA	85.0	unassigned	unassigned	0
tag_101_at	ATCGACCGTCATCGGGAGTA	57.3	unassigned	unassigned	0
tag_102_at	AAGTACAGCCGTCAACGCGA	35.0	unassigned	unassigned	0
tag_103_at	CGATAATCACGTAGTAGCGA	89.3	unassigned	unassigned	0
tag_104_at	TATGCCAGAGCGTCTAGCGA	38.0	unassigned	unassigned	0
tag_105_at	TAGACACGCGGTCATAGCGA	169.0	unassigned	unassigned	0
tag_106_at	GGAGTCCTGTTTCACTAGGT	29.0	unassigned	unassigned	0
tag_107_at	CCCGCTAGGTTTGTATAGGT	109.3	unassigned	unassigned	0
tag_108_at	CCCGCTATCTGTTGTGAGGT	161.3	unassigned	unassigned	0
tag_109_at	CCCTGATAGTGTTATGAGGT	30.0	unassigned	unassigned	0
tag_110_at	CGGTAGGTATGTTCCCATCT	30.0	unassigned	unassigned	0
tag_111_at	GGTGAACACTTTCGACATCT	33.0	unassigned	unassigned	0
tag_112_at	GCGGGTTACGTTAAACATCT	32.0	unassigned	unassigned	0
tag_113_at	CGGCGATCATGTTCTAATCT	27.8	unassigned	unassigned	0
tag_114_at	GCCGTAATCGTTATGGCTAT	29.0	unassigned	unassigned	0
tag_115_at	CCGTCTCGTCGTTAGGCTAT	30.0	unassigned	unassigned	0
tag_116_at	CGGTAGATCGTTGTCGCTAT	35.0	unassigned	unassigned	0
tag_117_at	AGTGTCCTCGTTCGCGCTAT	48.0	unassigned	unassigned	0
tag_118_at	CGAGTACGTCTTAGTATGTG	53.0	unassigned	unassigned	0
tag_119_at	CGCCGTAGTATTAAGATGTG	28.3	unassigned	unassigned	0
tag_120_at	GGACTGTCTCTTACCATGTG	46.0	unassigned	unassigned	0
tag_121_at	CACTGTGGTCGTATAATGTG	63.0	unassigned	unassigned	0
tag_122_at	GTGTCAGCCAGTTATCACGG	39.0	unassigned	unassigned	0
tag_123_at	TGATCTATGTGTACGCACGG	32.0	unassigned	unassigned	0
tag_124_at	GGAGATATTGCTATACACGG	34.0	unassigned	unassigned	0
tag_125_at	TCTACTAGGTGTCGTAACGG	35.3	unassigned	unassigned	0
tag_126_at	TATAGCTCTGGTACGCTCCG	84.0	unassigned	unassigned	0
tag_127_at	TAGTGTGAGACCTTCCTCCG	36.0	unassigned	unassigned	0
tag_128_at	TGGTCACTATACTTACTCCG	49.0	unassigned	unassigned	0
tag_129_at	TCTGGATCTGGTGTACTCCG	45.3	unassigned	unassigned	0
tag_130_at	GTCCAGCTACTTACATCTAG	33.0	unassigned	unassigned	0
tag_131_at	GGTCGTAGATATTCTGCTAG	36.3	unassigned	unassigned	0
tag_132_at	TGTATGCAGTATTCGGCTAG	72.0	unassigned	unassigned	0
tag_133_at	TTCAGTGACCTTACGGCTAG	83.0	unassigned	unassigned	0
tag_134_at	TTCGTGTAACAGGAGTTCAG	45.0	unassigned	unassigned	0
tag_135_at	GTGTATTAGCAGGACTTCAG	56.3	unassigned	unassigned	0
tag_136_at	GACTATTCCGAGCACTTCAG	37.3	unassigned	unassigned	0
tag_137_at	TACGCTTCAGCTAACTTCAG	82.3	unassigned	unassigned	0
tag_138_at	CGACTTCGTAAGGACTCTTC	27.0	unassigned	unassigned	0
tag_139_at	GAGTAGATGTCCCTCGCTTC	34.0	unassigned	unassigned	0
tag_140_at	TATAGAGTGTACGGGCCTTC	79.0	unassigned	unassigned	0
tag_141_at	TACAGCGTGTGGGCTACTTC	71.3	unassigned	unassigned	0
tag_142_at	ATCATGCGTCGTAGACCTGC	52.3	unassigned	unassigned	0
tag_143_at	TGTGCTATGAGTCGTACTGC	85.0	unassigned	unassigned	0
tag_144_at	GTGACACTCATTACTACTGC	54.0	unassigned	unassigned	0
tag_145_at	GTAGAATCTCGTCCGACTGC	43.0	unassigned	unassigned	0
tag_146_at	ACTGATACGTCTATGCGACC	55.0	unassigned	unassigned	0
tag_147_at	GACTCAATGTAGTACCGACC	29.0	unassigned	unassigned	0
tag_148_at	TACTCGAAGACATTACGACC	26.0	unassigned	unassigned	0
tag_149_at	TACAATAGGCGGTGACGACC	41.0	unassigned	unassigned	0
tag_150_at	CTGATACCGTAGTAACAGAC	34.0	unassigned	unassigned	0
tag_151_at	CTCTATGCTCCTAGTAAGAC	37.0	unassigned	unassigned	0
tag_152_at	GGTCGCCTATACTCTAAGAC	61.0	unassigned	unassigned	0
tag_153_at	ATGACTCCGGGTACGAAGAC	27.0	unassigned	unassigned	0
tag_154_at	TGCCTAAGTCGTCAGGAGTA	48.8	unassigned	unassigned	0
tag_155_at	TCTACGGCTACGTGCGAGTA	177.8	unassigned	unassigned	0
tag_156_at	CTACGCCGTGATAGCGAGTA	172.0	unassigned	unassigned	0
tag_3_at	AACCACGCGGCTGTTTGTTT	27.3	unassigned	unassigned	0
tag_4_at	GGGCACAGGGATATATCTTT	29.0	unassigned	unassigned	0
tag_5_at	AGAGGCGCGGATCTTCCTTT	27.0	unassigned	unassigned	0
tag_6_at	GGCCGCATGTATACGCCTTT	26.0	unassigned	unassigned	0
tag_7_at	CGGAGCCCGTATGCTGATTT	29.0	unassigned	unassigned	0
tag_8_at	CGCTGCGGGTATAGACATTT	27.0	unassigned	unassigned	0
tag_9_at	CGGAGAAGCGATTCATTGTT	25.3	unassigned	unassigned	0
tag_10_at	CCAGGGCGCTATATTGAGTT	26.0	unassigned	unassigned	0
tag_11_at	ACCGTGTCTTAGCCGGAGTT	27.3	unassigned	unassigned	0
tag_12_at	GGCACCTAGTATAGTCAGTT	26.0	unassigned	unassigned	0
tag_13_at	GCGAACGAGTATCCCTTCTT	25.0	unassigned	unassigned	0
tag_14_at	GGATATACGTATCCACCCTT	26.0	unassigned	unassigned	0
tag_15_at	GGCAGTTATTAGGGCCACTT	27.0	unassigned	unassigned	0
tag_16_at	CGCAGGATGTCTTCAGTATT	28.0	unassigned	unassigned	0
tag_17_at	CGCTGAGAGTATGGCCTATT	27.0	unassigned	unassigned	0
tag_18_at	GGGCTCGTCTATACAGCATT	28.0	unassigned	unassigned	0
tag_19_at	CGGATCAGTTCTTACCCATT	26.0	unassigned	unassigned	0
tag_20_at	ACGAGCGTCTCTTCTCTGGT	26.3	unassigned	unassigned	0
tag_21_at	CGACTATGCTATGGACTGGT	32.3	unassigned	unassigned	0
tag_22_at	CCCATTAAGTCTTGTGCGGT	29.0	unassigned	unassigned	0
tag_23_at	GGCTACCTCTATCATGCGGT	26.0	unassigned	unassigned	0
tag_24_at	GCAATTCACTATACCTGCGT	27.0	unassigned	unassigned	0
tag_25_at	TTGTCAGACTATCACGACGT	33.0	unassigned	unassigned	0
tag_26_at	GGGATTCTATATCGCAACGT	27.3	unassigned	unassigned	0
tag_27_at	CGGACATGATATATCCCAGT	26.0	unassigned	unassigned	0
tag_28_at	GGCGTCCGATATGTAGCTCT	26.0	unassigned	unassigned	0
tag_29_at	GGAGTTACTGATACAACGCT	25.0	unassigned	unassigned	0
tag_30_at	GCGATGTCGGATATCCTCCT	26.0	unassigned	unassigned	0
tag_31_at	GGCTCTGATGATGCGTACCT	28.0	unassigned	unassigned	0
tag_32_at	CGCTGAAATGATAGGGAACT	25.0	unassigned	unassigned	0
tag_33_at	GCGTATGACTGGTTAGTGAT	28.0	unassigned	unassigned	0
tag_34_at	GGTGTAAAGTGGTTCCAGAT	29.0	unassigned	unassigned	0
tag_35_at	CGCTAATTGTCTCTGAGCAT	26.0	unassigned	unassigned	0
tag_36_at	GGATTAACCGATCCTCACAT	25.0	unassigned	unassigned	0
tag_37_at	CGTACTGTGTCTGGATCAAT	27.0	unassigned	unassigned	0
tag_38_at	GGCTTGACCCATAACACAAT	27.0	unassigned	unassigned	0
tag_39_at	ACATTGCTTCCTGTAAGGTG	28.0	unassigned	unassigned	0
tag_40_at	CGTGGTGATCATAGACTCTG	26.0	unassigned	unassigned	0
tag_41_at	GTCTGCGCTCATCAAATCTG	26.0	unassigned	unassigned	0
tag_42_at	GGATAACTTCATCTAGGCTG	27.0	unassigned	unassigned	0
tag_43_at	CTTCGTATTCCTACACACTG	25.0	unassigned	unassigned	0
tag_44_at	CTCTATTCCGCTATAATCGG	27.0	unassigned	unassigned	0
tag_45_at	TTAATGTCCGAGCATGAAGG	37.0	unassigned	unassigned	0
tag_46_at	ACTCTCAGTGCTGCTCAAGG	31.0	unassigned	unassigned	0
tag_47_at	TACCTAAGGAATAAGGGTCG	27.0	unassigned	unassigned	0
tag_48_at	CTATATGGCTCTATCCTGCG	27.0	unassigned	unassigned	0
tag_49_at	TTATAGATACATCCGCCGCG	33.0	unassigned	unassigned	0
tag_50_at	TATACGCGACATGCGAGACG	30.0	unassigned	unassigned	0
tag_51_at	CGGCTTGACTATCCGTAGGT	26.0	unassigned	unassigned	0
tag_52_at	GACATTTCGTAGACGTAGGT	26.0	unassigned	unassigned	0
tag_53_at	CACGGTCTCTCTTGCTAGGT	33.0	unassigned	unassigned	0
tag_54_at	CGCGAGAGTTGGTTATATCT	25.0	unassigned	unassigned	0
tag_55_at	AGCGCCGTCGATCTTGATCT	27.0	unassigned	unassigned	0
tag_56_at	GTGTAACGCTCTTCGCATCT	27.0	unassigned	unassigned	0
tag_57_at	CTATACGGATATCGCCATCT	27.0	unassigned	unassigned	0
tag_58_at	GGCGCGTCAGATATATCTAT	45.0	unassigned	unassigned	0
tag_59_at	GGTCAGCTCGATCAATCTAT	28.0	unassigned	unassigned	0
tag_60_at	CGGCGTCTACCTTGTGCTAT	35.0	unassigned	unassigned	0
tag_61_at	GGACTATGCGATACTGCTAT	32.0	unassigned	unassigned	0
tag_62_at	GGACACTCTCATCGTCTGTG	35.0	unassigned	unassigned	0
tag_63_at	GTGTCACGTAATAACCTGTG	45.3	unassigned	unassigned	0
tag_64_at	GTGATGCGTCATCCACTGTG	29.0	unassigned	unassigned	0
tag_65_at	GCGCCAGTATTTTGTATGTG	37.0	unassigned	unassigned	0
tag_66_at	TTATACTACGAGCGCGACGG	35.0	unassigned	unassigned	0
tag_67_at	TTGACACACGATACCGACGG	39.0	unassigned	unassigned	0
tag_68_at	AGTCACTGAACTTACGACGG	31.0	unassigned	unassigned	0
tag_69_at	CTAGTCACTTCTAGTCACGG	27.0	unassigned	unassigned	0
tag_70_at	TTACGATTGCCTGGTCTCCG	43.0	unassigned	unassigned	0
tag_71_at	GTAGTCCTGAATCGTCTCCG	31.3	unassigned	unassigned	0
tag_72_at	GTCGTATGACATGCTCTCCG	32.0	unassigned	unassigned	0
tag_73_at	TGTAGTACCCATAGGCTCCG	40.0	unassigned	unassigned	0
tag_74_at	GGCAATTCAGAGTACTCTAG	30.3	unassigned	unassigned	0
tag_75_at	GTAACGTCACATCACTCTAG	44.0	unassigned	unassigned	0
tag_76_at	CGTGAGTGATCTCTATCTAG	30.3	unassigned	unassigned	0
tag_77_at	GGTCATCTGAATCGATCTAG	27.3	unassigned	unassigned	0
tag_78_at	CGAGTCGTCAATAGTAAGAG	40.0	unassigned	unassigned	0
tag_79_at	GTATCCGAACATCCTAAGAG	27.8	unassigned	unassigned	0
tag_80_at	CTAACGATGTCTACGAAGAG	34.3	unassigned	unassigned	0
tag_81_at	CTCGACTCACATAGAAAGAG	37.0	unassigned	unassigned	0
tag_82_at	GATCTACTGTTCGAGAGTTC	108.3	unassigned	unassigned	0
tag_83_at	TAGGTCGGTCACACCAGTTC	30.0	unassigned	unassigned	0
tag_84_at	TAGTCTCGGTCACGGTCTTC	43.0	unassigned	unassigned	0
tag_85_at	GCGCGTATCTTGTAGTCTTC	42.0	unassigned	unassigned	0
tag_86_at	GTATCACATGCTCTCGCTGC	38.0	unassigned	unassigned	0
tag_87_at	TACTCGACAGTTTGCGCTGC	33.0	unassigned	unassigned	0
tag_88_at	TGATACTCTGGTCTAGCTGC	30.0	unassigned	unassigned	0
tag_89_at	TAGTATAGTCGGTCTCCTGC	40.0	unassigned	unassigned	0
tag_90_at	GCTGCTATCGGGTAATGACC	29.0	unassigned	unassigned	0
tag_91_at	TATACGCCGAAGTAGGGACC	48.0	unassigned	unassigned	0
tag_92_at	TACTCTAAGCCGGTAGGACC	42.3	unassigned	unassigned	0
tag_93_at	TAGGTAGCACGGATTCGACC	30.0	unassigned	unassigned	0
tag_94_at	TAAGCTAGTCGTCTACAGAC	37.3	unassigned	unassigned	0
tag_95_at	AAAGTGCGACCGTCACAGAC	39.0	unassigned	unassigned	0
tag_96_at	ATGACGCTCTTTGCACAGAC	45.0	unassigned	unassigned	0
tag_97_at	TTAGTATCCCCTACACAGAC	38.3	unassigned	unassigned	0
tag_98_at	GCGGGACCTACTAAATAGTA	28.0	unassigned	unassigned	0
tag_99_at	TAAACCCGTCCCGGTGAGTA	151.0	unassigned	unassigned	0
tag_100_at	GTGTTCCAGTGCCGTGAGTA	54.0	unassigned	unassigned	0
tag_101_at	ATCGACCGTCTTCGGGAGTA	33.0	unassigned	unassigned	0
tag_102_at	AAGTACAGCCCTCAACGCGA	35.0	unassigned	unassigned	0
tag_103_at	CGATAATCACCTAGTAGCGA	39.8	unassigned	unassigned	0
tag_104_at	TATGCCAGAGGGTCTAGCGA	31.8	unassigned	unassigned	0
tag_105_at	TAGACACGCGCTCATAGCGA	47.8	unassigned	unassigned	0
tag_106_at	GGAGTCCTGTATCACTAGGT	28.0	unassigned	unassigned	0
tag_107_at	CCCGCTAGGTATGTATAGGT	43.0	unassigned	unassigned	0
tag_108_at	CCCGCTATCTCTTGTGAGGT	42.3	unassigned	unassigned	0
tag_109_at	CCCTGATAGTCTTATGAGGT	29.0	unassigned	unassigned	0
tag_110_at	CGGTAGGTATCTTCCCATCT	32.0	unassigned	unassigned	0
tag_111_at	GGTGAACACTATCGACATCT	27.0	unassigned	unassigned	0
tag_112_at	GCGGGTTACGATAAACATCT	26.3	unassigned	unassigned	0
tag_113_at	CGGCGATCATCTTCTAATCT	27.0	unassigned	unassigned	0
tag_114_at	GCCGTAATCGATATGGCTAT	27.0	unassigned	unassigned	0
tag_115_at	CCGTCTCGTCCTTAGGCTAT	28.0	unassigned	unassigned	0
tag_116_at	CGGTAGATCGATGTCGCTAT	31.0	unassigned	unassigned	0
tag_117_at	AGTGTCCTCGATCGCGCTAT	33.3	unassigned	unassigned	0
tag_118_at	CGAGTACGTCATAGTATGTG	33.0	unassigned	unassigned	0
tag_119_at	CGCCGTAGTAATAAGATGTG	27.0	unassigned	unassigned	0
tag_120_at	GGACTGTCTCATACCATGTG	29.0	unassigned	unassigned	0
tag_121_at	CACTGTGGTCCTATAATGTG	28.0	unassigned	unassigned	0
tag_122_at	GTGTCAGCCACTTATCACGG	39.8	unassigned	unassigned	0
tag_123_at	TGATCTATGTCTACGCACGG	32.0	unassigned	unassigned	0
tag_124_at	GGAGATATTGGTATACACGG	29.3	unassigned	unassigned	0
tag_125_at	TCTACTAGGTCTCGTAACGG	35.0	unassigned	unassigned	0
tag_126_at	TATAGCTCTGCTACGCTCCG	30.3	unassigned	unassigned	0
tag_127_at	TAGTGTGAGAGCTTCCTCCG	30.0	unassigned	unassigned	0
tag_128_at	TGGTCACTATTCTTACTCCG	33.0	unassigned	unassigned	0
tag_129_at	TCTGGATCTGCTGTACTCCG	31.3	unassigned	unassigned	0
tag_130_at	GTCCAGCTACATACATCTAG	43.8	unassigned	unassigned	0
tag_131_at	GGTCGTAGATTTTCTGCTAG	30.0	unassigned	unassigned	0
tag_132_at	TGTATGCAGTTTTCGGCTAG	35.0	unassigned	unassigned	0
tag_133_at	TTCAGTGACCATACGGCTAG	39.0	unassigned	unassigned	0
tag_134_at	TTCGTGTAACTGGAGTTCAG	40.0	unassigned	unassigned	0
tag_135_at	GTGTATTAGCTGGACTTCAG	705.5	unassigned	unassigned	0
tag_136_at	GACTATTCCGTGCACTTCAG	40.8	unassigned	unassigned	0
tag_137_at	TACGCTTCAGGTAACTTCAG	47.8	unassigned	unassigned	0
tag_138_at	CGACTTCGTATGGACTCTTC	27.0	unassigned	unassigned	0
tag_139_at	GAGTAGATGTGCCTCGCTTC	34.0	unassigned	unassigned	0
tag_140_at	TATAGAGTGTTCGGGCCTTC	41.0	unassigned	unassigned	0
tag_141_at	TACAGCGTGTCGGCTACTTC	35.0	unassigned	unassigned	0
tag_142_at	ATCATGCGTCCTAGACCTGC	36.3	unassigned	unassigned	0
tag_143_at	TGTGCTATGACTCGTACTGC	35.3	unassigned	unassigned	0
tag_144_at	GTGACACTCAATACTACTGC	29.0	unassigned	unassigned	0
tag_145_at	GTAGAATCTCCTCCGACTGC	30.0	unassigned	unassigned	0
tag_146_at	ACTGATACGTGTATGCGACC	30.3	unassigned	unassigned	0
tag_147_at	GACTCAATGTTGTACCGACC	27.3	unassigned	unassigned	0
tag_148_at	TACTCGAAGAGATTACGACC	27.0	unassigned	unassigned	0
tag_149_at	TACAATAGGCCGTGACGACC	32.0	unassigned	unassigned	0
tag_150_at	CTGATACCGTTGTAACAGAC	27.3	unassigned	unassigned	0
tag_151_at	CTCTATGCTCGTAGTAAGAC	45.0	unassigned	unassigned	0
tag_152_at	GGTCGCCTATTCTCTAAGAC	38.0	unassigned	unassigned	0
tag_153_at	ATGACTCCGGCTACGAAGAC	29.0	unassigned	unassigned	0
tag_154_at	TGCCTAAGTCCTCAGGAGTA	35.0	unassigned	unassigned	0
tag_155_at	TCTACGGCTAGGTGCGAGTA	47.3	unassigned	unassigned	0
tag_156_at	CTACGCCGTGTTAGCGAGTA	70.0	unassigned	unassigned	0
tag_3_st	AAACAAACACCCGCGTGGTT	28.0	YDL227C::ctrl_1	uptag	0
tag_4_st	AAAGATATAACCCTGTGCCC	26.0	YDL227C::ctrl_1	downtag	0
tag_5_st	AAAGGAAGAACCGCGCCTCT	28.8	YDL227C::ctrl_2	uptag	0
tag_6_st	AAAGGCGTAAACATGCGGCC	33.0	YDL227C::ctrl_2	downtag	0
tag_7_st	AAATCAGCAAACGGGCTCCG	27.3	YDL227C::ctrl_3	uptag	0
tag_8_st	AAATGTCTAAACCCGCAGCG	36.0	YDL227C::ctrl_3	downtag	0
tag_9_st	AACAATGAAACGCTTCTCCG	26.0	YDL227C::ctrl_4	uptag	0
tag_10_st	AACTCAATAAAGCGCCCTGG	28.0	YDL227C::ctrl_4	downtag	0
tag_11_st	AACTCCGGCAAAGACACGGT	29.0	unassigned	unassigned	0
tag_12_st	AACTGACTAAACTAGGTGCC	33.0	unassigned	unassigned	0
tag_13_st	AAGAAGGGAAACTCGTTCGC	25.0	unassigned	unassigned	0
tag_14_st	AAGGGTGGAAACGTATATCC	29.0	unassigned	unassigned	0
tag_15_st	AAGTGGCCCAAATAACTGCC	26.0	unassigned	unassigned	0
tag_16_st	AATACTGAACACATCCTGCG	28.8	unassigned	unassigned	0
tag_17_st	AATAGGCCAAACTCTCAGCG	29.0	unassigned	unassigned	0
tag_18_st	AATGCTGTAAAGACGAGCCC	34.0	unassigned	unassigned	0
tag_19_st	AATGGGTAACAACTGATCCG	27.0	unassigned	unassigned	0
tag_20_st	ACCAGAGAACAGACGCTCGT	31.0	unassigned	unassigned	0
tag_21_st	ACCAGTCCAAAGCATAGTCG	31.0	unassigned	unassigned	0
tag_22_st	ACCGCACAACACTTAATGGG	29.0	unassigned	unassigned	0
tag_23_st	ACCGCATGAAAGAGGTAGCC	35.0	unassigned	unassigned	0
tag_24_st	ACGCAGGTAAAGTGAATTGC	27.3	unassigned	unassigned	0
tag_25_st	ACGTCGTGAAAGTCTGACAA	27.0	unassigned	unassigned	0
tag_26_st	ACGTTGCGAAATAGAATCCC	27.0	unassigned	unassigned	0
tag_27_st	ACTGGGATAAATCATGTCCG	35.3	unassigned	unassigned	0
tag_28_st	AGAGCTACAAATCGGACGCC	34.0	unassigned	unassigned	0
tag_29_st	AGCGTTGTAACAGTAACTCC	26.0	unassigned	unassigned	0
tag_30_st	AGGAGGATAACCGACATCGC	27.0	unassigned	unassigned	0
tag_31_st	AGGTACGCAACATCAGAGCC	31.0	unassigned	unassigned	0
tag_32_st	AGTTCCCTAACATTTCAGCG	30.0	unassigned	unassigned	0
tag_33_st	ATCACTAACGAGTCATACGC	31.0	unassigned	unassigned	0
tag_34_st	ATCTGGAACGACTTTACACC	29.0	unassigned	unassigned	0
tag_35_st	ATGCTCAGACACAATTAGCG	28.0	unassigned	unassigned	0
tag_36_st	ATGTGAGGAACGGTTAATCC	25.0	unassigned	unassigned	0
tag_37_st	ATTGATCCACACACAGTACG	34.0	unassigned	unassigned	0
tag_38_st	ATTGTGTTAAGGGTCAAGCC	29.0	unassigned	unassigned	0
tag_39_st	CACCTTACACGAAGCAATGT	29.0	unassigned	unassigned	0
tag_40_st	CAGAGTCTAAGATCACCACG	27.0	unassigned	unassigned	0
tag_41_st	CAGATTTGAAGAGCGCAGAC	34.0	unassigned	unassigned	0
tag_42_st	CAGCCTAGAAGAAGTTATCC	27.0	unassigned	unassigned	0
tag_43_st	CAGTGTGTACGAATACGAAG	27.0	unassigned	unassigned	0
tag_44_st	CCGATTATACCGGAATAGAG	27.0	unassigned	unassigned	0
tag_45_st	CCTTCATGCACGGACATTAA	29.0	unassigned	unassigned	0
tag_46_st	CCTTGAGCACCACTGAGAGT	30.0	unassigned	unassigned	0
tag_47_st	CGACCCTTAATCCTTAGGTA	26.0	unassigned	unassigned	0
tag_48_st	CGCAGGATACAGCCATATAG	33.0	unassigned	unassigned	0
tag_49_st	CGCGGCGGAAGTATCTATAA	28.0	unassigned	unassigned	0
tag_50_st	CGTCTCGCAAGTCGCGTATA	30.0	unassigned	unassigned	0
tag_51_st	ACCTACGGAAAGTCAAGCCG	29.0	unassigned	unassigned	0
tag_52_st	ACCTACGTCAACGAAATGTC	27.0	unassigned	unassigned	0
tag_53_st	ACCTAGCAACAGAGACCGTG	834.8	YER101C::chr00_5	uptag	1
tag_54_st	AGATATAACGAACTCTCGCG	29.0	unassigned	unassigned	0
tag_55_st	AGATCAAGAACGACGGCGCT	366.0	YER103W::chr00_5	uptag	1
tag_56_st	AGATGCGAACAGCGTTACAC	35.0	YER104W::chr00_5	uptag	1
tag_57_st	AGATGGCGAAATCCGTATAG	31.0	unassigned	unassigned	0
tag_58_st	ATAGATATAACTGACGCGCC	1924.3	YER106W::chr00_5	uptag	1
tag_59_st	ATAGATTGAACGAGCTGACC	50.0	YER107C::chr00_5	uptag	1
tag_60_st	ATAGCACAACGTAGACGCCG	1028.8	YER108C::chr00_5	uptag	1
tag_61_st	ATAGCAGTAACGCATAGTCC	1083.0	YER109C::chr00_5	uptag	1
tag_62_st	CACAGACGAAGAGAGTGTCC	1509.3	YER110C::chr00_5	uptag	1
tag_63_st	CACAGGTTAATACGTGACAC	3052.8	YER111C::chr00_5	uptag	1
tag_64_st	CACAGTGGAAGACGCATCAC	349.3	YER112W::chr00_5	uptag	1
tag_65_st	CACATACAATATACTGGCGC	1361.5	YER113C::chr00_5	uptag	1
tag_66_st	CCGTCGCGCACGTAGTATAA	1036.0	YER114C::chr00_5	uptag	1
tag_67_st	CCGTCGGTAACGTGTGTCAA	761.3	YER115C::chr00_5	uptag	1
tag_68_st	CCGTCGTAACTTCAGTGACT	636.3	YER116C::chr00_5	uptag	1
tag_69_st	CCGTGACTACAAGTGACTAG	31.3	YER117W::chr00_5	uptag	1
tag_70_st	CGGAGACCACGCAATCGTAA	905.0	YER118C::chr00_5	uptag	1
tag_71_st	CGGAGACGAATCAGGACTAC	703.5	YER119C::chr00_5	uptag	1
tag_72_st	CGGAGAGCAAGTCATACGAC	127.3	YER119C-A::chr00_5	uptag	1
tag_73_st	CGGAGCCTAAGGGTACTACA	1134.0	YER120W::chr00_5	uptag	1
tag_74_st	CTAGAGTACACTGAATTGCC	775.3	YER121W::chr00_5	uptag	1
tag_75_st	CTAGAGTGAAGTGACGTTAC	2332.0	YER122C::chr00_5	uptag	1
tag_76_st	CTAGATAGACATCACTCACG	904.5	YER123W::chr00_5	uptag	1
tag_77_st	CTAGATCGAATCAGATGACC	343.8	YER124C::chr00_5	uptag	1
tag_78_st	CTCTTACTAATGACGACTCG	2610.8	YER125W::chr00_5	uptag	1
tag_79_st	CTCTTAGGAAGTTCGGATAC	48.0	YER126C::chr00_5	uptag	1
tag_80_st	CTCTTCGTACACATCGTTAG	1484.5	YER127W::chr00_5	uptag	1
tag_81_st	CTCTTTCTAAGTGAGTCGAG	1735.3	YER128W::chr00_5	uptag	1
tag_82_st	GAACTCTCGTACAGTAGATC	357.5	YER129W::chr00_5	uptag	1
tag_83_st	GAACTGGTGAGACCGACCTA	439.0	YER130C::chr00_5	uptag	1
tag_84_st	GAAGACCGTCACCGAGACTA	2775.3	YER131W::chr00_5	uptag	1
tag_85_st	GAAGACTACTAGATACGCGC	2739.5	YER132C::chr00_5	uptag	1
tag_86_st	GCAGCGAGACCATGTGATAC	303.0	YER133W::chr00_5	uptag	1
tag_87_st	GCAGCGCAATCTGTCGAGTA	342.5	YER134C::chr00_5	uptag	1
tag_88_st	GCAGCTAGAGCAGAGTATCA	49.0	YER135C::chr00_5	uptag	1
tag_89_st	GCAGGAGACGGACTATACTA	1638.3	YER136W::chr00_5	uptag	1
tag_90_st	GGTCATTACGCGATAGCAGC	59.3	YER137C::chr00_5	uptag	1
tag_91_st	GGTCCCTACATCGGCGTATA	1241.8	YER139C::chr00_5	uptag	1
tag_92_st	GGTCCTACCCGCTTAGAGTA	2078.0	YER140W::chr00_5	uptag	1
tag_93_st	GGTCGAATCGGTGCTACCTA	41.0	YER141W::chr00_5	uptag	1
tag_94_st	GTCTGTAGAGGACTAGCTTA	1072.3	YER142C::chr00_5	uptag	1
tag_95_st	GTCTGTGACCGTCGCACTTT	865.5	YER143W::chr00_5	uptag	1
tag_96_st	GTCTGTGCATAGAGCGTCAT	1677.5	YER145C::chr00_5	uptag	1
tag_97_st	GTCTGTGTACGGGATACTAA	45.8	YER146W::chr00_5	uptag	1
tag_98_st	TACTATTTACTAGGTCCCGC	72.0	YER147C::chr00_5	uptag	1
tag_99_st	TACTCACCGCGACGGGTTTA	104.0	YER148W::chr00_5	uptag	1
tag_100_st	TACTCACGGGACTGGAACAC	1406.0	YER149C::chr00_5	uptag	1
tag_101_st	TACTCCCGATGACGGTCGAT	978.0	YER150W::chr00_5	uptag	1
tag_102_st	TCGCGTTGACGGCTGTACTT	293.0	YER151C::chr00_5	uptag	1
tag_103_st	TCGCTACTACGTGATTATCG	1994.5	YER152C::chr00_5	uptag	1
tag_104_st	TCGCTAGACGCTCTGGCATA	43.3	YER153C::chr00_5	uptag	1
tag_105_st	TCGCTATGACCGCGTGTCTA	2242.0	YER154W::chr00_5	uptag	1
tag_106_st	ACCTAGTGAAACAGGACTCC	70.3	YER155C::chr00_5	uptag	1
tag_107_st	ACCTATACAAACCTAGCGGG	2152.8	YER156C::chr00_5	uptag	1
tag_108_st	ACCTCACAACAGATAGCGGG	1413.0	YER157W::chr00_5	uptag	1
tag_109_st	ACCTCATAACACTATCAGGG	407.5	YER158C::chr00_5	uptag	1
tag_110_st	AGATGGGAACATACCTACCG	954.3	YER159C::chr00_5	uptag	1
tag_111_st	AGATGTCGAAAGTGTTCACC	372.8	YER161C::chr00_5	uptag	1
tag_112_st	AGATGTTTAACGTAACCCGC	385.0	YER162C::chr00_5	uptag	1
tag_113_st	AGATTAGAACATGATCGCCG	277.0	YER163C::chr00_5	uptag	1
tag_114_st	ATAGCCATAACGATTACGGC	449.0	YER164W::chr00_5	uptag	1
tag_115_st	ATAGCCTAACGACGAGACGG	117.0	YER165W::chr00_5	uptag	1
tag_116_st	ATAGCGACAACGATCTACCG	887.3	YER166W::chr00_5	uptag	1
tag_117_st	ATAGCGCGAACGAGGACACT	950.3	YER167W::chr00_5	uptag	1
tag_118_st	CACATACTAAGACGTACTCG	1427.5	YER168C::chr00_5	uptag	1
tag_119_st	CACATCTTAATACTACGGCG	99.0	YER169W::chr00_5	uptag	1
tag_120_st	CACATGGTAAGAGACAGTCC	441.0	YER170W::chr00_5	uptag	1
tag_121_st	CACATTATACGACCACAGTG	113.3	YER171W::chr00_5	uptag	1
tag_122_st	CCGTGATAACTGGCTGACAC	2079.3	YER172C::chr00_5	uptag	1
tag_123_st	CCGTGCGTACACATAGATCA	395.8	YER173W::chr00_5	uptag	1
tag_124_st	CCGTGTATAGCAATATCTCC	610.3	YER174C::chr00_5	uptag	1
tag_125_st	CCGTTACGACACCTAGTAGA	655.5	YER175C::chr00_5	uptag	1
tag_126_st	CGGAGCGTACCAGAGCTATA	78.3	YER176W::chr00_5	uptag	1
tag_127_st	CGGAGGAAGGTCTCACACTA	431.0	YER177W::chr00_5	uptag	1
tag_128_st	CGGAGTAAGTATAGTGACCA	1083.8	YER178W::chr00_5	uptag	1
tag_129_st	CGGAGTACACCAGATCCAGA	698.5	YER179W::chr00_5	uptag	1
tag_130_st	CTAGATGTAAGTAGCTGGAC	3161.0	YER180C::chr00_5	uptag	1
tag_131_st	CTAGCAGAATATCTACGACC	322.5	YER181C::chr00_5	uptag	1
tag_132_st	CTAGCCGAATACTGCATACA	1122.3	YER182W::chr00_5	uptag	1
tag_133_st	CTAGCCGTAAGGTCACTGAA	1960.0	YER183C::chr00_5	uptag	1
tag_134_st	CTGAACTCCTGTTACACGAA	1684.5	YER184C::chr00_5	uptag	1
tag_135_st	CTGAAGTCCTGCTAATACAC	299.0	YER185W::chr00_5	uptag	1
tag_136_st	CTGAAGTGCTCGGAATAGTC	1583.5	YER186C::chr00_5	uptag	1
tag_137_st	CTGAAGTTAGCTGAAGCGTA	2817.3	YER187W::chr00_5	uptag	1
tag_138_st	GAAGAGTCCTTACGAAGTCG	41.0	YMR049C::chr00_5	uptag	1
tag_139_st	GAAGCGAGGGACATCTACTC	483.3	YMR052C-A::chr00_5	uptag	1
tag_140_st	GAAGGCCCGTACACTCTATA	1031.3	YMR052W::chr00_5	uptag	1
tag_141_st	GAAGTAGCCCACACGCTGTA	246.3	YMR053C::chr00_5	uptag	1
tag_142_st	GCAGGTCTACGACGCATGAT	1100.3	YMR054W::chr00_5	uptag	1
tag_143_st	GCAGTACGACTCATAGCACA	973.3	YMR055C::chr00_5	uptag	1
tag_144_st	GCAGTAGTAATGAGTGTCAC	695.5	YMR056C::chr00_5	uptag	1
tag_145_st	GCAGTCGGACGAGATTCTAC	761.3	YMR057C::chr00_5	uptag	1
tag_146_st	GGTCGCATAGACGTATCAGT	365.5	YMR058W::chr00_5	uptag	1
tag_147_st	GGTCGGTACTACATTGAGTC	30.0	unassigned	unassigned	0
tag_148_st	GGTCGTAATGTCTTCGAGTA	29.0	unassigned	unassigned	0
tag_149_st	GGTCGTCACCGCCTATTGTA	122.3	YML131W::chr00_9	uptag	1
tag_150_st	GTCTGTTACTACGGTATCAG	92.8	YML130C::chr00_9	uptag	1
tag_151_st	GTCTTACTAGGAGCATAGAG	430.3	YML129C::chr00_9	uptag	1
tag_152_st	GTCTTAGAGTATAGGCGACC	1267.8	YML128C::chr00_9	uptag	1
tag_153_st	GTCTTCGTACCCGGAGTCAT	36.3	YML127W::chr00_9	uptag	1
tag_154_st	TACTCCTGACGACTTAGGCA	624.3	YML126C::chr00_9	uptag	1
tag_155_st	TACTCGCACGTAGCCGTAGA	1196.8	YML125C::chr00_9	uptag	1
tag_156_st	TACTCGCTATCACGGCGTAG	3042.3	YML124C::chr00_9	uptag	1
tag_3_st	AAACAAACAGCCGCGTGGTT	29.3	unassigned	unassigned	0
tag_4_st	AAAGATATATCCCTGTGCCC	28.0	unassigned	unassigned	0
tag_5_st	AAAGGAAGATCCGCGCCTCT	28.0	unassigned	unassigned	0
tag_6_st	AAAGGCGTATACATGCGGCC	29.0	unassigned	unassigned	0
tag_7_st	AAATCAGCATACGGGCTCCG	29.0	unassigned	unassigned	0
tag_8_st	AAATGTCTATACCCGCAGCG	31.0	unassigned	unassigned	0
tag_9_st	AACAATGAATCGCTTCTCCG	26.0	unassigned	unassigned	0
tag_10_st	AACTCAATATAGCGCCCTGG	28.0	unassigned	unassigned	0
tag_11_st	AACTCCGGCTAAGACACGGT	31.0	unassigned	unassigned	0
tag_12_st	AACTGACTATACTAGGTGCC	33.0	unassigned	unassigned	0
tag_13_st	AAGAAGGGATACTCGTTCGC	28.0	unassigned	unassigned	0
tag_14_st	AAGGGTGGATACGTATATCC	25.0	unassigned	unassigned	0
tag_15_st	AAGTGGCCCTAATAACTGCC	27.3	unassigned	unassigned	0
tag_16_st	AATACTGAAGACATCCTGCG	26.0	unassigned	unassigned	0
tag_17_st	AATAGGCCATACTCTCAGCG	29.0	unassigned	unassigned	0
tag_18_st	AATGCTGTATAGACGAGCCC	31.0	unassigned	unassigned	0
tag_19_st	AATGGGTAAGAACTGATCCG	26.0	unassigned	unassigned	0
tag_20_st	ACCAGAGAAGAGACGCTCGT	30.0	unassigned	unassigned	0
tag_21_st	ACCAGTCCATAGCATAGTCG	30.0	unassigned	unassigned	0
tag_22_st	ACCGCACAAGACTTAATGGG	30.3	unassigned	unassigned	0
tag_23_st	ACCGCATGATAGAGGTAGCC	38.0	unassigned	unassigned	0
tag_24_st	ACGCAGGTATAGTGAATTGC	29.0	unassigned	unassigned	0
tag_25_st	ACGTCGTGATAGTCTGACAA	30.0	unassigned	unassigned	0
tag_26_st	ACGTTGCGATATAGAATCCC	27.0	unassigned	unassigned	0
tag_27_st	ACTGGGATATATCATGTCCG	31.3	unassigned	unassigned	0
tag_28_st	AGAGCTACATATCGGACGCC	30.0	unassigned	unassigned	0
tag_29_st	AGCGTTGTATCAGTAACTCC	26.0	unassigned	unassigned	0
tag_30_st	AGGAGGATATCCGACATCGC	27.0	unassigned	unassigned	0
tag_31_st	AGGTACGCATCATCAGAGCC	28.0	unassigned	unassigned	0
tag_32_st	AGTTCCCTATCATTTCAGCG	32.3	unassigned	unassigned	0
tag_33_st	ATCACTAACCAGTCATACGC	32.0	unassigned	unassigned	0
tag_34_st	ATCTGGAACCACTTTACACC	28.0	unassigned	unassigned	0
tag_35_st	ATGCTCAGAGACAATTAGCG	32.0	unassigned	unassigned	0
tag_36_st	ATGTGAGGATCGGTTAATCC	28.0	unassigned	unassigned	0
tag_37_st	ATTGATCCAGACACAGTACG	29.0	unassigned	unassigned	0
tag_38_st	ATTGTGTTATGGGTCAAGCC	27.0	unassigned	unassigned	0
tag_39_st	CACCTTACAGGAAGCAATGT	31.0	unassigned	unassigned	0
tag_40_st	CAGAGTCTATGATCACCACG	28.0	unassigned	unassigned	0
tag_41_st	CAGATTTGATGAGCGCAGAC	35.0	unassigned	unassigned	0
tag_42_st	CAGCCTAGATGAAGTTATCC	27.0	unassigned	unassigned	0
tag_43_st	CAGTGTGTAGGAATACGAAG	26.0	unassigned	unassigned	0
tag_44_st	CCGATTATAGCGGAATAGAG	25.3	unassigned	unassigned	0
tag_45_st	CCTTCATGCTCGGACATTAA	39.0	unassigned	unassigned	0
tag_46_st	CCTTGAGCAGCACTGAGAGT	33.0	unassigned	unassigned	0
tag_47_st	CGACCCTTATTCCTTAGGTA	26.0	unassigned	unassigned	0
tag_48_st	CGCAGGATAGAGCCATATAG	29.0	unassigned	unassigned	0
tag_49_st	CGCGGCGGATGTATCTATAA	27.0	unassigned	unassigned	0
tag_50_st	CGTCTCGCATGTCGCGTATA	50.0	unassigned	unassigned	0
tag_51_st	ACCTACGGATAGTCAAGCCG	29.0	unassigned	unassigned	0
tag_52_st	ACCTACGTCTACGAAATGTC	26.0	unassigned	unassigned	0
tag_53_st	ACCTAGCAAGAGAGACCGTG	348.8	unassigned	unassigned	0
tag_54_st	AGATATAACCAACTCTCGCG	28.0	unassigned	unassigned	0
tag_55_st	AGATCAAGATCGACGGCGCT	80.0	unassigned	unassigned	0
tag_56_st	AGATGCGAAGAGCGTTACAC	28.0	unassigned	unassigned	0
tag_57_st	AGATGGCGATATCCGTATAG	27.0	unassigned	unassigned	0
tag_58_st	ATAGATATATCTGACGCGCC	317.3	unassigned	unassigned	0
tag_59_st	ATAGATTGATCGAGCTGACC	126.5	unassigned	unassigned	0
tag_60_st	ATAGCACAAGGTAGACGCCG	331.0	unassigned	unassigned	0
tag_61_st	ATAGCAGTATCGCATAGTCC	208.5	unassigned	unassigned	0
tag_62_st	CACAGACGATGAGAGTGTCC	239.0	unassigned	unassigned	0
tag_63_st	CACAGGTTATTACGTGACAC	349.3	unassigned	unassigned	0
tag_64_st	CACAGTGGATGACGCATCAC	39.0	unassigned	unassigned	0
tag_65_st	CACATACAAAATACTGGCGC	186.0	unassigned	unassigned	0
tag_66_st	CCGTCGCGCTCGTAGTATAA	347.8	unassigned	unassigned	0
tag_67_st	CCGTCGGTATCGTGTGTCAA	58.5	unassigned	unassigned	0
tag_68_st	CCGTCGTAAGTTCAGTGACT	85.3	unassigned	unassigned	0
tag_69_st	CCGTGACTAGAAGTGACTAG	28.3	unassigned	unassigned	0
tag_70_st	CGGAGACCAGGCAATCGTAA	129.0	unassigned	unassigned	0
tag_71_st	CGGAGACGATTCAGGACTAC	228.0	unassigned	unassigned	0
tag_72_st	CGGAGAGCATGTCATACGAC	50.0	unassigned	unassigned	0
tag_73_st	CGGAGCCTATGGGTACTACA	262.0	unassigned	unassigned	0
tag_74_st	CTAGAGTACTCTGAATTGCC	74.0	unassigned	unassigned	0
tag_75_st	CTAGAGTGATGTGACGTTAC	494.8	unassigned	unassigned	0
tag_76_st	CTAGATAGAGATCACTCACG	55.0	unassigned	unassigned	0
tag_77_st	CTAGATCGATTCAGATGACC	43.0	unassigned	unassigned	0
tag_78_st	CTCTTACTATTGACGACTCG	508.5	unassigned	unassigned	0
tag_79_st	CTCTTAGGATGTTCGGATAC	30.0	unassigned	unassigned	0
tag_80_st	CTCTTCGTAGACATCGTTAG	154.8	unassigned	unassigned	0
tag_81_st	CTCTTTCTATGTGAGTCGAG	349.8	unassigned	unassigned	0
tag_82_st	GAACTCTCGAACAGTAGATC	45.5	unassigned	unassigned	0
tag_83_st	GAACTGGTGTGACCGACCTA	161.8	unassigned	unassigned	0
tag_84_st	GAAGACCGTGACCGAGACTA	554.3	unassigned	unassigned	0
tag_85_st	GAAGACTACAAGATACGCGC	224.0	unassigned	unassigned	0
tag_86_st	GCAGCGAGAGCATGTGATAC	47.3	unassigned	unassigned	0
tag_87_st	GCAGCGCAAACTGTCGAGTA	135.0	unassigned	unassigned	0
tag_88_st	GCAGCTAGACCAGAGTATCA	34.8	unassigned	unassigned	0
tag_89_st	GCAGGAGACCGACTATACTA	76.3	unassigned	unassigned	0
tag_90_st	GGTCATTACCCGATAGCAGC	31.0	unassigned	unassigned	0
tag_91_st	GGTCCCTACTTCGGCGTATA	172.0	unassigned	unassigned	0
tag_92_st	GGTCCTACCGGCTTAGAGTA	449.5	unassigned	unassigned	0
tag_93_st	GGTCGAATCCGTGCTACCTA	31.3	unassigned	unassigned	0
tag_94_st	GTCTGTAGACGACTAGCTTA	43.0	unassigned	unassigned	0
tag_95_st	GTCTGTGACGGTCGCACTTT	220.0	unassigned	unassigned	0
tag_96_st	GTCTGTGCAAAGAGCGTCAT	246.5	unassigned	unassigned	0
tag_97_st	GTCTGTGTAGGGGATACTAA	68.8	unassigned	unassigned	0
tag_98_st	TACTATTTAGTAGGTCCCGC	28.3	unassigned	unassigned	0
tag_99_st	TACTCACCGGGACGGGTTTA	37.8	unassigned	unassigned	0
tag_100_st	TACTCACGGCACTGGAACAC	145.8	unassigned	unassigned	0
tag_101_st	TACTCCCGAAGACGGTCGAT	137.0	unassigned	unassigned	0
tag_102_st	TCGCGTTGAGGGCTGTACTT	107.0	unassigned	unassigned	0
tag_103_st	TCGCTACTAGGTGATTATCG	71.3	unassigned	unassigned	0
tag_104_st	TCGCTAGACCCTCTGGCATA	29.0	unassigned	unassigned	0
tag_105_st	TCGCTATGAGCGCGTGTCTA	575.3	unassigned	unassigned	0
tag_106_st	ACCTAGTGATACAGGACTCC	43.0	unassigned	unassigned	0
tag_107_st	ACCTATACATACCTAGCGGG	330.0	unassigned	unassigned	0
tag_108_st	ACCTCACAAGAGATAGCGGG	220.3	unassigned	unassigned	0
tag_109_st	ACCTCATAAGACTATCAGGG	45.0	unassigned	unassigned	0
tag_110_st	AGATGGGAAGATACCTACCG	87.3	unassigned	unassigned	0
tag_111_st	AGATGTCGATAGTGTTCACC	38.0	unassigned	unassigned	0
tag_112_st	AGATGTTTATCGTAACCCGC	56.5	unassigned	unassigned	0
tag_113_st	AGATTAGAAGATGATCGCCG	37.0	unassigned	unassigned	0
tag_114_st	ATAGCCATATCGATTACGGC	44.0	unassigned	unassigned	0
tag_115_st	ATAGCCTAAGGACGAGACGG	64.0	unassigned	unassigned	0
tag_116_st	ATAGCGACATCGATCTACCG	74.8	unassigned	unassigned	0
tag_117_st	ATAGCGCGATCGAGGACACT	147.3	unassigned	unassigned	0
tag_118_st	CACATACTATGACGTACTCG	154.3	unassigned	unassigned	0
tag_119_st	CACATCTTATTACTACGGCG	35.0	unassigned	unassigned	0
tag_120_st	CACATGGTATGAGACAGTCC	47.3	unassigned	unassigned	0
tag_121_st	CACATTATAGGACCACAGTG	41.0	unassigned	unassigned	0
tag_122_st	CCGTGATAAGTGGCTGACAC	135.0	unassigned	unassigned	0
tag_123_st	CCGTGCGTAGACATAGATCA	46.8	unassigned	unassigned	0
tag_124_st	CCGTGTATACCAATATCTCC	36.0	unassigned	unassigned	0
tag_125_st	CCGTTACGAGACCTAGTAGA	74.3	unassigned	unassigned	0
tag_126_st	CGGAGCGTAGCAGAGCTATA	45.0	unassigned	unassigned	0
tag_127_st	CGGAGGAAGCTCTCACACTA	54.0	unassigned	unassigned	0
tag_128_st	CGGAGTAAGAATAGTGACCA	95.3	unassigned	unassigned	0
tag_129_st	CGGAGTACAGCAGATCCAGA	53.0	unassigned	unassigned	0
tag_130_st	CTAGATGTATGTAGCTGGAC	1510.8	unassigned	unassigned	0
tag_131_st	CTAGCAGAAAATCTACGACC	59.0	unassigned	unassigned	0
tag_132_st	CTAGCCGAAAACTGCATACA	106.8	unassigned	unassigned	0
tag_133_st	CTAGCCGTATGGTCACTGAA	258.0	unassigned	unassigned	0
tag_134_st	CTGAACTCCAGTTACACGAA	206.3	unassigned	unassigned	0
tag_135_st	CTGAAGTCCAGCTAATACAC	38.0	unassigned	unassigned	0
tag_136_st	CTGAAGTGCACGGAATAGTC	175.0	unassigned	unassigned	0
tag_137_st	CTGAAGTTACCTGAAGCGTA	118.3	unassigned	unassigned	0
tag_138_st	GAAGAGTCCATACGAAGTCG	29.0	unassigned	unassigned	0
tag_139_st	GAAGCGAGGCACATCTACTC	41.0	unassigned	unassigned	0
tag_140_st	GAAGGCCCGAACACTCTATA	63.0	unassigned	unassigned	0
tag_141_st	GAAGTAGCCGACACGCTGTA	195.5	unassigned	unassigned	0
tag_142_st	GCAGGTCTAGGACGCATGAT	137.0	unassigned	unassigned	0
tag_143_st	GCAGTACGAGTCATAGCACA	53.0	unassigned	unassigned	0
tag_144_st	GCAGTAGTATTGAGTGTCAC	89.0	unassigned	unassigned	0
tag_145_st	GCAGTCGGAGGAGATTCTAC	70.0	unassigned	unassigned	0
tag_146_st	GGTCGCATACACGTATCAGT	42.0	unassigned	unassigned	0
tag_147_st	GGTCGGTACAACATTGAGTC	26.3	unassigned	unassigned	0
tag_148_st	GGTCGTAATCTCTTCGAGTA	28.0	unassigned	unassigned	0
tag_149_st	GGTCGTCACGGCCTATTGTA	37.8	unassigned	unassigned	0
tag_150_st	GTCTGTTACAACGGTATCAG	65.0	unassigned	unassigned	0
tag_151_st	GTCTTACTACGAGCATAGAG	44.3	unassigned	unassigned	0
tag_152_st	GTCTTAGAGAATAGGCGACC	126.3	unassigned	unassigned	0
tag_153_st	GTCTTCGTAGCCGGAGTCAT	31.0	unassigned	unassigned	0
tag_154_st	TACTCCTGAGGACTTAGGCA	55.0	unassigned	unassigned	0
tag_155_st	TACTCGCACCTAGCCGTAGA	85.3	unassigned	unassigned	0
tag_156_st	TACTCGCTAACACGGCGTAG	1463.5	unassigned	unassigned	0
tag_157_at	TCATAGAGTGATGCCGAGTA	54.3	unassigned	unassigned	0
tag_158_at	TACAGCGATGCTCACAGCGA	34.0	unassigned	unassigned	0
tag_159_at	TACCGTACTGCTGGAAGCGA	285.0	unassigned	unassigned	0
tag_160_at	GCGCTGATCGAATAGTCCGA	45.0	unassigned	unassigned	0
tag_161_at	TAGACGATCCCTAAGTCCGA	60.0	unassigned	unassigned	0
tag_162_at	GGATCGAGCACTCTAACTAA	38.0	unassigned	unassigned	0
tag_163_at	GTGCCGTCCGAGAAGTATAA	33.0	unassigned	unassigned	0
tag_164_at	GTACCTGCCTACGGCTATAA	32.0	unassigned	unassigned	0
tag_165_at	TACCACGTACTGGCCTATAA	120.0	unassigned	unassigned	0
tag_166_at	CCGGCGCAGTGTTTACGTTT	108.3	unassigned	unassigned	0
tag_167_at	GGCGCACGGTTTCTACGTTT	39.3	unassigned	unassigned	0
tag_168_at	GGACGACGGTTTCCTAGTTT	88.0	unassigned	unassigned	0
tag_169_at	CCCGGTCGTTATTTCGAGGT	36.0	unassigned	unassigned	0
tag_170_at	CAACGTGTATTTGTCGAGGT	345.5	unassigned	unassigned	0
tag_171_at	TTCTCACCGTGTTGCGAGGT	60.3	unassigned	unassigned	0
tag_172_at	CCATGTTCGTTGCTAGAGGT	82.3	unassigned	unassigned	0
tag_173_at	CGGTCTGCCTGTTACAATCT	33.0	unassigned	unassigned	0
tag_174_at	CGCGTTATCTGTGCAAATCT	28.0	unassigned	unassigned	0
tag_175_at	CGACGGACTGTTGCTTTGCT	107.3	unassigned	unassigned	0
tag_176_at	CAGCGCGTAGTTCTTGTGCT	68.3	unassigned	unassigned	0
tag_177_at	TTCTACGCGGTTGGAGCTAT	61.0	unassigned	unassigned	0
tag_178_at	GGTCTAAGGGTTACAGCTAT	33.0	unassigned	unassigned	0
tag_179_at	AGACGAGTCCTTCTTCCTAT	30.0	unassigned	unassigned	0
tag_180_at	CGGAAGTGTAGTTGTCCTAT	42.3	unassigned	unassigned	0
tag_181_at	ACTGTGCCTACGTTCTGGTG	73.0	unassigned	unassigned	0
tag_182_at	GCGGTATCTCTTCACTGGTG	57.3	unassigned	unassigned	0
tag_183_at	CTCTCTACGAGTTGTCGGTG	48.0	unassigned	unassigned	0
tag_184_at	AGTACCCTTCTTCGTCGGTG	49.0	unassigned	unassigned	0
tag_185_at	GGATGTGTACTTACTAACGG	51.0	unassigned	unassigned	0
tag_186_at	CTCTCTGCGTATTAGAACGG	37.0	unassigned	unassigned	0
tag_187_at	CGTGTATCACTTAACAACGG	36.0	unassigned	unassigned	0
tag_188_at	ATAACTCGCGGTCGAAACGG	37.3	unassigned	unassigned	0
tag_189_at	TGAGATTCCTCTATACTCCG	35.0	unassigned	unassigned	0
tag_190_at	GGAACGTATATTAGACTCCG	122.0	unassigned	unassigned	0
tag_191_at	CGTGATTACGATTAACTCCG	29.0	unassigned	unassigned	0
tag_192_at	TAAGTGTCTCGCTGTATCCG	28.3	unassigned	unassigned	0
tag_193_at	TGAAACCTACTTACCGCTAG	87.0	unassigned	unassigned	0
tag_194_at	CGCTACATCTATTACGCTAG	43.0	unassigned	unassigned	0
tag_195_at	TACGCGAGACTTGACGCTAG	148.5	unassigned	unassigned	0
tag_196_at	CTCTCCGTATGTAACGCTAG	38.8	unassigned	unassigned	0
tag_197_at	GTCACGTACATTGGATTCAG	36.0	unassigned	unassigned	0
tag_198_at	ATTCGGTAGCCGTCTGTCAG	29.0	unassigned	unassigned	0
tag_199_at	GTAGTCTCCATTCATGTCAG	32.0	unassigned	unassigned	0
tag_200_at	GTATCGTACATTAGGGTCAG	67.0	unassigned	unassigned	0
tag_201_at	TAGGCTATGTAGGCGACTTC	73.0	unassigned	unassigned	0
tag_202_at	GGCGACGTGTCTACAACTTC	31.0	unassigned	unassigned	0
tag_203_at	GGCTAGTGTGAGTAAACTTC	28.0	unassigned	unassigned	0
tag_204_at	TATCGGCTGTCGCGGTATTC	59.0	unassigned	unassigned	0
tag_205_at	ACAGTGGTAACGTCGTATGC	142.0	unassigned	unassigned	0
tag_206_at	GTAGTGAGTAGTCTCTATGC	42.0	unassigned	unassigned	0
tag_207_at	TAACGTGGGCGTAACTATGC	94.0	unassigned	unassigned	0
tag_208_at	TATGTCTGACGCTGTGATGC	163.3	unassigned	unassigned	0
tag_209_at	TAGTCATACGGTGGACGACC	67.3	unassigned	unassigned	0
tag_210_at	TGTCAGAACATTAGACGACC	73.0	unassigned	unassigned	0
tag_211_at	ATAACGGTAGCTGCACGACC	54.0	unassigned	unassigned	0
tag_212_at	AAAGTACGTCGGGCTAGACC	126.5	unassigned	unassigned	0
tag_213_at	GCGCTCGTATAGTCCAAGAC	33.0	unassigned	unassigned	0
tag_214_at	GCTACGCGAGGTAACAAGAC	102.3	unassigned	unassigned	0
tag_215_at	GGCTCTACACGTATAAAGAC	58.0	unassigned	unassigned	0
tag_216_at	GTTGTATCTACGGCCTTCAC	53.8	unassigned	unassigned	0
tag_217_at	TATCTACGGAGGTACGAGTA	209.0	unassigned	unassigned	0
tag_218_at	ATACGCTGGGCTCACGAGTA	54.0	unassigned	unassigned	0
tag_219_at	CTAGACGGTAGTAACGAGTA	120.0	unassigned	unassigned	0
tag_220_at	TCCCGAGTGAACGTAGAGTA	255.0	unassigned	unassigned	0
tag_221_at	GATAACTCAACGTACTCCGA	33.0	unassigned	unassigned	0
tag_222_at	GGACACATATCTAACTCCGA	43.3	unassigned	unassigned	0
tag_223_at	TAGAGCGCACTGCTATCCGA	126.3	unassigned	unassigned	0
tag_224_at	CTGACGCATAGTATATCCGA	34.0	unassigned	unassigned	0
tag_225_at	GACGCACTCTAGCCGGATAA	36.0	unassigned	unassigned	0
tag_226_at	GCTGACGAGAAGTCCGATAA	106.3	unassigned	unassigned	0
tag_227_at	GCCTCGATGACTACAGATAA	30.0	unassigned	unassigned	0
tag_228_at	GTGCCGAACGAGTATCATAA	46.0	unassigned	unassigned	0
tag_229_at	CGGAACGTGTTTACGAGTTT	33.0	unassigned	unassigned	0
tag_230_at	CCGAGAGCTGTTTAGAGTTT	47.0	unassigned	unassigned	0
tag_231_at	CACGCGGAGGTTTAGTCTTT	28.0	unassigned	unassigned	0
tag_232_at	CGCTTGTACTTTAGAGAGGT	44.3	unassigned	unassigned	0
tag_233_at	ACCGTATAGTGTTGTCAGGT	36.0	unassigned	unassigned	0
tag_234_at	CCGGTGGTATTTACTCAGGT	36.3	unassigned	unassigned	0
tag_235_at	GTGCTATCCTTTACGCAGGT	35.0	unassigned	unassigned	0
tag_236_at	CGACGGTACGTTATTGTGCT	27.0	unassigned	unassigned	0
tag_237_at	CTGTGGAGATTTAACGTGCT	30.3	unassigned	unassigned	0
tag_238_at	ACGTCGTCCTGTTGAGTGCT	70.0	unassigned	unassigned	0
tag_239_at	CGGTAGTCATTTAGAGTGCT	60.3	unassigned	unassigned	0
tag_240_at	GGTCGCCTCGTTAGTCCTAT	28.0	unassigned	unassigned	0
tag_241_at	CTATACGTCGTTACGCCTAT	27.8	unassigned	unassigned	0
tag_242_at	GTTACGGTGCGTTGCCCTAT	43.0	unassigned	unassigned	0
tag_243_at	GCGTACTGCGTTATACCTAT	56.5	unassigned	unassigned	0
tag_244_at	CGTGACTGTCTTATCCGGTG	35.0	unassigned	unassigned	0
tag_245_at	CTTACAAGTAGTTGACGGTG	32.0	unassigned	unassigned	0
tag_246_at	CTAACTCTTGGTAGACGGTG	40.0	unassigned	unassigned	0
tag_247_at	GTCTAGTCTCTTCCACGGTG	37.3	unassigned	unassigned	0
tag_248_at	TTCGTAGAAGTTCACGTAGG	37.0	unassigned	unassigned	0
tag_249_at	CGAGCATAAGTTCTAGTAGG	36.0	unassigned	unassigned	0
tag_250_at	TATCGAGTCCTTAGAGTAGG	32.0	unassigned	unassigned	0
tag_251_at	TCGAATGTAGCTTCAGTAGG	29.0	unassigned	unassigned	0
tag_252_at	GGTACGAAAGTTACGATCCG	51.0	unassigned	unassigned	0
tag_253_at	TGAACTTCTCGTAACATCCG	32.0	unassigned	unassigned	0
tag_254_at	TAGTCGCTGTCTCGAATCCG	43.0	unassigned	unassigned	0
tag_255_at	TGGTAGTCGTCTATCTGCCG	49.0	unassigned	unassigned	0
tag_256_at	GGTACGATCTATTCAGCTAG	40.0	unassigned	unassigned	0
tag_257_at	GTATGTCACACGCTTCCTAG	39.3	unassigned	unassigned	0
tag_258_at	TATCGACTGCTGTCTCCTAG	85.8	unassigned	unassigned	0
tag_259_at	TCGGTAAGCTGTATGCCTAG	89.0	unassigned	unassigned	0
tag_260_at	CCTCAGGTAGGTATCGTCAG	37.0	unassigned	unassigned	0
tag_261_at	ATAACATCGTGTCCCGTCAG	83.5	unassigned	unassigned	0
tag_262_at	CGTAGCGAGTATTCAGTCAG	71.0	unassigned	unassigned	0
tag_263_at	AGTGTGCTCTACCTTCTCAG	34.0	unassigned	unassigned	0
tag_264_at	GCGCATATTCACACGTATTC	30.0	unassigned	unassigned	0
tag_265_at	AGGTCTCTCTCGAAGTATTC	31.0	unassigned	unassigned	0
tag_266_at	CGTCGTAGTAGTACCTATTC	26.0	unassigned	unassigned	0
tag_267_at	GGCTGTCGATATACTGATTC	40.0	unassigned	unassigned	0
tag_268_at	TCTGACTATGGTAGCGATGC	125.0	unassigned	unassigned	0
tag_269_at	GTACTCGACATTAGTCATGC	31.0	unassigned	unassigned	0
tag_270_at	TATACTGTCGGTCACCATGC	33.3	unassigned	unassigned	0
tag_271_at	GTATCGAGATGTCTGAATGC	35.0	unassigned	unassigned	0
tag_272_at	CGTCGAAAGACTTATAGACC	44.0	unassigned	unassigned	0
tag_273_at	TATACACTGGCGTGGAGACC	599.5	unassigned	unassigned	0
tag_274_at	TATCACAGTCGTGGGAGACC	39.0	unassigned	unassigned	0
tag_275_at	ATAGCGACTCGTCAGAGACC	50.0	unassigned	unassigned	0
tag_276_at	TAAGTCGTACCGGCATTCAC	40.0	unassigned	unassigned	0
tag_277_at	GTTATATCTGCCACTGTCAC	43.0	unassigned	unassigned	0
tag_278_at	ATCGAGGTCACGCATGTCAC	51.8	unassigned	unassigned	0
tag_279_at	AATACAGTGGAGACGGTCAC	67.8	unassigned	unassigned	0
tag_280_at	GGATCAAGTACGCTAGAGTA	32.3	unassigned	unassigned	0
tag_281_at	TCACGCCGTAGTCGAGAGTA	242.0	unassigned	unassigned	0
tag_282_at	TACCTCGGCGCTAGAGAGTA	39.0	unassigned	unassigned	0
tag_283_at	CTCGACAGTGAGTCAGAGTA	34.3	unassigned	unassigned	0
tag_284_at	TACTACGGAACGTGAGCCGA	38.8	unassigned	unassigned	0
tag_285_at	ATACGAGCACGTCAAGCCGA	32.0	unassigned	unassigned	0
tag_286_at	GTAGAGCATCCTAGACCCGA	58.0	unassigned	unassigned	0
tag_287_at	TCGATAAGAGAGTGTACCGA	57.3	unassigned	unassigned	0
tag_288_at	TGGCGAGACAGTACGCATAA	142.3	unassigned	unassigned	0
tag_289_at	GTACGTGGAGATCGACATAA	47.0	unassigned	unassigned	0
tag_290_at	GTACTCCGCGACTCGAATAA	34.0	unassigned	unassigned	0
tag_291_at	AGATACTGCGACCGCGTGAA	31.0	unassigned	unassigned	0
tag_292_at	CGACAGAGGTTTCGTGCTTT	144.5	unassigned	unassigned	0
tag_293_at	CGACCGGCGTTTAGTCCTTT	60.8	unassigned	unassigned	0
tag_294_at	GGTGTACGCTTTCTCCAGGT	34.0	unassigned	unassigned	0
tag_295_at	GTGTCGTACTTTAACCAGGT	43.0	unassigned	unassigned	0
tag_296_at	GCGGATCACTTTATACAGGT	42.0	unassigned	unassigned	0
tag_297_at	CCCTGTGACTGTGTTAAGGT	129.5	unassigned	unassigned	0
tag_298_at	GTAGTACGATTTCACCTGCT	42.3	unassigned	unassigned	0
tag_299_at	GTCTTGCGCGTTAAACTGCT	66.0	unassigned	unassigned	0
tag_300_at	CGGAGTGAATTTCGTATGCT	37.0	unassigned	unassigned	0
tag_301_at	CGGATCAGTGGTTATATGCT	45.0	unassigned	unassigned	0
tag_302_at	GAGTCTCTCGTTCGACCTAT	28.0	unassigned	unassigned	0
tag_303_at	GGCACGTTAGTTGAACCTAT	26.0	unassigned	unassigned	0
tag_304_at	GCGCGTATTGAGGTTACTAT	52.0	unassigned	unassigned	0
tag_305_at	CGCGGCTGGTGTCTTACTAT	40.0	unassigned	unassigned	0
tag_306_at	TTGTAACGTCTTGAACGGTG	47.0	unassigned	unassigned	0
tag_307_at	ACGGTATCGTCTCTTAGGTG	43.0	unassigned	unassigned	0
tag_308_at	CCGTAATGTAGTTCTAGGTG	51.0	unassigned	unassigned	0
tag_309_at	CGTGAGTCTCTTCATAGGTG	74.0	unassigned	unassigned	0
tag_310_at	TTATTGGCTCGTACAGTAGG	37.0	unassigned	unassigned	0
tag_311_at	CCGAGTATCTATTCTCTAGG	32.0	unassigned	unassigned	0
tag_312_at	GTAGTCGATTGTCCTCTAGG	50.0	unassigned	unassigned	0
tag_313_at	TCTGTGGAGCTTCTACTAGG	30.0	unassigned	unassigned	0
tag_314_at	TAACTCGTGGGTAACTGCCG	128.3	unassigned	unassigned	0
tag_315_at	GTCTCGAAGAGTTCATGCCG	32.0	unassigned	unassigned	0
tag_316_at	ATACATACGTGTCGTGGCCG	40.3	unassigned	unassigned	0
tag_317_at	ATAGTCTCGTGTACTGGCCG	87.0	unassigned	unassigned	0
tag_318_at	TGTTACGACAGCTTCCCTAG	55.0	unassigned	unassigned	0
tag_319_at	GATACACTACTTAGCCCTAG	60.8	unassigned	unassigned	0
tag_320_at	CGTCATCTATGTCAACCTAG	27.3	unassigned	unassigned	0
tag_321_at	CGGGTACGATATTCTACTAG	27.0	unassigned	unassigned	0
tag_322_at	GGCGTCTCTCATATTCTCAG	25.0	unassigned	unassigned	0
tag_323_at	TGTGTCGATAGCTGTCTCAG	27.0	unassigned	unassigned	0
tag_324_at	TGTCAAGTCTGTACTCTCAG	41.0	unassigned	unassigned	0
tag_325_at	CTAGTCTGCTGTGATCTCAG	62.3	unassigned	unassigned	0
tag_326_at	CGTCGTCGTAGATTCCATTC	45.0	unassigned	unassigned	0
tag_327_at	GGTAACGTCTATCTCCATTC	27.0	unassigned	unassigned	0
tag_328_at	GACGCGATTAGTACCCATTC	30.0	unassigned	unassigned	0
tag_329_at	TCGTAGCCGTCATTACATTC	42.0	unassigned	unassigned	0
tag_330_at	GACTAGCTCTCTATCAATGC	27.0	unassigned	unassigned	0
tag_331_at	TCGTCGTCACACATATTGGC	27.0	unassigned	unassigned	0
tag_332_at	TATAAACTCGCGTGCGTGGC	195.3	unassigned	unassigned	0
tag_333_at	GCTAGAATATGTAACGTGGC	38.3	unassigned	unassigned	0
tag_334_at	ATCGACATGCGTAACAGACC	46.0	unassigned	unassigned	0
tag_335_at	GTAGCGTCGAGTACAAGACC	28.0	unassigned	unassigned	0
tag_336_at	CGATATACATAGGTCTCACC	26.8	unassigned	unassigned	0
tag_337_at	TAGAGTACAGGTCGCTCACC	39.3	unassigned	unassigned	0
tag_338_at	CTACTATACCGTAAGGTCAC	35.0	unassigned	unassigned	0
tag_339_at	AGATATGCTACGCTCGTCAC	31.3	unassigned	unassigned	0
tag_340_at	TTAGGCTCACGTAGCGTCAC	29.0	unassigned	unassigned	0
tag_341_at	TAGTCATCAGGTCACGTCAC	44.0	unassigned	unassigned	0
tag_342_at	CGTCGCGCTCAGTAAGAGTA	30.0	unassigned	unassigned	0
tag_343_at	TACCGAGCGTGGACTCAGTA	38.3	unassigned	unassigned	0
tag_344_at	TGCTGACAGTACGTGCAGTA	41.0	unassigned	unassigned	0
tag_345_at	TGACTCGCTACGTCGCAGTA	153.8	unassigned	unassigned	0
tag_346_at	AGTTTGACTAACCGTACCGA	27.0	unassigned	unassigned	0
tag_347_at	TAACGCTGGAGCAGTACCGA	55.3	unassigned	unassigned	0
tag_348_at	AGACAGTACCGTAGGACCGA	173.0	unassigned	unassigned	0
tag_349_at	ATATAACTAGCTCCGACCGA	170.0	unassigned	unassigned	0
tag_350_at	GACTACGCTGAGGATCTGAA	41.0	unassigned	unassigned	0
tag_351_at	TACCCTGACTATCGACTGAA	39.3	unassigned	unassigned	0
tag_352_at	GTGTACGCCCGCTAACTGAA	285.0	unassigned	unassigned	0
tag_353_at	ATCGCTCACGACTCTATGAA	158.0	unassigned	unassigned	0
tag_354_at	CGGACGTGGTTTAGAACTTT	63.3	unassigned	unassigned	0
tag_355_at	CGCGAAGCGGTTGTCTATTT	37.0	unassigned	unassigned	0
tag_356_at	CGCGCTGTATTTCGTAAGGT	48.0	unassigned	unassigned	0
tag_357_at	GGGCTACACTTTACTAAGGT	47.0	unassigned	unassigned	0
tag_358_at	CCCGTCGTATTTGTGAAGGT	454.3	unassigned	unassigned	0
tag_359_at	CCGTCTTGGTCGTTAAAGGT	148.0	unassigned	unassigned	0
tag_360_at	CAGGTAGTCTGGTTCATGCT	39.0	unassigned	unassigned	0
tag_361_at	CGCAGTATGGTTGTAATGCT	77.0	unassigned	unassigned	0
tag_362_at	AGACGCTCTCGTTCTTGGCT	33.0	unassigned	unassigned	0
tag_363_at	GTCTAACGATTTACGTGGCT	87.0	unassigned	unassigned	0
tag_364_at	TGACGGATCGTTCGTACTAT	44.3	unassigned	unassigned	0
tag_365_at	CGTGTGACTCGGTTGACTAT	81.0	unassigned	unassigned	0
tag_366_at	GGCTCAATCGTTCTGACTAT	65.5	unassigned	unassigned	0
tag_367_at	GGTATTCGCGTTACGACTAT	65.0	unassigned	unassigned	0
tag_368_at	TGTACCCGTCTTACGAGGTG	43.0	unassigned	unassigned	0
tag_369_at	GTACTACGTCTTCTCAGGTG	42.0	unassigned	unassigned	0
tag_370_at	TCTATACTTGGTAGCAGGTG	41.0	unassigned	unassigned	0
tag_371_at	CCTAGTAGTAGTTACAGGTG	43.0	unassigned	unassigned	0
tag_372_at	GTCCGATAAGTTAGACTAGG	490.0	unassigned	unassigned	0
tag_373_at	TTCTACTCGCTTACACTAGG	289.0	unassigned	unassigned	0
tag_374_at	GTGGCGTAACTTAAACTAGG	465.3	unassigned	unassigned	0
tag_375_at	TCTACTACGTGTGGTATAGG	30.0	unassigned	unassigned	0
tag_376_at	TCTATGAATTGTACTCGCCG	41.0	unassigned	unassigned	0
tag_377_at	TCTGATGAGTGTCTACGCCG	85.8	unassigned	unassigned	0
tag_378_at	TATAACGACCTTGGACGCCG	88.8	unassigned	unassigned	0
tag_379_at	GTTCTCTGCGATTAACGCCG	43.0	unassigned	unassigned	0
tag_380_at	TTGATCGCACTTCCTACTAG	76.0	unassigned	unassigned	0
tag_381_at	TTCTACGCCATTGTGACTAG	26.0	unassigned	unassigned	0
tag_382_at	CTACTGTCGGGTCTGACTAG	40.0	unassigned	unassigned	0
tag_383_at	TTCCGACTACTTACGACTAG	80.0	unassigned	unassigned	0
tag_384_at	ATCGTGAAGTGTATGCTCAG	123.0	unassigned	unassigned	0
tag_385_at	GTACAATCACTTACGCTCAG	52.0	unassigned	unassigned	0
tag_386_at	ACTGTGGTATATGTCCTCAG	28.0	unassigned	unassigned	0
tag_387_at	TCGTAATACACTTGCCTCAG	34.0	unassigned	unassigned	0
tag_388_at	CGTGGAGTGTAGTAACATTC	37.3	unassigned	unassigned	0
tag_389_at	TGTCGGTCTAACAGATTGTC	32.0	unassigned	unassigned	0
tag_390_at	CTCTAGTCTGAGGATGTGTC	57.0	unassigned	unassigned	0
tag_391_at	ATAACTCGGTATGCGGTGTC	36.0	unassigned	unassigned	0
tag_392_at	TAATATCTACGTCTCCTGGC	36.0	unassigned	unassigned	0
tag_393_at	GTAACGTAATGTAACTGGGC	73.3	unassigned	unassigned	0
tag_394_at	TTACTACAACTTACACGGGC	47.8	unassigned	unassigned	0
tag_395_at	TATAGCTCACGCTGTAGGGC	44.0	unassigned	unassigned	0
tag_396_at	ATATGGAGCGCGTACTCACC	49.8	unassigned	unassigned	0
tag_397_at	ATAGTGCAGCGTACATCACC	34.3	unassigned	unassigned	0
tag_398_at	ATACGAGCATGTACGGCACC	72.0	unassigned	unassigned	0
tag_399_at	TAGTCAACAGATTACGCACC	41.0	unassigned	unassigned	0
tag_400_at	ATCTCATAGCCGGTAGTCAC	31.0	unassigned	unassigned	0
tag_401_at	CAGAATTACGAGCTAGTCAC	37.0	unassigned	unassigned	0
tag_402_at	CGTGGAAGTAGTACAGTCAC	62.0	unassigned	unassigned	0
tag_403_at	ATAGTGGGCGCTAGTCTCAC	58.3	unassigned	unassigned	0
tag_404_at	GTAGATCCAGGTCCGCAGTA	40.8	unassigned	unassigned	0
tag_405_at	CGACATAGTAGTGAGCAGTA	40.0	unassigned	unassigned	0
tag_406_at	GTCGCTATGACTCTACAGTA	40.0	unassigned	unassigned	0
tag_407_at	GTTGACTATCCTCCACAGTA	39.0	unassigned	unassigned	0
tag_408_at	ACTGAGCAGACGTAGACCGA	41.3	unassigned	unassigned	0
tag_409_at	TGAACTAGCCGAGTCACCGA	36.0	unassigned	unassigned	0
tag_410_at	GTGAGAATATCTAGCACCGA	32.0	unassigned	unassigned	0
tag_411_at	AGGCTAGAACGTACCACCGA	133.8	unassigned	unassigned	0
tag_412_at	GGATCGACTACTGACATGAA	31.0	unassigned	unassigned	0
tag_413_at	TACTACGCACAGTCGCGGAA	41.0	unassigned	unassigned	0
tag_414_at	TCTATTACCTCTACGCGGAA	41.0	unassigned	unassigned	0
tag_415_at	TCGACTGGAGATATACGGAA	35.0	unassigned	unassigned	0
tag_416_at	CGGACGACGTTTGGTAATTT	35.0	unassigned	unassigned	0
tag_417_at	CCGCCGACGGTTGTATTGTT	83.0	unassigned	unassigned	0
tag_418_at	GGACGCACGTTTAGATTGTT	63.0	unassigned	unassigned	0
tag_419_at	GCGACTCTGTTTCTAAAGGT	27.0	unassigned	unassigned	0
tag_420_at	CAGCGGAAGTATTGTTTCGT	35.0	unassigned	unassigned	0
tag_157_at	TCATAGAGTGTTGCCGAGTA	91.3	unassigned	unassigned	0
tag_158_at	TACAGCGATGGTCACAGCGA	34.0	unassigned	unassigned	0
tag_159_at	TACCGTACTGGTGGAAGCGA	39.3	unassigned	unassigned	0
tag_160_at	GCGCTGATCGTATAGTCCGA	28.8	unassigned	unassigned	0
tag_161_at	TAGACGATCCGTAAGTCCGA	41.8	unassigned	unassigned	0
tag_162_at	GGATCGAGCAGTCTAACTAA	30.0	unassigned	unassigned	0
tag_163_at	GTGCCGTCCGTGAAGTATAA	32.0	unassigned	unassigned	0
tag_164_at	GTACCTGCCTTCGGCTATAA	33.3	unassigned	unassigned	0
tag_165_at	TACCACGTACAGGCCTATAA	46.8	unassigned	unassigned	0
tag_166_at	CCGGCGCAGTCTTTACGTTT	33.0	unassigned	unassigned	0
tag_167_at	GGCGCACGGTATCTACGTTT	33.0	unassigned	unassigned	0
tag_168_at	GGACGACGGTATCCTAGTTT	34.0	unassigned	unassigned	0
tag_169_at	CCCGGTCGTTTTTTCGAGGT	56.0	unassigned	unassigned	0
tag_170_at	CAACGTGTATATGTCGAGGT	63.3	unassigned	unassigned	0
tag_171_at	TTCTCACCGTCTTGCGAGGT	29.3	unassigned	unassigned	0
tag_172_at	CCATGTTCGTAGCTAGAGGT	39.0	unassigned	unassigned	0
tag_173_at	CGGTCTGCCTCTTACAATCT	29.0	unassigned	unassigned	0
tag_174_at	CGCGTTATCTCTGCAAATCT	30.0	unassigned	unassigned	0
tag_175_at	CGACGGACTGATGCTTTGCT	33.0	unassigned	unassigned	0
tag_176_at	CAGCGCGTAGATCTTGTGCT	34.0	unassigned	unassigned	0
tag_177_at	TTCTACGCGGATGGAGCTAT	43.0	unassigned	unassigned	0
tag_178_at	GGTCTAAGGGATACAGCTAT	34.0	unassigned	unassigned	0
tag_179_at	AGACGAGTCCATCTTCCTAT	41.3	unassigned	unassigned	0
tag_180_at	CGGAAGTGTACTTGTCCTAT	35.3	unassigned	unassigned	0
tag_181_at	ACTGTGCCTAGGTTCTGGTG	40.3	unassigned	unassigned	0
tag_182_at	GCGGTATCTCATCACTGGTG	46.0	unassigned	unassigned	0
tag_183_at	CTCTCTACGACTTGTCGGTG	59.0	unassigned	unassigned	0
tag_184_at	AGTACCCTTCATCGTCGGTG	41.0	unassigned	unassigned	0
tag_185_at	GGATGTGTACATACTAACGG	29.3	unassigned	unassigned	0
tag_186_at	CTCTCTGCGTTTTAGAACGG	30.0	unassigned	unassigned	0
tag_187_at	CGTGTATCACATAACAACGG	30.0	unassigned	unassigned	0
tag_188_at	ATAACTCGCGCTCGAAACGG	29.0	unassigned	unassigned	0
tag_189_at	TGAGATTCCTGTATACTCCG	31.0	unassigned	unassigned	0
tag_190_at	GGAACGTATAATAGACTCCG	39.8	unassigned	unassigned	0
tag_191_at	CGTGATTACGTTTAACTCCG	29.0	unassigned	unassigned	0
tag_192_at	TAAGTGTCTCCCTGTATCCG	26.0	unassigned	unassigned	0
tag_193_at	TGAAACCTACATACCGCTAG	30.0	unassigned	unassigned	0
tag_194_at	CGCTACATCTTTTACGCTAG	44.8	unassigned	unassigned	0
tag_195_at	TACGCGAGACATGACGCTAG	46.0	unassigned	unassigned	0
tag_196_at	CTCTCCGTATCTAACGCTAG	39.0	unassigned	unassigned	0
tag_197_at	GTCACGTACAATGGATTCAG	33.3	unassigned	unassigned	0
tag_198_at	ATTCGGTAGCGGTCTGTCAG	31.0	unassigned	unassigned	0
tag_199_at	GTAGTCTCCAATCATGTCAG	29.0	unassigned	unassigned	0
tag_200_at	GTATCGTACAATAGGGTCAG	36.3	unassigned	unassigned	0
tag_201_at	TAGGCTATGTTGGCGACTTC	35.0	unassigned	unassigned	0
tag_202_at	GGCGACGTGTGTACAACTTC	30.0	unassigned	unassigned	0
tag_203_at	GGCTAGTGTGTGTAAACTTC	27.3	unassigned	unassigned	0
tag_204_at	TATCGGCTGTGGCGGTATTC	35.3	unassigned	unassigned	0
tag_205_at	ACAGTGGTAAGGTCGTATGC	39.0	unassigned	unassigned	0
tag_206_at	GTAGTGAGTACTCTCTATGC	29.3	unassigned	unassigned	0
tag_207_at	TAACGTGGGCCTAACTATGC	30.0	unassigned	unassigned	0
tag_208_at	TATGTCTGACCCTGTGATGC	31.0	unassigned	unassigned	0
tag_209_at	TAGTCATACGCTGGACGACC	1075.3	unassigned	unassigned	0
tag_210_at	TGTCAGAACAATAGACGACC	30.0	unassigned	unassigned	0
tag_211_at	ATAACGGTAGGTGCACGACC	30.0	unassigned	unassigned	0
tag_212_at	AAAGTACGTCCGGCTAGACC	46.3	unassigned	unassigned	0
tag_213_at	GCGCTCGTATTGTCCAAGAC	28.0	unassigned	unassigned	0
tag_214_at	GCTACGCGAGCTAACAAGAC	54.3	unassigned	unassigned	0
tag_215_at	GGCTCTACACCTATAAAGAC	41.3	unassigned	unassigned	0
tag_216_at	GTTGTATCTAGGGCCTTCAC	43.0	unassigned	unassigned	0
tag_217_at	TATCTACGGACGTACGAGTA	46.3	unassigned	unassigned	0
tag_218_at	ATACGCTGGGGTCACGAGTA	30.3	unassigned	unassigned	0
tag_219_at	CTAGACGGTACTAACGAGTA	51.3	unassigned	unassigned	0
tag_220_at	TCCCGAGTGATCGTAGAGTA	39.3	unassigned	unassigned	0
tag_221_at	GATAACTCAAGGTACTCCGA	35.0	unassigned	unassigned	0
tag_222_at	GGACACATATGTAACTCCGA	31.3	unassigned	unassigned	0
tag_223_at	TAGAGCGCACAGCTATCCGA	38.3	unassigned	unassigned	0
tag_224_at	CTGACGCATACTATATCCGA	31.3	unassigned	unassigned	0
tag_225_at	GACGCACTCTTGCCGGATAA	37.0	unassigned	unassigned	0
tag_226_at	GCTGACGAGATGTCCGATAA	33.0	unassigned	unassigned	0
tag_227_at	GCCTCGATGAGTACAGATAA	30.0	unassigned	unassigned	0
tag_228_at	GTGCCGAACGTGTATCATAA	30.0	unassigned	unassigned	0
tag_229_at	CGGAACGTGTATACGAGTTT	27.0	unassigned	unassigned	0
tag_230_at	CCGAGAGCTGATTAGAGTTT	29.0	unassigned	unassigned	0
tag_231_at	CACGCGGAGGATTAGTCTTT	26.0	unassigned	unassigned	0
tag_232_at	CGCTTGTACTATAGAGAGGT	31.0	unassigned	unassigned	0
tag_233_at	ACCGTATAGTCTTGTCAGGT	36.8	unassigned	unassigned	0
tag_234_at	CCGGTGGTATATACTCAGGT	38.5	unassigned	unassigned	0
tag_235_at	GTGCTATCCTATACGCAGGT	29.0	unassigned	unassigned	0
tag_236_at	CGACGGTACGATATTGTGCT	25.3	unassigned	unassigned	0
tag_237_at	CTGTGGAGATATAACGTGCT	26.0	unassigned	unassigned	0
tag_238_at	ACGTCGTCCTCTTGAGTGCT	32.0	unassigned	unassigned	0
tag_239_at	CGGTAGTCATATAGAGTGCT	39.5	unassigned	unassigned	0
tag_240_at	GGTCGCCTCGATAGTCCTAT	27.0	unassigned	unassigned	0
tag_241_at	CTATACGTCGATACGCCTAT	27.0	unassigned	unassigned	0
tag_242_at	GTTACGGTGCCTTGCCCTAT	37.0	unassigned	unassigned	0
tag_243_at	GCGTACTGCGATATACCTAT	49.8	unassigned	unassigned	0
tag_244_at	CGTGACTGTCATATCCGGTG	37.3	unassigned	unassigned	0
tag_245_at	CTTACAAGTACTTGACGGTG	29.3	unassigned	unassigned	0
tag_246_at	CTAACTCTTGCTAGACGGTG	36.0	unassigned	unassigned	0
tag_247_at	GTCTAGTCTCATCCACGGTG	52.3	unassigned	unassigned	0
tag_248_at	TTCGTAGAAGATCACGTAGG	33.0	unassigned	unassigned	0
tag_249_at	CGAGCATAAGATCTAGTAGG	34.0	unassigned	unassigned	0
tag_250_at	TATCGAGTCCATAGAGTAGG	27.0	unassigned	unassigned	0
tag_251_at	TCGAATGTAGGTTCAGTAGG	26.0	unassigned	unassigned	0
tag_252_at	GGTACGAAAGATACGATCCG	30.3	unassigned	unassigned	0
tag_253_at	TGAACTTCTCCTAACATCCG	27.0	unassigned	unassigned	0
tag_254_at	TAGTCGCTGTGTCGAATCCG	32.0	unassigned	unassigned	0
tag_255_at	TGGTAGTCGTGTATCTGCCG	36.0	unassigned	unassigned	0
tag_256_at	GGTACGATCTTTTCAGCTAG	31.0	unassigned	unassigned	0
tag_257_at	GTATGTCACAGGCTTCCTAG	37.0	unassigned	unassigned	0
tag_258_at	TATCGACTGCAGTCTCCTAG	31.0	unassigned	unassigned	0
tag_259_at	TCGGTAAGCTCTATGCCTAG	33.0	unassigned	unassigned	0
tag_260_at	CCTCAGGTAGCTATCGTCAG	34.0	unassigned	unassigned	0
tag_261_at	ATAACATCGTCTCCCGTCAG	39.3	unassigned	unassigned	0
tag_262_at	CGTAGCGAGTTTTCAGTCAG	46.3	unassigned	unassigned	0
tag_263_at	AGTGTGCTCTTCCTTCTCAG	30.0	unassigned	unassigned	0
tag_264_at	GCGCATATTCTCACGTATTC	27.0	unassigned	unassigned	0
tag_265_at	AGGTCTCTCTGGAAGTATTC	30.0	unassigned	unassigned	0
tag_266_at	CGTCGTAGTACTACCTATTC	24.0	unassigned	unassigned	0
tag_267_at	GGCTGTCGATTTACTGATTC	28.0	unassigned	unassigned	0
tag_268_at	TCTGACTATGCTAGCGATGC	28.0	unassigned	unassigned	0
tag_269_at	GTACTCGACAATAGTCATGC	33.0	unassigned	unassigned	0
tag_270_at	TATACTGTCGCTCACCATGC	34.0	unassigned	unassigned	0
tag_271_at	GTATCGAGATCTCTGAATGC	25.0	unassigned	unassigned	0
tag_272_at	CGTCGAAAGAGTTATAGACC	27.0	unassigned	unassigned	0
tag_273_at	TATACACTGGGGTGGAGACC	37.0	unassigned	unassigned	0
tag_274_at	TATCACAGTCCTGGGAGACC	31.0	unassigned	unassigned	0
tag_275_at	ATAGCGACTCCTCAGAGACC	36.0	unassigned	unassigned	0
tag_276_at	TAAGTCGTACGGGCATTCAC	33.0	unassigned	unassigned	0
tag_277_at	GTTATATCTGGCACTGTCAC	33.0	unassigned	unassigned	0
tag_278_at	ATCGAGGTCAGGCATGTCAC	32.0	unassigned	unassigned	0
tag_279_at	AATACAGTGGTGACGGTCAC	33.0	unassigned	unassigned	0
tag_280_at	GGATCAAGTAGGCTAGAGTA	41.3	unassigned	unassigned	0
tag_281_at	TCACGCCGTACTCGAGAGTA	60.3	unassigned	unassigned	0
tag_282_at	TACCTCGGCGGTAGAGAGTA	32.0	unassigned	unassigned	0
tag_283_at	CTCGACAGTGTGTCAGAGTA	63.0	unassigned	unassigned	0
tag_284_at	TACTACGGAAGGTGAGCCGA	41.0	unassigned	unassigned	0
tag_285_at	ATACGAGCACCTCAAGCCGA	36.0	unassigned	unassigned	0
tag_286_at	GTAGAGCATCGTAGACCCGA	129.3	unassigned	unassigned	0
tag_287_at	TCGATAAGAGTGTGTACCGA	34.0	unassigned	unassigned	0
tag_288_at	TGGCGAGACACTACGCATAA	32.0	unassigned	unassigned	0
tag_289_at	GTACGTGGAGTTCGACATAA	28.0	unassigned	unassigned	0
tag_290_at	GTACTCCGCGTCTCGAATAA	30.0	unassigned	unassigned	0
tag_291_at	AGATACTGCGTCCGCGTGAA	28.0	unassigned	unassigned	0
tag_292_at	CGACAGAGGTATCGTGCTTT	34.0	unassigned	unassigned	0
tag_293_at	CGACCGGCGTATAGTCCTTT	28.0	unassigned	unassigned	0
tag_294_at	GGTGTACGCTATCTCCAGGT	35.0	unassigned	unassigned	0
tag_295_at	GTGTCGTACTATAACCAGGT	41.0	unassigned	unassigned	0
tag_296_at	GCGGATCACTATATACAGGT	42.0	unassigned	unassigned	0
tag_297_at	CCCTGTGACTCTGTTAAGGT	27.3	unassigned	unassigned	0
tag_298_at	GTAGTACGATATCACCTGCT	27.3	unassigned	unassigned	0
tag_299_at	GTCTTGCGCGATAAACTGCT	44.0	unassigned	unassigned	0
tag_300_at	CGGAGTGAATATCGTATGCT	28.0	unassigned	unassigned	0
tag_301_at	CGGATCAGTGCTTATATGCT	32.0	unassigned	unassigned	0
tag_302_at	GAGTCTCTCGATCGACCTAT	27.0	unassigned	unassigned	0
tag_303_at	GGCACGTTAGATGAACCTAT	26.0	unassigned	unassigned	0
tag_304_at	GCGCGTATTGTGGTTACTAT	37.0	unassigned	unassigned	0
tag_305_at	CGCGGCTGGTCTCTTACTAT	28.0	unassigned	unassigned	0
tag_306_at	TTGTAACGTCATGAACGGTG	37.0	unassigned	unassigned	0
tag_307_at	ACGGTATCGTGTCTTAGGTG	35.0	unassigned	unassigned	0
tag_308_at	CCGTAATGTACTTCTAGGTG	37.3	unassigned	unassigned	0
tag_309_at	CGTGAGTCTCATCATAGGTG	50.8	unassigned	unassigned	0
tag_310_at	TTATTGGCTCCTACAGTAGG	31.0	unassigned	unassigned	0
tag_311_at	CCGAGTATCTTTTCTCTAGG	35.0	unassigned	unassigned	0
tag_312_at	GTAGTCGATTCTCCTCTAGG	29.0	unassigned	unassigned	0
tag_313_at	TCTGTGGAGCATCTACTAGG	26.0	unassigned	unassigned	0
tag_314_at	TAACTCGTGGCTAACTGCCG	37.3	unassigned	unassigned	0
tag_315_at	GTCTCGAAGACTTCATGCCG	29.0	unassigned	unassigned	0
tag_316_at	ATACATACGTCTCGTGGCCG	30.0	unassigned	unassigned	0
tag_317_at	ATAGTCTCGTCTACTGGCCG	31.0	unassigned	unassigned	0
tag_318_at	TGTTACGACACCTTCCCTAG	42.0	unassigned	unassigned	0
tag_319_at	GATACACTACATAGCCCTAG	35.0	unassigned	unassigned	0
tag_320_at	CGTCATCTATCTCAACCTAG	27.0	unassigned	unassigned	0
tag_321_at	CGGGTACGATTTTCTACTAG	26.0	unassigned	unassigned	0
tag_322_at	GGCGTCTCTCTTATTCTCAG	25.0	unassigned	unassigned	0
tag_323_at	TGTGTCGATACCTGTCTCAG	26.0	unassigned	unassigned	0
tag_324_at	TGTCAAGTCTCTACTCTCAG	30.0	unassigned	unassigned	0
tag_325_at	CTAGTCTGCTCTGATCTCAG	27.0	unassigned	unassigned	0
tag_326_at	CGTCGTCGTACATTCCATTC	33.0	unassigned	unassigned	0
tag_327_at	GGTAACGTCTTTCTCCATTC	25.0	unassigned	unassigned	0
tag_328_at	GACGCGATTACTACCCATTC	28.0	unassigned	unassigned	0
tag_329_at	TCGTAGCCGTGATTACATTC	37.0	unassigned	unassigned	0
tag_330_at	GACTAGCTCTGTATCAATGC	28.0	unassigned	unassigned	0
tag_331_at	TCGTCGTCACTCATATTGGC	26.3	unassigned	unassigned	0
tag_332_at	TATAAACTCGGGTGCGTGGC	39.0	unassigned	unassigned	0
tag_333_at	GCTAGAATATCTAACGTGGC	31.0	unassigned	unassigned	0
tag_334_at	ATCGACATGCCTAACAGACC	33.0	unassigned	unassigned	0
tag_335_at	GTAGCGTCGACTACAAGACC	28.0	unassigned	unassigned	0
tag_336_at	CGATATACATTGGTCTCACC	27.0	unassigned	unassigned	0
tag_337_at	TAGAGTACAGCTCGCTCACC	35.0	unassigned	unassigned	0
tag_338_at	CTACTATACCCTAAGGTCAC	32.0	unassigned	unassigned	0
tag_339_at	AGATATGCTAGGCTCGTCAC	77.0	unassigned	unassigned	0
tag_340_at	TTAGGCTCACCTAGCGTCAC	26.3	unassigned	unassigned	0
tag_341_at	TAGTCATCAGCTCACGTCAC	47.3	unassigned	unassigned	0
tag_342_at	CGTCGCGCTCTGTAAGAGTA	29.0	unassigned	unassigned	0
tag_343_at	TACCGAGCGTCGACTCAGTA	31.0	unassigned	unassigned	0
tag_344_at	TGCTGACAGTTCGTGCAGTA	41.3	unassigned	unassigned	0
tag_345_at	TGACTCGCTAGGTCGCAGTA	48.8	unassigned	unassigned	0
tag_346_at	AGTTTGACTATCCGTACCGA	26.0	unassigned	unassigned	0
tag_347_at	TAACGCTGGACCAGTACCGA	59.3	unassigned	unassigned	0
tag_348_at	AGACAGTACCCTAGGACCGA	41.3	unassigned	unassigned	0
tag_349_at	ATATAACTAGGTCCGACCGA	38.0	unassigned	unassigned	0
tag_350_at	GACTACGCTGTGGATCTGAA	37.0	unassigned	unassigned	0
tag_351_at	TACCCTGACTTTCGACTGAA	28.3	unassigned	unassigned	0
tag_352_at	GTGTACGCCCCCTAACTGAA	60.0	unassigned	unassigned	0
tag_353_at	ATCGCTCACGTCTCTATGAA	44.5	unassigned	unassigned	0
tag_354_at	CGGACGTGGTATAGAACTTT	36.0	unassigned	unassigned	0
tag_355_at	CGCGAAGCGGATGTCTATTT	30.0	unassigned	unassigned	0
tag_356_at	CGCGCTGTATATCGTAAGGT	29.0	unassigned	unassigned	0
tag_357_at	GGGCTACACTATACTAAGGT	31.0	unassigned	unassigned	0
tag_358_at	CCCGTCGTATATGTGAAGGT	69.0	unassigned	unassigned	0
tag_359_at	CCGTCTTGGTGGTTAAAGGT	57.0	unassigned	unassigned	0
tag_360_at	CAGGTAGTCTCGTTCATGCT	32.0	unassigned	unassigned	0
tag_361_at	CGCAGTATGGATGTAATGCT	35.0	unassigned	unassigned	0
tag_362_at	AGACGCTCTCCTTCTTGGCT	30.8	unassigned	unassigned	0
tag_363_at	GTCTAACGATATACGTGGCT	40.0	unassigned	unassigned	0
tag_364_at	TGACGGATCGATCGTACTAT	33.3	unassigned	unassigned	0
tag_365_at	CGTGTGACTCCGTTGACTAT	46.0	unassigned	unassigned	0
tag_366_at	GGCTCAATCGATCTGACTAT	40.3	unassigned	unassigned	0
tag_367_at	GGTATTCGCGATACGACTAT	46.0	unassigned	unassigned	0
tag_368_at	TGTACCCGTCATACGAGGTG	43.5	unassigned	unassigned	0
tag_369_at	GTACTACGTCATCTCAGGTG	48.0	unassigned	unassigned	0
tag_370_at	TCTATACTTGCTAGCAGGTG	43.0	unassigned	unassigned	0
tag_371_at	CCTAGTAGTACTTACAGGTG	45.0	unassigned	unassigned	0
tag_372_at	GTCCGATAAGATAGACTAGG	60.3	unassigned	unassigned	0
tag_373_at	TTCTACTCGCATACACTAGG	54.3	unassigned	unassigned	0
tag_374_at	GTGGCGTAACATAAACTAGG	48.0	unassigned	unassigned	0
tag_375_at	TCTACTACGTCTGGTATAGG	35.0	unassigned	unassigned	0
tag_376_at	TCTATGAATTCTACTCGCCG	36.8	unassigned	unassigned	0
tag_377_at	TCTGATGAGTCTCTACGCCG	59.3	unassigned	unassigned	0
tag_378_at	TATAACGACCATGGACGCCG	46.0	unassigned	unassigned	0
tag_379_at	GTTCTCTGCGTTTAACGCCG	33.0	unassigned	unassigned	0
tag_380_at	TTGATCGCACATCCTACTAG	43.5	unassigned	unassigned	0
tag_381_at	TTCTACGCCAATGTGACTAG	29.3	unassigned	unassigned	0
tag_382_at	CTACTGTCGGCTCTGACTAG	32.0	unassigned	unassigned	0
tag_383_at	TTCCGACTACATACGACTAG	40.0	unassigned	unassigned	0
tag_384_at	ATCGTGAAGTCTATGCTCAG	36.0	unassigned	unassigned	0
tag_385_at	GTACAATCACATACGCTCAG	35.0	unassigned	unassigned	0
tag_386_at	ACTGTGGTATTTGTCCTCAG	27.3	unassigned	unassigned	0
tag_387_at	TCGTAATACAGTTGCCTCAG	34.3	unassigned	unassigned	0
tag_388_at	CGTGGAGTGTTGTAACATTC	32.0	unassigned	unassigned	0
tag_389_at	TGTCGGTCTATCAGATTGTC	30.0	unassigned	unassigned	0
tag_390_at	CTCTAGTCTGTGGATGTGTC	33.0	unassigned	unassigned	0
tag_391_at	ATAACTCGGTTTGCGGTGTC	37.0	unassigned	unassigned	0
tag_392_at	TAATATCTACCTCTCCTGGC	29.0	unassigned	unassigned	0
tag_393_at	GTAACGTAATCTAACTGGGC	30.0	unassigned	unassigned	0
tag_394_at	TTACTACAACATACACGGGC	42.3	unassigned	unassigned	0
tag_395_at	TATAGCTCACCCTGTAGGGC	30.0	unassigned	unassigned	0
tag_396_at	ATATGGAGCGGGTACTCACC	38.0	unassigned	unassigned	0
tag_397_at	ATAGTGCAGCCTACATCACC	34.0	unassigned	unassigned	0
tag_398_at	ATACGAGCATCTACGGCACC	35.3	unassigned	unassigned	0
tag_399_at	TAGTCAACAGTTTACGCACC	34.0	unassigned	unassigned	0
tag_400_at	ATCTCATAGCGGGTAGTCAC	37.0	unassigned	unassigned	0
tag_401_at	CAGAATTACGTGCTAGTCAC	30.0	unassigned	unassigned	0
tag_402_at	CGTGGAAGTACTACAGTCAC	33.0	unassigned	unassigned	0
tag_403_at	ATAGTGGGCGGTAGTCTCAC	39.3	unassigned	unassigned	0
tag_404_at	GTAGATCCAGCTCCGCAGTA	46.3	unassigned	unassigned	0
tag_405_at	CGACATAGTACTGAGCAGTA	35.8	unassigned	unassigned	0
tag_406_at	GTCGCTATGAGTCTACAGTA	48.0	unassigned	unassigned	0
tag_407_at	GTTGACTATCGTCCACAGTA	41.3	unassigned	unassigned	0
tag_408_at	ACTGAGCAGAGGTAGACCGA	39.0	unassigned	unassigned	0
tag_409_at	TGAACTAGCCCAGTCACCGA	45.0	unassigned	unassigned	0
tag_410_at	GTGAGAATATGTAGCACCGA	31.0	unassigned	unassigned	0
tag_411_at	AGGCTAGAACCTACCACCGA	101.0	unassigned	unassigned	0
tag_412_at	GGATCGACTAGTGACATGAA	29.0	unassigned	unassigned	0
tag_413_at	TACTACGCACTGTCGCGGAA	38.8	unassigned	unassigned	0
tag_414_at	TCTATTACCTGTACGCGGAA	34.0	unassigned	unassigned	0
tag_415_at	TCGACTGGAGTTATACGGAA	34.0	unassigned	unassigned	0
tag_416_at	CGGACGACGTATGGTAATTT	27.0	unassigned	unassigned	0
tag_417_at	CCGCCGACGGATGTATTGTT	35.0	unassigned	unassigned	0
tag_418_at	GGACGCACGTATAGATTGTT	32.0	unassigned	unassigned	0
tag_419_at	GCGACTCTGTATCTAAAGGT	33.0	unassigned	unassigned	0
tag_420_at	CAGCGGAAGTTTTGTTTCGT	31.0	unassigned	unassigned	0
tag_157_st	TACTCGGCATCACTCTATGA	867.3	YML123C::chr00_9	uptag	1
tag_158_st	TCGCTGTGAGCATCGCTGTA	42.0	YML122C::chr00_9	uptag	1
tag_159_st	TCGCTTCCAGCAGTACGGTA	36.0	YML121W::chr00_9	uptag	1
tag_160_st	TCGGACTATTCGATCAGCGC	137.3	YML120C::chr00_9	uptag	1
tag_161_st	TCGGACTTAGGGATCGTCTA	1815.0	YML119W::chr00_9	uptag	1
tag_162_st	TTAGTTAGAGTGCTCGATCC	158.0	YML118W::chr00_9	uptag	1
tag_163_st	TTATACTTCTCGGACGGCAC	341.3	YML117W::chr00_9	uptag	1
tag_164_st	TTATAGCCGTAGGCAGGTAC	574.0	YML117W-A::chr00_9	uptag	1
tag_165_st	TTATAGGCCAGTACGTGGTA	2285.0	YML116W::chr00_9	uptag	1
tag_166_st	AAACGTAAACACTGCGCCGG	716.0	YML115C::chr00_15	uptag	1
tag_167_st	AAACGTAGAAACCGTGCGCC	675.3	YML114C::chr00_9	uptag	1
tag_168_st	AAACTAGGAAACCGTCGTCC	1020.5	YML113W::chr00_9	uptag	1
tag_169_st	ACCTCGAAATAACGACCGGG	559.3	YML112W::chr00_9	uptag	1
tag_170_st	ACCTCGACAAATACACGTTG	1720.3	YML111W::chr00_9	uptag	1
tag_171_st	ACCTCGCAACACGGTGAGAA	347.3	YML110C::chr00_9	uptag	1
tag_172_st	ACCTCTAGCAACGAACATGG	1837.3	YML109W::chr00_9	uptag	1
tag_173_st	AGATTGTAACAGGCAGACCG	627.3	YML108W::chr00_9	uptag	1
tag_174_st	AGATTTGCACAGATAACGCG	471.0	YML107C::chr00_9	uptag	1
tag_175_st	AGCAAAGCAACAGTCCGTCG	90.0	YML106W::chr00_9	uptag	1
tag_176_st	AGCACAAGAACTACGCGCTG	465.3	YML105C::chr00_9	uptag	1
tag_177_st	ATAGCTCCAACCGCGTAGAA	1485.8	YML104C::chr00_9	uptag	1
tag_178_st	ATAGCTGTAACCCTTAGACC	315.0	YML103C::chr00_9	uptag	1
tag_179_st	ATAGGAAGAAGGACTCGTCT	1622.5	YML102W::chr00_9	uptag	1
tag_180_st	ATAGGACAACTACACTTCCG	1290.3	YML102C-A::chr00_9	uptag	1
tag_181_st	CACCAGAACGTAGGCACAGT	1369.8	YML101C::chr00_9	uptag	1
tag_182_st	CACCAGTGAAGAGATACCGC	1933.8	YML100W::chr00_9	uptag	1
tag_183_st	CACCGACAACTCGTAGAGAG	3115.8	YML100W-A::chr00_9	uptag	1
tag_184_st	CACCGACGAAGAAGGGTACT	940.3	YML099C::chr00_9	uptag	1
tag_185_st	CCGTTAGTAAGTACACATCC	618.8	YML098W::chr00_9	uptag	1
tag_186_st	CCGTTCTAATACGCAGAGAG	744.5	YML097C::chr00_9	uptag	1
tag_187_st	CCGTTGTTAAGTGATACACG	396.3	YML096W::chr00_9	uptag	1
tag_188_st	CCGTTTCGACCGCGAGTTAT	175.3	YML095C::chr00_9	uptag	1
tag_189_st	CGGAGTATAGAGGAATCTCA	242.8	YML094W::chr00_9	uptag	1
tag_190_st	CGGAGTCTAATATACGTTCC	1687.0	YML095C-A::chr00_9	uptag	1
tag_191_st	CGGAGTTAATCGTAATCACG	451.0	YML093W::chr00_9	uptag	1
tag_192_st	CGGATACAGCGAGACACTTA	42.8	YML092C::chr00_9	uptag	1
tag_193_st	CTAGCGGTAAGTAGGTTTCA	357.0	YML091C::chr00_9	uptag	1
tag_194_st	CTAGCGTAATAGATGTAGCG	1742.3	YML090W::chr00_9	uptag	1
tag_195_st	CTAGCGTCAAGTCTCGCGTA	1454.5	YML089C::chr13_1b	uptag	1
tag_196_st	CTAGCGTTACATACGGAGAG	1433.5	YML088W::chr13_1b	uptag	1
tag_197_st	CTGAATCCAATGTACGTGAC	1074.3	YML087C::chr13_1b	uptag	1
tag_198_st	CTGACAGACGGCTACCGAAT	32.0	YML086C::chr13_1b	uptag	0
tag_199_st	CTGACATGAATGGAGACTAC	34.0	unassigned	unassigned	0
tag_200_st	CTGACCCTAATGTACGATAC	1302.5	YML084W::chr13_1b	uptag	1
tag_201_st	GAAGTCGCCTACATAGCCTA	313.5	YML083C::chr13_1b	uptag	1
tag_202_st	GAAGTTGTAGACACGTCGCC	614.0	YML082W::chr13_1b	uptag	1
tag_203_st	GAAGTTTACTCACACTAGCC	42.0	YML081W::chr13_1b	uptag	1
tag_204_st	GAATACCGCGACAGCCGATA	48.0	YML080W::chr13_1b	uptag	1
tag_205_st	GCATACGACGTTACCACTGT	35.0	YML079W::chr13_1b	uptag	1
tag_206_st	GCATAGAGACTACTCACTAC	800.3	YML078W::chr13_1b	uptag	1
tag_207_st	GCATAGTTACGCCCACGTTA	353.5	YML023C::chr00_11	uptag	1
tag_208_st	GCATCACAGCGTCAGACATA	40.0	YML022W::chr00_11	uptag	1
tag_209_st	GGTCGTCCACCGTATGACTA	94.0	YML015C::chr00_11	uptag	1
tag_210_st	GGTCGTCTAATGTTCTGACA	131.3	YML074C::chr00_9	uptag	1
tag_211_st	GGTCGTGCAGCTACCGTTAT	113.0	YML073C::chr00_18	uptag	1
tag_212_st	GGTCTAGCCCGACGTACTTT	1746.5	YLR406C::chr00_11	uptag	1
tag_213_st	GTCTTGGACTATACGAGCGC	233.0	YML071C::chr00_9	uptag	1
tag_214_st	GTCTTGTTACCTCGCGTAGC	1707.3	YML070W::chr00_9	uptag	1
tag_215_st	GTCTTTATACGTGTAGAGCC	1884.8	YML069W::chr00_15	uptag	1
tag_216_st	GTGAAGGCCGTAGATACAAC	2109.0	YLR394W::chr00_11	uptag	1
tag_217_st	TACTCGTACCTCCGTAGATA	2365.5	YLR382C::chr00_11	uptag	1
tag_218_st	TACTCGTGAGCCCAGCGTAT	58.0	YML066C::chr00_15	uptag	1
tag_219_st	TACTCGTTACTACCGTCTAG	2266.3	YML065W::chr13_1b	uptag	1
tag_220_st	TACTCTACGTTCACTCGGGA	373.3	YML064C::chr13_1b	uptag	1
tag_221_st	TCGGAGTACGTTGAGTTATC	1102.3	YML063W::chr13_1b	uptag	1
tag_222_st	TCGGAGTTAGATATGTGTCC	457.0	YML062C::chr13_1b	uptag	1
tag_223_st	TCGGATAGCAGTGCGCTCTA	294.3	YML061C::chr13_1b	uptag	1
tag_224_st	TCGGATATACTATGCGTCAG	882.8	YML060W::chr13_1b	uptag	1
tag_225_st	TTATCCGGCTAGAGTGCGTC	1460.0	YML059C::chr13_1b	uptag	1
tag_226_st	TTATCGGACTTCTCGTCAGC	755.5	YML058W::chr13_1b	uptag	1
tag_227_st	TTATCTGTAGTCATCGAGGC	384.0	YML057W::chr13_1b	uptag	1
tag_228_st	TTATGATACTCGTTCGGCAC	476.0	YML058C-A::chr13_1b	uptag	1
tag_229_st	AAACTCGTAAACACGTTCCG	56.0	YML056C::chr13_1b	uptag	1
tag_230_st	AAACTCTAAACAGCTCTCGG	332.3	YML055W::chr13_1b	uptag	1
tag_231_st	AAAGACTAAACCTCCGCGTG	80.0	YML054C::chr13_1b	uptag	1
tag_232_st	ACCTCTCTAAAGTACAAGCG	755.0	YML053C::chr13_1b	uptag	1
tag_233_st	ACCTGACAACACTATACGGT	1084.0	YML052W::chr13_1b	uptag	1
tag_234_st	ACCTGAGTAAATACCACCGG	1699.5	YML051W::chr13_1b	uptag	1
tag_235_st	ACCTGCGTAAAGGATAGCAC	70.3	YML050W::chr13_1b	uptag	1
tag_236_st	AGCACAATAACGTACCGTCG	37.3	YML049C::chr13_1b	uptag	1
tag_237_st	AGCACGTTAAATCTCCACAG	51.0	YML048W::chr13_1b	uptag	1
tag_238_st	AGCACTCAACAGGACGACGT	162.0	YML048W-A::chr13_1b	uptag	1
tag_239_st	AGCACTCTAAATGACTACCG	2367.3	YLR370C::chr00_11	uptag	1
tag_240_st	ATAGGACTAACGAGGCGACC	32.0	unassigned	unassigned	0
tag_241_st	ATAGGCGTAACGACGTATAG	28.0	unassigned	unassigned	0
tag_242_st	ATAGGGCAACGCACCGTAAC	1259.0	YML043C::chr13_1b	uptag	1
tag_243_st	ATAGGTATAACGCAGTACGC	3511.8	YLR361C::chr00_11	uptag	1
tag_244_st	CACCGGATAAGACAGTCACG	1163.5	YLR358C::chr00_11	uptag	1
tag_245_st	CACCGTCAACTACTTGTAAG	28.3	unassigned	unassigned	0
tag_246_st	CACCGTCTACCAAGAGTTAG	33.0	unassigned	unassigned	0
tag_247_st	CACCGTGGAAGAGACTAGAC	3266.8	YLR346C::chr00_11	uptag	1
tag_248_st	CCTACGTGAACTTCTACGAA	1067.0	YML037C::chr13_2	uptag	1
tag_249_st	CCTACTAGAACTTATGCTCG	1232.8	YLR343W::chr00_12	uptag	1
tag_250_st	CCTACTCTAAGGACTCGATA	33.0	YML035C::chr13_2	uptag	0
tag_251_st	CCTACTGAAGCTACATTCGA	48.8	YML034W::chr13_2	uptag	1
tag_252_st	CGGATCGTAACTTTCGTACC	524.8	YML035C-A::chr13_2	uptag	1
tag_253_st	CGGATGTTACGAGAAGTTCA	303.3	YML033W::chr13_2	uptag	1
tag_254_st	CGGATTCGAGACAGCGACTA	103.3	YML032C::chr13_2	uptag	1
tag_255_st	CGGCAGATAGACGACTACCA	1302.3	YLR286C::chr00_12	uptag	1
tag_256_st	CTAGCTGAATAGATCGTACC	138.3	YLR334C::chr00_11	uptag	1
tag_257_st	CTAGGAAGCGTGTGACATAC	685.8	YML030W::chr13_2	uptag	1
tag_258_st	CTAGGAGACAGCAGTCGATA	1173.8	YML029W::chr13_2	uptag	1
tag_259_st	CTAGGCATACAGCTTACCGA	811.8	YML028W::chr13_2	uptag	1
tag_260_st	CTGACGATACCTACCTGAGG	706.5	YLR246W::chr00_11	uptag	1
tag_261_st	CTGACGGGACACGATGTTAT	1419.0	YML026C::chr13_2	uptag	1
tag_262_st	CTGACTGAATACTCGCTACG	1556.8	YML025C::chr13_2	uptag	1
tag_263_st	CTGAGAAGGTAGAGCACACT	257.3	YML024W::chr13_2	uptag	1
tag_264_st	GAATACGTGTGAATATGCGC	204.3	YML023C::chr13_2	uptag	1
tag_265_st	GAATACTTCGAGAGAGACCT	757.5	YLR237W::chr00_11	uptag	1
tag_266_st	GAATAGGTACTACTACGACG	30.0	unassigned	unassigned	0
tag_267_st	GAATCAGTATATCGACAGCC	50.0	YML020W::chr13_2	uptag	1
tag_268_st	GCATCGCTACCATAGTCAGA	126.3	YML019W::chr13_2	uptag	1
tag_269_st	GCATGACTAATGTCGAGTAC	866.0	YML018C::chr13_2	uptag	1
tag_270_st	GCATGGTGACCGACAGTATA	299.8	YML017W::chr13_2	uptag	1
tag_271_st	GCATTCAGACATCTCGATAC	58.0	YML016C::chr13_2	uptag	1
tag_272_st	GGTCTATAAGTCTTTCGACG	92.0	YML015C::chr13_2	uptag	1
tag_273_st	GGTCTCCACGCCAGTGTATA	46.0	YML014W::chr13_2	uptag	1
tag_274_st	GGTCTCCCACGACTGTGATA	60.8	YML013W::chr13_2	uptag	1
tag_275_st	GGTCTCTGACGAGTCGCTAT	1563.0	YML013C-A::chr13_2	uptag	1
tag_276_st	GTGAATGCCGGTACGACTTA	838.0	YML012W::chr13_2	uptag	1
tag_277_st	GTGACAGTGGCAGATATAAC	1188.3	YML011C::chr13_2	uptag	1
tag_278_st	GTGACATGCGTGACCTCGAT	436.5	YML010W::chr13_2	uptag	1
tag_279_st	GTGACCGTCTCCACTGTATT	112.3	YML010W-A::chr13_2	uptag	1
tag_280_st	TACTCTAGCGTACTTGATCC	29.0	unassigned	unassigned	0
tag_281_st	TACTCTCGACTACGGCGTGA	540.0	YML009C::chr13_2	uptag	1
tag_282_st	TACTCTCTAGCGCCGAGGTA	218.0	YML008C::chr13_2	uptag	1
tag_283_st	TACTCTGACTCACTGTCGAG	276.8	YML007W::chr13_2	uptag	1
tag_284_st	TCGGCTCACGTTCCGTAGTA	587.5	YML006C::chr13_2	uptag	1
tag_285_st	TCGGCTTGACGTGCTCGTAT	151.0	YML005W::chr13_2	uptag	1
tag_286_st	TCGGGTCTAGGATGCTCTAC	240.0	YML004C::chr13_2	uptag	1
tag_287_st	TCGGTACACTCTCTTATCGA	571.3	YML003W::chr13_2	uptag	1
tag_288_st	TTATGCGTACTGTCTCGCCA	351.0	YML002W::chr13_2	uptag	1
tag_289_st	TTATGTCGATCTCCACGTAC	180.0	YML001W::chr13_2	uptag	1
tag_290_st	TTATTCGAGTCGCGGAGTAC	904.3	YMR001C::chr13_2	uptag	1
tag_291_st	TTCACGCGGTCGCAGTATCT	30.0	YMR002W::chr13_2	uptag	1
tag_292_st	AAAGCACGAAACCTCTGTCG	305.5	YMR003W::chr13_2	uptag	1
tag_293_st	AAAGGACTAAACGCCGGTCG	502.3	YMR004W::chr00_9	uptag	1
tag_294_st	ACCTGGAGAAAGCGTACACC	771.8	YMR005W::chr13_2	uptag	1
tag_295_st	ACCTGGTTAAAGTACGACAC	1833.8	YMR006C::chr13_2	uptag	1
tag_296_st	ACCTGTATAAAGTGATCCGC	546.3	YMR007W::chr13_2	uptag	1
tag_297_st	ACCTTAACACAGTCACAGGG	270.0	YMR008C::chr13_2	uptag	1
tag_298_st	AGCAGGTGAAATCGTACTAC	175.3	YMR009W::chr13_2	uptag	1
tag_299_st	AGCAGTTTAACGCGCAAGAC	2068.3	YMR010W::chr13_2	uptag	1
tag_300_st	AGCATACGAAATTCACTCCG	145.3	YMR011W::chr13_2	uptag	1
tag_301_st	AGCATATAACCACTGATCCG	953.3	YMR012W::chr13_2	uptag	1
tag_302_st	ATAGGTCGAACGAGAGACTC	469.3	YMR013C::chr13_2	uptag	1
tag_303_st	ATAGGTTCAACTAACGTGCC	31.0	YMR014W::chr13_2	uptag	1
tag_304_st	ATAGTAACCTCAATACGCGC	1852.8	YMR015C::chr13_2	uptag	1
tag_305_st	ATAGTAAGACACCAGCCGCG	70.3	YMR016C::chr13_2	uptag	1
tag_306_st	CACCGTTCAAGACGTTACAA	2121.3	YMR017W::chr13_2	uptag	1
tag_307_st	CACCTAAGAGACGATACCGT	1408.3	YMR018W::chr13_2	uptag	1
tag_308_st	CACCTAGAACTACATTACGG	1345.8	YMR019W::chr13_2	uptag	1
tag_309_st	CACCTATGAAGAGACTCACG	2781.3	YMR020W::chr13_2	uptag	1
tag_310_st	CCTACTGTACGAGCCAATAA	41.5	YMR021C::chr13_2	uptag	1
tag_311_st	CCTAGAGAATAGATACTCGG	1281.3	YMR022W::chr13_2	uptag	1
tag_312_st	CCTAGAGGACAATCGACTAC	129.3	YMR023C::chr13_2	uptag	1
tag_313_st	CCTAGTAGAAGCTCCACAGA	42.0	YMR024W::chr13_2	uptag	1
tag_314_st	CGGCAGTTACCCACGAGTTA	194.3	YMR025W::chr13_2	uptag	1
tag_315_st	CGGCATGAACTCTTCGAGAC	144.3	YMR026C::chr13_2	uptag	1
tag_316_st	CGGCCACGACACGTATGTAT	344.3	YMR027W::chr13_2	uptag	1
tag_317_st	CGGCCAGTACACGAGACTAT	245.0	YMR028W::chr13_2	uptag	1
tag_318_st	CTAGGGAAGCTGTCGTAACA	1869.8	YMR029C::chr13_2	uptag	1
tag_319_st	CTAGGGCTAAGTAGTGTATC	934.5	YMR030W::chr13_2	uptag	1
tag_320_st	CTAGGTTGACATAGATGACG	406.3	YMR031W-A::chr13_2	uptag	1
tag_321_st	CTAGTAGAATATCGTACCCG	187.0	YMR031C::chr13_2	uptag	1
tag_322_st	CTGAGAATATGAGAGACGCC	30.0	YMR032W::chr13_2	uptag	1
tag_323_st	CTGAGACAGCTATCGACACA	31.0	YMR033W::chr13_2	uptag	1
tag_324_st	CTGAGAGTACAGACTTGACA	661.0	YMR034C::chr13_2	uptag	1
tag_325_st	CTGAGATCACAGCAGACTAG	251.0	YMR035W::chr13_2	uptag	1
tag_326_st	GAATGGAATCTACGACGACG	1036.0	YMR036C::chr13_2	uptag	1
tag_327_st	GAATGGAGATAGACGTTACC	34.0	unassigned	unassigned	0
tag_328_st	GAATGGGTACTAATCGCGTC	211.8	YMR038C::chr13_2	uptag	1
tag_329_st	GAATGTAATGACGGCTACGA	1504.0	YMR039C::chr13_2	uptag	1
tag_330_st	GCATTGATAGAGAGCTAGTC	165.0	YMR040W::chr13_2	uptag	1
tag_331_st	GCCAATATGTGTGACGACGA	37.3	YMR041C::chr13_2	uptag	1
tag_332_st	GCCACGCACGCGAGTTTATA	90.3	YMR042W::chr13_2	uptag	1
tag_333_st	GCCACGTTACATATTCTAGC	68.0	YMR043W::chr13_2	uptag	1
tag_334_st	GGTCTGTTACGCATGTCGAT	170.3	YMR044W::chr13_2	uptag	1
tag_335_st	GGTCTTGTACTCGACGCTAC	30.0	unassigned	unassigned	0
tag_336_st	GGTGAGACCTATGTATATCG	26.0	unassigned	unassigned	0
tag_337_st	GGTGAGCGACCTGTACTCTA	486.0	YMR047C::chr13_2	uptag	1
tag_338_st	GTGACCTTACGGTATAGTAG	1296.0	YML027W::chr00_11	uptag	1
tag_339_st	GTGACGAGCGTAGCATATCT	31.3	unassigned	unassigned	0
tag_340_st	GTGACGCTACGTGAGCCTAA	35.0	unassigned	unassigned	0
tag_341_st	GTGACGTGACCTGATGACTA	2233.0	YER101C::chr00_5	downtag	1
tag_342_st	TACTCTTACTGAGCGCGACG	42.0	unassigned	unassigned	0
tag_343_st	TACTGAGTCCACGCTCGGTA	366.5	YER103W::chr00_5	downtag	1
tag_344_st	TACTGCACGTACTGTCAGCA	1411.0	YER104W::chr00_5	downtag	1
tag_345_st	TACTGCGACGTAGCGAGTCA	35.0	unassigned	unassigned	0
tag_346_st	TCGGTACGGTTAGTCAAACT	28.0	YER106W::chr00_5	downtag	1
tag_347_st	TCGGTACTGCTCCAGCGTTA	33.0	YER107C::chr00_5	downtag	1
tag_348_st	TCGGTCCTACGGTACTGTCT	1487.0	YER108C::chr00_5	downtag	1
tag_349_st	TCGGTCGGAGCTAGTTATAT	747.8	YER109C::chr00_5	downtag	1
tag_350_st	TTCAGATCCTCAGCGTAGTC	1518.0	YER110C::chr00_5	downtag	1
tag_351_st	TTCAGTCGATAGTCAGGGTA	203.0	YER111C::chr00_5	downtag	1
tag_352_st	TTCAGTTAGCGGGCGTACAC	3364.5	YER112W::chr00_5	downtag	1
tag_353_st	TTCATAGAGTCGTGAGCGAT	2566.3	YER113C::chr00_5	downtag	1
tag_354_st	AAAGTTCTAAACCACGTCCG	1031.5	YER114C::chr00_5	downtag	1
tag_355_st	AAATAGACAACCGCTTCGCG	631.8	YER115C::chr00_5	downtag	1
tag_356_st	ACCTTACGAAATACAGCGCG	514.5	YER116C::chr00_5	downtag	1
tag_357_st	ACCTTAGTAAAGTGTAGCCC	657.0	YER117W::chr00_5	downtag	1
tag_358_st	ACCTTCACAAATACGACGGG	6202.5	YER118C::chr00_5	downtag	1
tag_359_st	ACCTTTAACGACCAAGACGG	2484.0	YER119C::chr00_5	downtag	1
tag_360_st	AGCATGAACCAGACTACCTG	811.3	YER119C-A::chr00_5	downtag	1
tag_361_st	AGCATTACAACCATACTGCG	1438.8	YER120W::chr00_5	downtag	1
tag_362_st	AGCCAAGAACGAGAGCGTCT	102.0	YER121W::chr00_5	downtag	1
tag_363_st	AGCCACGTAAATCGTTAGAC	2272.3	YER122C::chr00_5	downtag	1
tag_364_st	ATAGTACGAACGATCCGTCA	1260.0	YER123W::chr00_5	downtag	1
tag_365_st	ATAGTCAACCGAGTCACACG	2593.3	YER124C::chr00_5	downtag	1
tag_366_st	ATAGTCAGAACGATTGAGCC	2510.5	YER125W::chr00_5	downtag	1
tag_367_st	ATAGTCGTAACGCGAATACC	2504.3	YER126C::chr00_5	downtag	1
tag_368_st	CACCTCGTAAGACGGGTACA	2748.5	YER127W::chr00_5	downtag	1
tag_369_st	CACCTGAGAAGACGTAGTAC	1644.3	YER128W::chr00_5	downtag	1
tag_370_st	CACCTGCTACCAAGTATAGA	1557.5	YER129W::chr00_5	downtag	1
tag_371_st	CACCTGTAACTACTACTAGG	577.0	YER130C::chr00_5	downtag	1
tag_372_st	CCTAGTCTAACTTATCGGAC	3877.5	YER131W::chr00_5	downtag	1
tag_373_st	CCTAGTGTAAGCGAGTAGAA	3515.5	YER132C::chr00_5	downtag	1
tag_374_st	CCTAGTTTAAGTTACGCCAC	2917.5	YER133W::chr00_5	downtag	1
tag_375_st	CCTATACCACACGTAGTAGA	1454.8	YER134C::chr00_5	downtag	1
tag_376_st	CGGCGAGTACAATTCATAGA	780.3	YER135C::chr00_5	downtag	1
tag_377_st	CGGCGTAGACACTCATCAGA	4576.0	YER136W::chr00_5	downtag	1
tag_378_st	CGGCGTCCAAGGTCGTTATA	1328.0	YER137C::chr00_5	downtag	1
tag_379_st	CGGCGTTAATCGCAGAGAAC	1058.5	YER139C::chr00_5	downtag	1
tag_380_st	CTAGTAGGAAGTGCGATCAA	2841.3	YER140W::chr00_5	downtag	1
tag_381_st	CTAGTCACAATGGCGTAGAA	40.0	YER141W::chr00_5	downtag	1
tag_382_st	CTAGTCAGACCCGACAGTAG	225.3	YER142C::chr00_5	downtag	1
tag_383_st	CTAGTCGTAAGTAGTCGGAA	1717.8	YER143W::chr00_5	downtag	1
tag_384_st	CTGAGCATACACTTCACGAT	779.3	YER145C::chr00_5	downtag	1
tag_385_st	CTGAGCGTAAGTGATTGTAC	291.3	YER146W::chr00_5	downtag	1
tag_386_st	CTGAGGACATATACCACAGT	89.0	YER147C::chr00_5	downtag	1
tag_387_st	CTGAGGCAAGTGTATTACGA	1069.3	YMR094W::chr00_9	uptag	1
tag_388_st	GAATGTTACTACACTCCACG	954.0	YMR095C::chr00_9	uptag	1
tag_389_st	GACAATCTGTTAGACCGACA	111.3	YMR096W::chr00_9	uptag	1
tag_390_st	GACACATCCTCAGACTAGAG	200.5	YMR097C::chr00_9	uptag	1
tag_391_st	GACACCGCATACCGAGTTAT	372.8	YMR098C::chr00_9	uptag	1
tag_392_st	GCCAGGAGACGTAGATATTA	384.8	YMR099C::chr00_9	uptag	1
tag_393_st	GCCCAGTTACATTACGTTAC	227.0	YMR100W::chr00_9	uptag	1
tag_394_st	GCCCGTGTAAGTTGTAGTAA	1081.5	YMR101C::chr00_9	uptag	1
tag_395_st	GCCCTACAGCGTGAGCTATA	48.3	YMR102C::chr00_9	uptag	1
tag_396_st	GGTGAGTACGCGCTCCATAT	645.5	YMR103C::chr00_9	uptag	1
tag_397_st	GGTGATGTACGCTGCACTAT	297.8	YMR104C::chr00_15	uptag	1
tag_398_st	GGTGCCGTACATGCTCGTAT	383.8	YMR105C::chr00_9	uptag	1
tag_399_st	GGTGCGTAATCTGTTGACTA	586.3	YMR106C::chr00_9	uptag	1
tag_400_st	GTGACTACCGGCTATGAGAT	32.0	YMR107W::chr00_9	uptag	1
tag_401_st	GTGACTAGCTCGTAATTCTG	347.5	YMR108W::chr00_9/chr00_15	uptag	0
tag_402_st	GTGACTGTACTACTTCCACG	671.5	YMR109W::chr00_9	uptag	1
tag_403_st	GTGAGACTAGCGCCCACTAT	1623.8	YMR110C::chr00_9	uptag	1
tag_404_st	TACTGCGGACCTGGATCTAC	1494.3	YMR111C::chr00_9	uptag	1
tag_405_st	TACTGCTCACTACTATGTCG	1508.8	YMR112C::chr00_9	uptag	1
tag_406_st	TACTGTAGAGTCATAGCGAC	29.0	YMR113W::chr00_9	uptag	1
tag_407_st	TACTGTGGAGGATAGTCAAC	693.8	YMR114C::chr00_9	uptag	1
tag_408_st	TCGGTCTACGTCTGCTCAGT	35.0	YMR115W::chr00_9	uptag	1
tag_409_st	TCGGTGACTCGGCTAGTTCA	581.3	YMR116C::chr00_9	uptag	1
tag_410_st	TCGGTGCTAGATATTCTCAC	153.0	YMR117C::chr00_9	uptag	1
tag_411_st	TCGGTGGTACGTTCTAGCCT	650.0	YMR118C::chr00_15	uptag	1
tag_412_st	TTCATGTCAGTAGTCGATCC	389.0	YMR119W::chr00_15	uptag	1
tag_413_st	TTCCGCGACTGTGCGTAGTA	931.0	YMR119W-A::chr00_9	uptag	1
tag_414_st	TTCCGCGTAGAGGTAATAGA	348.0	YMR120C::chr00_9	uptag	1
tag_415_st	TTCCGTATATCTCCAGTCGA	475.5	YMR121C::chr00_9	uptag	1
tag_416_st	AAATTACCAAACGTCGTCCG	189.3	YMR122C::chr00_9	uptag	1
tag_417_st	AACAATACAACCGTCGGCGG	847.3	YMR123W::chr00_9	uptag	1
tag_418_st	AACAATCTAAACGTGCGTCC	677.0	YMR124W::chr00_9	uptag	1
tag_419_st	ACCTTTAGAAACAGAGTCGC	1247.5	YMR125W::chr00_9	uptag	1
tag_420_st	ACGAAACAATACTTCCGCTG	97.0	YMR126C::chr00_9	uptag	1
tag_157_st	TACTCGGCAACACTCTATGA	123.0	unassigned	unassigned	0
tag_158_st	TCGCTGTGACCATCGCTGTA	29.0	unassigned	unassigned	0
tag_159_st	TCGCTTCCACCAGTACGGTA	34.0	unassigned	unassigned	0
tag_160_st	TCGGACTATACGATCAGCGC	37.0	unassigned	unassigned	0
tag_161_st	TCGGACTTACGGATCGTCTA	64.0	unassigned	unassigned	0
tag_162_st	TTAGTTAGACTGCTCGATCC	85.8	unassigned	unassigned	0
tag_163_st	TTATACTTCACGGACGGCAC	59.0	unassigned	unassigned	0
tag_164_st	TTATAGCCGAAGGCAGGTAC	69.3	unassigned	unassigned	0
tag_165_st	TTATAGGCCTGTACGTGGTA	471.8	unassigned	unassigned	0
tag_166_st	AAACGTAAAGACTGCGCCGG	251.3	unassigned	unassigned	0
tag_167_st	AAACGTAGATACCGTGCGCC	60.0	unassigned	unassigned	0
tag_168_st	AAACTAGGATACCGTCGTCC	234.8	unassigned	unassigned	0
tag_169_st	ACCTCGAAAAAACGACCGGG	99.0	unassigned	unassigned	0
tag_170_st	ACCTCGACATATACACGTTG	207.5	unassigned	unassigned	0
tag_171_st	ACCTCGCAAGACGGTGAGAA	71.3	unassigned	unassigned	0
tag_172_st	ACCTCTAGCTACGAACATGG	125.3	unassigned	unassigned	0
tag_173_st	AGATTGTAAGAGGCAGACCG	239.5	unassigned	unassigned	0
tag_174_st	AGATTTGCAGAGATAACGCG	69.8	unassigned	unassigned	0
tag_175_st	AGCAAAGCATCAGTCCGTCG	101.0	unassigned	unassigned	0
tag_176_st	AGCACAAGATCTACGCGCTG	181.0	unassigned	unassigned	0
tag_177_st	ATAGCTCCATCCGCGTAGAA	271.3	unassigned	unassigned	0
tag_178_st	ATAGCTGTATCCCTTAGACC	42.5	unassigned	unassigned	0
tag_179_st	ATAGGAAGATGGACTCGTCT	357.3	unassigned	unassigned	0
tag_180_st	ATAGGACAAGTACACTTCCG	73.3	unassigned	unassigned	0
tag_181_st	CACCAGAACCTAGGCACAGT	70.0	unassigned	unassigned	0
tag_182_st	CACCAGTGATGAGATACCGC	196.3	unassigned	unassigned	0
tag_183_st	CACCGACAAGTCGTAGAGAG	347.3	unassigned	unassigned	0
tag_184_st	CACCGACGATGAAGGGTACT	103.3	unassigned	unassigned	0
tag_185_st	CCGTTAGTATGTACACATCC	61.0	unassigned	unassigned	0
tag_186_st	CCGTTCTAAAACGCAGAGAG	138.0	unassigned	unassigned	0
tag_187_st	CCGTTGTTATGTGATACACG	39.0	unassigned	unassigned	0
tag_188_st	CCGTTTCGAGCGCGAGTTAT	34.0	unassigned	unassigned	0
tag_189_st	CGGAGTATACAGGAATCTCA	31.0	unassigned	unassigned	0
tag_190_st	CGGAGTCTATTATACGTTCC	197.8	unassigned	unassigned	0
tag_191_st	CGGAGTTAAACGTAATCACG	46.8	unassigned	unassigned	0
tag_192_st	CGGATACAGGGAGACACTTA	32.0	unassigned	unassigned	0
tag_193_st	CTAGCGGTATGTAGGTTTCA	37.0	unassigned	unassigned	0
tag_194_st	CTAGCGTAAAAGATGTAGCG	303.3	unassigned	unassigned	0
tag_195_st	CTAGCGTCATGTCTCGCGTA	232.0	unassigned	unassigned	0
tag_196_st	CTAGCGTTAGATACGGAGAG	145.3	unassigned	unassigned	0
tag_197_st	CTGAATCCATTGTACGTGAC	126.3	unassigned	unassigned	0
tag_198_st	CTGACAGACCGCTACCGAAT	39.3	unassigned	unassigned	0
tag_199_st	CTGACATGATTGGAGACTAC	26.3	unassigned	unassigned	0
tag_200_st	CTGACCCTATTGTACGATAC	136.0	unassigned	unassigned	0
tag_201_st	GAAGTCGCCAACATAGCCTA	39.0	unassigned	unassigned	0
tag_202_st	GAAGTTGTACACACGTCGCC	136.0	unassigned	unassigned	0
tag_203_st	GAAGTTTACACACACTAGCC	31.0	unassigned	unassigned	0
tag_204_st	GAATACCGCCACAGCCGATA	42.0	unassigned	unassigned	0
tag_205_st	GCATACGACCTTACCACTGT	29.0	unassigned	unassigned	0
tag_206_st	GCATAGAGAGTACTCACTAC	34.0	unassigned	unassigned	0
tag_207_st	GCATAGTTAGGCCCACGTTA	46.3	unassigned	unassigned	0
tag_208_st	GCATCACAGGGTCAGACATA	34.0	unassigned	unassigned	0
tag_209_st	GGTCGTCCAGCGTATGACTA	30.3	unassigned	unassigned	0
tag_210_st	GGTCGTCTATTGTTCTGACA	29.0	unassigned	unassigned	0
tag_211_st	GGTCGTGCACCTACCGTTAT	37.0	unassigned	unassigned	0
tag_212_st	GGTCTAGCCGGACGTACTTT	568.8	unassigned	unassigned	0
tag_213_st	GTCTTGGACAATACGAGCGC	51.3	unassigned	unassigned	0
tag_214_st	GTCTTGTTAGCTCGCGTAGC	163.0	unassigned	unassigned	0
tag_215_st	GTCTTTATAGGTGTAGAGCC	77.0	unassigned	unassigned	0
tag_216_st	GTGAAGGCCCTAGATACAAC	130.3	unassigned	unassigned	0
tag_217_st	TACTCGTACGTCCGTAGATA	196.5	unassigned	unassigned	0
tag_218_st	TACTCGTGACCCCAGCGTAT	31.3	unassigned	unassigned	0
tag_219_st	TACTCGTTAGTACCGTCTAG	211.0	unassigned	unassigned	0
tag_220_st	TACTCTACGATCACTCGGGA	37.0	unassigned	unassigned	0
tag_221_st	TCGGAGTACCTTGAGTTATC	65.3	unassigned	unassigned	0
tag_222_st	TCGGAGTTACATATGTGTCC	33.0	unassigned	unassigned	0
tag_223_st	TCGGATAGCTGTGCGCTCTA	153.8	unassigned	unassigned	0
tag_224_st	TCGGATATAGTATGCGTCAG	48.0	unassigned	unassigned	0
tag_225_st	TTATCCGGCAAGAGTGCGTC	314.0	unassigned	unassigned	0
tag_226_st	TTATCGGACATCTCGTCAGC	86.0	unassigned	unassigned	0
tag_227_st	TTATCTGTACTCATCGAGGC	36.0	unassigned	unassigned	0
tag_228_st	TTATGATACACGTTCGGCAC	57.0	unassigned	unassigned	0
tag_229_st	AAACTCGTATACACGTTCCG	25.0	unassigned	unassigned	0
tag_230_st	AAACTCTAATCAGCTCTCGG	53.0	unassigned	unassigned	0
tag_231_st	AAAGACTAATCCTCCGCGTG	29.0	unassigned	unassigned	0
tag_232_st	ACCTCTCTATAGTACAAGCG	41.3	unassigned	unassigned	0
tag_233_st	ACCTGACAAGACTATACGGT	92.0	unassigned	unassigned	0
tag_234_st	ACCTGAGTATATACCACCGG	130.8	unassigned	unassigned	0
tag_235_st	ACCTGCGTATAGGATAGCAC	29.0	unassigned	unassigned	0
tag_236_st	AGCACAATATCGTACCGTCG	29.0	unassigned	unassigned	0
tag_237_st	AGCACGTTATATCTCCACAG	33.0	unassigned	unassigned	0
tag_238_st	AGCACTCAAGAGGACGACGT	127.0	unassigned	unassigned	0
tag_239_st	AGCACTCTATATGACTACCG	166.0	unassigned	unassigned	0
tag_240_st	ATAGGACTATCGAGGCGACC	27.0	unassigned	unassigned	0
tag_241_st	ATAGGCGTATCGACGTATAG	29.0	unassigned	unassigned	0
tag_242_st	ATAGGGCAAGGCACCGTAAC	239.0	unassigned	unassigned	0
tag_243_st	ATAGGTATATCGCAGTACGC	945.3	unassigned	unassigned	0
tag_244_st	CACCGGATATGACAGTCACG	146.3	unassigned	unassigned	0
tag_245_st	CACCGTCAAGTACTTGTAAG	27.0	unassigned	unassigned	0
tag_246_st	CACCGTCTAGCAAGAGTTAG	29.0	unassigned	unassigned	0
tag_247_st	CACCGTGGATGAGACTAGAC	859.5	unassigned	unassigned	0
tag_248_st	CCTACGTGATCTTCTACGAA	82.0	unassigned	unassigned	0
tag_249_st	CCTACTAGATCTTATGCTCG	925.3	unassigned	unassigned	0
tag_250_st	CCTACTCTATGGACTCGATA	34.0	unassigned	unassigned	0
tag_251_st	CCTACTGAACCTACATTCGA	26.8	unassigned	unassigned	0
tag_252_st	CGGATCGTATCTTTCGTACC	59.3	unassigned	unassigned	0
tag_253_st	CGGATGTTAGGAGAAGTTCA	48.0	unassigned	unassigned	0
tag_254_st	CGGATTCGACACAGCGACTA	39.0	unassigned	unassigned	0
tag_255_st	CGGCAGATACACGACTACCA	82.0	unassigned	unassigned	0
tag_256_st	CTAGCTGAAAAGATCGTACC	34.0	unassigned	unassigned	0
tag_257_st	CTAGGAAGCCTGTGACATAC	53.0	unassigned	unassigned	0
tag_258_st	CTAGGAGACTGCAGTCGATA	119.0	unassigned	unassigned	0
tag_259_st	CTAGGCATAGAGCTTACCGA	112.8	unassigned	unassigned	0
tag_260_st	CTGACGATAGCTACCTGAGG	59.8	unassigned	unassigned	0
tag_261_st	CTGACGGGAGACGATGTTAT	213.0	unassigned	unassigned	0
tag_262_st	CTGACTGAAAACTCGCTACG	521.0	unassigned	unassigned	0
tag_263_st	CTGAGAAGGAAGAGCACACT	33.0	unassigned	unassigned	0
tag_264_st	GAATACGTGAGAATATGCGC	31.0	unassigned	unassigned	0
tag_265_st	GAATACTTCCAGAGAGACCT	43.0	unassigned	unassigned	0
tag_266_st	GAATAGGTAGTACTACGACG	27.0	unassigned	unassigned	0
tag_267_st	GAATCAGTAAATCGACAGCC	34.3	unassigned	unassigned	0
tag_268_st	GCATCGCTAGCATAGTCAGA	32.8	unassigned	unassigned	0
tag_269_st	GCATGACTATTGTCGAGTAC	361.8	unassigned	unassigned	0
tag_270_st	GCATGGTGAGCGACAGTATA	39.0	unassigned	unassigned	0
tag_271_st	GCATTCAGAGATCTCGATAC	27.0	unassigned	unassigned	0
tag_272_st	GGTCTATAACTCTTTCGACG	28.0	unassigned	unassigned	0
tag_273_st	GGTCTCCACCCCAGTGTATA	34.0	unassigned	unassigned	0
tag_274_st	GGTCTCCCAGGACTGTGATA	33.0	unassigned	unassigned	0
tag_275_st	GGTCTCTGAGGAGTCGCTAT	414.5	unassigned	unassigned	0
tag_276_st	GTGAATGCCCGTACGACTTA	46.3	unassigned	unassigned	0
tag_277_st	GTGACAGTGCCAGATATAAC	57.8	unassigned	unassigned	0
tag_278_st	GTGACATGCCTGACCTCGAT	54.0	unassigned	unassigned	0
tag_279_st	GTGACCGTCACCACTGTATT	31.0	unassigned	unassigned	0
tag_280_st	TACTCTAGCCTACTTGATCC	28.0	unassigned	unassigned	0
tag_281_st	TACTCTCGAGTACGGCGTGA	198.0	unassigned	unassigned	0
tag_282_st	TACTCTCTACCGCCGAGGTA	31.0	unassigned	unassigned	0
tag_283_st	TACTCTGACACACTGTCGAG	45.3	unassigned	unassigned	0
tag_284_st	TCGGCTCACCTTCCGTAGTA	79.0	unassigned	unassigned	0
tag_285_st	TCGGCTTGAGGTGCTCGTAT	53.3	unassigned	unassigned	0
tag_286_st	TCGGGTCTACGATGCTCTAC	35.0	unassigned	unassigned	0
tag_287_st	TCGGTACACACTCTTATCGA	85.0	unassigned	unassigned	0
tag_288_st	TTATGCGTAGTGTCTCGCCA	30.0	unassigned	unassigned	0
tag_289_st	TTATGTCGAACTCCACGTAC	38.8	unassigned	unassigned	0
tag_290_st	TTATTCGAGACGCGGAGTAC	117.0	unassigned	unassigned	0
tag_291_st	TTCACGCGGACGCAGTATCT	28.3	unassigned	unassigned	0
tag_292_st	AAAGCACGATACCTCTGTCG	51.0	unassigned	unassigned	0
tag_293_st	AAAGGACTATACGCCGGTCG	163.3	unassigned	unassigned	0
tag_294_st	ACCTGGAGATAGCGTACACC	63.0	unassigned	unassigned	0
tag_295_st	ACCTGGTTATAGTACGACAC	184.3	unassigned	unassigned	0
tag_296_st	ACCTGTATATAGTGATCCGC	47.0	unassigned	unassigned	0
tag_297_st	ACCTTAACAGAGTCACAGGG	63.0	unassigned	unassigned	0
tag_298_st	AGCAGGTGATATCGTACTAC	36.0	unassigned	unassigned	0
tag_299_st	AGCAGTTTATCGCGCAAGAC	627.0	unassigned	unassigned	0
tag_300_st	AGCATACGATATTCACTCCG	28.0	unassigned	unassigned	0
tag_301_st	AGCATATAAGCACTGATCCG	50.3	unassigned	unassigned	0
tag_302_st	ATAGGTCGATCGAGAGACTC	71.0	unassigned	unassigned	0
tag_303_st	ATAGGTTCATCTAACGTGCC	27.0	unassigned	unassigned	0
tag_304_st	ATAGTAACCACAATACGCGC	197.5	unassigned	unassigned	0
tag_305_st	ATAGTAAGAGACCAGCCGCG	39.0	unassigned	unassigned	0
tag_306_st	CACCGTTCATGACGTTACAA	210.8	unassigned	unassigned	0
tag_307_st	CACCTAAGACACGATACCGT	106.0	unassigned	unassigned	0
tag_308_st	CACCTAGAAGTACATTACGG	84.3	unassigned	unassigned	0
tag_309_st	CACCTATGATGAGACTCACG	311.3	unassigned	unassigned	0
tag_310_st	CCTACTGTAGGAGCCAATAA	28.0	unassigned	unassigned	0
tag_311_st	CCTAGAGAAAAGATACTCGG	131.8	unassigned	unassigned	0
tag_312_st	CCTAGAGGAGAATCGACTAC	31.0	unassigned	unassigned	0
tag_313_st	CCTAGTAGATGCTCCACAGA	40.3	unassigned	unassigned	0
tag_314_st	CGGCAGTTAGCCACGAGTTA	34.0	unassigned	unassigned	0
tag_315_st	CGGCATGAAGTCTTCGAGAC	32.0	unassigned	unassigned	0
tag_316_st	CGGCCACGAGACGTATGTAT	32.3	unassigned	unassigned	0
tag_317_st	CGGCCAGTAGACGAGACTAT	88.0	unassigned	unassigned	0
tag_318_st	CTAGGGAAGGTGTCGTAACA	48.0	unassigned	unassigned	0
tag_319_st	CTAGGGCTATGTAGTGTATC	132.0	unassigned	unassigned	0
tag_320_st	CTAGGTTGAGATAGATGACG	53.0	unassigned	unassigned	0
tag_321_st	CTAGTAGAAAATCGTACCCG	60.0	unassigned	unassigned	0
tag_322_st	CTGAGAATAAGAGAGACGCC	30.0	unassigned	unassigned	0
tag_323_st	CTGAGACAGGTATCGACACA	30.0	unassigned	unassigned	0
tag_324_st	CTGAGAGTAGAGACTTGACA	60.3	unassigned	unassigned	0
tag_325_st	CTGAGATCAGAGCAGACTAG	148.3	unassigned	unassigned	0
tag_326_st	GAATGGAATGTACGACGACG	77.0	unassigned	unassigned	0
tag_327_st	GAATGGAGAAAGACGTTACC	29.0	unassigned	unassigned	0
tag_328_st	GAATGGGTAGTAATCGCGTC	32.0	unassigned	unassigned	0
tag_329_st	GAATGTAATCACGGCTACGA	44.0	unassigned	unassigned	0
tag_330_st	GCATTGATACAGAGCTAGTC	30.0	unassigned	unassigned	0
tag_331_st	GCCAATATGAGTGACGACGA	43.0	unassigned	unassigned	0
tag_332_st	GCCACGCACCCGAGTTTATA	32.0	unassigned	unassigned	0
tag_333_st	GCCACGTTAGATATTCTAGC	27.3	unassigned	unassigned	0
tag_334_st	GGTCTGTTAGGCATGTCGAT	44.0	unassigned	unassigned	0
tag_335_st	GGTCTTGTAGTCGACGCTAC	27.3	unassigned	unassigned	0
tag_336_st	GGTGAGACCAATGTATATCG	27.0	unassigned	unassigned	0
tag_337_st	GGTGAGCGAGCTGTACTCTA	184.0	unassigned	unassigned	0
tag_338_st	GTGACCTTAGGGTATAGTAG	207.5	unassigned	unassigned	0
tag_339_st	GTGACGAGCCTAGCATATCT	30.0	unassigned	unassigned	0
tag_340_st	GTGACGCTAGGTGAGCCTAA	39.0	unassigned	unassigned	0
tag_341_st	GTGACGTGAGCTGATGACTA	668.0	unassigned	unassigned	0
tag_342_st	TACTCTTACAGAGCGCGACG	39.3	unassigned	unassigned	0
tag_343_st	TACTGAGTCGACGCTCGGTA	213.0	unassigned	unassigned	0
tag_344_st	TACTGCACGAACTGTCAGCA	186.3	unassigned	unassigned	0
tag_345_st	TACTGCGACCTAGCGAGTCA	29.3	unassigned	unassigned	0
tag_346_st	TCGGTACGGATAGTCAAACT	27.0	unassigned	unassigned	0
tag_347_st	TCGGTACTGGTCCAGCGTTA	31.0	unassigned	unassigned	0
tag_348_st	TCGGTCCTAGGGTACTGTCT	563.3	unassigned	unassigned	0
tag_349_st	TCGGTCGGACCTAGTTATAT	47.0	unassigned	unassigned	0
tag_350_st	TTCAGATCCACAGCGTAGTC	59.0	unassigned	unassigned	0
tag_351_st	TTCAGTCGAAAGTCAGGGTA	41.0	unassigned	unassigned	0
tag_352_st	TTCAGTTAGGGGGCGTACAC	376.8	unassigned	unassigned	0
tag_353_st	TTCATAGAGACGTGAGCGAT	369.5	unassigned	unassigned	0
tag_354_st	AAAGTTCTATACCACGTCCG	77.0	unassigned	unassigned	0
tag_355_st	AAATAGACATCCGCTTCGCG	117.8	unassigned	unassigned	0
tag_356_st	ACCTTACGATATACAGCGCG	176.8	unassigned	unassigned	0
tag_357_st	ACCTTAGTATAGTGTAGCCC	84.3	unassigned	unassigned	0
tag_358_st	ACCTTCACATATACGACGGG	1145.3	unassigned	unassigned	0
tag_359_st	ACCTTTAACCACCAAGACGG	172.3	unassigned	unassigned	0
tag_360_st	AGCATGAACGAGACTACCTG	290.0	unassigned	unassigned	0
tag_361_st	AGCATTACATCCATACTGCG	112.0	unassigned	unassigned	0
tag_362_st	AGCCAAGAAGGAGAGCGTCT	87.0	unassigned	unassigned	0
tag_363_st	AGCCACGTATATCGTTAGAC	108.5	unassigned	unassigned	0
tag_364_st	ATAGTACGATCGATCCGTCA	91.3	unassigned	unassigned	0
tag_365_st	ATAGTCAACGGAGTCACACG	1062.8	unassigned	unassigned	0
tag_366_st	ATAGTCAGATCGATTGAGCC	340.0	unassigned	unassigned	0
tag_367_st	ATAGTCGTATCGCGAATACC	269.0	unassigned	unassigned	0
tag_368_st	CACCTCGTATGACGGGTACA	341.3	unassigned	unassigned	0
tag_369_st	CACCTGAGATGACGTAGTAC	437.8	unassigned	unassigned	0
tag_370_st	CACCTGCTAGCAAGTATAGA	53.0	unassigned	unassigned	0
tag_371_st	CACCTGTAAGTACTACTAGG	41.0	unassigned	unassigned	0
tag_372_st	CCTAGTCTATCTTATCGGAC	614.8	unassigned	unassigned	0
tag_373_st	CCTAGTGTATGCGAGTAGAA	1276.0	unassigned	unassigned	0
tag_374_st	CCTAGTTTATGTTACGCCAC	470.5	unassigned	unassigned	0
tag_375_st	CCTATACCAGACGTAGTAGA	255.5	unassigned	unassigned	0
tag_376_st	CGGCGAGTAGAATTCATAGA	45.3	unassigned	unassigned	0
tag_377_st	CGGCGTAGAGACTCATCAGA	838.3	unassigned	unassigned	0
tag_378_st	CGGCGTCCATGGTCGTTATA	158.3	unassigned	unassigned	0
tag_379_st	CGGCGTTAAACGCAGAGAAC	85.3	unassigned	unassigned	0
tag_380_st	CTAGTAGGATGTGCGATCAA	282.8	unassigned	unassigned	0
tag_381_st	CTAGTCACATTGGCGTAGAA	34.0	unassigned	unassigned	0
tag_382_st	CTAGTCAGAGCCGACAGTAG	42.0	unassigned	unassigned	0
tag_383_st	CTAGTCGTATGTAGTCGGAA	167.0	unassigned	unassigned	0
tag_384_st	CTGAGCATAGACTTCACGAT	50.3	unassigned	unassigned	0
tag_385_st	CTGAGCGTATGTGATTGTAC	34.0	unassigned	unassigned	0
tag_386_st	CTGAGGACAAATACCACAGT	42.3	unassigned	unassigned	0
tag_387_st	CTGAGGCAACTGTATTACGA	56.0	unassigned	unassigned	0
tag_388_st	GAATGTTACAACACTCCACG	72.0	unassigned	unassigned	0
tag_389_st	GACAATCTGATAGACCGACA	31.0	unassigned	unassigned	0
tag_390_st	GACACATCCACAGACTAGAG	43.0	unassigned	unassigned	0
tag_391_st	GACACCGCAAACCGAGTTAT	40.0	unassigned	unassigned	0
tag_392_st	GCCAGGAGAGGTAGATATTA	35.0	unassigned	unassigned	0
tag_393_st	GCCCAGTTAGATTACGTTAC	35.0	unassigned	unassigned	0
tag_394_st	GCCCGTGTATGTTGTAGTAA	133.0	unassigned	unassigned	0
tag_395_st	GCCCTACAGGGTGAGCTATA	43.3	unassigned	unassigned	0
tag_396_st	GGTGAGTACCCGCTCCATAT	91.0	unassigned	unassigned	0
tag_397_st	GGTGATGTAGGCTGCACTAT	51.0	unassigned	unassigned	0
tag_398_st	GGTGCCGTAGATGCTCGTAT	66.3	unassigned	unassigned	0
tag_399_st	GGTGCGTAAACTGTTGACTA	61.3	unassigned	unassigned	0
tag_400_st	GTGACTACCCGCTATGAGAT	29.0	unassigned	unassigned	0
tag_401_st	GTGACTAGCACGTAATTCTG	49.0	unassigned	unassigned	0
tag_402_st	GTGACTGTAGTACTTCCACG	57.0	unassigned	unassigned	0
tag_403_st	GTGAGACTACCGCCCACTAT	86.3	unassigned	unassigned	0
tag_404_st	TACTGCGGAGCTGGATCTAC	305.8	unassigned	unassigned	0
tag_405_st	TACTGCTCAGTACTATGTCG	115.0	unassigned	unassigned	0
tag_406_st	TACTGTAGACTCATAGCGAC	30.0	unassigned	unassigned	0
tag_407_st	TACTGTGGACGATAGTCAAC	47.0	unassigned	unassigned	0
tag_408_st	TCGGTCTACCTCTGCTCAGT	34.0	unassigned	unassigned	0
tag_409_st	TCGGTGACTGGGCTAGTTCA	232.3	unassigned	unassigned	0
tag_410_st	TCGGTGCTACATATTCTCAC	33.0	unassigned	unassigned	0
tag_411_st	TCGGTGGTAGGTTCTAGCCT	52.3	unassigned	unassigned	0
tag_412_st	TTCATGTCACTAGTCGATCC	38.3	unassigned	unassigned	0
tag_413_st	TTCCGCGACAGTGCGTAGTA	110.0	unassigned	unassigned	0
tag_414_st	TTCCGCGTACAGGTAATAGA	37.0	unassigned	unassigned	0
tag_415_st	TTCCGTATAACTCCAGTCGA	109.0	unassigned	unassigned	0
tag_416_st	AAATTACCATACGTCGTCCG	53.0	unassigned	unassigned	0
tag_417_st	AACAATACATCCGTCGGCGG	172.3	unassigned	unassigned	0
tag_418_st	AACAATCTATACGTGCGTCC	85.5	unassigned	unassigned	0
tag_419_st	ACCTTTAGATACAGAGTCGC	351.3	unassigned	unassigned	0
tag_420_st	ACGAAACAAAACTTCCGCTG	36.3	unassigned	unassigned	0
tag_421_at	ACCGTGACGTGTTCGTTCGT	46.0	unassigned	unassigned	0
tag_422_at	GGCAGACTATTTACGTTCGT	40.0	unassigned	unassigned	0
tag_423_at	GGTACTAGATTTCTCGGGCT	45.0	unassigned	unassigned	0
tag_424_at	TCTACGAAGTGTTAAGGGCT	52.0	unassigned	unassigned	0
tag_425_at	CGAGCTATGGTTCTTCGGCT	47.3	unassigned	unassigned	0
tag_426_at	CGTATCGAATTTGTGCGGCT	38.0	unassigned	unassigned	0
tag_427_at	CGGTGCTGAGTTGTCACTAT	61.0	unassigned	unassigned	0
tag_428_at	GTTCAGCCTCGTTACACTAT	37.0	unassigned	unassigned	0
tag_429_at	CTGCTTGTGGGTCGAACTAT	42.0	unassigned	unassigned	0
tag_430_at	GCGCGGTATGCGATTTATAT	29.0	unassigned	unassigned	0
tag_431_at	ACTCTTGCTCGTCGAAGGTG	58.0	unassigned	unassigned	0
tag_432_at	CGACGTATTGGTCCTTCGTG	31.0	unassigned	unassigned	0
tag_433_at	AGGCGATACTCTTATTCGTG	44.0	unassigned	unassigned	0
tag_434_at	GGTCTCCTCCTTCGTATAGG	41.0	unassigned	unassigned	0
tag_435_at	TTATCGACGCTTCGGACAGG	31.0	unassigned	unassigned	0
tag_436_at	TGTAAGACAGTTCGCACAGG	75.0	unassigned	unassigned	0
tag_437_at	ATCGTAGGCGCTTACACAGG	62.3	unassigned	unassigned	0
tag_438_at	GAGTATCTCTTTCTGACCCG	31.0	unassigned	unassigned	0
tag_439_at	ATAGAGACTTGTCGCACCCG	112.0	unassigned	unassigned	0
tag_440_at	TGATAGCTCTGTAACACCCG	28.0	unassigned	unassigned	0
tag_441_at	ATATACGAGTGTGTGTACCG	30.0	unassigned	unassigned	0
tag_442_at	TTCACTCGACTTACGGATAG	27.0	unassigned	unassigned	0
tag_443_at	GTCATAACCCTTAGCGATAG	52.0	unassigned	unassigned	0
tag_444_at	GCGGACTGATATTACGATAG	61.0	unassigned	unassigned	0
tag_445_at	GGTCCATCACTTGACGATAG	98.0	unassigned	unassigned	0
tag_446_at	TATACTACTCGTGGGCGCAG	125.0	unassigned	unassigned	0
tag_447_at	GTTGTCTATGGTATCCGCAG	78.0	unassigned	unassigned	0
tag_448_at	TTCATACGACTTAGCCGCAG	36.0	unassigned	unassigned	0
tag_449_at	ATTCTACACACTTGACGCAG	54.0	unassigned	unassigned	0
tag_450_at	AGGTAACTGTCTCTACTGTC	57.3	unassigned	unassigned	0
tag_451_at	GTACGAGTGATTAGACTGTC	105.5	unassigned	unassigned	0
tag_452_at	ATCTCGTCTGCGTAACTGTC	149.5	unassigned	unassigned	0
tag_453_at	CTACTGTCATGTCAACTGTC	49.3	unassigned	unassigned	0
tag_454_at	GCATATCGAGCTATACCGGC	102.0	unassigned	unassigned	0
tag_455_at	TTTCGTCTGAGTAGTACGGC	199.0	unassigned	unassigned	0
tag_456_at	ATCTAGCGTCGTGATACGGC	31.0	unassigned	unassigned	0
tag_457_at	CTATACTACATTAGGACGGC	104.0	unassigned	unassigned	0
tag_458_at	TACTGCACTCGTGGATAACC	67.3	unassigned	unassigned	0
tag_459_at	TAGTCCAGTGCGTCATAACC	46.0	unassigned	unassigned	0
tag_460_at	TCAGGTACGTCGTGAGAACC	116.0	unassigned	unassigned	0
tag_461_at	GAAGTGCAGTCTACTCAACC	53.0	unassigned	unassigned	0
tag_462_at	AGTAACTACGGTCCATGCAC	49.0	unassigned	unassigned	0
tag_463_at	ATACCTGACCGTAGTGGCAC	30.0	unassigned	unassigned	0
tag_464_at	TAACAGTGGAGTCTCGGCAC	53.0	unassigned	unassigned	0
tag_465_at	ATATACGCTAGTGGCGGCAC	31.0	unassigned	unassigned	0
tag_466_at	TAACTCTCAGTCACGGTCTA	44.3	unassigned	unassigned	0
tag_467_at	TCGCGCTGCAACTAGGTCTA	233.3	unassigned	unassigned	0
tag_468_at	GGATACGTGACTAAGGTCTA	132.8	unassigned	unassigned	0
tag_469_at	TGATCGTGCCGACTCGTCTA	54.3	unassigned	unassigned	0
tag_470_at	CCTGGAGACGAGTAATACGA	32.0	unassigned	unassigned	0
tag_471_at	TAACCAGTGAGACGTGACGA	103.5	unassigned	unassigned	0
tag_472_at	TACTCGCAGGATGCTGACGA	67.0	unassigned	unassigned	0
tag_473_at	GACTGAATCACGTATGACGA	31.0	unassigned	unassigned	0
tag_474_at	ACTAGGCGCAGCTACGAGAA	50.0	unassigned	unassigned	0
tag_475_at	TCCGCGCACGATATAGAGAA	184.0	unassigned	unassigned	0
tag_476_at	TCTGCACTAAGTCGAGAGAA	152.3	unassigned	unassigned	0
tag_477_at	GATACACGCGCTACGCAGAA	70.3	unassigned	unassigned	0
tag_478_at	CCAGACGAGTTTATGTGGTT	122.0	unassigned	unassigned	0
tag_479_at	GCACAGTCGTTTAGATGGTT	88.5	unassigned	unassigned	0
tag_480_at	CGCGGTACGTTTACTCGGTT	147.0	unassigned	unassigned	0
tag_481_at	ACGGCGTAGTTTCTCCGGTT	69.8	unassigned	unassigned	0
tag_482_at	GTACTAGCCTTTACAGTCGT	45.3	unassigned	unassigned	0
tag_483_at	GACGGTACGCTTGTTCTCGT	155.3	unassigned	unassigned	0
tag_484_at	GGCAGCATATTTACTCTCGT	43.0	unassigned	unassigned	0
tag_485_at	GTCAGCTAGTGTTCGCTCGT	136.0	unassigned	unassigned	0
tag_486_at	GCTAAGCTATTTACTGCGCT	89.3	unassigned	unassigned	0
tag_487_at	ACGTGTCGCTGTTATGCGCT	45.3	unassigned	unassigned	0
tag_488_at	GTATGTGCATTTCACGCGCT	53.3	unassigned	unassigned	0
tag_489_at	CGTGTAGACTGTTGTCCGCT	194.5	unassigned	unassigned	0
tag_490_at	GTTAGCGTGCGTTCCGATAT	29.0	unassigned	unassigned	0
tag_491_at	CGCGTCTTCCGTTACGATAT	37.0	unassigned	unassigned	0
tag_492_at	GGCGTATGGCTTAACGATAT	86.0	unassigned	unassigned	0
tag_493_at	CTATGCGCGGTTAGAGATAT	27.0	unassigned	unassigned	0
tag_494_at	GCTATACGTCTTATCGCGTG	38.0	unassigned	unassigned	0
tag_495_at	GTCATTAGTCTTCGAGCGTG	52.0	unassigned	unassigned	0
tag_496_at	GTGATATACAGTTGTCCGTG	36.3	unassigned	unassigned	0
tag_497_at	CGGTCTAGTAGTTATCCGTG	61.3	unassigned	unassigned	0
tag_498_at	TACTTGAACGCGAGTTAAGG	224.3	unassigned	unassigned	0
tag_499_at	CTCACTAGGTATGTGTAAGG	58.8	unassigned	unassigned	0
tag_500_at	ATACCGTGCCGTCTGTAAGG	466.3	unassigned	unassigned	0
tag_501_at	TCCGTATGATGTGTCTAAGG	77.0	unassigned	unassigned	0
tag_502_at	CTGTATAGTCGTATGTACCG	54.0	unassigned	unassigned	0
tag_503_at	TATGACTGTCGTGCGTACCG	76.0	unassigned	unassigned	0
tag_504_at	TGATATACACTTCCGTACCG	82.0	unassigned	unassigned	0
tag_505_at	ATAACCGTGTGGACGTACCG	266.3	unassigned	unassigned	0
tag_506_at	CCATACGTGAGTGTAGATAG	82.0	unassigned	unassigned	0
tag_507_at	CGTCACGCACTTGGAGATAG	108.0	unassigned	unassigned	0
tag_508_at	GTACTCTCACTTCGTCATAG	48.0	unassigned	unassigned	0
tag_509_at	ATATCGAGGTGGTCTCATAG	31.0	unassigned	unassigned	0
tag_510_at	TAACGCGATTCTCGACGCAG	29.0	unassigned	unassigned	0
tag_511_at	GTAGCTCATATTCCTAGCAG	49.0	unassigned	unassigned	0
tag_512_at	TCTCTAGTCGGTCTGAGCAG	36.0	unassigned	unassigned	0
tag_513_at	ATCAGTGCCTGTACGAGCAG	76.0	unassigned	unassigned	0
tag_514_at	CGCGAATAGTGTAAACTGTC	38.0	unassigned	unassigned	0
tag_515_at	AACGTGGTATGGTCTATGTC	65.5	unassigned	unassigned	0
tag_516_at	CGTGAGATGTCTACTATGTC	48.8	unassigned	unassigned	0
tag_517_at	TCTGAGTGGAGCTATATGTC	80.8	unassigned	unassigned	0
tag_518_at	TAGTACAGTGGTCTCACGGC	76.0	unassigned	unassigned	0
tag_519_at	CTGGATAGTAGTATAACGGC	58.3	unassigned	unassigned	0
tag_520_at	ATACATACAGGTGAGTAGGC	40.3	unassigned	unassigned	0
tag_521_at	GTCATCTACGGTATCTAGGC	56.0	unassigned	unassigned	0
tag_522_at	GAAGTACGCTCTAATCAACC	28.0	unassigned	unassigned	0
tag_523_at	ACTGAGTCATCGTAGCAACC	99.8	unassigned	unassigned	0
tag_524_at	TCGATCTGATAGCGGGTTAC	115.0	unassigned	unassigned	0
tag_525_at	GGTAGAGTCACCCACGTTAC	215.5	unassigned	unassigned	0
tag_526_at	TAAGTACACGGTCACGGCAC	121.0	unassigned	unassigned	0
tag_527_at	TAAGATCGCCGTCTAGGCAC	31.0	unassigned	unassigned	0
tag_528_at	TAATCAGACGGTCGAGGCAC	186.5	unassigned	unassigned	0
tag_529_at	GACTATCGCTATGCAGGCAC	64.0	unassigned	unassigned	0
tag_530_at	TAATGAGCGCCGTCCGTCTA	94.0	unassigned	unassigned	0
tag_531_at	AGTCATGCTCACTACGTCTA	31.0	unassigned	unassigned	0
tag_532_at	GCGTCCCGTCAATGAGTCTA	29.3	unassigned	unassigned	0
tag_533_at	AATCCCTCGTGTAGGTACGG	32.0	unassigned	unassigned	0
tag_534_at	TAAGCTGATTGTCGCTACGG	30.0	unassigned	unassigned	0
tag_535_at	GTCTGCATTGGTCACTACGG	91.8	unassigned	unassigned	0
tag_536_at	ACTCTAGGTGGTAATGTCCG	57.3	unassigned	unassigned	0
tag_537_at	TGTACTTCACTTGAGGTCCG	48.0	unassigned	unassigned	0
tag_538_at	CTATATGTCGGTGTCGTCCG	35.0	unassigned	unassigned	0
tag_539_at	TATAAGTCTGGTCGCGTCCG	62.0	unassigned	unassigned	0
tag_540_at	GTATGTCGCAGTCTGTCTAG	139.0	unassigned	unassigned	0
tag_541_at	TCGCTGTGAGATATGTCTAG	69.0	unassigned	unassigned	0
tag_542_at	GTATGTCAACTTCGGTCTAG	35.0	unassigned	unassigned	0
tag_543_at	CGCTCTCTGCATTAGTCTAG	36.0	unassigned	unassigned	0
tag_544_at	ATTACACTACCTTCGCAGAG	64.0	unassigned	unassigned	0
tag_545_at	ATGTCCGACGACTTCCAGAG	30.0	unassigned	unassigned	0
tag_546_at	CGTACTAGCTGTAGCCAGAG	39.0	unassigned	unassigned	0
tag_547_at	GATACTAACCCTTACCAGAG	33.0	unassigned	unassigned	0
tag_548_at	TCGTACACCGTATTGGAAAG	48.0	unassigned	unassigned	0
tag_549_at	TTTAGTGTCAGCGTCGAAAG	38.0	unassigned	unassigned	0
tag_550_at	GCGCTAGACTATTCACAAAG	41.0	unassigned	unassigned	0
tag_551_at	AATCGCGTGTCGGACTGTTC	34.8	unassigned	unassigned	0
tag_552_at	GATGCTCTGCGTAATAGTGC	67.3	unassigned	unassigned	0
tag_553_at	ATCTCCGTGAGTACGAGTGC	72.3	unassigned	unassigned	0
tag_554_at	GTATATGATAGTGCGTCTGC	46.0	unassigned	unassigned	0
tag_555_at	GTAGAGCTAATTCAGTCTGC	37.0	unassigned	unassigned	0
tag_556_at	GTGCGGGAATGTACTATACC	39.0	unassigned	unassigned	0
tag_557_at	GGACGACACATTCATATACC	25.0	unassigned	unassigned	0
tag_558_at	GTAAGAGTAGGTCGCATACC	56.0	unassigned	unassigned	0
tag_559_at	GGTGAGAGACATTACATACC	39.8	unassigned	unassigned	0
tag_560_at	TATGTCGGACCGTGTCAGAC	30.3	unassigned	unassigned	0
tag_561_at	GTGCTAACACATTCTCAGAC	45.3	unassigned	unassigned	0
tag_562_at	ACGTTGTTCTCTATGCAGAC	28.0	unassigned	unassigned	0
tag_563_at	ATAAGTACCGCGTGGCAGAC	86.0	unassigned	unassigned	0
tag_564_at	TAGGACTCGCCTGCAACGTA	111.0	unassigned	unassigned	0
tag_565_at	TGTACTCCTCGTCAAACGTA	40.0	unassigned	unassigned	0
tag_566_at	CTGCCGTGAAACGTGTAGTA	123.0	unassigned	unassigned	0
tag_567_at	CCCAGTAGTGCCGAGTAGTA	267.0	unassigned	unassigned	0
tag_568_at	TCATACGATGCTACGGGCGA	59.0	unassigned	unassigned	0
tag_569_at	TAAGACTACGCTCTCGGCGA	64.0	unassigned	unassigned	0
tag_570_at	TATAACAGAGTGCGCCGCGA	32.0	unassigned	unassigned	0
tag_571_at	TGTAGTCAACGTCACCGCGA	66.0	unassigned	unassigned	0
tag_572_at	CGCTTATAGTTTGGAACGGT	33.0	unassigned	unassigned	0
tag_573_at	GGTACGCCGTTTACTTAGGT	286.3	unassigned	unassigned	0
tag_574_at	ACCCGTGAGTGTTATTAGGT	27.0	unassigned	unassigned	0
tag_575_at	CGATGTCACTTTAGGTAGGT	29.0	unassigned	unassigned	0
tag_576_at	CGAGGTCTCTGTATAACTCT	26.0	unassigned	unassigned	0
tag_577_at	ACGGCGGCTTGTCGTTATCT	27.0	unassigned	unassigned	0
tag_578_at	GAACGTCCATTTCCGTATCT	31.0	unassigned	unassigned	0
tag_579_at	GGCGCTATGGTTAAGTATCT	37.0	unassigned	unassigned	0
tag_580_at	CGTGCAGTCGTTGCGTCTAT	206.0	unassigned	unassigned	0
tag_581_at	GGATCGTGCGTTAAGTCTAT	79.0	unassigned	unassigned	0
tag_582_at	GCAACTATCGTTCGCTCTAT	29.0	unassigned	unassigned	0
tag_583_at	GGTACGCTCGTTGACTCTAT	69.0	unassigned	unassigned	0
tag_584_at	CAGTATCTGAGTTACGTGTG	39.0	unassigned	unassigned	0
tag_585_at	ACGTCATTCGAGTTAGTGTG	83.3	unassigned	unassigned	0
tag_586_at	ACGCTGTCTCTTCGAGTGTG	117.3	unassigned	unassigned	0
tag_587_at	GGCTATCGTCTTACAGTGTG	40.0	unassigned	unassigned	0
tag_588_at	GTAGATACGCTTGAATACGG	55.3	unassigned	unassigned	0
tag_589_at	TCTAGTATGGCTTCTGACGG	97.3	unassigned	unassigned	0
tag_590_at	TCTTACGCAGAGTTCGACGG	86.0	unassigned	unassigned	0
tag_591_at	ATCTGAGTCTGTATCGACGG	41.0	unassigned	unassigned	0
tag_592_at	TTGTACGAGCTTAGCGTCCG	149.0	unassigned	unassigned	0
tag_593_at	TATTAGTCGCCCTTAGTCCG	114.0	unassigned	unassigned	0
tag_594_at	CGACACTTACTTATAGTCCG	38.3	unassigned	unassigned	0
tag_595_at	ACTAGCGATTGTCGAGTCCG	67.0	unassigned	unassigned	0
tag_596_at	TCGGTGATGATTCAGTCTAG	37.0	unassigned	unassigned	0
tag_597_at	CGTGATTGAAGTGTCTCTAG	36.0	unassigned	unassigned	0
tag_598_at	GGCGGTATCATTATCTCTAG	25.0	unassigned	unassigned	0
tag_599_at	GGAACTCGTATTAGCTCTAG	92.0	unassigned	unassigned	0
tag_600_at	TACAAGCCTTCTCGACAGAG	38.0	unassigned	unassigned	0
tag_601_at	TGTACTCGGTATTCACAGAG	32.0	unassigned	unassigned	0
tag_602_at	TGTGCGACACTTGAACAGAG	186.3	unassigned	unassigned	0
tag_603_at	CCTGTGATATGTCGTAAGAG	38.0	unassigned	unassigned	0
tag_604_at	TACACTCGTGAGCAGGGTTC	34.0	unassigned	unassigned	0
tag_605_at	ACTCGATGTGACAGGCGTTC	53.0	unassigned	unassigned	0
tag_606_at	CGGTACTGTCAGCATAGTTC	31.3	unassigned	unassigned	0
tag_607_at	TATACCTGTGCGCGGAGTTC	105.0	unassigned	unassigned	0
tag_608_at	GTAATCACTGGTCGCTCTGC	53.0	unassigned	unassigned	0
tag_609_at	GATATGCGTCCGTACTCTGC	59.0	unassigned	unassigned	0
tag_610_at	GCGTATATGATGCTATCTGC	26.8	unassigned	unassigned	0
tag_611_at	ATATCAGTGCGTCGTGCTGC	43.0	unassigned	unassigned	0
tag_612_at	TAAGGCGTGCGCGTAATACC	46.0	unassigned	unassigned	0
tag_613_at	TTGATGCTACGTCTCTGACC	36.0	unassigned	unassigned	0
tag_614_at	TAACGACGATGTGGCTGACC	128.0	unassigned	unassigned	0
tag_615_at	TACTACTGGCGTGACTGACC	294.0	unassigned	unassigned	0
tag_616_at	ATGCAGACTGGTACGCAGAC	88.0	unassigned	unassigned	0
tag_617_at	TAGACATCGCGTCAGCAGAC	36.8	unassigned	unassigned	0
tag_618_at	ACGTACCGGAATGTCCAGAC	32.0	unassigned	unassigned	0
tag_619_at	GGATACTGATCTCTCCAGAC	30.0	unassigned	unassigned	0
tag_620_at	TCACGCCGGTAGCAGTAGTA	76.0	unassigned	unassigned	0
tag_621_at	AAGACGCCGTACCGCTAGTA	97.0	unassigned	unassigned	0
tag_622_at	AGTGCCGCGAGTACCTAGTA	60.3	unassigned	unassigned	0
tag_623_at	ATCGACAGGTAGGCATAGTA	39.0	unassigned	unassigned	0
tag_624_at	CTAAAGTCAGGTAGACGCGA	55.0	unassigned	unassigned	0
tag_625_at	GTGACCTACAGTACACGCGA	44.0	unassigned	unassigned	0
tag_626_at	TATGTACCACCGTAACGCGA	166.0	unassigned	unassigned	0
tag_627_at	TAAGATTACGGTGAACGCGA	37.0	unassigned	unassigned	0
tag_628_at	CCGACTTAGTGTTCGTAGGT	79.0	unassigned	unassigned	0
tag_629_at	TACGGCTGATCGAGAGTCTA	47.0	unassigned	unassigned	0
tag_630_at	TACAGTGAGCCGCATGACGA	39.0	unassigned	unassigned	0
tag_631_at	ACGTGCGACAGTAATGACGA	28.0	unassigned	unassigned	0
tag_632_at	ATCACCGAAGGTACGGACGA	352.3	unassigned	unassigned	0
tag_633_at	TTACCAGCGAGTCAGGACGA	36.0	unassigned	unassigned	0
tag_634_at	AGTCACTACGCTCGCAAGAA	285.8	unassigned	unassigned	0
tag_635_at	GAACTCGACCACTATGTCAA	49.0	unassigned	unassigned	0
tag_636_at	GTACACTGCACGCAAGTCAA	444.5	unassigned	unassigned	0
tag_637_at	GTAGGCGACCTGACTCTCAA	207.0	unassigned	unassigned	0
tag_638_at	CACGTATGGTTTAGACGGTT	60.3	unassigned	unassigned	0
tag_639_at	CGTCTACGGTTTGCCAGGTT	37.3	unassigned	unassigned	0
tag_640_at	GACCGGCACGTTCTTTCGTT	137.0	unassigned	unassigned	0
tag_641_at	ACGGACAGTTGTTAGTCGTT	105.0	unassigned	unassigned	0
tag_642_at	AGTGTAGCCTTTCGCCTCGT	32.3	unassigned	unassigned	0
tag_643_at	GGACTTGACTTTAACCTCGT	27.3	unassigned	unassigned	0
tag_644_at	GGCAATCCGTTTGTACTCGT	65.0	unassigned	unassigned	0
tag_645_at	GGAGCGTCATTTCTACTCGT	46.0	unassigned	unassigned	0
tag_646_at	CGACCTATATTTAGTCCGCT	26.0	unassigned	unassigned	0
tag_647_at	ACGTATGTCTGGTTGCCGCT	34.0	unassigned	unassigned	0
tag_648_at	TTATCGAGCTGTTCGCCGCT	101.0	unassigned	unassigned	0
tag_649_at	AGTATCGGTTGTGTCCCGCT	81.0	unassigned	unassigned	0
tag_650_at	CGGATAGTCGGTTCAGATAT	37.8	unassigned	unassigned	0
tag_651_at	GCGCTCGACGTTAAAGATAT	99.8	unassigned	unassigned	0
tag_652_at	GTGCTCGCGGTTACTCATAT	62.0	unassigned	unassigned	0
tag_653_at	CGATTGCGCGTTGTGCATAT	27.0	unassigned	unassigned	0
tag_654_at	ACGTAATTGTGTATGCCGTG	98.3	unassigned	unassigned	0
tag_655_at	CGTGTCTCTACGTTACCGTG	299.5	unassigned	unassigned	0
tag_656_at	TACGTGGTGTCTATACCGTG	35.0	unassigned	unassigned	0
tag_657_at	TTCTCACCTAGTTGACCGTG	180.3	unassigned	unassigned	0
tag_658_at	TGTCGTCTACTTCGATAAGG	50.3	unassigned	unassigned	0
tag_659_at	GTCGTACCACTTATTGAAGG	72.3	unassigned	unassigned	0
tag_660_at	TTCTCTCTAGTGCGCGAAGG	48.5	unassigned	unassigned	0
tag_661_at	TTAGGTCAGCCTTAGTACCG	51.0	unassigned	unassigned	0
tag_662_at	GTGCGTAAGATTAAGTACCG	284.3	unassigned	unassigned	0
tag_663_at	TTAGCACAGCTTCGATACCG	101.3	unassigned	unassigned	0
tag_664_at	TCCTTAGGTAGAGTTGACCG	56.0	unassigned	unassigned	0
tag_665_at	TCTGCACGACTTGCTCATAG	60.0	unassigned	unassigned	0
tag_666_at	GGGCTACGACTTAATCATAG	33.8	unassigned	unassigned	0
tag_667_at	CTCGGTCGGTATTCGCATAG	32.0	unassigned	unassigned	0
tag_668_at	GTACTGATGATTCCGCATAG	52.3	unassigned	unassigned	0
tag_669_at	ATACTCGCGTGTCAGAGCAG	88.3	unassigned	unassigned	0
tag_670_at	CGTGAGACGACTTCAAGCAG	226.8	unassigned	unassigned	0
tag_671_at	GGTAGTCTCAAGTATTCCAG	61.3	unassigned	unassigned	0
tag_672_at	TTAAGTCGCCGTGTGTCCAG	53.3	unassigned	unassigned	0
tag_673_at	TGAGCTGGTACTCTGATGTC	36.0	unassigned	unassigned	0
tag_674_at	TATGGCCTGTCGTCGATGTC	42.0	unassigned	unassigned	0
tag_675_at	GATCTATCTGCTGCGATGTC	33.0	unassigned	unassigned	0
tag_676_at	CTACGCAGTGGTACGATGTC	657.0	unassigned	unassigned	0
tag_677_at	TGATATAGTAGTCGCTAGGC	58.0	unassigned	unassigned	0
tag_678_at	TCGCTCGTCGGTAAATAGGC	32.3	unassigned	unassigned	0
tag_679_at	TAACCCGTAGGTAGTAAGGC	80.0	unassigned	unassigned	0
tag_680_at	AAGTAGTCTCCGACATTCGC	32.0	unassigned	unassigned	0
tag_681_at	TCATCCGTGAGAGGAGTTAC	41.0	unassigned	unassigned	0
tag_682_at	TGGTACTGACAGGTGCTTAC	42.0	unassigned	unassigned	0
tag_683_at	TAGTACGTCTAGCCGCTTAC	76.0	unassigned	unassigned	0
tag_684_at	GCGATAGTACAGTAGCTTAC	39.8	unassigned	unassigned	0
tag_421_at	ACCGTGACGTCTTCGTTCGT	41.3	unassigned	unassigned	0
tag_422_at	GGCAGACTATATACGTTCGT	33.0	unassigned	unassigned	0
tag_423_at	GGTACTAGATATCTCGGGCT	35.0	unassigned	unassigned	0
tag_424_at	TCTACGAAGTCTTAAGGGCT	34.3	unassigned	unassigned	0
tag_425_at	CGAGCTATGGATCTTCGGCT	33.3	unassigned	unassigned	0
tag_426_at	CGTATCGAATATGTGCGGCT	41.0	unassigned	unassigned	0
tag_427_at	CGGTGCTGAGATGTCACTAT	39.3	unassigned	unassigned	0
tag_428_at	GTTCAGCCTCCTTACACTAT	31.0	unassigned	unassigned	0
tag_429_at	CTGCTTGTGGCTCGAACTAT	181.3	unassigned	unassigned	0
tag_430_at	GCGCGGTATGGGATTTATAT	29.0	unassigned	unassigned	0
tag_431_at	ACTCTTGCTCCTCGAAGGTG	36.0	unassigned	unassigned	0
tag_432_at	CGACGTATTGCTCCTTCGTG	32.8	unassigned	unassigned	0
tag_433_at	AGGCGATACTGTTATTCGTG	29.0	unassigned	unassigned	0
tag_434_at	GGTCTCCTCCATCGTATAGG	39.3	unassigned	unassigned	0
tag_435_at	TTATCGACGCATCGGACAGG	32.0	unassigned	unassigned	0
tag_436_at	TGTAAGACAGATCGCACAGG	45.3	unassigned	unassigned	0
tag_437_at	ATCGTAGGCGGTTACACAGG	34.3	unassigned	unassigned	0
tag_438_at	GAGTATCTCTATCTGACCCG	28.0	unassigned	unassigned	0
tag_439_at	ATAGAGACTTCTCGCACCCG	33.0	unassigned	unassigned	0
tag_440_at	TGATAGCTCTCTAACACCCG	27.0	unassigned	unassigned	0
tag_441_at	ATATACGAGTCTGTGTACCG	26.0	unassigned	unassigned	0
tag_442_at	TTCACTCGACATACGGATAG	32.0	unassigned	unassigned	0
tag_443_at	GTCATAACCCATAGCGATAG	33.0	unassigned	unassigned	0
tag_444_at	GCGGACTGATTTTACGATAG	35.0	unassigned	unassigned	0
tag_445_at	GGTCCATCACATGACGATAG	37.3	unassigned	unassigned	0
tag_446_at	TATACTACTCCTGGGCGCAG	34.0	unassigned	unassigned	0
tag_447_at	GTTGTCTATGCTATCCGCAG	36.0	unassigned	unassigned	0
tag_448_at	TTCATACGACATAGCCGCAG	38.0	unassigned	unassigned	0
tag_449_at	ATTCTACACAGTTGACGCAG	38.8	unassigned	unassigned	0
tag_450_at	AGGTAACTGTGTCTACTGTC	27.0	unassigned	unassigned	0
tag_451_at	GTACGAGTGAATAGACTGTC	29.0	unassigned	unassigned	0
tag_452_at	ATCTCGTCTGGGTAACTGTC	43.0	unassigned	unassigned	0
tag_453_at	CTACTGTCATCTCAACTGTC	30.0	unassigned	unassigned	0
tag_454_at	GCATATCGAGGTATACCGGC	31.0	unassigned	unassigned	0
tag_455_at	TTTCGTCTGACTAGTACGGC	35.0	unassigned	unassigned	0
tag_456_at	ATCTAGCGTCCTGATACGGC	29.0	unassigned	unassigned	0
tag_457_at	CTATACTACAATAGGACGGC	33.0	unassigned	unassigned	0
tag_458_at	TACTGCACTCCTGGATAACC	28.0	unassigned	unassigned	0
tag_459_at	TAGTCCAGTGGGTCATAACC	38.0	unassigned	unassigned	0
tag_460_at	TCAGGTACGTGGTGAGAACC	34.0	unassigned	unassigned	0
tag_461_at	GAAGTGCAGTGTACTCAACC	39.0	unassigned	unassigned	0
tag_462_at	AGTAACTACGCTCCATGCAC	41.3	unassigned	unassigned	0
tag_463_at	ATACCTGACCCTAGTGGCAC	28.0	unassigned	unassigned	0
tag_464_at	TAACAGTGGACTCTCGGCAC	39.0	unassigned	unassigned	0
tag_465_at	ATATACGCTACTGGCGGCAC	35.0	unassigned	unassigned	0
tag_466_at	TAACTCTCAGACACGGTCTA	46.0	unassigned	unassigned	0
tag_467_at	TCGCGCTGCATCTAGGTCTA	58.0	unassigned	unassigned	0
tag_468_at	GGATACGTGAGTAAGGTCTA	45.0	unassigned	unassigned	0
tag_469_at	TGATCGTGCCCACTCGTCTA	33.0	unassigned	unassigned	0
tag_470_at	CCTGGAGACGTGTAATACGA	33.0	unassigned	unassigned	0
tag_471_at	TAACCAGTGACACGTGACGA	28.0	unassigned	unassigned	0
tag_472_at	TACTCGCAGGTTGCTGACGA	39.0	unassigned	unassigned	0
tag_473_at	GACTGAATCAGGTATGACGA	31.0	unassigned	unassigned	0
tag_474_at	ACTAGGCGCACCTACGAGAA	51.3	unassigned	unassigned	0
tag_475_at	TCCGCGCACGTTATAGAGAA	64.3	unassigned	unassigned	0
tag_476_at	TCTGCACTAACTCGAGAGAA	35.3	unassigned	unassigned	0
tag_477_at	GATACACGCGGTACGCAGAA	42.0	unassigned	unassigned	0
tag_478_at	CCAGACGAGTATATGTGGTT	50.8	unassigned	unassigned	0
tag_479_at	GCACAGTCGTATAGATGGTT	56.3	unassigned	unassigned	0
tag_480_at	CGCGGTACGTATACTCGGTT	43.0	unassigned	unassigned	0
tag_481_at	ACGGCGTAGTATCTCCGGTT	55.5	unassigned	unassigned	0
tag_482_at	GTACTAGCCTATACAGTCGT	37.0	unassigned	unassigned	0
tag_483_at	GACGGTACGCATGTTCTCGT	55.0	unassigned	unassigned	0
tag_484_at	GGCAGCATATATACTCTCGT	37.0	unassigned	unassigned	0
[truncated: 63,120 more rows]
