# Supplementary material for: A comparative analysis of DNA barcode microarray feature size
Source: BMC Genomics. 2009 Oct 13;10:471. doi: 10.1186/1471-2164-10-471 (PMC2765990; doi:10.1186/1471-2164-10-471)
Supplement: Additional file 1 — supplementary_data. A collection of processed microarray data corresponding to the experiments from the manuscript. Experimental details are included in the individual file names within the collection. [file 1471-2164-10-471-S1.ZIP › Experiment_1_TAG4_DMSO.tab]

tag_9679_st	CCAAGCAATCTTAATGACCG	2090	1807	1728	1991	1706	YKL117W::chr11_2	downtag	1
tag_6595_st	ATGGCCTAACATTATCTCGC	1581	1640	1690	1620	1555	YCL011C::chr3_1	downtag	1
tag_2543_st	ATGACTCCAACGCCGTGAGA	377	482	308	409	350	YLR020C::chr12_1	uptag	1
tag_734_st	CTAGTTCGACGGCAATATAC	1022	1078	1220	1091	1104	YMR149W::chr13_4	uptag	1
tag_6498_st	AGAACAGGAACATCGCTGCC	688	626	792	750	699	YCL010C::chr3_1	uptag	1
tag_12127_st	GGTGATTCAGCGAGCCTACT	65	80	67	96	69	YML103C::chr00_9	downtag	1
tag_3204_st	CGCATTAGAGACAGATCGAG	1304	1314	1480	1439	1246	YOR076C::chr15_1	downtag	1
tag_15353_st	ATTCACCGAACGGGACTGAC	100	96	95	76	74	unassigned	unassigned	0
tag_1042_st	CGAAGCTCACGTAAGTCAAG	2812	2817	2724	2971	2967	YHL021C::chr8_1	downtag	1
tag_16634_st	GTTAGCGCAGAGGCTCCAT	169	167	138	167	158	YHR186C::chr8_3	uptag	1
tag_3576_st	CTGTCGTCACCAGCATGTAG	855	785	632	799	844	YCR052W::chr00_1	downtag	1
tag_12617_st	GTTCCAGGATACGTGAGTCA	73	65	83	79	74	unassigned	unassigned	0
tag_10460_st	CTCTGAATAGGAGGCAATAG	4325	4247	4482	4822	4499	YFL034C-A::chr00_2	downtag	1
tag_3772_st	TACCCGGTCGAGAGGTCTAT	1323	1161	1176	1322	1315	YPL120W::chr16_2	downtag	1
tag_6782_st	GATGACATGGCACGAGCTTC	419	402	390	407	358	unassigned	unassigned	0
tag_4417_st	TCGACCCGCCTGTAGTAGTA	1175	1115	1093	1077	1163	YOR137C::chr15_2	uptag	1
tag_7976_st	CTCCGCCCAATGAGATAGAA	2691	2323	2915	2929	2546	YLR179C::chr12_3	downtag	1
tag_12623_st	GTTCGACATTTAGGCAGAAG	73	93	68	44	70	unassigned	unassigned	0
tag_3027_st	TGCGTCCACTGTCGCTGATA	1581	1505	1547	1549	1499	YOL080C::chr15_5	downtag	1
tag_14180_st	TGCAGTGGAGGTCTCTACTC	76	64	73	83	60	unassigned	unassigned	0
tag_6457_st	AATTAGGTAAAGCTCGACCC	1045	1155	1047	1197	1044	YBR237W::chr2_4	downtag	1
tag_14461_st	TGTCATTAGATGGAGTGCTC	81	122	59	68	59	unassigned	unassigned	0
tag_12101_st	GGTCCGTGAATTTATGTCAG	1174	1195	1164	1230	1270	YOL135C::chr00_6	downtag	1
tag_4077_st	ACCGAGACAAATAGTCGCCG	87	105	120	132	96	YJR055W::chr00_13	uptag	1
tag_618_st	GTCTGGACATTCCGGTACGT	1073	977	1062	1065	999	YER089C::chr00_17a	uptag	1
tag_7312_st	CTAGCTTACAATGCTCCATG	69	84	70	82	73	YDR105C::chr4_4	uptag	1
tag_5401_st	TAACCGTGTGCAGATCGGAT	1564	1530	1564	1614	1515	YHR203C::chr8_3	uptag	1
tag_7490_st	TTACTTTGATATGCGGAGCG	475	452	513	520	493	YDR187C::chr4_5	uptag	1
tag_15727_st	GAGTAGAGACGATGATCTTC	78	86	78	64	62	unassigned	unassigned	0
tag_4273_st	CGCTCGGGAAGGTACTATAA	62	79	89	75	83	YIR009W::chr9_2	uptag	1
tag_11183_st	GATTGTACGCACCGAGAGCA	866	763	792	841	644	YNR040W::chr14_4	uptag	1
tag_1141_st	AACTACGTCAAAGCACCGGG	1875	1833	1727	1647	1633	YPL252C::chr16_1	uptag	1
tag_5465_st	TCATGCGACGGGTGATCTCT	70	48	78	56	105	YHR026W::chr00_10	downtag	1
tag_12758_st	TAACTCTTCTCACTCGGAGG	114	97	65	105	86	unassigned	unassigned	0
tag_16513_st	TCGGGGGTACTTCGAGTTCA	641	685	644	656	702	YPL255W::chr16_1	uptag	1
tag_3453_st	ATTACTAGAACGTCCACGAC	119	108	122	126	118	YCL001W-A::chr00_1	uptag	1
tag_3197_st	ATGTCTGTAACGCTCCTACG	1635	1633	1680	1671	1680	YOR069W::chr15_1	downtag	1
tag_121_st	CACATTATACGACCACAGTG	221	254	225	227	179	YER171W::chr00_5	uptag	1
tag_8319_st	AAGTGGCAACAAGCAGGCTC	1031	899	984	1042	983	YDR443C::chr4_8	downtag	1
tag_10694_st	GAAAGAGTTAGGAATCGCCT	1604	1649	1565	1648	1593	YPR085C::chr16_4	downtag	1
tag_7280_st	CCTTACCCAAGTCTATATGG	301	332	320	335	348	YDR073W::chr4_4	uptag	1
tag_15986_st	GTTATTTGACGGCACGCACG	77	74	58	65	49	unassigned	unassigned	0
tag_6910_st	TATGTTACTCCGCATGAGCC	840	967	773	925	1088	YDL133W::chr4_2	uptag	1
tag_5493_st	TCGGGCACGTCCCTATGTAT	57	69	44	60	57	unassigned	unassigned	0
tag_9665_st	CATTGTTACAGAATCCTCGC	1847	1699	1782	1813	1936	YKL103C::chr11_2	downtag	1
tag_14083_st	TGAGCCACCGGGTCAGATTA	82	57	56	74	79	unassigned	unassigned	0
tag_11963_st	GGCTTGGACGCATTGATAAC	704	701	637	650	691	YOL093W::chr00_6	uptag	1
tag_13179_st	TAGTATCCACTCCCGTGAGA	70	115	61	64	85	unassigned	unassigned	0
tag_11213_st	GCAATCTGCCGGAAGCTATG	3204	2832	3253	3399	3432	YNL023C::chr14_4	downtag	1
tag_8494_st	GGCTTGAATTTCTATGACGC	2566	2498	2468	2391	2542	YGL087C::chr7_1	uptag	1
tag_7852_st	TTCCGACGTTCTGGCAGGAT	222	257	229	227	257	unassigned	unassigned	0
tag_7526_st	AAACCGAGAAACCGGCCTGT	1731	1633	1574	1661	1529	YDR223W::chr4_5	uptag	1
tag_12807_st	TAAGTTGGTGCATACGTCTC	75	58	57	73	73	unassigned	unassigned	0
tag_13844_st	TCGTTTATACTGGTAGGGAC	93	62	68	67	77	unassigned	unassigned	0
tag_15397_st	CACTATATCAGAAGATCGGC	124	119	112	106	125	unassigned	unassigned	0
tag_14916_st	TTGACTCTTCTCCCGGTAGG	37	58	46	48	46	unassigned	unassigned	0
tag_6633_st	CAGAAGATAATATGCTCGCC	1622	1710	1494	1667	1603	YCL050C::chr3_1	downtag	1
tag_16990_st	GCATTAGAAGGTCTGGCTA	845	740	663	531	696	YBR012C::chr2_2	uptag	1
tag_13136_st	TAGGAGCCATGCGCCCTTAA	62	64	69	69	59	unassigned	unassigned	0
tag_1433_st	ACGCTCGCAAAGGTCGTACA	3040	3089	2801	2987	2932	YNL303W::chr14_1	downtag	1
tag_3615_st	AGTTACGGAACCGCACGACA	372	394	365	427	409	YPL182C::chr16_2	uptag	1
tag_4451_st	TACGGTGTAGCAGGTACTTC	83	86	93	105	101	YOR171C::chr15_2	uptag	1
tag_8284_st	TTGGTGCTAGTCATCCACAA	56	93	57	72	77	YDR506C::chr4_8	uptag	1
tag_12950_st	TACCTGGCATGACGCGATAT	79	88	85	76	62	unassigned	unassigned	0
tag_16791_st	AGACTAAGACGAGCCCTCT	525	491	547	515	412	YIL131C::chr9_2	downtag	1
tag_16343_st	GCTCCAAGCCTTTGAGAGTA	323	365	247	410	279	YBR049C::chr2_2	uptag	1
tag_3069_st	GTTGTGTGACATTCGTCGCA	2569	2491	2494	2562	2380	YOR037W::chr15_1	uptag	1
tag_5370_st	GTCTTCGAGGAGGATTCTAT	198	203	207	237	192	unassigned	unassigned	0
tag_731_st	CGGCTCCTAAGTATTATCAC	510	500	532	550	480	YMR146C::chr13_4	uptag	1
tag_11304_st	GCATATAATGATTTCGCCCG	1260	1175	1141	1234	1108	YGR268C::chr00_3	uptag	1
tag_4517_st	ATGGCTTTAACTCTCACACG	2185	1899	1981	1957	1956	YOR141C::chr15_2	downtag	1
tag_13789_st	TCGCTTTGACCTCTTCAGAA	47	87	67	74	74	unassigned	unassigned	0
tag_4033_st	CCGATTGTACGAGAGAATGA	600	540	575	606	560	YJR011C::chr00_13	uptag	1
tag_7536_st	AAGCGGGCAAACGATATGCT	2274	2257	2260	2248	2129	YDR233C::chr4_5	uptag	1
tag_5961_st	GCGCCGGTAATCCTATGTAA	1133	1234	1206	1210	1190	YBR032W::chr2_2	uptag	1
tag_11561_st	GCTAAGTTGGGAGACCTACT	1627	1582	1727	1682	1603	YNR054C::chr00_4	uptag	1
tag_5772_st	CGGATGGAATACGATATGCA	1515	1559	1606	1621	1609	YBL050W::chr2_1	uptag	1
tag_11109_st	GATCATCCACATATCACTGG	173	134	174	193	154	YNL013C::chr14_4	uptag	1
tag_5078_st	CAGCACCGAAGCAGAAGTCT	559	550	537	572	727	YLR059C::chr12_2	downtag	1
tag_5695_st	CCCTTACTAACTGTCAGGAA	1122	1136	1169	1267	1197	YNL077W::chr14_3	downtag	1
tag_193_st	CTAGCGGTAAGTAGGTTTCA	340	403	382	397	369	unassigned	unassigned	0
tag_14073_st	TGAGAGCTGGATCGCATTCC	226	194	243	191	253	unassigned	unassigned	0
tag_15779_st	GCCACGCGAATGTAGTAGAA	83	90	83	63	64	unassigned	unassigned	0
tag_5441_st	TAGTGTTTACGGGCCGACAT	1942	1900	1970	2046	1993	YHR161C::chr8_3	downtag	1
tag_14006_st	TGAAATCAGTTTGAGGCAGC	111	127	110	79	98	unassigned	unassigned	0
tag_11744_st	GGACAGACGTTGACCAGCTA	82	57	110	103	71	unassigned	unassigned	0
tag_16991_st	CTTTAGCTCACGCAGTGTG	111	121	139	95	144	YPR052C::chr16_4	downtag	1
tag_12130_st	GGTGCCGGACATCAAATATA	1918	1968	1877	1798	1837	unassigned	unassigned	0
tag_15443_st	CCACCGAACTCGATTGAAAT	75	84	88	87	96	unassigned	unassigned	0
tag_12427_st	GTCTCCTTACGGCGAATGTG	72	68	67	59	68	unassigned	unassigned	0
tag_2175_st	TCTTCGATATGATAGCGTCG	1945	1758	1815	1812	1922	YIL007C::chr9_1	downtag	1
tag_3662_st	TGTAGTCGATAGGGCCTTAC	1859	1788	1807	1835	1889	YPL134C::chr00_8	uptag	1
tag_7437_st	TATTTACCTTCCGACTCAGG	784	686	678	789	807	YDR135C::chr4_4	downtag	1
tag_1305_st	GTACCTCACTCTACGTGGAG	670	786	723	800	669	YNL335W::chr14_1	uptag	1
tag_4648_st	CGCTTCCTACACTATATTGG	1481	1551	1480	1607	1455	YOR272W::chr00_17b	uptag	1
tag_2079_st	AATACACTAAAGCTCGGTCC	145	177	154	155	150	unassigned	unassigned	0
tag_10342_st	CTACTTAATTGAGACGACGG	3317	3090	3091	3316	3314	YCR106W::chr00_2	uptag	1
tag_3593_st	TAATTCGAGTAGAGCGCGAC	2137	2061	1971	2088	2026	YCR073C::chr00_16a	downtag	1
tag_6507_st	AGATAAGCAACATCCTGTCC	79	63	62	75	68	unassigned	unassigned	0
tag_11802_st	GGAGTAAGTTTCGGCACCCA	84	57	58	83	86	unassigned	unassigned	0
tag_576_st	AGAGTTATACAGAGACCTCG	348	250	244	279	263	YER053C::chr5_3	uptag	1
tag_6380_st	TTCCGTGCATAGTATAGGGA	3454	3229	2936	3280	3236	YBR256C::chr2_4	uptag	1
tag_4856_st	TAGCACCACTCTACTTGAGG	48	70	52	80	55	YDL227C::ctrl_47	uptag	0
tag_3150_st	CCAGGTAGACAGACATACTC	1386	1287	1206	1200	1397	YOR022C::chr15_1	downtag	1
tag_9089_st	GGCGTTTAATTGGCCTGAAA	2453	2628	2558	2697	2744	YGR035C::chr7_4	downtag	1
tag_8060_st	GCGTCATCAATTTCGCACAA	351	332	310	374	325	YDR376W::chr4_7	uptag	1
tag_10904_st	GACGCAATCGCCACTAGATG	361	313	360	300	382	YPR201W::chr16_5	downtag	1
tag_2055_st	GACTTCGCAATCGGCACGTA	2890	2625	2753	2725	2807	YJL048C::chr10_2	downtag	1
tag_15050_st	TTTAAGATTGTTCGCGGGAC	44	63	82	46	82	unassigned	unassigned	0
tag_2236_st	AGTAAGGGAACATCGGTATC	3319	3240	3271	3274	3606	YIL067C::chr9_1	downtag	1
tag_9154_st	ACTGTAAATCCCACCAAGGG	2359	2644	2450	3129	2781	YGR100W::chr7_4	downtag	1
tag_579_st	AGATACTTAACCATAGCGCC	411	387	354	451	366	YER056C::chr5_3	uptag	1
tag_13997_st	TCTTTATTAGAGTGAGGGCC	253	71	68	60	91	unassigned	unassigned	0
tag_13889_st	TCTATTGTACTGGCGAGCAC	167	165	163	159	205	unassigned	unassigned	0
tag_7647_st	GCGCCCTTACAGGCTTAGAT	120	109	132	126	123	YDR248C::chr4_6	uptag	1
tag_4008_st	TACGACATGGTAGGACGCTA	3151	3079	3101	3404	3136	YJL014W::chr00_13	uptag	1
tag_2312_st	ATACGTTTAAGCACGCACAC	2237	2236	2311	2471	2151	YEL047C::chr5_2	uptag	1
tag_15936_st	GTAGGACCGGATCGTATCTC	72	71	55	61	55	unassigned	unassigned	0
tag_16134_st	TCTTTGTACTGGTCCCACGA	57	38	36	62	49	unassigned	unassigned	0
tag_16828_st	GTCTCTTACAGCGCCAGGT	101	79	124	95	92	YML035C::chr00_14	downtag	1
tag_16153_st	TGCCAGGCCGCGTATCTTTA	58	57	82	84	84	unassigned	unassigned	0
tag_12383_st	GTCCTTGACCGCAGGCTTTA	71	62	84	89	80	YJL184W::chr00_14	uptag	1
tag_7106_st	ACATTGCACCAACACTAGGG	1225	1136	1206	1258	1319	YDL233W::chr4_3	uptag	1
tag_14462_st	TGTCATTGAGTATGCAGTGC	55	59	59	49	78	unassigned	unassigned	0
tag_3177_st	TATTAGATACTGGACTCGCG	570	548	628	543	541	YOR049C::chr15_1	downtag	1
tag_4149_st	ATTTGAGCAACGGTTACGAC	2273	2475	2215	2228	2386	YJR031C::chr00_13	downtag	1
tag_17092_st	GGCCAATTCTGGTACGCTA	1832	1843	1629	1619	1782	YDR399W::chr4_7	uptag	1
tag_7919_st	CCCACGCCAAGGATAGGATA	350	261	238	373	296	YLR218C::chr12_3	uptag	1
tag_16173_st	TGGCGAGGATTGATCTCCAA	49	53	49	88	97	unassigned	unassigned	0
tag_3427_st	GTCCGCTGACCGTAGTCTAT	418	455	436	494	434	YBR275C::chr00_16a	uptag	1
tag_14352_st	TGGCGTTCAGAGTGCTCATT	64	69	62	56	63	unassigned	unassigned	0
tag_9811_st	CCGATGAACTCTGCCAGGAA	438	386	350	503	484	YKR028W::chr00_14	uptag	1
tag_6716_st	CGTTTCACAATGGAGGACAC	2324	2071	2081	2274	2006	YDL036C::chr4_1	uptag	1
tag_16630_st	TCTGGGACGTTGCGCTTTA	1395	1393	1430	1455	1465	YJL197W::chr10_1	uptag	1
tag_13208_st	TAGTTACACTTCTTGACGGG	58	65	76	84	62	unassigned	unassigned	0
tag_1447_st	CAGACGAACTTAGATCACCG	3810	3856	3864	3802	3819	YNL289W::chr14_1	downtag	1
tag_10367_st	CTATACACATTTCACAGGCG	396	390	360	370	403	YFR033C::chr00_2	uptag	1
tag_3635_st	CTCCACATACCTGTAGATAG	217	182	190	203	227	YPL161C::chr16_2	uptag	1
tag_14127_st	TGATCTATATGCCGACTCCA	87	64	60	124	87	unassigned	unassigned	0
tag_5011_st	ACGACAAACAGAGGGCCGTT	186	149	174	235	154	YLR088W::chr12_2	uptag	1
tag_11980_st	GGGACTTTACTCACCAGAGA	215	167	145	196	178	YOL110W::chr00_6	uptag	1
tag_2483_st	ACTACTCGAAAGTCGGATAC	84	83	68	81	69	YLL027W::chr12_1	uptag	1
tag_8309_st	AACGGAAGAAACTTGCGCCC	1743	1586	1667	1799	1787	YDR531W::chr4_8	uptag	1
tag_10893_st	GACCTTCACACCGTTTGATA	1905	1910	1759	1906	1897	YPR190C::chr16_5	downtag	1
tag_3903_st	ACCCTAGAACACGACGAGGT	869	933	878	913	941	YNL237W::chr14_2	downtag	1
tag_16476_st	ATATCTCTAACGCGCATAG	1738	1576	1664	1498	1601	YAL013W::chr1_1	uptag	1
tag_5092_st	CATCGCAACGTCGCTGAAAT	1057	974	1078	1066	950	YLR073C::chr12_2	downtag	1
tag_16176_st	TGGGAGGGCCTATCCATCTA	64	42	46	67	51	unassigned	unassigned	0
tag_13114_st	TAGCCTATATCCGAGACTAC	72	75	83	111	79	unassigned	unassigned	0
tag_15328_st	ATCTGCCGAACCTCTTATAG	73	84	81	83	88	unassigned	unassigned	0
tag_5511_st	TGACATGCCGCAGTAGCTCT	70	64	67	76	82	unassigned	unassigned	0
tag_9122_st	ACATAAAGAGATTTCCGCCC	1843	1706	1574	1783	1702	YGR068C::chr7_4	downtag	1
tag_14144_st	TGATTGCCACTGCTCATACG	110	96	67	77	81	unassigned	unassigned	0
tag_6575_st	ATCGGAATAACGGTGAAGCC	289	249	206	255	216	YCR015C::chr3_1	uptag	1
tag_5678_st	CCAGTGGTAATAATCCGACA	1758	1686	1801	1812	1713	YNL094W::chr14_3	downtag	1
tag_5928_st	GCACGGCCAATTACTCGATA	528	485	531	566	519	YBR001C::chr2_2	uptag	1
tag_9836_st	CCGGAATTAACGTATCTCAC	1511	1578	1511	1629	1601	unassigned	unassigned	0
tag_336_st	GGTGAGACCTATGTATATCG	80	54	77	78	68	unassigned	unassigned	0
tag_15154_st	TTTGAGCCCTGGACTGGCAA	166	171	133	110	119	unassigned	unassigned	0
tag_9215_st	AGGGTGTAACATTAACCGCA	1858	1725	1706	1766	1884	YGR161C::chr7_5	uptag	1
tag_16988_st	CCGCAGTAACACTTGCACG	2467	2280	2329	2039	2340	YER046W::chr00_10	downtag	1
tag_2705_st	CGATCCGTAAGGAGGTCACA	231	292	202	256	249	YOR344C::chr15_4	uptag	1
tag_8438_st	CGGGTGGGAAATAAACTTAC	161	211	193	165	191	YGL030W::chr7_1	uptag	1
tag_3839_st	TGTCGGCCAGAGTCTCGTAT	64	67	69	79	55	YNL205C::chr14_2	uptag	1
tag_11208_st	GCAATCCACTACCGGAGTTG	402	405	411	434	431	YNL016W::chr14_4	downtag	1
tag_899_st	AACCAAGTAAACTCTCGTCG	3139	3161	3136	3173	3240	YMR213W::chr13_4	downtag	1
tag_6326_st	TGGTCGATACGGTTGCTCAA	76	91	91	56	71	unassigned	unassigned	0
tag_1532_st	ACGGATACAACAGGATCGCC	265	299	257	307	330	YMR270C::chr13_5	uptag	1
tag_8093_st	GGGTGTTGACCGCATCCTTA	664	650	578	785	731	YDR409W::chr4_7	uptag	1
tag_2391_st	CAGTGTTCAAGATCCTAGAC	677	725	718	803	701	unassigned	unassigned	0
tag_11639_st	GCTGATTCATACTACCTCGA	1505	1506	1451	1586	1448	YLR460C::chr00_4	downtag	1
tag_14347_st	TGGCCTTGACGTGTTGTCCA	61	84	53	63	91	unassigned	unassigned	0
tag_15276_st	AGGCTTCAACATCGACACAG	63	80	68	79	89	unassigned	unassigned	0
tag_2594_st	ATGAGGAGAACGTAGTATCC	2665	2468	2529	2521	2402	YLL042C::chr12_1	downtag	1
tag_5733_st	CGAAGTCAAGGCCACCAGTA	214	182	211	160	160	YBL011W::chr2_1	uptag	1
tag_5467_st	TCATTCTCAGTACCTGCGGT	80	73	78	54	83	unassigned	unassigned	0
tag_5256_st	GCTCATTGACACTGCGCTAT	2987	2665	2860	2953	2932	YPL076W::chr16_3	downtag	1
tag_9195_st	AGGAAATCAGTGGAACCCGC	2314	2297	2256	2357	2147	YGR141W::chr7_5	uptag	1
tag_6719_st	CTAGCATTAAGTCATGTGCC	2695	2791	2727	2657	2441	YDL039C::chr4_1	uptag	1
tag_9112_st	AATTCATGCAACACCGCAGG	487	445	464	406	631	YGR058W::chr7_4	downtag	1
tag_10239_st	CGTGATGTACCAGATGCACA	585	538	410	674	562	YLR330W::chr12_5	downtag	1
tag_13210_st	TAGTTAGAGGGACTGCTTCA	46	71	63	63	58	unassigned	unassigned	0
tag_14267_st	TGCTCACATGGTGCGAGTCA	60	46	45	60	55	unassigned	unassigned	0
tag_2718_st	GCTCTTATACTCGACATGAC	1905	1808	1735	1891	2034	unassigned	unassigned	0
tag_4625_st	CCTTAGTAATCCATAGGACG	2390	2492	2374	2549	2383	YOR249C::chr15_3	uptag	1
tag_3833_st	TCCACGGAGTCGGAGTTACT	111	110	93	86	92	YNL211C::chr14_2	uptag	1
tag_8026_st	GATTGGTGAATGTAGCCTCA	1403	1396	1432	1498	1425	YDR339C::chr4_7	uptag	1
tag_10029_st	CGATGTCAACTTATTTCCCG	1111	1211	1194	1135	1157	YLR312W-A::chr12_4	uptag	1
tag_2511_st	GCTCGACGACGCTCATGTAT	408	380	319	350	386	YLL055W::chr12_1	uptag	1
tag_10554_st	CTGTGGTTAATGGGCAATCT	2066	1815	2239	2223	1965	YPR039W::chr16_4	uptag	1
tag_13908_st	TCTCCTAGAGCGCGGCATAT	59	49	58	74	65	unassigned	unassigned	0
tag_12587_st	GTTAGCATAGCGGAGCTTAA	281	283	266	324	264	unassigned	unassigned	0
tag_5216_st	GAGCACCTAGCACGATCAAT	964	893	1107	969	1120	YPL020C::chr16_3	uptag	1
tag_3750_st	CTCCGACTACATCAGATTAG	465	387	370	338	452	YPL142C::chr16_2	downtag	1
tag_12586_st	GTTAGCAGCAGGGATTCTCA	90	80	74	64	82	unassigned	unassigned	0
tag_8405_st	CAGCCAGGAAGAGGTAATCC	207	209	178	219	189	YDR531W::chr4_8	downtag	1
tag_14068_st	TGAGACGCCCGCGCTATTTA	41	63	48	46	52	unassigned	unassigned	0
tag_13444_st	TCACGCTGGCCCGTTAGTTA	139	119	165	132	118	unassigned	unassigned	0
tag_13389_st	TATTTACACTGGGCCACACT	75	63	65	49	57	unassigned	unassigned	0
tag_898_st	AACATTCAACAACGTCGCGG	146	169	222	223	148	unassigned	unassigned	0
tag_2757_st	CGATGACAATTAGGTACACG	5975	5753	5844	6028	5885	YOR301W::chr15_4	downtag	1
tag_9252_st	AGTGCGTTACAAGAAGCAGT	2767	2404	2598	2546	2562	YGR198W::chr7_5	uptag	1
tag_16241_st	TTGCCGCACTTCTCGGTAAA	49	77	41	62	52	unassigned	unassigned	0
tag_1258_st	TCGTTTACCTGTCGCGCTGA	1486	1410	1404	1397	1421	YPL230W::chr16_1	downtag	1
tag_10373_st	CTATCTTCAATACGTGCCAG	163	182	190	201	177	YFR039C::chr00_14	uptag	1
tag_5624_st	ATGATCCGAACGGCAGCACA	123	185	173	177	188	YNL051W::chr00_16b	uptag	1
tag_6629_st	CACGGATTAAGAGGAGCACC	1796	1658	1797	1873	1807	unassigned	unassigned	0
tag_16894_st	CGATGGACAAGTAGTCACA	804	734	687	759	804	YOR354C::chr15_4	downtag	1
tag_3410_st	CGCCTGACACCGAGTGATAT	2620	2467	2505	2514	2524	YHR134W::chr8_2	downtag	1
tag_13600_st	TCCAGCTAATGTTTCTCAGC	81	77	58	90	61	unassigned	unassigned	0
tag_15218_st	ACAGTTGGAAAGCCGAGTAC	156	98	81	119	144	unassigned	unassigned	0
tag_507_st	CTATCTCCAAGTGCGTGACG	2501	2655	2545	2782	2549	YAR007C::chr1_1	uptag	1
tag_4679_st	CTCAATAGATTATAGGCGCG	560	497	524	545	449	YOR207C::chr15_3	downtag	1
tag_11760_st	GGACGAGCGCGACACTTAAA	64	72	57	63	66	unassigned	unassigned	0
tag_8105_st	GTCCTCTCACCTTATTGGGA	904	856	855	930	896	unassigned	unassigned	0
tag_6020_st	GGCCTGGTACGCGATCTTAA	3757	3747	3764	3818	3703	YBL104C::chr2_2	downtag	1
tag_11137_st	GATGACTCAATGTGACTCAG	1533	1504	1488	1570	1496	YNL044W::chr14_4	uptag	1
tag_5569_st	TTCGTCTTAGCCTGGAGCGT	343	360	310	320	381	YNL107W::chr00_16b	uptag	1
tag_16156_st	TGCCGGTCACGTTTAGGCTA	61	84	101	64	55	unassigned	unassigned	0
tag_8583_st	TTTGCTTGAGCTGCTGCGAC	604	571	605	629	649	YGL080W::chr7_1	downtag	1
tag_13785_st	TCGCTGTTAGCACGGGTCAT	50	52	50	80	78	unassigned	unassigned	0
tag_16967_st	ACTTCCCTAGACTTGTTCGG	374	291	298	350	350	unassigned	unassigned	0
tag_13271_st	TATCAGTCATGCTCAGCGAA	72	76	80	74	65	unassigned	unassigned	0
tag_9833_st	CCGGAACGATTGCTAAGAAT	1958	1995	1883	2009	1926	YKR050W::chr11_3	uptag	1
tag_5598_st	AGGCTCCTAAATTGCGTACA	2447	2353	2375	2483	2438	YNL078W::chr00_16b	uptag	1
tag_2662_st	GAGCGTGGACGATATACACT	130	135	125	134	86	YOR302W::chr15_4	uptag	0
tag_6352_st	TGTTCGCGCCCTCGATGTTA	536	502	427	549	469	YBR228W::chr2_4	uptag	1
tag_4444_st	CTTGTCTGACCGCACAGTAG	88	77	87	106	73	YOR164C::chr15_2	uptag	1
tag_15820_st	GCGTAGAGAATGTGCTTACC	59	58	63	78	75	unassigned	unassigned	0
tag_16449_st	GAACTTCTAAGTTACTCTCC	1209	1254	1243	1288	1159	YOR353C::chr15_4	uptag	1
tag_5464_st	TCATCGAGATCGGCCACTGT	1507	1329	1213	1643	1459	YHR184W::chr8_3	downtag	1
tag_9398_st	ATTACAGAACCTTCCCTGAG	1102	1101	1086	1137	1094	YKL029C::chr11_1	uptag	1
tag_14295_st	TGCTTGTAGCCCATTCGAGT	67	100	63	65	121	unassigned	unassigned	0
tag_6137_st	TACCGAGCCGGACCGTTAAA	112	75	67	92	82	YBR110W::chr2_3	uptag	1
tag_10842_st	GACACCTATGTAGCAATGAC	2835	2738	2530	2755	2634	unassigned	unassigned	0
tag_7744_st	TCATCACGCTTTCCGAGGAT	2264	2154	1917	2195	2218	YDR249C::chr4_6	downtag	1
tag_4577_st	CATAGTCTAAGCCACATCAG	115	124	137	152	129	YOR201C::chr15_3	uptag	1
tag_2541_st	ATGACGTTAAGCGCGAAGAC	1249	1076	1169	1231	1307	YLR018C::chr12_1	uptag	1
tag_15598_st	CTAGTGTCAAGTCCGTAGAC	101	83	77	80	62	unassigned	unassigned	0
tag_7294_st	CGCTTTATAGAATGATCGGG	2007	2166	1948	2012	2071	YDR087C::chr4_4	uptag	1
tag_8015_st	GAGTTTCCAATCTCTCCAGA	430	538	461	507	516	YLR218C::chr12_3	downtag	1
tag_15878_st	GGCGCTCCACGCTTGTTATA	90	76	79	83	65	unassigned	unassigned	0
tag_9880_st	CCTAATCAAGGTGACAGCAC	126	145	117	123	96	YKR001C::chr11_3	downtag	1
tag_11466_st	GCGAGTCGAGGCCATATCAT	3896	4081	4103	4172	4079	YKR070W::chr00_3	downtag	1
tag_6537_st	AGGCTTGAACATCACATACC	2015	2033	1986	2053	1966	YCL050C::chr3_1	uptag	1
tag_14762_st	TTCACTCGCCGCGTAGGATT	67	72	69	99	59	unassigned	unassigned	0
tag_5113_st	CCGTCTGAAGCGACCTTAAT	1407	1474	1513	1547	1574	YLR094C::chr12_2	downtag	1
tag_16329_st	CGATCAAGTGGTCACAATTT	63	68	54	67	77	YLR308W::chr12_4	uptag	1
tag_10547_st	CTGTCTGGACCATAGCAGCA	620	722	717	555	732	YPR032W::chr16_4	uptag	1
tag_5938_st	GCATGGTTACCTACGCCAGA	71	99	70	130	107	YBR011C::chr2_2	uptag	1
tag_5794_st	CGTCTTTCAAGTCAGGCGAA	1535	1612	1750	1699	1597	YBL072C::chr2_1	uptag	1
tag_6540_st	AGGGCCGTAAAGTTGTTATC	1467	1261	1244	1346	1320	YCL053C::chr3_1	uptag	1
tag_1030_st	AGCGTTACAACAAGTGGACC	4921	4785	5201	4943	5155	YHL033C::chr8_1	downtag	1
tag_12466_st	GTGATATTACATTTGGCGCG	1823	1563	1720	1925	2008	YMR322C::chr00_17b	uptag	1
tag_4369_st	AGACTCGAACATACACGCGG	87	72	85	91	73	YIR009W::chr9_2	downtag	1
tag_8987_st	CAAATTGCCTGACAAGATCC	2306	2006	2080	2191	2000	YGR029W::chr7_4	uptag	1
tag_1407_st	GACGCAGTACATCGCACGTT	2709	2595	2609	2695	2472	YNL329C::chr14_1	downtag	1
tag_10203_st	CGTACTTGACATCACCAGTG	576	485	476	605	494	YLR390W::chr12_5	uptag	1
tag_2232_st	AATGAGTAACACCCGACCGT	3224	3217	3323	3334	3251	YIL063C::chr9_1	downtag	1
tag_1080_st	TTTACGACTTGTGAGGACGC	2802	2814	2741	2909	2757	YHR017W::chr00_8	downtag	1
tag_7710_st	GTGGACGCCCATCCGATTAT	272	264	297	329	242	YDR311W::chr4_6	uptag	1
tag_4025_st	AGAAGCCCAACACGGTCTAG	264	292	275	376	230	YJR004C::chr00_13	uptag	1
tag_6522_st	AGCGGAGGAACCAGTAATCC	1367	1332	1160	1169	1150	YDR071C::chr00_11	uptag	1
tag_14844_st	TTCGCCATAGTCCACTTGAA	78	80	64	59	66	unassigned	unassigned	0
tag_5812_st	CTCACTCAAGTCTCTGGAAA	50	57	85	91	72	YBL090W::chr2_1	uptag	1
tag_13734_st	TCGAGGCCCGACCTTTGTTT	54	52	48	61	49	unassigned	unassigned	0
tag_9975_st	CGAACTGTATTCAAGGAGGA	2180	2320	2084	2355	2296	YLR258W::chr12_4	uptag	1
tag_1788_st	CGACGTGAAGCTACGGTAAC	83	82	67	123	79	unassigned	unassigned	0
tag_2229_st	AATCCCTGAAACTAGACTCG	3271	3161	3179	3182	3147	YIL060W::chr9_1	downtag	1
tag_5737_st	CGAGGACAAGTGATGACCCA	2272	2196	2133	2182	2308	YBL015W::chr2_1	uptag	1
tag_12310_st	GTATGCAGAGCTTCAGAGCA	145	158	142	158	133	YML023C::chr00_11	downtag	1
tag_14395_st	TGGTCGGGAGTAACATAAAC	49	70	76	73	52	unassigned	unassigned	0
tag_1694_st	GACGTGACACTCGTGCATAC	87	119	80	77	69	unassigned	unassigned	0
tag_515_st	GACATAGACCATACCACGTT	1150	1030	1099	1169	955	YAR020C::chr1_1	uptag	1
tag_15073_st	TTTAGATACTTCTGGGCCGA	51	88	56	64	103	unassigned	unassigned	0
tag_9738_st	CCATCATGCCACGAGAATGT	177	187	176	179	163	YKL176C::chr11_2	downtag	1
tag_15868_st	GGCATCCGACCCTGGTATTT	55	42	59	80	45	unassigned	unassigned	0
tag_13828_st	TCGTGACTATGGTCCAGCCA	68	65	65	79	103	unassigned	unassigned	0
tag_12229_st	GTACACGGACTGCCAGCATA	96	81	90	66	84	unassigned	unassigned	0
tag_10879_st	GACCCAGTACCATAGGCAGT	1671	1753	1462	1761	2072	YPR176C::chr16_5	downtag	1
tag_1801_st	GCGTATGTACTAGGAAGAAC	2210	2165	2288	2370	2308	YJL208C::chr10_1	downtag	1
tag_3208_st	CGTGTAGAAGCTGTGTACCA	445	442	482	506	466	unassigned	unassigned	0
tag_14984_st	TTGGCAGGCCCGCTGATTTA	45	46	49	49	36	unassigned	unassigned	0
tag_16251_st	TTGTATTGAGCGTGGCCTCC	432	461	413	494	442	unassigned	unassigned	0
tag_9765_st	CCCATACGACACAATGTAGG	1950	1562	1744	1772	2021	YKL203C::chr11_3	uptag	1
tag_12315_st	GTATGTTACTATATGCCCGG	1596	1532	1586	1510	1586	unassigned	unassigned	0
tag_15146_st	TTTCTGTAGCTGTCGGAAGC	81	63	62	58	58	unassigned	unassigned	0
tag_10740_st	GAAGATCCGATAATGCAGTC	2940	2873	2978	2908	2908	YPR133C::chr16_5	uptag	1
tag_1421_st	TAGCTCTACGCATTTACGTG	51	51	69	75	79	unassigned	unassigned	0
tag_15480_st	CCGGAGGTACGAATAGCAAT	65	89	82	75	64	unassigned	unassigned	0
tag_11360_st	GCCAGAATGAGTAGGACCAT	1150	1080	1025	1152	1078	YIR043C::chr00_17b	uptag	1
tag_7866_st	TTGTCTCCAGGGCGCGTTAT	519	468	435	515	410	YLR165C::chr12_3	uptag	1
tag_15439_st	CCAAGGGAATATAAGCTCCT	45	76	84	57	59	unassigned	unassigned	0
tag_13491_st	TCAGCCATCATGCGGCGTTA	80	80	117	86	75	unassigned	unassigned	0
tag_458_st	GGTTATCCACGAGTGCAGTA	411	416	454	457	419	YAL045C::chr1_1	uptag	1
tag_13068_st	TAGAGAGCCGAGGTATCTTC	70	67	72	62	66	unassigned	unassigned	0
tag_14024_st	TGACATAGTCCCACTGTTCA	82	66	65	66	67	unassigned	unassigned	0
tag_8605_st	AAGTTTCAACAAGCCATCCG	257	300	268	239	490	YGL102C::chr7_2	uptag	1
tag_5657_st	CAGTGACTAAGATGCCCACA	1143	1158	1084	1219	1403	YNL115C::chr00_16b	downtag	1
tag_10296_st	CTAAGACCCGCACATATTGT	1811	1640	1699	1654	1890	unassigned	unassigned	0
tag_9644_st	CATGACCCAAGCTCAAGGGA	2063	1425	2033	2098	2307	YKL178C::chr11_2	uptag	1
tag_1235_st	GACCTGTCACGACTAGCAGA	751	525	520	684	722	unassigned	unassigned	0
tag_14901_st	TTCTTGAGAGCGGGTCTTCA	88	86	87	113	82	unassigned	unassigned	0
tag_4793_st	GTAACTTGTTTGACAGTGCG	1384	1332	1193	1316	1410	YJR099W::chr00_12	uptag	1
tag_6967_st	TGGCGTTACTGATTTCGCAC	1600	1312	1349	1369	1305	YDL189W::chr4_2	uptag	1
tag_12213_st	GTAATATCCATTCCACTCGG	96	71	93	80	58	unassigned	unassigned	0
tag_12175_st	GGTTGCACCTTGACCCGTAA	1494	1480	1521	1535	1513	YMR111C::chr00_9	downtag	1
tag_10396_st	CTCACCGCAAGTTTACTAGA	1286	1093	1181	1213	1378	YGR223C::chr00_2	uptag	1
tag_9585_st	CAGGTCACACATACCATAGG	91	84	86	108	89	unassigned	unassigned	0
tag_5823_st	CTCCGCCTAAGTGGCAGTAA	101	82	86	73	84	YDL227C::ctrl_14	downtag	0
tag_15018_st	TTGTCAGGAGTGCGCCTCAA	57	66	62	62	60	unassigned	unassigned	0
tag_5533_st	TGGCCGTTAGAGTCTGCACT	923	830	872	905	808	YNL143C::chr14_3	uptag	1
tag_8838_st	TTCTTTCCAGCTCCGAGGGT	223	181	205	190	242	YGL239C::chr7_3/chr00_12	uptag	0
tag_12191_st	GGTTTGGACGATTGCTCATA	1268	1130	1154	1200	1127	YMR126C::chr00_9	downtag	1
tag_5024_st	AGAGCGCAACACCACATTGT	625	595	638	753	541	YLR101C::chr12_2	uptag	1
tag_6850_st	GTATGGTTACATTCCTCACC	2920	2487	2752	2816	2712	YDL073W::chr4_1	downtag	1
tag_6105_st	GTTCGGGACCGCTGCTATTA	1062	907	883	1039	1007	YBR080C::chr00_16a	uptag	1
tag_6345_st	TGTGGACTCTCCCTCATGTA	958	902	905	978	1023	YBR221C::chr2_4	uptag	1
tag_13871_st	TCTAGCATTTAGCATGGTGC	49	94	74	49	64	unassigned	unassigned	0
tag_3182_st	ACAGAGCAACACGTACCGTT	430	359	420	358	433	YOR054C::chr15_1	downtag	1
tag_15910_st	GGTATTCACCGACTTCCAGA	79	86	70	68	67	unassigned	unassigned	0
tag_3724_st	ACCACGGAACACGAACTGTG	458	486	496	497	543	YPL168W::chr16_2	downtag	1
tag_1041_st	CGAAGCTACGCGAATAGACG	2862	2906	2716	2897	2909	YHL022C::chr8_1	downtag	1
tag_12495_st	GTGCGATTACGTCGGACTCT	441	409	428	390	421	YPL017C::chr00_17b	downtag	1
tag_15190_st	TTTGTTTCAGTCGCCGCAGC	78	64	74	67	84	unassigned	unassigned	0
tag_8013_st	GAGCGAGGAATGCCATCTAA	378	360	375	367	398	YLR216C::chr12_3	downtag	1
tag_170_st	ACCTCGACAAATACACGTTG	2125	2052	2000	2150	2025	YML111W::chr00_9	uptag	1
tag_10679_st	CTTTCTTCACACTCGGTAGG	2819	2752	2894	2819	2761	YPR068C::chr16_4	downtag	1
tag_4654_st	CGGTGAATACATGCTAATCG	494	518	541	508	619	YOR278W::chr15_3	uptag	1
tag_17072_st	GCTGTAATTGCATGACGCT	1221	1078	1069	1274	1198	YNR056C::chr00_4	downtag	1
tag_481_st	AACCGGAGAAACTACGCCGT	2556	2439	2523	2728	2538	unassigned	unassigned	0
tag_11490_st	GCGCATTTACCGATCCTATG	1248	1376	1131	1325	1335	YKR094C::chr00_15	uptag	1
tag_7379_st	GCTGCATCAATGTGTTCACG	1561	1616	1504	1634	1707	YDR076W::chr4_4	downtag	1
tag_3199_st	CCAGTAGAAGCGATGACAGC	1480	1735	1445	1574	1297	YOR071C::chr15_1	downtag	1
tag_500_st	CCTTACAGACGGCACGGTAT	713	646	551	655	698	YAL004W::chr1_1	uptag	1
tag_9464_st	CAACCAAGACATAGCCTTTG	555	537	513	807	776	YKL095W::chr11_1	uptag	1
tag_15608_st	CTCAGCAGACCCATGTGGAT	88	134	86	114	73	unassigned	unassigned	0
tag_5977_st	GCTAGGCTAATGTCCGGCTA	580	541	554	496	496	YBR048W::chr2_2	uptag	1
tag_895_st	TTCTCGGGACTGGTCGTACT	475	565	422	556	462	unassigned	unassigned	0
tag_13498_st	TCAGCTCTACGTCGCGGATA	197	189	193	159	203	unassigned	unassigned	0
tag_12051_st	GGGTGTATAGGCCCATCCTT	1469	1361	1437	1498	1348	YOL013W-A::chr00_6	downtag	1
tag_865_st	CTGCCTCTAATAGTATCACG	3287	3398	3336	3413	3321	YMR180C::chr13_4	downtag	1
tag_13173_st	TAGTACCGCTGGACGATGAA	1136	1134	1231	1155	1186	unassigned	unassigned	0
tag_1876_st	ACGTACACAAATGACTCGCG	2162	2191	2000	2120	2036	YJL133W::chr10_1	downtag	1
tag_10789_st	GAATCAGAGTTACCCAGACT	1018	1071	909	1114	1105	YPR182W::chr16_5	uptag	1
tag_14102_st	TGAGGTTACTGGATGCACTA	86	51	53	46	60	unassigned	unassigned	0
tag_3394_st	ACTGTAACACTCGTCAAGAC	2021	2000	1977	1985	2054	YHR118C::chr8_2	downtag	1
tag_16007_st	TAAGCGACTTGCCAGCACAA	77	77	91	58	75	unassigned	unassigned	0
tag_13549_st	TCATCGGCACTGATAGCTCA	57	42	69	67	67	unassigned	unassigned	0
tag_2215_st	GTAGTACGAGCTGAGACTCT	2443	2532	2278	2327	2174	YIL046W::chr9_1	downtag	1
tag_14214_st	TGCCGCGACGCTTGTTGATT	49	72	53	90	68	unassigned	unassigned	0
tag_14393_st	TGGTCCACGGCTCGCTATTT	73	61	58	47	67	unassigned	unassigned	0
tag_14363_st	TGGGACTTATGATTAGCTCG	214	98	90	119	144	unassigned	unassigned	0
tag_8429_st	CCTTGAATAATATCTCGGCC	1903	1916	1941	1976	1982	YGL021W::chr7_1	uptag	1
tag_3007_st	GAGTATGTAATCTACCTGCC	1551	1613	1553	1614	1620	YOL059W::chr15_5	downtag	1
tag_8681_st	GACCGCCAATCCTTTGAGAG	75	68	69	53	54	unassigned	unassigned	0
tag_17113_st	CTTTCCAATGCGGTGTACGA	82	78	66	78	92	unassigned	unassigned	0
tag_6009_st	GGATGTAATGGTAGCTCCTA	1636	1455	1503	1541	1447	YBL095W::chr2_2	downtag	1
tag_13591_st	TCCACTCCCTTGAGGTGAAA	51	50	101	67	59	unassigned	unassigned	0
tag_10163_st	CGGGTACGAATCGCACACAT	1855	1908	1726	1665	1702	YLR350W::chr12_5	uptag	1
tag_3990_st	CTTATCTTACACGTATCGCG	1259	1234	1200	1196	1243	YNL150W::chr14_2	downtag	1
tag_5651_st	CACTTCCAACTCGGAGGAGA	3235	3456	3266	3510	3407	unassigned	unassigned	0
tag_15444_st	CCACGGAGACACCAGTATAT	73	71	77	73	74	unassigned	unassigned	0
tag_12752_st	TAACGTGCTCGACTCATCTA	80	102	90	104	89	unassigned	unassigned	0
tag_3352_st	CCCGACTAACGTGTATAGAC	2211	2063	2192	2145	2129	YHR076W::chr8_2	downtag	1
tag_4939_st	TGTCATCTACTCGCTTGCGG	2297	2237	2178	2279	2157	YJR149W::chr10_4	downtag	1
tag_16817_st	TGATTTCTACGCGGCGCGA	237	208	205	240	233	YBR173C::chr2_4	uptag	1
tag_736_st	CTGAGTAAGTCTTCCACACG	111	102	114	96	84	YMR150C::chr13_4	uptag	1
tag_3241_st	ACTGCGTAACACTGGCGAAC	1472	1433	1457	1422	1415	YHR061C::chr8_2	uptag	1
tag_17076_st	GGGTCCTTTAAAGTGCCTACT	2017	1652	1764	1749	1918	YPL023C::chr16_3	downtag	1
tag_8322_st	AATAATTGAAAGCGGGCGTC	619	721	629	705	754	YDR448W::chr4_8	downtag	1
tag_14799_st	TTCCATACTCTTCGTCGGAG	71	53	43	72	71	unassigned	unassigned	0
tag_2651_st	CATCGCGGAAGCCACGTATA	135	110	113	108	154	YOR291W::chr15_4	uptag	1
tag_11006_st	GAGCGGAATGCGTCATAAAT	156	160	155	177	206	YFL006W::chr6_1	downtag	1
tag_11063_st	GAGTTAATGTGCCACCCAAC	695	614	688	694	776	YFL063W::chr00_18	downtag	1
tag_2948_st	CCACGAGTAAGGACGATGAC	596	672	645	673	569	YOL001W::chr15_5	downtag	1
tag_2131_st	ACGTGTAAAGTCGTCACAAC	73	72	72	76	88	unassigned	unassigned	0
tag_12467_st	GTGATCGGAGAGTTCCCACA	617	495	673	649	692	YNL315C::chr00_17b	uptag	1
tag_2221_st	TAGTTCGCACCTACTGCTAG	3382	3562	3399	3518	3519	YIL052C::chr9_1	downtag	1
tag_14757_st	TTCACGGGCGGCGTCTTATT	40	65	57	49	57	unassigned	unassigned	0
tag_4968_st	TTGTAGTTAGCTCTGCACGG	2321	2248	2300	2422	2336	YLR045C::chr12_2	uptag	1
tag_10623_st	CTTCTTAGACCAGCCATGAG	112	104	138	158	174	YPR012W::chr16_4	downtag	1
tag_849_st	CACGAGATAAGACTCATCCG	1240	1257	1240	1250	1366	YMR166C::chr13_4	downtag	1
tag_1574_st	TCTCATTCACTGTCCGTAGA	1503	1368	1351	1467	1398	YMR308C::chr13_5	uptag	1
tag_1118_st	GACCGGGTAATAGGATATAC	468	418	478	441	426	YPL274W::chr16_1	uptag	1
tag_14042_st	TGACGAGTTAGGATCTATGC	75	66	74	76	79	unassigned	unassigned	0
tag_883_st	GTGATAGGACGGTCTCCACT	529	656	752	668	578	YMR197C::chr13_4	downtag	1
tag_16195_st	TGTGCGTGAGGCCATTTCAT	59	59	53	61	56	unassigned	unassigned	0
tag_8086_st	GGCCTTGGACTACCGCTTAA	903	936	855	1013	905	YDR402C::chr4_7	uptag	1
tag_13318_st	TATGATAGAGGTAGCGCCAA	73	60	67	72	58	unassigned	unassigned	0
tag_4395_st	CTTGCTACATCATCAGAGAC	128	172	149	127	151	YOR115C::chr15_2	uptag	1
tag_8176_st	TCTTCGCGCTAGGGCCTTTA	2092	1987	1908	2007	1982	YDR396W::chr4_7	downtag	1
tag_11116_st	GATCCCACATAGCGGACAAT	296	304	278	297	406	YNL022C::chr14_4	uptag	1
tag_7302_st	CGTTTCAGAATCACCATCAG	1169	1389	1258	1629	1341	YDR095C::chr4_4	uptag	1
tag_13571_st	TCATTATCACGGGATCGTAG	60	65	66	63	59	unassigned	unassigned	0
tag_3434_st	TCACTCATATCGAGCATCGT	128	139	132	180	182	YBR282W::chr00_1	uptag	1
tag_16958_st	AATAGGTACACATGCTCCC	228	237	280	254	225	YBR228W::chr2_4	downtag	1
tag_5208_st	GACGCGCAATATGTGCAGAT	217	261	249	248	229	YPL028W::chr16_3	uptag	1
tag_15451_st	CCAGGTGGACCAAGGCTTAT	54	50	54	60	42	unassigned	unassigned	0
tag_9637_st	CATCGTTTACAACTCTTCGG	2189	2194	2126	2387	2186	YKL171W::chr11_2	uptag	1
tag_12574_st	GTTACGCCCTCCAGGTGATT	65	61	65	51	61	YDL227C::ctrl_7	downtag	0
tag_13624_st	TCCCAGGGCACGGTTTAGTA	55	60	71	62	77	unassigned	unassigned	0
tag_2073_st	TCTGTTCAGTATCCAGTCAC	2097	2125	2032	2218	2035	YIL001W::chr9_1	uptag	1
tag_14719_st	TTATCGCCAGGCCATGCAGT	52	74	55	82	48	unassigned	unassigned	0
tag_6499_st	AGAAGCAGAACAGGGTCTCC	135	120	152	118	105	YCL011C::chr3_1	uptag	1
tag_8847_st	TTGGCTCGATCCCTCTGAAT	124	146	183	170	160	YGL248W::chr7_3	uptag	1
tag_12267_st	GTAGAGAGCGATAGCATCTT	1477	1528	1481	1536	1595	YAR050W::chr00_12	downtag	1
tag_10390_st	CTCAATATAGACACGATGCC	2781	2759	2724	2591	2710	YFR056C::chr00_2	uptag	1
tag_5553_st	TGTTCCTCAGGCTCGCGTAT	164	127	176	182	157	YNL123W::chr14_3	uptag	1
tag_2042_st	CAGGTGTGAAGACGCTTACA	409	399	415	461	410	YJL061W::chr10_2	downtag	1
tag_14287_st	TGCTGTGCATCGCCCAGTTT	58	61	72	53	55	unassigned	unassigned	0
tag_6391_st	TTCTGACTCTTGATCGAGCA	926	961	986	839	927	YBR267W::chr2_4	uptag	1
tag_708_st	ACGATACTAAATGATCCCGC	2913	2722	2722	2819	2846	YER084W::chr5_3	downtag	1
tag_7507_st	TTCTAGCCGTCCGCAGTTTG	209	235	207	245	219	unassigned	unassigned	0
tag_16888_st	CTGTCTAGCGCGTACCGAGA	2452	2508	2441	2448	2481	YCR054C::chr00_16a	downtag	1
tag_1416_st	GTACGCCGAGACTATCGTCA	68	69	88	73	80	YNL320W::chr14_1	downtag	0
tag_11801_st	GGAGGTTTAGAGACATTTCC	54	76	67	75	64	unassigned	unassigned	0
tag_8072_st	GCTTATGGACCTCAATGACA	1272	1093	1135	1250	1248	YDR388W::chr4_7	uptag	1
tag_15993_st	GTTGCGGACGGCCTTCTATT	77	51	86	70	62	unassigned	unassigned	0
tag_3882_st	GGCGGTACGAGTCTCCATTA	58	70	46	63	69	YNL162W::chr14_2	uptag	0
tag_11817_st	GGATACTCACTCCACGATAT	87	67	60	65	77	unassigned	unassigned	0
tag_75_st	CTAGAGTGAAGTGACGTTAC	1733	1701	1741	1722	1757	YER122C::chr00_5	uptag	1
tag_12444_st	GTCTTTACATTCTGCACCGA	1286	1258	1293	1335	1304	YBR125C::chr00_16a	downtag	1
tag_439_st	CGGGTGCGACAAGTCTCTAT	418	425	337	423	412	YAL065C::chr1_1	uptag	1
tag_1608_st	GTACTACTCTATATTCCCGG	2375	2389	2373	2539	2437	YMR251W::chr13_5	downtag	1
tag_14268_st	TGCTCACCCGGCTTTAGGAA	65	75	81	67	104	unassigned	unassigned	0
tag_11502_st	GCGCTTCGACTCATATACAA	368	406	376	440	406	unassigned	unassigned	0
tag_6323_st	TGGCGTTGACTCTCTTCACA	1450	1536	1459	1459	1492	YBR199W::chr2_4	uptag	1
tag_7021_st	TTCGATGTATCAGGTATCCC	62	80	63	61	81	YDL147W::chr4_2	downtag	1
tag_10915_st	GACGGACACTGAGCACATAG	436	466	366	493	407	YFL011W::chr6_1	uptag	1
tag_6775_st	GATAAGTAATGTTAGCGCCC	685	690	676	784	727	YDL094C::chr4_1	uptag	1
tag_16152_st	TGCATGTACGGCTTGCGATA	60	62	156	136	110	unassigned	unassigned	0
tag_5343_st	GTAGTTCCAGAGCAGGTATT	56	73	89	63	58	unassigned	unassigned	0
tag_7640_st	GCCTAGCCACATGCGGATAT	182	211	163	189	190	YDR241W::chr4_5	downtag	1
tag_15012_st	TTGTAGCGTTAGGGCCTCTC	51	53	105	72	75	unassigned	unassigned	0
tag_2315_st	ATACTCACAACGCGATACGG	1727	1778	1810	1785	1771	YEL050C::chr5_2	uptag	1
tag_11392_st	GCCCTATCAATTATGCTACG	1944	1972	1910	1989	1998	YGR260W::chr00_3	downtag	1
tag_2613_st	GCTCGTACATCGCCTAGAGT	1257	1117	1153	1250	1302	YLL061W::chr12_1	downtag	1
tag_1296_st	GACGACGAATGCTGAGTAAT	4558	4489	4208	4369	4199	YPL192C::chr16_1	downtag	1
tag_2465_st	GTTATCGTACAGTGGCGACT	635	586	555	627	423	YLL009C::chr12_1	uptag	1
tag_5468_st	TCCAGCTTAGCGAGATGCGT	2559	2516	2443	2656	2598	YHR188C::chr8_3	downtag	1
tag_14728_st	TTATGCAGCTTTCCATCCAG	70	98	83	108	105	unassigned	unassigned	0
tag_253_st	CGGATGTTACGAGAAGTTCA	747	849	691	757	737	YML033W::chr13_2	uptag	1
tag_7395_st	GTCATTGCAGATATAGCTGG	154	160	132	230	143	YDR092W::chr4_4	downtag	1
tag_10609_st	CTTCCGGTACACCTGTTATG	732	699	681	814	675	YPR096C::chr16_4	uptag	1
tag_8799_st	TCTGGGTGAGCCCGATCTTT	43	53	50	71	62	YGL200C::chr7_3	uptag	1
tag_11188_st	GCAAACCTGTATTACGGACG	3628	3474	3610	3501	3504	YNR045W::chr14_4	uptag	1
tag_13457_st	TCACTAGGCTCACTCAGTTG	46	57	50	48	60	unassigned	unassigned	0
tag_16443_st	CTCCAATATGCATACGAGA	133	117	143	138	117	YPL163C::chr16_2	uptag	1
tag_6017_st	GGCATGATAGACGCATCTGA	89	125	80	87	87	unassigned	unassigned	0
tag_14_st	AAGGGTGGAAACGTATATCC	59	86	74	65	47	unassigned	unassigned	0
tag_16501_st	ACGGGCTCAAAGTATGATAA	73	80	74	58	84	YMR266W::chr13_5	downtag	1
tag_3995_st	GATGTGACCATGAGCGACTA	197	188	203	202	180	YJL027C::chr00_13	uptag	1
tag_8211_st	TGCTTTGTACTTGCGGCGAA	2639	2620	2713	2589	2701	YDR431W::chr4_7	downtag	1
tag_564_st	TACGTTGCAGGCGAGTCCTA	141	165	154	157	159	YER043C::chr5_3	uptag	1
tag_12986_st	TACGGCCTATGAGACTGGCA	58	64	60	88	53	unassigned	unassigned	0
tag_10063_st	CGCCCAGCAATCATAATAGG	259	188	210	335	274	YLR250W::chr12_4	downtag	1
tag_14955_st	TTGCCTGACTTCCGGTGATC	42	53	64	55	50	unassigned	unassigned	0
tag_13425_st	TCACATGGAGGGACTGTTAT	68	62	56	66	46	unassigned	unassigned	0
tag_12718_st	TAAAGGTGTGGACTCATCGA	82	68	53	60	73	unassigned	unassigned	0
tag_8938_st	TTCTGTGCCATCATCCTGAA	4385	4274	3809	4241	4331	YGL243W::chr7_3	downtag	1
tag_7501_st	TTCCCGTGACTGTTATCCGG	825	847	718	825	751	YDR198C::chr4_5	uptag	1
tag_4964_st	TTGACATCCTGGACGTTACG	2148	1934	2052	2349	1993	YLR041W::chr00_8	uptag	1
tag_1000_st	GTAATCGTGTAGACGGAATC	1641	1887	1812	1794	1793	YHR033W::chr8_1	uptag	1
tag_35_st	ATGCTCAGACACAATTAGCG	85	78	99	78	62	unassigned	unassigned	0
tag_14221_st	TGCCTCAGACTGGACTCATT	105	80	92	88	126	unassigned	unassigned	0
tag_12497_st	GTGCGGTGAGATAATAAACC	70	82	79	68	65	unassigned	unassigned	0
tag_14706_st	TTATAGTAGATGTGCGGACC	78	92	71	98	95	unassigned	unassigned	0
tag_5305_st	GGGCCTTTACCTCAGTACGT	2933	2930	2878	2844	2793	YPL027W::chr00_17b	downtag	1
tag_14207_st	TGCCCGTAGCCCGAATTATA	82	203	68	97	98	unassigned	unassigned	0
tag_7652_st	GCGTGCAGATCACCCATGTT	830	769	769	766	732	YDR253C::chr4_6	uptag	1
tag_8447_st	CTGCTGGGAAGACAAAGATC	899	933	824	923	852	YGL039W::chr7_1	uptag	1
tag_14409_st	TGGTTACTGGTATATGCCGC	60	43	74	52	67	unassigned	unassigned	0
tag_2342_st	TCGCAGCTACGTCTGTCAGT	75	83	100	53	65	unassigned	unassigned	0
tag_6954_st	TGATGATCCTCAGATGCTAC	59	51	67	70	45	YDL176W::chr4_2	uptag	1
tag_12280_st	GTAGGACGATGGCTATATTC	2389	2239	2303	2477	2373	YDR050C::chr00_11	downtag	1
tag_390_st	GACACATCCTCAGACTAGAG	191	185	176	199	171	YMR097C::chr00_9	uptag	1
tag_15977_st	GTGGTTGCACGTTGATCCCT	62	72	72	65	56	unassigned	unassigned	0
tag_3713_st	TACAGTAGAGTAGAGGTTCC	992	927	1007	972	1063	unassigned	unassigned	0
tag_5274_st	GGAGGCTTACGAGCTTCACT	1483	1245	1404	1432	1428	YPL058C::chr16_3	downtag	1
tag_14448_st	TGTCACAGGTGGCTAGTACA	81	65	100	57	77	unassigned	unassigned	0
tag_4381_st	CCGTAAGCCGCACTAAGGTA	985	952	887	1049	892	YOR101W::chr15_2	uptag	1
tag_4623_st	CCTGTATCAAGCTATCTCAG	1091	999	1067	1039	1027	YOR247W::chr15_3	uptag	1
tag_14485_st	TGTCTGTAGCGCGATGCACT	101	74	61	64	64	unassigned	unassigned	0
tag_7622_st	GATCAAGTCGGGCTAAGATT	1586	1193	1488	1447	1374	YDR223W::chr4_5	downtag	1
tag_5346_st	GTATCATCAGATCGGAGCAT	690	676	686	786	590	YHR148W::chr8_3	uptag	1
tag_11970_st	GGGAATTTATGGACGACTTC	827	655	780	823	718	YOL100W::chr00_6	uptag	1
tag_8834_st	TTCGGACCTTCGGCCATGTT	1967	2266	2178	2330	2054	YGL235W::chr7_3/chr00_12	uptag	0
tag_8691_st	GGCACTATCCATGAAGCAGG	78	81	72	95	64	unassigned	unassigned	0
tag_5908_st	GAGTTCATAATCTCGCGCCA	59	67	83	93	56	YBL090W::chr2_1	downtag	1
tag_3876_st	GATGATTTACACTCGTCCAC	446	443	556	486	401	YNL168C::chr14_2	uptag	1
tag_5867_st	GAACCTGCGTGACAACTTGA	2985	2745	2833	2904	2766	YBL049W::chr2_1	downtag	1
tag_11753_st	GGACCATCCGTCACGAGTAA	78	62	58	61	71	unassigned	unassigned	0
tag_7784_st	TGACCTGCCTCCAGTTGAGT	1092	1104	1077	1069	1073	YDR289C::chr4_6	downtag	1
tag_4879_st	TATTTATACTGCGAGCGAGG	79	97	77	98	117	YJR090C::chr00_12	downtag	1
tag_8171_st	TCTGTATCAGGCCGATGCCA	876	854	1034	1099	1227	YDR391C::chr4_7	downtag	1
tag_5376_st	GTGCAGCCATCGAGACTCTT	75	90	64	79	94	YHR178W::chr8_3	uptag	1
tag_5252_st	GCGCGTCCACAGGATCTTAT	188	223	149	199	226	YPL080C::chr16_3	downtag	1
tag_10380_st	CTATTACTACATATCGGGCG	1455	1354	1181	1343	1651	YFR046C::chr00_2	uptag	1
tag_12095_st	GGTCCATAATTGCGGCAGAC	1655	1810	1854	1863	1947	YOL129W::chr00_6	downtag	1
tag_9139_st	ACGGCCTAACAATTAAGCCT	1128	1200	993	1254	944	YGR085C::chr7_4	downtag	1
tag_7070_st	AACTATCGAAACCGCCAGGG	127	136	126	145	111	YDL196W::chr4_3	uptag	1
tag_566_st	TACTACACGTTTCACGGCAG	210	180	197	185	216	YER044C-A::chr5_3	uptag	1
tag_7010_st	TTATAGCATTCTGTAGGCGC	4197	4184	4185	4142	4068	YDL136W::chr4_2	downtag	1
tag_1020_st	AACGGTGGAAACCTGAGTAC	1335	1247	1244	1379	1128	YHL043W::chr8_1	downtag	1
tag_1357_st	GCGCATCGACATGAGTCACT	439	409	398	486	457	YNL283C::chr14_1	uptag	1
tag_14752_st	TTCACAGATTTCTAGGTCCC	72	62	99	85	58	unassigned	unassigned	0
tag_1246_st	GTACCGGCACCGTCGTATTA	1049	1162	1012	1010	993	YPL242C::chr16_1	downtag	1
tag_10514_st	CTGGAGACAGAGTGCATCAT	357	381	359	391	376	YGR245C::chr00_2	downtag	1
tag_14454_st	TGTCAGCGGATCGCCATATA	53	56	63	59	54	unassigned	unassigned	0
tag_16880_st	CGCTTACTACAATGACAGCA	648	431	493	607	546	YLR292C::chr12_4	downtag	1
tag_16574_st	GATAACTCGTTCCACAGCA	62	73	76	66	59	YFR010W::chr6_1	downtag	1
tag_11880_st	GGCATCAGATACATTTCACG	1742	1634	1687	1730	1792	YER164W::chr00_5	downtag	1
tag_8683_st	GATTCTCAATGGCGGATAAG	1423	1439	1504	1447	1323	YGL180W::chr7_2	uptag	1
tag_13704_st	TCCTTGTACGTTAGGCACGC	60	62	63	45	49	unassigned	unassigned	0
tag_12265_st	GTAGACGTAGGACGCCCAAA	1272	1269	1129	1309	1332	YAL024C::chr00_17a	downtag	1
tag_987_st	CTATTAGGAAGTGGACGTAC	1714	1643	1747	1734	1616	YHR020W::chr8_1	uptag	1
tag_13975_st	TCTTATTGAGACGTGGCGCT	267	258	254	268	227	unassigned	unassigned	0
tag_2754_st	CATGATCTAAGAGTGTAGCC	1636	1610	1568	1342	1692	YOR298W::chr15_4	downtag	1
tag_3911_st	ATAACCGTACTACAACCTGG	1743	1670	1560	1898	1540	YNL229C::chr14_2	downtag	1
tag_16658_st	TCTAGTCCATCGTGCTGAG	3577	3376	3369	3592	3354	YNL310C::chr14_1	downtag	1
tag_1241_st	GCGATTAGACGCACGTACCT	2160	2074	1979	2100	2201	unassigned	unassigned	0
tag_16840_st	GATGACGAGGCATGATCTA	801	702	555	726	755	YNL043C::chr14_4	uptag	1
tag_5458_st	TCAGGCTTATCGAGCGCGTT	436	398	394	434	417	YHR178W::chr8_3	downtag	1
tag_8936_st	TTCGGGCCACTGATCTTTAA	558	567	562	602	589	YGL241W::chr7_3	downtag	1
tag_12966_st	TACGCATCCTTCACGTTAGT	48	44	63	106	62	unassigned	unassigned	0
tag_337_st	GGTGAGCGACCTGTACTCTA	287	253	306	298	305	YMR047C::chr13_2	uptag	1
tag_8348_st	ACGACTTCAAAGGGCAAGCC	2288	2185	2643	2499	2427	YDR474C::chr4_8	downtag	1
tag_9413_st	ATTGAACGCTGAGTAAGACC	1450	1279	1334	1452	1392	YKL044W::chr11_1	uptag	1
tag_10541_st	CTGTCATCACCATATCGAGG	1755	1716	1644	1785	1760	YPR026W::chr00_15	uptag	1
tag_14044_st	TGACGATTGGTGAGTCCCTA	54	68	73	64	48	unassigned	unassigned	0
tag_2532_st	ACAATTCGACAGAACCGTGG	693	735	712	690	735	YLR009W::chr12_1	uptag	1
tag_6908_st	TATGTGAATGCGGTGTATCC	82	103	119	112	96	YDL131W::chr4_2	uptag	1
tag_4479_st	CTCTCAGTACATATAGCAGG	570	573	518	635	496	YOR103C::chr15_2	downtag	1
tag_11150_st	GATGGGCAATAGGTTCTACC	1651	1612	1586	1534	1643	YNR007C::chr14_4	uptag	1
tag_10989_st	GAGATTCGACTGACATTCAC	1209	1165	1051	1088	1148	YFR022W::chr6_1	uptag	1
tag_3468_st	GATAGTAGACGAGAGTCACT	1094	1042	1097	1139	1130	YCR035C::chr00_1	uptag	1
tag_6486_st	ACGTTTAACCCTCAAGAAGC	540	495	519	445	518	YBR266C::chr2_4	downtag	1
tag_5821_st	CTCCCTCGAAGGTGGGTATA	1062	1082	1046	1106	1191	YBL005W::chr2_1	downtag	1
tag_9344_st	ATCTAGCAATCAAGGACCGG	3303	3322	3403	3561	3425	YGR194C::chr7_5	downtag	1
tag_10558_st	CTGTTGAATATCCCATACCG	2500	2590	2305	2553	2569	YPR043W::chr00_15	uptag	1
tag_5270_st	GGACTCATACCCTAGCGGTT	795	839	777	823	915	YPL062W::chr16_3	downtag	1
tag_16886_st	ATTCCTATATCCATGACTCG	2558	2904	2385	2666	2616	YJR133W::chr00_12	uptag	1
tag_9155_st	ACTTAAATCTCAACAGCGGC	314	320	274	270	380	unassigned	unassigned	0
tag_15813_st	GCGCTGGAATGCTTGATAAC	89	70	96	87	97	unassigned	unassigned	0
tag_7905_st	CAGGTTTCACCAATACCAGA	341	317	319	446	480	YLR204W::chr12_3	uptag	1
tag_5518_st	TGCACTAGATGGGATCGACT	50	37	51	42	36	unassigned	unassigned	0
tag_4345_st	GCACGAGTACGATCTACGAG	3331	3433	3258	3572	3400	YIL162W::chr9_2	downtag	1
tag_17013_st	CTTAGCCACTCTGACCATAG	533	485	338	378	593	YPR068C::chr16_4	uptag	1
tag_13487_st	TCAGCACATGCGGCGACTTT	68	74	58	55	87	unassigned	unassigned	0
tag_2876_st	GTTGAGTCAGATTAGCAGTC	1918	1883	1978	1960	1931	YOL025W::chr15_5	uptag	1
tag_5773_st	CGGCAGCCAAGTCCAGTATA	85	87	76	79	80	YBL051C::chr2_1	uptag	1
tag_2959_st	GAGTAGATACAGGTCACGAT	59	71	80	70	82	unassigned	unassigned	0
tag_6368_st	TTATCGTCACTGGTCCGCAA	809	879	811	870	925	YBR244W::chr2_4	uptag	1
tag_4396_st	CTTGGTATAGACTGAGAGCA	1725	1700	1754	1833	1774	YOR116C::chr15_2	uptag	1
tag_6262_st	TCTGCACTATGCGGAGAGCA	965	986	972	1117	1084	YBR139W::chr2_3	downtag	1
tag_16371_st	GTGGAATGACGTATCTCTAA	751	695	751	762	763	YPL260W::chr16_1	uptag	1
tag_16165_st	TGCTGCGCCCGTAGTAGTTA	84	84	90	93	97	unassigned	unassigned	0
tag_15311_st	ATATAAGCAACTAGGTCGCC	72	87	98	78	61	unassigned	unassigned	0
tag_2632_st	TGAGTTTACGTGTATGGCAC	2058	2040	1973	2176	2156	YLR013W::chr12_1	downtag	1
tag_8190_st	TGCAGGAGCGGCTACCTTAA	703	683	672	711	696	YDR410C::chr4_7	downtag	1
tag_3061_st	GCTTGTGTACGCCGACCTAT	1490	1528	1413	1526	1497	YOR029W::chr15_1	uptag	1
tag_10868_st	GACATTCAATTCACCGGACA	1243	1172	1169	1121	1146	YPR165W::chr16_5	downtag	1
tag_10750_st	GAAGCTACCATACGCGAGCA	1042	872	996	928	1078	YPR143W::chr16_5	uptag	1
tag_3598_st	TCAGTATCATGGAGTACGAG	3870	3895	3807	3938	3869	YCR079W::chr00_1	downtag	1
tag_4652_st	CGGATGTCAAGCTCTCACAG	243	248	200	234	217	YOR276W::chr00_17b	uptag	1
tag_15427_st	CATGCGAACTGACAGACATC	75	102	96	62	71	unassigned	unassigned	0
tag_13152_st	TAGGGAGCACGTAGTCTCAA	83	54	60	77	58	unassigned	unassigned	0
tag_15774_st	GCATCTGAATGGATTGACGA	72	60	69	73	53	unassigned	unassigned	0
tag_9040_st	TTTAATCGCTTTAGGCCCAC	3150	3266	2958	3077	2992	YGR082W::chr00_14	uptag	1
tag_6853_st	GTCCGATAATTGGGAGTCAC	3269	3359	3288	3434	3125	YDL076C::chr4_1	downtag	1
tag_13071_st	TAGAGCGCCGCACGTTGTTT	110	93	97	111	99	unassigned	unassigned	0
tag_10873_st	GACCAGCCCGACATATTGAT	123	111	108	125	121	YPR170C::chr16_5	downtag	1
tag_15517_st	CGACCTGAACTTTATCACGA	85	99	93	104	72	unassigned	unassigned	0
tag_1632_st	ATCGCCTAACCTAGATACAG	2372	2450	2444	2643	2473	YMR274C::chr13_5	downtag	1
tag_1129_st	GTGGACTGACGGCTAATCTC	1274	1247	1232	1341	1299	YPL263C::chr16_1	uptag	1
tag_12230_st	GTACACTTATCTAGCCCATG	74	64	95	83	55	YOL143C::chr00_10	downtag	1
tag_17081_st	TAGTACGCTCGACTGACTC	2828	2686	2455	2584	2775	YJL197W::chr10_1	downtag	1
tag_1884_st	ATCTAAGCAACTCACAGTCG	210	197	221	186	180	YJL125C::chr00_15	uptag	1
tag_16350_st	ATACCCGGAACGAAGACTTC	126	77	49	93	76	unassigned	unassigned	0
tag_17062_st	GATCATTCACAATACTCACG	2015	2011	1733	2011	2106	YCR062W::chr00_16a	downtag	1
tag_10977_st	GAGAGATGAATTACGGACTC	1768	1739	1557	1752	1453	YFR010W::chr6_1	uptag	1
tag_2629_st	TGAGTAGTACGTTACGCCTG	2701	2535	2621	2520	2625	YLR010C::chr12_1	downtag	1
tag_16214_st	TTATCGGCAGCGGATGCTCA	75	56	50	54	73	unassigned	unassigned	0
tag_3102_st	CGCAGGAGACATAATTCTAC	760	802	767	834	685	YOR070C::chr15_1	uptag	1
tag_4446_st	CTTGTGTAATACGTGGTACG	3559	3269	3444	3518	3511	YOR166C::chr15_2	uptag	1
tag_15239_st	ACTCAAGAACAGGAGCTGCG	67	103	79	125	85	unassigned	unassigned	0
tag_4925_st	TGCCGTTACTCCTGTCAGTG	1264	1112	1245	1414	1301	YJR135C::chr10_4	downtag	1
tag_8450_st	CTGTTACCAATTATTCGGCC	856	751	793	736	734	YGL042C::chr7_1	uptag	1
tag_13354_st	TATGTTGGAGCATCGGTCAT	70	57	75	74	62	unassigned	unassigned	0
tag_4082_st	AGAATCTAACAGCGATGCCG	144	109	107	116	129	YJR060W::chr00_13	uptag	1
tag_15085_st	TTTAGTGAGTAGTCGCTCCC	86	74	94	93	81	unassigned	unassigned	0
tag_4977_st	AACCTGTGAAACCTACCAGT	246	194	220	194	204	YLR054C::chr12_2	uptag	1
tag_9777_st	CCCGGTCTAAATATAAAGGG	2633	2735	2673	2682	2496	YKL215C::chr00_14	uptag	1
tag_6545_st	AGGTTCTGAAGACAACTTGC	2284	2358	2317	2194	2019	YDR427W::chr00_11	uptag	1
tag_666_st	CTATGATTAAGTCGTAGCCC	893	836	778	774	988	unassigned	unassigned	0
tag_16704_st	CGTTACGCAATAGTACCTC	2482	2368	2496	2452	2447	YHR086W::chr8_2	downtag	1
tag_12523_st	GTGGGTTGACATGCTTCTCC	927	958	877	896	931	YPL194W::chr00_18	uptag	1
tag_5384_st	GTTAGCGCAGAGGCTCCTAT	261	262	268	310	265	unassigned	unassigned	0
tag_6329_st	TGGTGTACCTGGTGTCATCA	228	232	225	233	280	YBR205W::chr2_4	uptag	1
tag_12436_st	GTCTTAATGTTGGGCAAACG	2988	2743	3121	3204	3068	YBR125C::chr00_16a	uptag	1
tag_10101_st	CGCTGAGTACCACACTTAGA	2444	2332	1852	2246	2597	YLR287C-A::chr12_4	downtag	1
tag_11855_st	GGCAATTTGGTACTACACCC	83	70	66	77	85	unassigned	unassigned	0
tag_9643_st	CATGAAGACTTTGCACTACC	2333	2238	2426	2322	2168	YKL177W::chr11_2	uptag	1
tag_10529_st	CTGGTCTAAGGCTTCGAGCA	631	628	674	629	679	YPR014C::chr16_4	uptag	1
tag_7655_st	GCTCCTACAGGGCAGCTTAT	67	90	113	78	66	YDR256C::chr4_6	uptag	1
tag_10527_st	CTGGTCAGACAGCGGAATCT	314	285	261	268	331	YPR012W::chr16_4	uptag	1
tag_3048_st	CGCACGCTACAGACTATTAT	146	97	102	112	107	YOR016C::chr15_1	uptag	1
tag_8920_st	TGGACTCCCATTCAGTGGCA	1974	1897	1971	1923	1888	YGL226C-A::chr7_3	downtag	1
tag_1117_st	GACCGCAGAGCACGATACAT	60	89	79	114	69	unassigned	unassigned	0
tag_1559_st	GTACGTCGAGCTAGATCGCT	225	247	211	221	186	YMR295C::chr13_5	uptag	1
tag_11264_st	GCAGAATGATGGATACGTCA	3744	3633	3666	3615	3596	YNR025C::chr14_4	downtag	1
tag_16695_st	ATCTGGTAAATAGGTACGC	2324	2405	2391	2553	2551	YIL068C::chr9_1	uptag	1
tag_11610_st	GCTCCTTGACCATCTGGATT	1662	1504	1631	1599	1453	YLR431C::chr00_4	downtag	1
tag_6370_st	TTATTCTCAGCACGCACGGA	143	157	108	179	159	YBR246W::chr2_4	uptag	1
tag_8851_st	TTTCCTGGAGCCGGAGTCTT	298	269	246	231	284	YGL252C::chr7_3	uptag	1
tag_766_st	TTCGCATGAGTGCTGAGTAC	1438	1488	1365	1725	1432	YMR177W::chr13_4	uptag	1
tag_1019_st	TTGTGGCTAGGTATCGCTAC	238	205	247	253	264	YHL044W::chr8_1	downtag	1
tag_854_st	CCTGATACACTATAATCGCG	2243	2212	2160	2276	2244	unassigned	unassigned	0
tag_12312_st	GTATGCTCACATCCCGGAGA	87	86	69	71	73	unassigned	unassigned	0
tag_13334_st	TATGGATTAGAGTGCGCTCA	60	83	76	74	46	unassigned	unassigned	0
tag_2382_st	AGTACAACCTAGAATCCGGC	64	87	73	83	81	unassigned	unassigned	0
tag_10831_st	GAATTGGAAGTGTGCTCATC	350	379	293	369	398	YPR128C::chr16_5	downtag	1
tag_6006_st	GGATCGGACCATTCTCACTA	2708	2664	2603	2552	2512	YBR077C::chr2_2	uptag	1
tag_10662_st	CTTTAGCAATCAGTCGAGCC	126	150	163	205	134	YPR051W::chr16_4	downtag	1
tag_412_st	TTCATGTCAGTAGTCGATCC	851	826	844	872	811	YMR119W::chr00_15	uptag	1
tag_12615_st	GTTCATTACTCATAGGTCCC	74	61	73	75	56	unassigned	unassigned	0
tag_3331_st	TCACAGGAGGCTCGACTCTA	59	54	72	52	61	YDL227C::ctrl_35	uptag	0
tag_4030_st	ATTGTCAGAACTACTTCGCC	1282	1396	1322	1332	1345	YJR009C::chr00_13	uptag	1
tag_8382_st	ATCATGTGAACCTATTGGCC	204	201	248	206	221	YDR508C::chr4_8	downtag	1
tag_15885_st	GGCTTGCACTCTCAGCAGTA	94	71	77	87	69	unassigned	unassigned	0
tag_15200_st	AAGAAGAAAGCTGCCCGCCT	73	125	103	109	88	unassigned	unassigned	0
tag_14522_st	TGTGTGGTACTTGCTCCAGA	102	48	60	81	89	unassigned	unassigned	0
tag_2419_st	TATACCGAGTGGACGGCAAC	3086	2958	3011	3167	3005	YEL058W::chr5_2	downtag	1
tag_3979_st	CGCGTGTGAAGCTGCCTATA	2599	2483	2437	2659	2569	YNL161W::chr14_2	downtag	1
tag_15436_st	CATTTGATACACAGTCAGCG	115	90	75	98	85	unassigned	unassigned	0
tag_1299_st	GCGCACTGACCTAGACTGAT	84	82	88	97	90	YPL189W::chr16_1	downtag	0
tag_1722_st	ACGGTCTAACACGCCTTAAT	85	60	80	77	81	YJL191W::chr10_1	uptag	0
tag_9820_st	CCGCCAGTAATAACACAGTG	415	423	366	411	423	YKR037C::chr11_3	uptag	1
tag_2732_st	TGATCTCGACGGCTCGTGAT	481	432	437	372	487	YOR371C::chr15_4	uptag	1
tag_2898_st	ATGGCGACACACATACAGCG	229	266	232	286	257	YOL047C::chr15_5	uptag	1
tag_1762_st	TAGTACAGTTCTAGTCACCC	57	64	59	64	52	YJL151C::chr10_1	uptag	0
tag_16357_st	GAACCTTGACATGCCATCAT	213	214	254	295	283	YGL180W::chr7_2	downtag	1
tag_6926_st	TCCTATGCAGTAGTCAGGCC	819	914	896	981	1033	YDL148C::chr4_2	uptag	1
tag_1877_st	ACGTACTAACAATGTGACCC	1805	1707	1756	1696	1693	YJL132W::chr10_1	downtag	1
tag_528_st	GTGCCTCGACCGTCTGATTA	871	836	870	841	953	YAR044W::chr1_1	uptag	1
tag_573_st	ACCTAAGTAAACGGCGTACC	3172	3105	2940	3219	3219	YER050C::chr5_3	uptag	1
tag_16391_st	ACTTGAACACTCCCAATGG	2430	2554	2324	2523	2565	YGR103W::chr7_4	downtag	1
tag_16773_st	ACCATCAGAAATACGTGCC	975	821	807	1063	1015	YBR250W::chr2_4	downtag	1
tag_14694_st	TTAGGGTAGTAGGTCTCCAT	58	44	44	78	57	unassigned	unassigned	0
tag_16920_st	ACGGTATAAAGTTGTACGC	2238	2213	2141	2292	2095	YMR267W::chr13_5	downtag	1
tag_4023_st	AGAAGACAAGACCGTCGCGT	1134	1155	1155	1094	1098	YJR002W::chr00_13	uptag	1
tag_9395_st	ATTAACAATAGAGGCGCGTC	336	329	357	366	369	YKL026C::chr11_1	uptag	1
tag_3705_st	GGCCGTCGAGCAGTTCTATA	250	173	234	194	206	YPL187W::chr16_2	downtag	1
tag_11795_st	GGAGCTTCAATTTGGCGACA	79	80	86	101	56	unassigned	unassigned	0
tag_2406_st	GCTATGACAGCTTCGAGACG	198	138	129	150	111	YEL045C::chr5_2	downtag	1
tag_2984_st	ACTCGGGAACACGCTCAGAT	2215	2252	2201	2283	1881	YOL037C::chr15_5	downtag	1
tag_14407_st	TGGTGGCAGCTCAGTCTCTA	48	90	67	64	60	unassigned	unassigned	0
tag_6271_st	TCTTATTCACTCTGGCGACA	1754	1715	1743	1875	1634	YBR148W::chr2_3	downtag	1
tag_9890_st	CCTACTAAGGACTACTAAGG	1379	1069	1166	1272	1358	YKR011C::chr11_3	downtag	1
tag_3585_st	GGCACCATACGCTAGTCAGT	75	87	70	90	75	YCR064C::chr00_16a	downtag	1
tag_5355_st	GTCATGCGAGCAGCAGTCTT	88	72	73	103	78	YHR157W::chr8_3	uptag	1
tag_2716_st	GCTCTCTCACCTGGAGTGTA	1437	1410	1368	1558	1358	YOR355W::chr15_4	uptag	1
tag_6863_st	GTGGTATAATGCTGTGCAAC	2328	2318	2310	2284	2264	YDL086W::chr4_1	downtag	1
tag_13105_st	TAGCCAGACTCTCAGGCAGT	77	66	66	53	65	unassigned	unassigned	0
tag_3449_st	AGTGGTCAACAGTTCGAGAC	1210	1148	1097	1162	1191	YBR297W::chr00_1	uptag	1
tag_334_st	GGTCTGTTACGCATGTCGAT	366	381	368	375	350	YMR044W::chr13_2	uptag	1
tag_11574_st	GCTACGCTACCGCAGATGTA	306	279	275	215	275	YNR067C::chr00_4	uptag	1
tag_13944_st	TCTGGATACTGAGATTTCGC	43	41	51	70	37	unassigned	unassigned	0
tag_871_st	GACAGGGCACACGACTCTAT	872	764	839	970	852	YMR186W::chr13_4	downtag	1
tag_4483_st	CTTTACATACTTATCGGCGC	985	1013	1000	1048	1009	YOR107W::chr15_2	downtag	1
tag_3579_st	CTGTCTTGAATAGCGATCAC	106	129	85	48	69	YCR057C::chr00_16a	downtag	1
tag_9142_st	ACGTGGAGAAACATCCCAGC	2355	2724	2643	2433	2208	YGR088W::chr7_4	downtag	1
tag_5101_st	CCCGACACAATCGTGAGGAT	2023	2262	2162	2282	2247	YLR082C::chr12_2	downtag	1
tag_6668_st	CCACGGATAAGATACATTCC	1307	1264	1230	1338	1086	YCR012W::chr3_1	downtag	1
tag_10347_st	CTAGAATGAGGACGACCCAC	105	97	86	85	79	unassigned	unassigned	0
tag_9621_st	CATATCTAACGTCTAGTCCG	2086	1943	1922	1920	2021	YKL155C::chr11_2	uptag	1
tag_4028_st	ATAACTTCAACCCGCGATAG	154	153	123	141	140	YJR007W::chr00_13	uptag	1
tag_2612_st	GAGCGTACAGCGCGTCATAT	479	451	513	438	475	YLL060C::chr12_1	downtag	1
tag_109_st	ACCTCATAACACTATCAGGG	377	369	356	424	427	YER158C::chr00_5	uptag	1
tag_10049_st	CGCAGGAAGCTGGACTAACA	2390	2259	2246	2284	2316	YLR236C::chr12_4	downtag	1
tag_11018_st	GAGGACATGCTAGGATACAT	1541	1577	1592	1709	1640	YFL016C::chr00_17a	downtag	1
tag_1983_st	AGGTCACAAGACGACAGCTC	89	87	92	94	76	YJL122W::chr10_2	downtag	1
tag_2383_st	AGTACACGAACGAATCTTCC	89	72	69	93	69	unassigned	unassigned	0
tag_7773_st	TCGTGGGCAGATCGCTTCAT	1047	986	1000	1052	930	YDR278C::chr4_6	downtag	1
tag_12633_st	GTTCTAGCAGTCCAGAGAGA	79	80	100	68	69	unassigned	unassigned	0
tag_1028_st	AGCGTCTGAAATGCTATCAC	2863	2754	2713	2813	2834	YHL035C::chr8_1	downtag	1
tag_4269_st	CCGGCTGGAACTCTGTACTA	944	980	911	940	975	YIR005W::chr9_2	uptag	1
tag_13290_st	TATCGGATCGCAGATGACTC	67	73	46	74	87	unassigned	unassigned	0
tag_9476_st	CAACGGCCTCCAAGAATATG	1026	1145	842	1372	1223	YKL011C::chr11_1	downtag	1
tag_2016_st	GTGTTGTACGATGTGCTCCA	520	506	517	508	508	YJL087C::chr10_2	downtag	1
tag_8603_st	AAGGAAACAATTCTCCCGCG	71	49	71	79	51	unassigned	unassigned	0
tag_5225_st	GATTCCGGCATATAGAGAGT	133	130	119	113	128	YPL011C::chr16_3	uptag	1
tag_10057_st	CGCCAACTTCATCTAATAGG	1297	1392	1328	1409	1494	YLR244C::chr12_4	downtag	1
tag_12614_st	GTTCATGGACCTCGGATCAG	92	97	65	73	72	unassigned	unassigned	0
tag_5371_st	GTCTTCTCACGGAGCGCATT	72	66	67	56	74	unassigned	unassigned	0
tag_8626_st	AGCAAACCCAACATCGGTGG	340	297	391	452	372	YGL123W::chr7_2	uptag	1
tag_6758_st	GACTTGTGAATATCTGTGCC	318	321	316	337	368	YDL077C::chr4_1	uptag	1
tag_3935_st	GATGGTAGAATCTCTCTCAC	942	961	875	968	912	YNL205C::chr14_2	downtag	1
tag_6839_st	GGTTACAGGGTGATATTCTC	133	172	130	166	155	YDL062W::chr4_1	downtag	1
tag_13738_st	TCGAGTAGATGGCATGATTC	38	52	69	62	64	unassigned	unassigned	0
tag_15957_st	GTCGTCCTACCGCTTGTGAT	96	84	102	88	65	unassigned	unassigned	0
tag_955_st	TTGTACCTTGCGTCACGTAG	1056	984	1039	1007	902	YHL012W::chr8_1	uptag	1
tag_8249_st	TTAGCCAGGGTGCCACGATA	60	59	67	62	74	YDR471W::chr4_8	uptag	1
tag_165_st	TTATAGGCCAGTACGTGGTA	2471	2420	2112	2272	2225	YML116W::chr00_9	uptag	1
tag_9107_st	AAGAGAAACGGAGCGCCCTT	1035	986	984	987	1015	YGR053C::chr00_14	downtag	1
tag_9295_st	ATACAAACAGTGAGGCCCTG	111	153	111	155	158	YOL150C::chr00_10	uptag	1
tag_16827_st	AAGGAGTGAAACTTAGGTAC	4567	4407	4548	4480	4266	YBR220C::chr2_4	downtag	1
tag_10728_st	GAACTGAGCCACATACGGCA	552	553	568	568	697	YPR121W::chr16_5	uptag	1
tag_10474_st	CTGACCGAATCCAGCAGAGA	465	574	433	595	617	YFR044C::chr00_2	downtag	1
tag_8370_st	AGGATGGCAAATGTGATACC	1994	2013	2082	2150	1965	YDR496C::chr4_8	downtag	1
tag_14605_st	TTACACGCGCTCTGACTGTG	78	52	117	53	99	unassigned	unassigned	0
tag_3609_st	ACTTACGTCAAGACAACTCG	2183	2093	2135	2163	2124	YPL187W::chr16_2	uptag	1
tag_5429_st	TAGATCGGATACGCTGGCCT	1028	989	994	1002	1046	unassigned	unassigned	0
tag_3289_st	ACTGCTAAATACACTACGCG	1253	1258	1218	1178	1146	YHR109W::chr8_2	uptag	1
tag_4619_st	CCTCAAGTAATTCGACCTAG	1027	1058	1003	1058	1007	YOR243C::chr15_3	uptag	1
tag_1293_st	CTGTCCAGACGACCGAGTAT	1031	1093	1080	1243	1077	YPL195W::chr16_1	downtag	1
tag_6980_st	TGTATTGCAGGTCGCAGCTC	99	137	131	139	104	YDL107W::chr4_2	downtag	1
tag_859_st	CGGGTAGCACAATTAGTACA	3217	3314	3298	3194	3303	YMR174C::chr13_4	downtag	1
tag_10916_st	GACGGACTACCTAATGCAGC	545	623	546	594	583	YFL010W-A::chr00_17a	uptag	1
tag_4761_st	GCAGATATACAGTTATGGCG	1241	1316	1164	1311	1146	unassigned	unassigned	0
tag_2443_st	CAGTTTCTAAGAGGCGAGAC	4602	4579	4446	4794	4709	YER002W::chr5_2	downtag	1
tag_3941_st	GGCGTCGGACTACGTCTATA	190	174	155	174	150	YNL199C::chr14_2	downtag	1
tag_10581_st	CTTACGTGAATCGAAGTTCC	1825	1719	1827	1803	1877	YPR066W::chr16_4	uptag	1
tag_6683_st	CGAATTAAGGCATCGACACC	540	505	477	571	526	YDL003W::chr4_1	uptag	1
tag_8974_st	AATTAACCAAAGTGCCTGCC	66	74	97	67	64	YGR016W::chr7_3	downtag	1
tag_3510_st	CCCTCGATAACGTGCTGAGA	2149	2170	2171	2032	2071	YCR087W::chr00_1	uptag	1
tag_4779_st	GCTGACTAATTGCTAGACAG	103	97	107	72	161	unassigned	unassigned	0
tag_12151_st	GGTTACATGGATATAGCACC	3824	4121	3860	4025	4169	YML126C::chr00_9	downtag	1
tag_7904_st	CAGGGTCAACTCCGCATAAA	3330	3606	3284	3246	3673	YLR203C::chr12_3	uptag	1
tag_6387_st	TTCGCTCTACTGGTGCTGAA	68	105	79	72	83	YBR263W::chr2_4	uptag	1
tag_14675_st	TTAGCCCGGCAGAGTTGCTT	71	60	53	62	64	unassigned	unassigned	0
tag_6788_st	GATTGAGTAATTGAGCGACC	1929	1947	2010	2047	1885	unassigned	unassigned	0
tag_6989_st	TGTTACTTATAGTGCCCAGC	70	57	88	76	84	unassigned	unassigned	0
tag_354_st	AAAGTTCTAAACCACGTCCG	1060	1185	1175	1185	953	YER114C::chr00_5	downtag	1
tag_9721_st	CCAGGACAATTAAGTAGCCC	5348	5261	5240	5230	5208	YKL159C::chr11_2	downtag	1
tag_15589_st	CTACAGTTACCAGCACGATG	84	103	81	81	89	unassigned	unassigned	0
tag_9088_st	GCTTCTGCAATTTGGCACCA	2852	2873	2994	3269	3384	YGR034W::chr7_4	downtag	1
tag_9459_st	CAACAGCGTCACAGACATGG	156	172	157	168	165	YKL090W::chr11_1	uptag	1
tag_12579_st	GTTACTAGCTGGACCTCAGA	544	535	434	622	553	unassigned	unassigned	0
tag_12730_st	TAAATGGATTAGCAGGCCAG	58	51	72	87	65	unassigned	unassigned	0
tag_4946_st	TTACTTTCAGGTAGCGTGAG	67	81	74	61	62	unassigned	unassigned	0
tag_15849_st	GGACATTGAGGCAGATTCCA	73	57	85	61	70	unassigned	unassigned	0
tag_4818_st	GTGCAGGTACATTGATCTAG	205	171	171	179	190	unassigned	unassigned	0
tag_7039_st	TTGTGCTGAGCGTTCGCATC	119	126	102	99	93	YDL165W::chr4_2	downtag	1
tag_832_st	AACAGGTAACAACGCTTCCG	77	99	79	74	94	YMR150C::chr13_4	downtag	1
tag_11836_st	GGATGCGGACCTATCTCACT	60	74	76	97	122	unassigned	unassigned	0
tag_10459_st	CTCTCTTAATCTTCACGAGG	153	126	134	125	128	unassigned	unassigned	0
tag_5790_st	CGTACCCGAATGCAGCAGAA	367	364	301	410	344	YBL068W::chr2_1	uptag	1
tag_4379_st	CCGGTGATAACGTCTCCAGA	160	190	178	153	155	YOR099W::chr15_2	uptag	1
tag_7902_st	ATTTGGGTAACGCTTGCAGA	1502	1416	1547	1607	1456	unassigned	unassigned	0
tag_6044_st	GGGCTTGTAGAGCTTACTCA	2788	2761	2632	2625	2603	YBR019C::chr2_2	downtag	1
tag_16145_st	TGATCGTACTATTCCTAGCC	59	44	49	51	43	unassigned	unassigned	0
tag_14320_st	TGGAGGGATAGTCCTTATTC	58	45	46	55	47	unassigned	unassigned	0
tag_15948_st	GTCCACCTATCCTTAGAGTG	81	55	83	56	86	unassigned	unassigned	0
tag_12824_st	TAATCATCCCATCACTGTGG	51	54	54	79	59	unassigned	unassigned	0
tag_11904_st	GGCCGTCACCCTTTGTGTAT	49	50	61	66	61	YMR049C::chr00_5	downtag	1
tag_14962_st	TTGCGGCGAGTCCCTCATAT	50	42	53	44	58	unassigned	unassigned	0
tag_2789_st	ACACTAATAAATGCGCGTCC	797	794	853	784	826	YOR332W::chr15_4	downtag	1
tag_16605_st	ATGCGGCTAACGCCTCACAA	542	497	464	501	477	YNL143C::chr14_3	downtag	1
tag_6714_st	CGTTCCTGAATAATGAGTCC	996	916	1002	1040	928	YDL034W::chr4_1	uptag	1
tag_10591_st	CTTATCAATGCGACGGAACG	266	265	244	285	252	YPR076W::chr16_4	uptag	1
tag_10106_st	CGCTTACTACAATGTCAGCA	1056	954	893	1317	975	unassigned	unassigned	0
tag_15668_st	CTTGGTTCAATCATTCGAGC	353	339	353	395	335	unassigned	unassigned	0
tag_11103_st	GATATTCCACACCCGATGTA	336	272	322	322	233	YNL007C::chr14_4	uptag	1
tag_5827_st	CTCGCTTTAAGGTGCGTCAA	167	146	179	155	192	YBL009W::chr2_1	downtag	1
tag_4723_st	GAATACCAGTTACACTCCAG	1124	1043	1058	1159	1220	YOR251C::chr15_3	downtag	1
tag_13706_st	TCGAAGCCGGTGTACGTTTA	55	65	43	56	59	unassigned	unassigned	0
tag_4168_st	CTTCGTGACACTATTATCCG	3717	3643	3495	3546	3655	unassigned	unassigned	0
tag_13646_st	TCCGATTTACGGGCGGCATT	65	53	55	50	61	unassigned	unassigned	0
tag_4427_st	ATACCTGAACGAGCAATCCG	1147	1030	1095	1023	1165	YOR147W::chr15_2	uptag	1
tag_66_st	CCGTCGCGCACGTAGTATAA	1401	1495	1399	1662	1496	YER114C::chr00_5	uptag	1
tag_2032_st	AGGTCATAACAGTTGAGACG	2320	2495	2142	2375	2343	YJL071W::chr10_2	downtag	1
tag_13658_st	TCCGTGGACGTGAACGATTA	247	232	210	214	274	unassigned	unassigned	0
tag_8958_st	TTTCTGGCAGTCATGTGGAA	1885	1838	1706	1841	1795	YGL263W::chr7_3	downtag	1
tag_5826_st	CTCGCTGCAAGTGATTCAGA	297	352	294	365	386	YBL008W::chr2_1	downtag	1
tag_12913_st	TACCATGAGTACGCTGGCAT	71	79	59	67	72	unassigned	unassigned	0
tag_1606_st	GTACGTTGACAGTCTGCACA	2423	2516	2323	2376	2290	YMR247C::chr13_5	downtag	1
tag_5158_st	CGGTCATAAGGGTCGCTAAT	69	82	73	82	85	YPL078C::chr16_3	uptag	0
tag_9716_st	CCAGCAATAGCAATCACGGG	211	217	246	203	147	YKL154W::chr11_2	downtag	1
tag_16014_st	TACAGTTGAGGAGATCGAAC	90	55	68	74	64	unassigned	unassigned	0
tag_10210_st	CGTATTAAGGGTGCAGAATC	109	98	90	145	90	YLR397C::chr12_5	uptag	1
tag_12551_st	GTGTGCGCCCAGACTCTTTA	93	79	81	53	60	YNL220W::chr00_18	downtag	1
tag_15372_st	CAACAAGGAAGGAGCCTGCT	58	50	69	79	63	unassigned	unassigned	0
tag_7295_st	CGGCACTCACCATGATTAGG	2443	2248	2348	2333	2237	YDR088C::chr4_4	uptag	1
tag_1472_st	GTGTAGTACGCCCAGCCTAT	119	109	121	117	113	YNL264C::chr14_1	downtag	1
tag_10792_st	GAATCCACCTAGACGACAGG	213	201	191	209	234	YPR185W::chr16_5	uptag	1
tag_12193_st	GTAAACGGTTAGGACGCTTT	2593	2333	2434	2723	2676	YMR128W::chr00_9	downtag	1
tag_9021_st	GGGTTCAAGTTTCTGCAATC	1240	1165	1299	1172	1253	YGR063C::chr00_14	uptag	1
tag_7654_st	GCTAGACCATGCTCCAGGAT	68	91	93	55	55	unassigned	unassigned	0
tag_15586_st	CTAAGTGCAATGAAGTGGAC	83	90	95	92	93	unassigned	unassigned	0
tag_4270_st	CCGGGAACGTCGCGTAATAA	3727	3596	3501	3663	3520	YIR006C::chr9_2	uptag	1
tag_399_st	GGTGCGTAATCTGTTGACTA	1097	1129	976	1139	1216	YMR106C::chr00_9	uptag	1
tag_12437_st	GTCTTACGCTATCGCAGCTT	132	147	116	226	192	YFL026W::chr00_16b	uptag	1
tag_9071_st	TTTATGTTAGGCAAACCGGG	3048	2985	2936	3108	3221	YGR113W::chr7_4	uptag	1
tag_16097_st	TCCTGATCCCGGACGGTTTA	70	52	80	58	49	unassigned	unassigned	0
tag_9511_st	CACCAATTACACACTTAGGG	2711	2837	2923	2875	3065	YKL046C::chr11_1	downtag	1
tag_13720_st	TCGACCTTCCGATAGCGATG	37	47	39	100	59	unassigned	unassigned	0
tag_615_st	GGTCAGTCACGCCAGTAGTA	91	142	105	100	103	YER087W::chr5_3	uptag	1
tag_3145_st	ATGTCCTCACAAGAGTCTAC	1266	972	1180	1124	1250	YOR017W::chr15_1	downtag	1
tag_9334_st	ATCGAAGAACTAGAGCTGCC	1051	1056	1030	1034	1052	YGR184C::chr7_5	downtag	1
tag_15759_st	GCACCAGCAGCCAGATGATT	69	53	52	60	61	unassigned	unassigned	0
tag_8178_st	TCTTTCCCACGTTGACTGAA	1279	1095	1175	1225	1128	unassigned	unassigned	0
tag_16250_st	TTGTACTCCTCTCCGTGGGA	39	69	57	49	57	unassigned	unassigned	0
tag_2989_st	AGTCGTCGAAATTAGTAGCC	5641	5725	5457	5656	5328	YOL042W::chr15_5	downtag	1
tag_7965_st	CGTTGCTGAAACAAACTGCA	1458	1521	1436	1599	1435	YLR168C::chr12_3	downtag	1
tag_305_st	ATAGTAAGACACCAGCCGCG	130	94	98	137	106	YMR016C::chr13_2	uptag	1
tag_15019_st	TTGTCATCAGTCCGATTGCA	55	51	81	47	57	unassigned	unassigned	0
tag_13163_st	TAGGTCGCACCGAGGACTTT	59	56	55	49	54	unassigned	unassigned	0
tag_2350_st	AGAGTCGAACATAGCACCCG	843	799	807	899	893	YER005W::chr5_2	uptag	1
tag_5838_st	CTGCCGGGAAGTCTGTATAA	3322	3159	3007	3276	3193	YBL020W::chr2_1	downtag	1
tag_4641_st	CGCAGAACTTGTATCAATCG	378	354	409	387	345	YOR265W::chr00_17b	uptag	1
tag_5204_st	GACCCACAATCGCTGAGAGT	117	150	159	133	143	YPL032C::chr16_3	uptag	1
tag_10637_st	CTTGCAGGACCAGGCACTTA	847	687	895	786	767	YPR026W::chr00_15	downtag	1
tag_10084_st	CGCGGACGACAATTTAGGAC	3312	3403	3086	3379	3303	YLR271W::chr12_4	downtag	1
tag_7504_st	TTCCTATCATCCTCGGGTAG	2707	2701	2511	2734	2765	YDR201W::chr4_5	uptag	1
tag_5831_st	CTCTAGTCAATCAGCCAGAA	91	86	88	86	67	YBL013W::chr2_1	downtag	1
tag_10386_st	CTCAACTCGCTCTAAGTGGA	2946	2796	2985	3157	2914	YFR052W::chr00_2	uptag	1
tag_5552_st	TGTTAGTTAGCGGATGCACT	1606	1563	1460	1572	1500	YNL124W::chr14_3	uptag	1
tag_3252_st	CCATGATGACACGAGACACG	79	84	72	76	84	YHR072W::chr8_2	uptag	1
tag_5952_st	GCCTCTCACATATTGCTAGA	431	406	366	430	393	YBR023C::chr2_2	uptag	1
tag_14174_st	TGCAGGCTCGCAGATGCTAT	60	74	41	64	49	unassigned	unassigned	0
tag_11894_st	GGCCAGAATGTCTTTACCGC	3310	3256	3238	3099	3303	YER178W::chr00_5	downtag	1
tag_15293_st	AGTGCTGCAACATCCGCATA	70	107	96	86	86	unassigned	unassigned	0
tag_5612_st	ATACTTGCACCCAACGATGA	93	77	83	88	110	YNL064C::chr14_3	uptag	1
tag_4695_st	CTGAGCCTAATATCATCACG	2370	2274	2280	2380	2420	YOR223W::chr15_3	downtag	1
tag_1148_st	AGCTACAGAACGCTACACGG	93	95	102	95	110	YPL244C::chr16_1	uptag	1
tag_15848_st	GGACACGGGTCGATACTAAC	79	82	60	88	53	unassigned	unassigned	0
tag_5437_st	TAGGGTCTACCGGGCTCTAT	725	521	582	719	785	YHR157W::chr8_3	downtag	1
tag_2585_st	ACTAGCGCAAAGTATGGACC	608	711	619	655	648	YLL033W::chr12_1	downtag	1
tag_3566_st	CGCGAGCGAAGTATGACTAA	2874	2922	2950	3022	2858	YCR037C::chr00_1	downtag	1
tag_8379_st	AGTTCGGGAAATGTTGCATC	1563	1616	1457	1639	1663	YDR505C::chr4_8	downtag	1
tag_10636_st	CTTGCAGCATCAATGGCACG	653	747	898	968	841	unassigned	unassigned	0
tag_5534_st	TGGCCTATACGCTGTTCGAT	142	154	131	158	159	YNL142W::chr00_17b	uptag	1
tag_680_st	GCGAATGTCGGAGACTACTT	343	367	343	375	351	YER060W::chr5_3	downtag	1
tag_14515_st	TGTGGCTGACTGTCTGATCC	78	51	58	69	59	unassigned	unassigned	0
tag_2719_st	GCTGACAGGTCGGACTCATA	98	64	68	93	83	YOR358W::chr15_4	uptag	1
tag_7448_st	TCATGCTTAGCCTCAGCGAG	107	81	82	87	122	YDR146C::chr4_4	downtag	1
tag_3569_st	CGTTCTGAATCACCCTAGTA	3398	3313	3196	3283	3251	YCR045C::chr00_1	downtag	1
tag_13590_st	TCCACGTATCCAGCTTTGGG	124	124	99	121	121	unassigned	unassigned	0
tag_12501_st	GTGCTCGCAGAGGATTTATC	147	128	154	139	176	YNL014W::chr00_18	uptag	1
tag_9578_st	CAGGGAACTCGATGTAACCT	2021	1785	2136	2065	2027	YKL112W::chr11_2	uptag	1
tag_11162_st	GATTACTACCATCCAGCATG	78	123	72	62	77	YNR019W::chr14_4	uptag	1
tag_16332_st	GACAGTGATGAGATCACCC	1260	1248	1202	1302	1227	YPR148C::chr16_5	downtag	1
tag_11013_st	GAGCTGATAAGTGGCTTCAA	2382	2227	2433	2462	2058	YFL012W::chr00_17a	downtag	1
tag_6475_st	ACGAAGCGAAATAGGTTCCC	1461	1441	1271	1487	1482	YBR255W::chr2_4	downtag	1
tag_16795_st	TGCGTTACAAAGACACACTT	6196	5890	6257	6235	6290	YLR275W::chr12_4	downtag	1
tag_10360_st	CTAGTCAAGTCTGCATACAG	91	73	101	93	66	unassigned	unassigned	0
tag_427_st	ATAGTGACAACTCAGCACCG	816	693	729	854	750	YMR133W::chr00_9	uptag	1
tag_13693_st	TCCTGGGCAGCCATGTCTTT	57	57	64	71	48	unassigned	unassigned	0
tag_2258_st	GAGATACTAGCAGAGCAGCC	147	141	122	143	139	YIL091C::chr9_1	downtag	1
tag_14992_st	TTGGGAGATGGTCTATTCCA	49	62	58	59	57	unassigned	unassigned	0
tag_2390_st	CAGTGTCGAGAACGGTTTAC	239	241	232	274	255	YEL029C::chr5_2	downtag	1
tag_15033_st	TTGTGCGCCCTCAGCTAGTT	53	66	56	63	60	unassigned	unassigned	0
tag_5280_st	GGATTCGTACCACCTATCAT	2714	2649	2612	2742	2522	YPL052W::chr16_3	downtag	1
tag_2392_st	CAGTTAGGAAGATTCACGAC	2838	2740	2718	2676	2684	YEL031W::chr5_2	downtag	1
tag_512_st	CTGCTCAGACCGACTAGAGA	1097	916	1026	1076	1114	YAR015W::chr1_1	uptag	1
tag_1238_st	GACGAATGCGAGCGACCATA	929	973	899	1056	973	unassigned	unassigned	0
tag_2331_st	GGTATAGCCGGACATAGTTA	1563	1544	1580	1711	1634	YEL065W::chr5_2	uptag	1
tag_4391_st	CTCTAAGTATTGGACACGCA	4556	4498	4413	4458	4556	YOR111W::chr15_2	uptag	1
tag_13178_st	TAGTAGGACTGAGGCATCCA	50	62	67	70	67	unassigned	unassigned	0
tag_16710_st	GGTAAGTCTGGTCACCGTT	1890	2013	1830	1947	1920	YPL020C::chr16_3	downtag	1
tag_11091_st	GATAGATCACGATACGATGC	1332	1353	1330	1426	1269	unassigned	unassigned	0
tag_16577_st	CCGGTAAGATTTCTCAATAC	1091	1141	1247	1074	1002	YKR057W::chr11_3	uptag	1
tag_16624_st	GAGTAGCGAATGCCAGCCA	89	66	94	98	55	YBL087C::chr2_1	downtag	1
tag_8179_st	TGAAGCCTCTGTACTGGAAA	1667	1696	1646	1708	1624	YDR399W::chr4_7	downtag	1
tag_6818_st	GGATGCTAATTCGTTATCGC	55	67	68	81	57	YDL042C::chr4_1	downtag	0
tag_2435_st	AGTACCATAACCGACTACGG	69	68	62	95	56	unassigned	unassigned	0
tag_12081_st	GGTATTATAGCCATCCACCA	1951	2332	2485	2350	2325	YOL115W::chr00_6	downtag	1
tag_1206_st	ACGCGAGAACACTTACACGG	85	77	75	100	65	unassigned	unassigned	0
tag_10573_st	CTTACACCAGCCATATTAGG	159	143	166	147	169	YPR058W::chr16_4	uptag	1
tag_3557_st	ATTCAACGATACTACAGCGC	402	433	379	393	375	YCR028C::chr00_1	downtag	1
tag_258_st	CTAGGAGACAGCAGTCGATA	625	608	486	553	665	YML029W::chr13_2	uptag	1
tag_10422_st	CTCCTAATAATTTGGACCCG	4281	4200	3925	4174	4054	YGR249W::chr00_2	uptag	1
tag_4678_st	CTATTCTAATCACCTACGGG	1921	1753	1715	1871	1944	YOR206W::chr15_3	downtag	1
tag_11623_st	GCTCTTTACATCCTGCATGA	1797	1758	1808	1779	1634	YLR443W::chr00_4	downtag	1
tag_12829_st	TAATCCGGCTTACGCAACAA	71	60	71	106	75	unassigned	unassigned	0
tag_16913_st	CCGAGCCAAGACCATTAAG	458	437	417	454	405	YKR018C::chr11_3	uptag	1
tag_5530_st	TGGAGCCGATAGCTTCGACT	672	655	622	677	738	YNL146W::chr14_3	uptag	1
tag_12112_st	GGTCTGCGACGCTAGTCTTA	977	1010	1051	1057	998	unassigned	unassigned	0
tag_4173_st	GCAAGTGTGTCCAACGGTAC	65	82	64	65	57	YJR055W::chr00_13	downtag	1
tag_6898_st	TATAAGCTCTTTGACCGGAC	2234	1957	2128	2134	1964	YDL121C::chr4_2	uptag	1
tag_13102_st	TAGCATTACTCCTAGATCGC	76	92	43	51	71	unassigned	unassigned	0
tag_6161_st	TAGGGCTCAGAGTCATCGCA	2098	2034	2032	2114	2203	YBR134W::chr2_3	uptag	1
tag_7645_st	GCCTTGTGAATCGGTGACCT	479	495	526	555	457	YDR246W::chr4_6	uptag	1
tag_1899_st	GACTCGTGACCACTCTGTAG	194	235	227	182	215	YJL108C::chr10_2	uptag	1
tag_9439_st	CAAACCCTAACCTTGTGGAA	3115	3131	3202	3016	3061	YKL070W::chr11_1	uptag	1
tag_6986_st	TGTGGACACTTCTTATAGGC	1963	1935	1917	1922	1981	YDL113C::chr4_2	downtag	1
tag_7390_st	GTACCAACTTCCTGCATAGG	2863	2838	2817	2856	3021	YDR087C::chr4_4	downtag	1
tag_8878_st	GAGATGCCAATCGGCCATAA	84	78	61	83	53	YGR016W::chr7_3	uptag	1
tag_13418_st	TCACACGTCTGCCGAGAGAT	55	75	92	81	69	unassigned	unassigned	0
tag_8253_st	TTATCCGCATCGCCGGGTTA	997	767	906	933	1068	YDR475C::chr4_8	uptag	1
tag_9623_st	CATCAAACACCCAGATTGGT	267	256	379	289	374	unassigned	unassigned	0
tag_565_st	TACGTTTGACGAGGAGTACA	524	494	463	542	532	YER044C::chr5_3	uptag	1
tag_4474_st	CAATGCGAACTCACTAGACG	2507	2477	2547	2573	2540	YOR098C::chr15_2	downtag	1
tag_3462_st	CGCGAAGTACGGAGAATCAT	1986	1922	1950	2013	1898	YCR028C-A::chr00_16a	uptag	1
tag_3561_st	CCCTGAATAACTTGTACGAC	2180	2098	2157	2215	2241	YCR032W::chr00_16a	downtag	1
tag_14460_st	TGTCATGTACTCCTATGCCA	81	47	69	79	58	unassigned	unassigned	0
tag_5626_st	ATGCCCACAACGGTCGAGAA	71	98	89	108	96	YNL146W::chr14_3	downtag	1
tag_11049_st	GAGTCCGGCATAGACGATAA	3366	3272	3315	3415	3280	YFL044C::chr6_1	downtag	1
tag_12137_st	GGTGGCCCGATCACATTCAA	2196	2246	2131	2079	2165	YML113W::chr00_9	downtag	1
tag_5417_st	TACGGCGACTGAGATGCCAT	49	69	68	56	50	unassigned	unassigned	0
tag_10533_st	CTGGTTCGAGCAATCTATCA	1940	1901	1922	1841	1822	YPR018W::chr16_4	uptag	1
tag_1942_st	CGACTTATACCTACAGACTG	124	118	90	104	112	YJL064W::chr10_2	uptag	1
tag_996_st	GCGACCGTACCGCATTGTAT	76	56	55	75	66	YHR029C::chr8_1	uptag	1
tag_4791_st	GGTGTCTAATTGTATGCACG	348	397	292	347	432	unassigned	unassigned	0
tag_6204_st	TCAGTAGGAGATTGAGTCCA	3368	3206	3157	3271	3347	YBR083W::chr00_16a	downtag	1
tag_8669_st	CGAATCCCAATCACATGAGG	827	702	1009	1219	851	YGL166W::chr7_2	uptag	1
tag_3012_st	GCTTCGCCACAGTTACGTGT	110	106	119	95	103	YOL064C::chr15_5	downtag	1
tag_15647_st	CTGTCACGAAGTTATGCACA	105	66	75	71	81	unassigned	unassigned	0
tag_14885_st	TTCTGATACTGGATATGCGG	75	81	55	58	71	unassigned	unassigned	0
tag_1084_st	AACGTGACAAACCTACTCGG	1820	1805	1779	1840	1758	YHR021C::chr8_1	downtag	1
tag_8340_st	ACATTCTCAAAGGAAGCTCC	1350	1285	1315	1399	1332	YDR466W::chr4_8	downtag	1
tag_10827_st	GAATTATTAGCAATGGCGGC	238	205	217	266	194	YPR124W::chr16_5	downtag	1
tag_13155_st	TAGGGTGGACCTGCTCACTT	69	76	72	50	91	unassigned	unassigned	0
tag_6062_st	GTAGCGATAGCCATATTCCA	494	432	425	531	496	YBR037C::chr2_2	downtag	1
tag_13308_st	TATGACCGATGTGCAGGTAT	81	55	58	63	74	unassigned	unassigned	0
tag_12926_st	TACCGCCTAGCAGCATTGGT	60	81	74	75	107	unassigned	unassigned	0
tag_5618_st	ATCCTCGCAACCGTTTAGAA	1540	1480	1380	1595	1405	YNL058C::chr14_3	uptag	1
tag_6218_st	TCCGCATGATCGGCAGAGTA	453	466	440	397	518	YBR095C::chr2_3	downtag	1
tag_9416_st	ATTGCCCTAACGGCTCTAGT	2077	2111	1870	1995	1944	YKL047W::chr11_1	uptag	1
tag_13460_st	TCACTCAGCCTTACTATTGG	56	65	52	73	82	unassigned	unassigned	0
tag_13356_st	TATTAACGATTGTTGCCGCC	67	103	92	82	106	unassigned	unassigned	0
tag_9688_st	CCAATACCAATATAGCCTGG	2264	2244	2434	2761	3009	YKL126W::chr11_2	downtag	1
tag_10528_st	CTGGTCCGACACAAAGACAG	313	266	379	379	354	YPR013C::chr00_15	uptag	1
tag_1369_st	TAGCGTTACTCCATCGACTA	173	198	201	227	198	YNL271C::chr14_1	uptag	1
tag_8679_st	GAAGATTCCTACAGGCATGG	59	120	111	61	94	YGL176C::chr7_2	uptag	1
tag_2616_st	GCTCGTGTACGGAATGTTAA	52	53	57	97	75	unassigned	unassigned	0
tag_2633_st	ACACCATAACACGAGGGCGT	325	350	262	332	305	YLR014C::chr12_1	downtag	1
tag_6588_st	ATGCGGAACGATGGTTAATC	2848	2727	2739	2870	2664	YCL004W::chr3_1	downtag	1
tag_4101_st	CTACCGCTAAGTCAGCTTGA	910	850	941	878	978	YJL017W::chr00_13	downtag	1
tag_15971_st	GTGCGTTCACATGGCCGTAT	65	63	53	85	62	unassigned	unassigned	0
tag_187_st	CCGTTGTTAAGTGATACACG	1003	1070	931	1077	1005	unassigned	unassigned	0
tag_1115_st	CTGTACGACGCACCAGTGTA	80	66	79	62	66	unassigned	unassigned	0
tag_4460_st	TTAGCTCTATCGCAGTCCGA	119	97	104	99	125	YOR180C::chr15_2	uptag	1
tag_12406_st	GTCGTAGCACCTCCTTAGTA	264	252	242	276	267	YJL140W::chr00_14	downtag	1
tag_6430_st	AACTGGTCAAACGAAGTCCC	2517	2747	2597	2674	2869	YBR210W::chr2_4	downtag	1
tag_2667_st	GCTCTACGACGTGTACGCTA	1043	1070	1060	1178	1148	YOR306C::chr15_4/chr00_8	uptag	0
tag_8880_st	GATCAATCCCTTCACAGGAA	104	92	105	73	68	unassigned	unassigned	0
tag_10692_st	GAAACTTGTTATAGCCCACG	57	75	78	106	51	unassigned	unassigned	0
tag_9428_st	ATTTAGTAAGACCACACGCC	462	397	388	482	411	YKL059C::chr11_1	uptag	1
tag_14053_st	TGACGTGAGTGACTTCATCC	57	71	66	69	72	unassigned	unassigned	0
tag_11699_st	GCTTTCAATGTTCCGACCAA	98	69	90	81	54	unassigned	unassigned	0
tag_2626_st	TATAGGTCACGCGCCCGATA	1656	1705	1672	1647	1692	YLR007W::chr12_1	downtag	1
tag_14833_st	TTCGACGCCTCTCTATGGGT	44	62	53	66	48	unassigned	unassigned	0
tag_12747_st	TAACGACGCTTTCCCAAGGA	65	61	76	66	90	unassigned	unassigned	0
tag_10548_st	CTGTGACGACCAGACGCTTA	373	312	318	376	418	YPR033C::chr16_4	uptag	1
tag_72_st	CGGAGAGCAAGTCATACGAC	366	338	338	383	377	YER119C-A::chr00_5	uptag	1
tag_8384_st	ATGCAATGAACTCTAAGCCC	2868	2963	3074	3184	3323	YDR510W::chr4_8	downtag	1
tag_6621_st	CAACTCGGAATAAGATGTCC	1571	1598	1675	1594	1401	unassigned	unassigned	0
tag_16465_st	TTCTAGCCGTCTGCAGTATG	1190	1178	1165	1238	1147	YDR204W::chr4_5	uptag	1
tag_1005_st	GTGCTCTCACGCGCTTGATA	110	105	118	97	134	YHR038W::chr8_1	uptag	1
tag_13981_st	TCTTCTCAGCGCAGTGCTTA	65	74	62	86	53	unassigned	unassigned	0
tag_13967_st	TCTTACTGCTAGTCAACGTC	83	91	61	69	90	unassigned	unassigned	0
tag_2356_st	CAATGTAACGTATCCTACCG	1145	1361	1253	1276	1195	YER010C::chr5_2	uptag	1
tag_489_st	AGCGGACAACAGTCTACACG	1036	864	894	897	768	YAL017W::chr1_1	uptag	1
tag_12591_st	GTTAGGCACCTGCATCCAGA	49	74	62	48	68	unassigned	unassigned	0
tag_13606_st	TCCATAGGAGGCGAGATTTA	83	121	59	121	84	unassigned	unassigned	0
tag_15284_st	AGTAGAGCAACGACAGGCTT	83	61	86	64	71	unassigned	unassigned	0
tag_13054_st	TAGACGATGGGAGCCTATTC	53	50	37	43	41	unassigned	unassigned	0
tag_11733_st	GGAATGGCCGGTAACTAACA	59	69	64	52	76	unassigned	unassigned	0
tag_41_st	CAGATTTGAAGAGCGCAGAC	92	113	120	102	101	unassigned	unassigned	0
tag_942_st	GTGCGTGAGACTCCAGCTAT	68	101	89	69	56	YHL025W::chr00_8	uptag	1
tag_1432_st	AAGCACCTAAACGTACTTCG	1553	1720	1666	1724	1697	YNL304W::chr14_1	downtag	1
tag_9460_st	CAACAGGTGGACAGAATCCG	142	160	170	120	135	YKL091C::chr11_1	uptag	1
tag_2999_st	CGCACAGTACATAGGAATCC	235	234	268	288	230	YOL052C::chr15_5	downtag	1
tag_8886_st	GCCATCTCAATTCCGGTGAA	756	705	686	819	811	YGR024C::chr00_14	uptag	1
tag_2596_st	ATGAGTGTAACGCCTCGACA	1806	1864	1696	1809	1828	YLL044W::chr00_8	downtag	1
tag_10123_st	CGGACAATCCCGCAGAAGTT	154	152	197	173	203	YLR311C::chr12_4	downtag	1
tag_14088_st	TGAGCGAGCGGTCCCTTAAT	88	65	86	80	56	unassigned	unassigned	0
tag_1183_st	GCGATATTAGAGACGCATCC	164	182	196	216	163	YPL209C::chr16_1	uptag	1
tag_6551_st	AGTCGCATAAATTGATCGCC	1244	1209	1154	1195	1098	YCL064C::chr3_1	uptag	1
tag_3499_st	ACTGTTCTAAACGGTTGACC	3032	3225	3045	3085	3008	YCR075C::chr00_16a	uptag	1
tag_7579_st	CCAGTTGAAGCCGACGGAAT	1981	2047	2033	2110	1866	YDR180W::chr4_5	downtag	1
tag_13934_st	TCTGATACCGTCCTCGGAGA	60	64	44	78	55	unassigned	unassigned	0
tag_6176_st	TATATCCTAGCGCAGGCAGA	84	75	75	67	49	YBR149W::chr2_3	uptag	1
tag_7793_st	TGCACCTCCGACTGATGGTT	1577	1518	1434	1551	1567	YDR298C::chr4_6	downtag	1
tag_13623_st	TCCCAGAATGGTGAGGAATT	55	53	60	79	74	unassigned	unassigned	0
tag_1913_st	GTGTTAGTAGAGGTCACTCC	1605	1614	1467	1816	1717	YJL094C::chr00_15	uptag	1
tag_16559_st	TAGGTAGCCTAGTGACGAA	2711	2824	2833	2952	2776	YMR301C::chr13_5	downtag	1
tag_5845_st	CTGCTTGCACGATGAGCGAA	135	178	102	119	114	YBL027W::chr2_1	downtag	1
tag_7920_st	CCCAGATCAAGCGATGCAGA	866	662	718	791	795	YLR219W::chr12_3	uptag	1
tag_3671_st	ACTTATTTAACGAGCACCCG	635	614	550	577	624	YPL125W::chr16_2	uptag	1
tag_16670_st	GTATGTGGAGAGCCTTCAT	794	748	824	926	829	YHR152W::chr8_3	uptag	1
tag_3118_st	GTCAGCGACCGTCAGCTATT	86	86	81	63	100	YOR086C::chr15_1	uptag	1
tag_3415_st	CGTTAGTACAATCTTGGAGC	2655	2741	2647	2882	2782	YHR139C::chr8_2	downtag	1
tag_12542_st	GTGTCCTCACGTATAGTAGC	169	187	196	243	201	YNL059C::chr00_18	downtag	1
tag_6419_st	TTTGGTCCAGTAGTGAGTCA	3485	3668	3708	3699	3556	YBR199W::chr2_4	downtag	1
tag_732_st	CTAGTGACACCAGGGACAGA	563	608	467	674	495	YMR147W::chr13_4	uptag	1
tag_2551_st	CGATAAACACCAGTACCTGT	809	756	821	792	803	YLR028C::chr12_1	uptag	1
tag_12862_st	TAATTGCCTGCACAACTGGA	86	63	75	54	107	unassigned	unassigned	0
tag_9714_st	CCAGATTAAGCCCTGACAAG	1995	1568	1475	1990	1832	YKL152C::chr11_2	downtag	1
tag_7614_st	CTTGTGGGACAGGATTACAT	1731	1824	1945	1980	2322	YDR215C::chr4_5	downtag	1
tag_7488_st	TTACGATAGGCGATTGCCAG	255	265	263	260	242	YDR185C::chr4_5	uptag	1
tag_3351_st	ATTAAGCTAACTACGCGACC	1503	1444	1463	1510	1381	YHR075C::chr8_2	downtag	1
tag_8213_st	TGGAGGGCAGTCTCTCATAA	207	248	261	258	238	YDR433W::chr4_7	downtag	1
tag_2840_st	ACTCCAGTAAATCACGTAGC	105	99	88	89	62	YOR383C::chr15_4	downtag	1
tag_7697_st	GGTTCAGACGAGCCTGCATT	219	233	236	180	230	YDR298C::chr4_6	uptag	1
tag_725_st	CCTATCTTAATCGAGCAGAC	2093	2108	2155	2242	2221	YMR140W::chr13_4	uptag	1
tag_7141_st	AGACCCTTAACCAAGATCGG	2070	2370	2224	2497	2112	YDR026C::chr4_3	uptag	1
tag_11515_st	GCGGGTAATCCGTCAGACTA	1105	1073	1164	1192	1012	YLR432W::chr00_4	uptag	1
tag_298_st	AGCAGGTGAAATCGTACTAC	142	155	146	170	133	YMR009W::chr13_2	uptag	1
tag_8979_st	AGAGAAAGGAATTTGCCCTC	1425	1519	1451	1619	1595	YGR021W::chr7_3	downtag	1
tag_15831_st	GCTCAGTCACAGTCATCTAG	77	67	81	77	82	unassigned	unassigned	0
tag_6527_st	AGGAAGTTAAGCGAACCGCC	84	66	70	66	60	YCL040W::chr3_1	uptag	1
tag_13642_st	TCCGACTAGACTGTCCGATA	64	70	76	69	74	unassigned	unassigned	0
tag_1537_st	ATCGAAGGAACGCTAAGTCC	1714	1723	1785	1786	1645	unassigned	unassigned	0
tag_5639_st	ATTAGCTGAACGCCTCGCAA	454	392	419	435	400	YNL133C::chr14_3	downtag	1
tag_16123_st	TCTCCTGCACATTCGTTGAG	66	62	66	70	73	unassigned	unassigned	0
tag_2617_st	GTATATTCAGAGCTATGCGC	89	81	90	98	99	YDL227C::ctrl_31	uptag	0
tag_16961_st	TCACTTCACTGCATTCGAG	2638	2519	2515	2638	2570	YJR094W-A::chr00_12	downtag	1
tag_3479_st	GTCCGTGCAGGAGTCTCTAT	1167	964	1117	1046	1123	YCR051W::chr00_1	uptag	1
tag_8411_st	CATCATCCAAGATTAGGACC	2082	1819	1432	2017	1627	YGL003C::chr7_1	uptag	1
tag_16401_st	AGACTCTAAATTGTCCGAC	652	674	790	605	631	YOR057W::chr15_1	uptag	1
tag_8937_st	TTCTGGGCAGGTCCCGTTAA	542	504	535	592	524	YGL242C::chr7_3	downtag	1
tag_14225_st	TGCCTTAGACTTATTCCAGC	59	48	46	80	45	unassigned	unassigned	0
tag_5577_st	TTTAGCTCGTCGGAGGTCAT	642	560	647	747	632	YNL099C::chr00_16b	uptag	1
tag_10124_st	CGGACACGAGATACACGTCA	1371	1159	1181	1219	1238	YLR312C::chr12_4	downtag	1
tag_5297_st	GGCTCGGCACCGTATCTTAT	573	543	428	628	539	YPL034W::chr00_17b	downtag	1
tag_12146_st	GGTGTGGGACTACCTTCACT	1290	1482	1451	1631	1453	YML121W::chr00_9	downtag	1
tag_10228_st	CGTCTACTACAGCACTGGAG	173	136	141	166	156	YLR416C::chr12_5	uptag	1
tag_4415_st	TCGACAGAGTGAGGCATCTA	77	69	63	97	82	YOR135C::chr15_2	uptag	1
tag_9361_st	ATGAGAACGGCAGATACCGC	1478	1355	1302	1438	1480	YGR211W::chr7_5	downtag	1
tag_14905_st	TTCTTTCGAGTATCGGCGCA	49	65	44	94	67	unassigned	unassigned	0
tag_4917_st	TCTGTTTGACTCCCGCGTAG	1314	1247	1322	1404	1174	YJR127C::chr10_4	downtag	1
tag_6826_st	GGGCTAATGGTGTTTACTAC	563	638	514	638	522	YDL049C::chr4_1	downtag	1
tag_9848_st	CCGTAGCTCCAAGGCATGTA	657	635	750	741	806	YKR065C::chr11_3	uptag	1
tag_14381_st	TGGGTTTGAGCATTCTGCCA	52	53	92	39	76	unassigned	unassigned	0
tag_15754_st	GATTTCCCACACGTCTAGGG	91	94	103	120	67	unassigned	unassigned	0
tag_9248_st	AGTGATCGAACAGTTGCGAA	1220	1327	1367	1440	1236	YGR194C::chr7_5	uptag	1
tag_10982_st	GAGAGTAAGTTGACCTACCC	1291	1286	1333	1275	1293	unassigned	unassigned	0
tag_2548_st	CATACTATAAGCACGGGTAC	3153	2769	2509	3059	2560	YLR025W::chr12_1	uptag	1
tag_14845_st	TTCGCCTTACTGGCTGGCAT	71	59	63	55	67	unassigned	unassigned	0
tag_459_st	GGTTATGACGCACTGGACTA	2349	2475	2252	2469	2013	YAL044C::chr1_1	uptag	1
tag_6690_st	CGATTTCTAAGGATCTGGAC	1220	1357	1179	1435	1258	unassigned	unassigned	0
tag_1892_st	CGACTGTCACCACGGTTAGT	297	247	253	286	245	unassigned	unassigned	0
tag_2635_st	ACACCCGCAAAGACGTAGGT	3066	2888	2648	3332	2581	YLR016C::chr12_1	downtag	1
tag_6978_st	TGTAGTATATGGCAGGTTCC	597	515	429	565	562	YDL105W::chr4_2	downtag	1
tag_11655_st	GCTGTACGATGGACTCAGAC	922	953	966	999	928	YNR052C::chr00_15	downtag	1
tag_15582_st	CGTTGAATAATTTGACGCCC	78	75	93	79	88	unassigned	unassigned	0
tag_5580_st	ACCGGGTGAAAGCTGATACA	91	80	64	125	107	unassigned	unassigned	0
tag_2207_st	GAGACTCACCGCACGTATGA	2835	2703	2775	2862	2872	YIL038C::chr9_1	downtag	1
tag_7519_st	TTTATCCGAGATTCGCTAGG	3516	3248	3331	3360	3301	YDR216W::chr4_5	uptag	1
tag_16974_st	ACTGCTTTACCTGCAAGAC	124	73	93	45	57	YCL007C::chr3_1	uptag	1
tag_1784_st	ATCGTGAGACACAGAGACGT	126	84	73	92	73	YJL129C::chr10_1	uptag	0
tag_6718_st	CTACATATAATTCGAGGGCC	590	569	614	602	542	YDL038C::chr4_1	uptag	1
tag_8455_st	CTTTAGTAATGCAGATGCCC	806	771	850	853	792	YGL047W::chr7_1	uptag	1
tag_14117_st	TGATAGTGAGGGCTCCATCC	50	60	53	51	49	unassigned	unassigned	0
tag_13922_st	TCTCTTCAGGAGGCGCTCAT	43	41	56	52	57	unassigned	unassigned	0
tag_8486_st	GCTATTGGAATGTGAGTCCC	2032	2038	1784	2195	1986	YGL079W::chr7_1	uptag	1
tag_6449_st	AATCATACAAAGTGTGCCGC	1443	1338	1440	1544	1330	YBR229C::chr2_4	downtag	1
tag_12884_st	TACAGGACGGGATCGACCAA	68	50	55	61	96	unassigned	unassigned	0
tag_12219_st	GTAATGCGGGCACAGTTCCA	159	217	217	182	190	YLL007C::chr00_10	downtag	1
tag_11201_st	GCAAGCTACTTACCTAGTCA	361	302	337	325	314	YNL009W::chr14_4	downtag	1
tag_1806_st	GTAGACTGAGCGATAGACTA	3368	3199	3272	3520	3501	YJL203W::chr10_1	downtag	1
tag_5025_st	AGAGCGGAACAGAGCCACTT	302	235	285	325	226	YLR102C::chr12_2	uptag	1
tag_3586_st	GGCACGCTACGCACTTGTAT	2019	2048	2002	2018	1898	YCR065W::chr00_1	downtag	1
tag_5764_st	CGCTCAAGCCGCTGATAGAA	79	103	80	77	74	YBL042C::chr2_1	uptag	1
tag_5549_st	TGTGCTGACTTAGGTCGAAT	1241	1170	1241	1263	1239	YNL127W::chr14_3	uptag	1
tag_11007_st	GAGCGGTCAATAAACCAGTT	1129	1012	1209	934	729	YFL007W::chr00_17a	downtag	1
tag_3174_st	TATGTCTGACGTGATAGTCC	93	74	102	123	114	YOR046C::chr15_1	downtag	1
tag_15236_st	ACGTGTATAAACAGCCATCC	113	109	84	107	96	unassigned	unassigned	0
tag_4227_st	CTTCTAGTACACCTATCGAG	1171	1084	1098	1191	1077	YIL140W::chr9_2	uptag	1
tag_7825_st	TGTATGGCATCTCAGGCGCT	567	571	568	618	708	YDR330W::chr4_6	downtag	1
tag_11685_st	GCTTCTGGACAGTCGCAGTT	420	494	391	471	495	unassigned	unassigned	0
tag_6049_st	GGTCGATAATGTGATGTCCA	1762	1628	1710	1713	1601	YBR024W::chr2_2	downtag	1
tag_8627_st	AGCATCATAACCCAAGCTGG	205	261	251	241	226	YGL124C::chr7_2	uptag	1
tag_12459_st	GTGAGCAGATTCAGCCAGAC	120	130	105	107	129	YHR132W-A::chr00_17b	uptag	1
tag_3623_st	CCGAACTCGTCATAAGAACG	2167	2102	2095	2332	2282	YPL173W::chr16_2	uptag	1
tag_7082_st	AATACAAACCGCACCGTGGG	310	302	293	335	291	YDL208W::chr4_3	uptag	1
tag_3730_st	ACTTCGTTAAATCCGTACCG	1360	1272	1421	1341	1287	YPL162C::chr16_2	downtag	1
tag_7311_st	CTAGCTCAATTCAAGTGCCG	2261	2502	2082	2424	2119	YDR104C::chr4_4	uptag	1
tag_15817_st	GCGGGATCACGACGTTTACA	77	71	70	49	107	unassigned	unassigned	0
tag_16247_st	TTGGCGTCAGCGTCTAGTAT	64	92	66	84	68	unassigned	unassigned	0
tag_3998_st	GGCTACGGACGCTCAGTTAA	118	115	114	132	129	YJL024C::chr00_13	uptag	1
tag_3639_st	CTGTGGTCAATATCTCTACG	128	110	102	118	100	YPL157W::chr16_2	uptag	1
tag_8437_st	CGGGCTGAAGGTTCCATAAC	1387	1433	1381	1522	1444	YGL029W::chr7_1	uptag	1
tag_14446_st	TGTATTATAGTCATGGCGCG	57	67	60	52	95	unassigned	unassigned	0
tag_3466_st	CGTTCCATACACTCGATTAG	1912	2078	1771	2087	1863	YCR033W::chr00_16a	uptag	1
tag_2117_st	GTTACCTGCGCGACGAGATT	179	155	159	160	168	YIL044C::chr9_1	uptag	1
tag_2607_st	CGTCTACCACCGTGAGGTTA	1751	1747	1733	1760	1689	YLL055W::chr12_1	downtag	1
tag_12533_st	GTGTACCTATTATGAGCGAC	430	398	316	331	262	unassigned	unassigned	0
tag_11620_st	GCTCTGCTACAGTCCTGGTA	898	854	804	806	774	YLR440C::chr00_4	downtag	1
tag_14056_st	TGACTACGGGCCGCATGTTT	71	69	48	56	60	unassigned	unassigned	0
tag_9105_st	AACGGAACAAGACCCGCTGT	2804	2873	2847	2866	2616	YGR051C::chr7_4	downtag	1
tag_10200_st	CGTACCTAATATGAATCGGG	2054	2066	2047	2154	2152	unassigned	unassigned	0
tag_11195_st	GCAACGACTTGTACGGAAAT	84	83	77	54	68	YNL003C::chr14_4	downtag	1
tag_400_st	GTGACTACCGGCTATGAGAT	103	70	81	65	69	unassigned	unassigned	0
tag_4905_st	TCGTGTCCACCTTCTGGTAG	1408	1248	1372	1256	1377	YJR115W::chr10_4	downtag	1
tag_3717_st	TCATAGGTAGAGTGATGCTC	1068	1074	1106	1175	1210	YPL175W::chr16_2	downtag	1
tag_11207_st	GCAATATACTTACCGACCGG	106	104	94	93	86	YNL015W::chr14_4	downtag	0
tag_7189_st	ATTAAACACATTCACCGGCG	2028	1998	2085	2099	2109	YDL219W::chr4_3	downtag	1
tag_4834_st	TAAATATCGTATAGGCGGCG	2864	2841	2822	2741	2952	YJR140C::chr00_12	uptag	1
tag_14777_st	TTCAGTCCATTCGATCTCAG	40	75	33	48	54	unassigned	unassigned	0
tag_15320_st	ATCCACACAACTTACAGGGT	121	77	97	111	76	unassigned	unassigned	0
tag_15174_st	TTTGGACTTGCTCAGTGCCA	115	80	84	135	73	unassigned	unassigned	0
tag_7088_st	AATGCGCCACAAAGCGAGTG	86	74	54	74	67	YDL214C::chr4_3	uptag	1
tag_4105_st	CTCGGCGGAATAGCGTACAA	1399	1341	1199	1168	1298	YJL013C::chr00_13	downtag	1
tag_14848_st	TTCGCGGTACTGTGCGTCAT	50	63	56	56	63	unassigned	unassigned	0
tag_16162_st	TGCTAATCCGTTCCAGCGAT	55	48	58	74	68	unassigned	unassigned	0
tag_11508_st	GCGGATACCGATGGCCTATT	1410	1464	1460	1563	1377	unassigned	unassigned	0
tag_12652_st	GTTGCCCGACAGTTTCGAGT	85	123	88	71	73	unassigned	unassigned	0
tag_12375_st	GTCCGTGTAATTGAAACGTC	2173	2301	2187	2334	2154	YJL151C::chr00_14	uptag	1
tag_15034_st	TTGTGGAGCTTGAGTTCCCA	352	402	353	377	403	unassigned	unassigned	0
tag_173_st	AGATTGTAACAGGCAGACCG	289	291	287	293	296	YML108W::chr00_9	uptag	1
tag_3840_st	ACCATAAGAACACGGTCGCG	464	496	471	484	408	YNL204C::chr14_2	uptag	1
tag_4299_st	TACGCTGAGTCATCCGAATA	2328	2136	2323	2490	2392	YIL116W::chr9_2	downtag	1
tag_4683_st	CTCCAGTCAAGTGCTTCGAG	911	834	689	840	996	YOR211C::chr15_3	downtag	1
tag_6512_st	AGATGAACCAAGGATCGGTC	130	104	90	117	108	YCL025C::chr3_1	uptag	1
tag_15447_st	CCAGACCCAATAATATGGCT	45	54	54	55	54	unassigned	unassigned	0
tag_5758_st	CGCCTCAAGCTACTGGAAGA	921	772	863	1036	1027	YBL036C::chr2_1	uptag	1
tag_4441_st	CTCTATGTAAGTCGCATTCC	569	615	580	562	504	YOR161C::chr15_2	uptag	1
tag_11884_st	GGCATGAGAGAGTATTCCAT	2408	2363	2428	2318	2451	YER168C::chr00_5	downtag	1
tag_14491_st	TGTGACAGGTGTAGCCCTAA	59	54	54	73	53	unassigned	unassigned	0
tag_3824_st	GTCGCACAGTCGGCTAGATT	74	86	63	96	108	YDL227C::ctrl_36	uptag	0
tag_1789_st	CGACGTGCAACTTGGTATAA	86	78	132	90	94	YDL227C::ctrl_22	uptag	0
tag_656_st	CACGGTATAGACACCACGTA	1531	1388	1472	1482	1407	YER039C::chr5_3	downtag	1
tag_3943_st	GTCGCTTTACCGTCATACGA	1293	1327	1250	1204	1293	YNL197C::chr14_2	downtag	1
tag_13044_st	TACTTTACGGCCTGAGCAAT	65	77	58	88	118	unassigned	unassigned	0
tag_10785_st	GAATCAATCTTACGTCCAGC	92	86	78	87	71	YPR178W::chr16_5	uptag	1
tag_7974_st	CTCCAATGAGCCAGAATCGA	191	225	182	243	175	YLR177W::chr12_3	downtag	1
tag_3186_st	ACTGATGTAAATCCACACCG	686	604	614	630	606	YOR058C::chr15_1	downtag	1
tag_13130_st	TAGCTTACATTGTGCAGGCA	91	73	61	61	108	unassigned	unassigned	0
tag_4621_st	CCTCTAGGACACAATCTTAG	1262	1506	1394	1561	1331	YOR245C::chr15_3	uptag	1
tag_8517_st	TATAGATTATCAGGCCAGCC	212	193	185	207	224	YGL013C::chr7_1	downtag	1
tag_14324_st	TGGATCACGGAGCTGTCCTA	57	82	54	49	72	unassigned	unassigned	0
tag_6622_st	CAACTTGTAAGAATCCGACC	1583	1638	1547	1575	1664	YCL039W::chr3_1	downtag	1
tag_4034_st	CCGCACAGAAGTGGACAGTA	369	423	393	428	433	YJR012C::chr00_13	uptag	1
tag_5716_st	CCGTGCCCAAGCTAGTGATA	99	83	85	88	59	unassigned	unassigned	0
tag_2359_st	CACACGAGAAGAGCGACGTT	342	339	290	329	328	YER013W::chr5_2	uptag	1
tag_1297_st	GACGACTAATTCCGATCACA	3582	3498	3511	3678	3584	YPL191C::chr16_1	downtag	1
tag_14150_st	TGCAATCCGGGCGAGTTCTA	231	213	225	249	208	unassigned	unassigned	0
tag_5677_st	CCAGTCCCACGAAGGTAGAA	571	454	519	526	508	YNL095C::chr00_16b	downtag	1
tag_3929_st	CTCGACCTAATACTATCTGG	2353	2423	2430	2486	2394	YNL211C::chr14_2	downtag	1
tag_5050_st	ATCCCACGAACGATGAATCT	893	899	857	956	912	YLR031W::chr00_8	downtag	1
tag_9724_st	CCAGTATTACCACACAGTGA	458	535	438	368	451	YKL162C::chr11_2	downtag	1
tag_1035_st	CACGTTGTAACTATCTACCG	1541	1511	1536	1539	1398	YHL028W::chr8_1	downtag	1
tag_628_st	ACCTACGAACACTAAGTCGG	3070	2908	2978	2916	3040	YER098W::chr00_8	uptag	1
tag_16971_st	TTCTGCGTAGCGTGTGTATC	2278	2248	2210	2465	2221	YAL029C::chr1_1	uptag	1
tag_8487_st	GCTTGATTACATTTACGGCC	1169	1211	1172	1232	1269	YGL080W::chr7_1	uptag	1
tag_5655_st	CAGGGATGAAGAGTTCTACA	1110	956	989	1111	933	YNL117W::chr14_3	downtag	1
tag_8658_st	CCACCATTAAGGACATCAGG	1500	1462	1592	1481	1682	YGL155W::chr7_2	uptag	1
tag_7955_st	CGCCATCCAAGGGCTGTATA	2416	2416	1957	2054	2124	YLR150W::chr12_3	downtag	1
tag_15894_st	GGGCCTATACCTACGGCTAT	61	79	75	63	68	unassigned	unassigned	0
tag_14506_st	TGTGGACGGTTTGATCCTAA	83	89	66	100	93	unassigned	unassigned	0
tag_14419_st	TGTAATGCCTGCCAGCCGTA	112	65	91	63	69	unassigned	unassigned	0
tag_7417_st	TACAGACCATTGTGGAGAAG	3687	3446	3429	3673	3650	YDR115W::chr4_4	downtag	1
tag_7668_st	GGATCAGGACCCGCGTATTT	292	290	311	302	290	YDR269C::chr4_6	uptag	1
tag_37_st	ATTGATCCACACACAGTACG	70	94	87	84	102	unassigned	unassigned	0
tag_12208_st	GTAAGGGTCGTGATACTCCA	113	82	64	85	93	unassigned	unassigned	0
tag_5298_st	GGCTGCGACCCTGTCTATAT	123	143	127	118	139	YPL035C::chr16_3	downtag	1
tag_6191_st	TATGTGCTACTATCCTGCCA	221	211	249	267	275	YBR163W::chr2_3	uptag	1
tag_12981_st	TACGGATAGTACCTCCTCAT	41	47	56	50	50	unassigned	unassigned	0
tag_13848_st	TCTAATGCCTGACACGAAAC	74	93	59	71	72	unassigned	unassigned	0
tag_4215_st	CGCTCAACGCGGTTTACAGT	109	92	82	93	87	YIL128W::chr9_2	uptag	1
tag_13432_st	TCACCCTTCCTAGATATTGG	50	59	50	56	79	unassigned	unassigned	0
tag_12433_st	GTCTGCTAGAGCCGACGTTA	414	372	391	416	422	unassigned	unassigned	0
tag_2034_st	AGGTCCGTAACAGTAGCACA	1991	1878	1625	1944	2030	YJL069C::chr10_2	downtag	1
tag_7982_st	CTCTGTTTAATGGCGCAGCA	1788	1635	1792	1790	1686	unassigned	unassigned	0
tag_8737_st	TTTCGTATATGCCTCCCAAG	3213	3086	3077	3068	2926	YGL138C::chr7_2	downtag	1
tag_8469_st	GATTAGGGAATGGCCTCTAC	1407	1274	1228	1298	1337	YGL062W::chr7_1	uptag	1
tag_11223_st	GCACACAGGCACGGACTTAT	546	529	326	582	465	YNL034W::chr14_4	downtag	1
tag_2866_st	GAGGTATTACGACTACGTCC	64	86	92	75	73	YOL015W::chr15_5	uptag	1
tag_16082_st	TCCAAGCCGCGCAGATGTTA	70	92	61	67	74	unassigned	unassigned	0
tag_12410_st	GTCGTGTTACGCCAGGACTT	348	303	299	365	372	YJL161W::chr00_14	downtag	1
tag_7567_st	CAAGTGAACTGAAGGACCCT	4701	4539	4761	4916	4873	YDR169C::chr4_5	downtag	1
tag_197_st	CTGAATCCAATGTACGTGAC	1885	2345	2377	2133	2361	YML087C::chr13_1b	uptag	1
tag_2973_st	GTTGCTGTACGTCTGACCGT	2554	2473	2427	2588	2449	YOL026C::chr15_5	downtag	1
tag_6043_st	GGGCTACCGCATCCAGTATA	1023	661	761	892	767	YBR018C::chr2_2	downtag	1
tag_1633_st	ATCGCGTTAAGAGTGAAGAC	5116	5256	5075	5483	5363	YMR275C::chr13_5	downtag	1
tag_9372_st	ATGCTTGGACAACAAATCCC	724	726	748	826	753	YKL004W::chr11_1	uptag	1
tag_7985_st	CTGCTTGGACCAGCCAGTTA	119	103	99	106	142	YLR188W::chr12_3	downtag	1
tag_2953_st	CGCAATAAGTCTAGCTCACT	1912	1886	1824	1720	1778	YOL006C::chr15_5	downtag	1
tag_32_st	AGTTCCCTAACATTTCAGCG	73	84	87	75	64	unassigned	unassigned	0
tag_15547_st	CGCTTTGTACCAGGCCATAG	86	72	95	80	86	unassigned	unassigned	0
tag_8668_st	CCTTGTTAATCCAGCACATG	273	215	247	328	213	YGL165C::chr7_2	uptag	1
tag_13139_st	TAGGAGTCAGAGGTCTCATC	67	56	50	63	45	unassigned	unassigned	0
tag_9140_st	ACGTAACCAACACTTCAGGG	83	87	125	111	94	YGR086C::chr00_14	downtag	1
tag_5014_st	ACGGCAGAACAACCGGAGTT	951	683	905	984	799	YLR091W::chr12_2	uptag	1
tag_3159_st	GAGTGTAGACGACCTAGATA	2504	2469	2586	2456	2570	YOR031W::chr15_1	downtag	1
tag_14624_st	TTACCGAGGGCGATAGTATA	63	50	65	59	76	unassigned	unassigned	0
tag_11937_st	GGCTATCACGCGAGCACTTA	738	618	654	701	584	YMR083W::chr00_6	uptag	1
tag_9287_st	ATAACCCAGTGACAACGCTG	1644	1575	1734	1713	1800	YGR137W::chr7_5	downtag	1
tag_8223_st	TGGGACTGCGTCGCCTTAAA	1589	1525	1429	1470	1457	YDR443C::chr4_8	uptag	1
tag_15189_st	TTTGTTTAGGCGGCAGCTCC	55	65	63	69	62	unassigned	unassigned	0
tag_8774_st	GCGCCAGAATGCCTCATAAT	90	120	117	111	169	YGL175C::chr7_2	downtag	1
tag_14970_st	TTGCTGAGAGTCATGGCTAT	101	108	95	89	85	unassigned	unassigned	0
tag_15815_st	GCGGCACACCGGCATTATAT	63	68	62	78	81	unassigned	unassigned	0
tag_14541_st	TGTTCAGTCAGCTTCCCTGG	82	91	93	67	113	unassigned	unassigned	0
tag_11931_st	GGCTACGCATCATGGGATCT	1400	1289	1335	1275	1083	YMR077C::chr00_6	uptag	1
tag_5968_st	GCGGGAGGACTCATCACTAA	204	158	211	169	199	YBR039W::chr2_2	uptag	1
tag_11089_st	GATAGACCAGTAGCGATCAG	1273	1345	1005	1403	1470	YFR025C::chr00_15	downtag	1
tag_5578_st	TTTCTAGCGTGCGCGATCCT	122	135	113	107	138	YNL098C::chr14_3	uptag	1
tag_14040_st	TGACCTGTGTAGATCGAAGA	87	54	58	99	97	unassigned	unassigned	0
tag_639_st	AACCTGGCAAACCGTAGACG	3437	3534	3404	3485	3343	YER023W::chr5_3	downtag	1
tag_1710_st	TAGGTCGTAGAGCCCATGAC	2281	1675	1717	2191	2194	YJL203W::chr10_1	uptag	1
tag_13145_st	TAGGCAGTACGGCTAGTCAA	75	74	66	54	73	unassigned	unassigned	0
tag_13560_st	TCATGGAGCCCAGAGCCTTA	61	67	79	44	57	unassigned	unassigned	0
tag_15603_st	CTATTCACACGACCGAGAGA	67	110	87	105	83	unassigned	unassigned	0
tag_13648_st	TCCGCATAATTGTGAAGGAG	73	49	56	45	64	unassigned	unassigned	0
tag_7520_st	TTTCACTGGTTCGTCCCGAG	113	105	104	143	123	YDR217C::chr4_5	uptag	1
tag_15477_st	CCGCCACAATCTGATAGAGA	131	112	102	75	142	unassigned	unassigned	0
tag_10344_st	CTAGAAAGGACATTGACCCG	2461	2593	2401	2768	2751	YDL133C-A::chr00_14	uptag	1
tag_13725_st	TCGACTTACTGGTAGCTCGC	107	114	75	121	79	unassigned	unassigned	0
tag_16417_st	CCGTTAGTAATACACATCC	1506	1479	1386	1584	1303	YML098W::chr00_9	uptag	1
tag_9913_st	CCTCTCCGAAGAAAGACATG	2782	2701	2671	2787	2755	YKR034W::chr00_14	downtag	1
tag_7482_st	TGGTTTCCAGATACTTGACG	135	134	184	193	171	YDR179W-A::chr4_5	uptag	1
tag_2048_st	CGTATTCGACCTCTACATAG	1579	1451	1444	1433	1626	YJL055W::chr10_2	downtag	1
tag_3904_st	ACTTTACAACAGCCCGAGAG	85	100	99	88	72	YNL236W::chr14_2	downtag	1
tag_5611_st	AGTTGTTGAACCTACGGGAA	862	919	791	835	802	YNL065W::chr00_16b	uptag	1
tag_12961_st	TACGATGGGCACGCTGTATC	75	64	64	49	70	unassigned	unassigned	0
tag_14502_st	TGTGCGACTGGGTTACTTCC	57	61	85	53	63	unassigned	unassigned	0
tag_9758_st	CCCACAATCCGATAGAAGGG	2107	1855	2017	2175	2083	YKL196C::chr11_3	uptag	1
tag_12970_st	TACGCCTCCACTTGGTAGGA	47	53	57	64	54	unassigned	unassigned	0
tag_3312_st	CGTGTTGAAGGTATCGTACT	1371	1333	1430	1539	1481	YHR132C::chr8_2	uptag	1
tag_7801_st	TGCGTCGCCAGCCTTTGTAT	301	316	300	357	325	YDR306C::chr4_6	downtag	1
tag_3877_st	GATGCGTACCCGCCAGTATA	135	105	111	141	131	YNL167C::chr14_2	uptag	1
tag_5807_st	CTACTTGCACGGAAGCTAAA	1346	1381	1215	1552	1375	YBL085W::chr2_1	uptag	1
tag_9869_st	CCTAAACAGAAGTATCGCTC	615	702	612	694	676	unassigned	unassigned	0
tag_10531_st	CTGGTTAGACATGACGCACC	295	329	265	352	333	YPR016C::chr16_4	uptag	1
tag_1011_st	TAGAGTGTAGGAGTTCTTCC	968	893	808	984	989	YHR044C::chr8_1	uptag	1
tag_15259_st	AGCATAAGAACTAGCGGTCC	68	78	127	74	87	unassigned	unassigned	0
tag_13650_st	TCCGGCTGACCTGGTACATT	60	45	59	46	58	unassigned	unassigned	0
tag_15914_st	GGTCGGAGAGCATTCCACTA	68	80	77	64	55	unassigned	unassigned	0
tag_5907_st	GAGTGTGCAATCGCTGTCAA	3680	3462	3332	3472	3469	YBL089W::chr2_1	downtag	1
tag_7611_st	CTGTTCCAAGGTTGTGACAT	3473	3212	3182	3428	3268	YDR212W::chr4_5	downtag	1
tag_12032_st	GGGTATATCAGCGGATTCCA	2114	2217	2222	2471	2049	YMR082C::chr00_6	downtag	1
tag_15167_st	TTTGCGACATTGTGTGCGAC	64	67	86	93	75	unassigned	unassigned	0
tag_9834_st	CCGGAAGAGGTGCATACATA	191	185	176	203	179	YKR051W::chr11_3	uptag	1
tag_16686_st	GCGCGTATATTACTGACGAA	1244	1332	1400	1496	1493	YNR006W::chr14_4	downtag	1
tag_15066_st	TTTACTCGGTTAGAGGGTCA	52	68	65	63	103	unassigned	unassigned	0
tag_4604_st	CCGACCTGACAATCATGTAG	907	849	825	873	811	YOR228C::chr15_3	uptag	1
tag_13656_st	TCCGTCATACTCCTTGGTAA	39	75	71	65	46	unassigned	unassigned	0
tag_16982_st	ATCGTTCGACATCTAGACG	157	139	139	131	127	YJL176C::chr10_1	downtag	1
tag_15937_st	GTAGGTCTAGCGACGTTTCC	70	81	78	71	73	unassigned	unassigned	0
tag_790_st	CCTCTCAAGCGTCGAGTAGA	2490	2290	2378	2414	2493	YMR200W::chr13_4	uptag	1
tag_13625_st	TCCCATAGATAGCTCGCTGG	121	80	117	116	95	unassigned	unassigned	0
tag_13414_st	TCAATGGTTGCGACGCTGTC	68	52	54	54	60	unassigned	unassigned	0
tag_4342_st	CTTGCGTCAATAGTCTGAGA	3577	3608	3399	3744	3423	YIL159W::chr9_2	downtag	1
tag_2437_st	ATGAACATACTATACCGCGC	83	87	85	77	80	unassigned	unassigned	0
tag_1286_st	CTCACTCGAAGTTACGGTAC	3531	3350	3576	3731	3686	YPL202C::chr16_1	downtag	1
tag_1367_st	GTGGTTGGACCTCGTACCTA	1341	1316	1188	1433	1404	YNL273W::chr14_1	uptag	1
tag_15272_st	AGGATAGGAACCGCAAGCCT	118	71	85	71	77	unassigned	unassigned	0
tag_2849_st	ATGCTCCAACGATACATACG	93	86	84	76	75	unassigned	unassigned	0
tag_574_st	ACCTAATAACACTCACGGGT	108	102	79	129	112	YER051W::chr5_3	uptag	1
tag_9026_st	TAAAGATTATTGAGGCCGCC	1033	1087	1053	1201	980	YGR068C::chr7_4	uptag	1
tag_980_st	CGGTCAGTAAGGTGCATATA	202	240	226	222	228	YHR013C::chr8_1	uptag	1
tag_6228_st	TCGAAGTCCCGTGAGCCTTA	1209	1135	1073	1098	1195	YBR105C::chr2_3	downtag	1
tag_803_st	CTGCATAAGGGCGGTACTAC	2497	2872	2450	2692	2636	YMR213W::chr13_4	uptag	1
tag_14226_st	TGCCTTCCACTGGCGTAGTA	127	97	130	99	107	unassigned	unassigned	0
tag_3028_st	TGCGTCGTACTCTTTAGCAG	957	1010	974	1059	1052	YOL081W::chr15_5	downtag	1
tag_15829_st	GCTAGGGCAATGTGTTATAC	113	83	66	105	100	unassigned	unassigned	0
tag_5699_st	CCGACTTGACCACAATGTTA	184	174	151	208	129	unassigned	unassigned	0
tag_16091_st	TCCGCCGCACTGGGATTTAA	57	91	79	69	74	unassigned	unassigned	0
tag_9532_st	CACGTCGCACCAAGGATAAG	2807	2867	3247	3261	2985	YKL067W::chr11_1	downtag	1
tag_1234_st	CTGTATGAAGGTGCTGTACT	80	83	102	107	78	YPL254W::chr16_1	downtag	1
tag_15180_st	TTTGTACTCTGGGCGAACTG	60	73	77	78	67	unassigned	unassigned	0
tag_5022_st	AGACACGCAAGAAGCTGGCT	267	215	191	210	159	YLR099C::chr12_2	uptag	1
tag_9249_st	AGTGCAACCAGTGTGAACCA	478	500	489	533	535	YGR195W::chr7_5	uptag	1
tag_10751_st	GAAGGACACCATCGCAGAGT	147	127	128	138	147	YPR144C::chr16_5	uptag	1
tag_11630_st	GCTGACCCACGTACTGGATA	1861	1919	1762	1867	1789	YLR450W::chr00_4	downtag	1
tag_14930_st	TTGATAGCCTCTCCAACGGT	62	53	47	49	91	unassigned	unassigned	0
tag_9329_st	ATCCTTCGACATCGCAAGAA	881	630	741	948	703	YGR179C::chr7_5	downtag	1
tag_4780_st	GCTGAGCTACATATTTCGAG	657	738	650	684	767	unassigned	unassigned	0
tag_15063_st	TTTACGGTTGGCGCAGATCA	56	69	90	57	54	unassigned	unassigned	0
tag_12268_st	GTAGAGGACGTGACTTACTA	216	184	153	166	169	unassigned	unassigned	0
tag_4547_st	CACAACTCTGGACACGAAGG	3017	3080	2975	2942	2865	YOR171C::chr15_2	downtag	1
tag_14778_st	TTCAGTGACGTTGTAGGCAA	74	86	83	85	69	unassigned	unassigned	0
tag_1067_st	GTGCTGGTACTAGCTGCTCT	295	276	284	285	288	YOR008C-A::chr00_10	uptag	1
tag_1434_st	ACGCTCTTAAATATACCGCG	87	88	112	97	124	YNL302C::chr14_1	downtag	0
tag_5946_st	GCCGAGCCAATTCTCTAGTA	95	83	64	90	74	YBR017C::chr2_2	uptag	1
tag_7012_st	TTATCCGTAGCTCGGGCATC	673	651	684	682	682	YDL138W::chr4_2	downtag	1
tag_2865_st	GAGGTAGAATCGTCTCGACA	398	440	426	463	462	YOL014W::chr15_5	uptag	1
tag_8271_st	TTCTGTTGAGCTAGGTGCCA	558	546	542	580	487	YDR493W::chr00_17a	uptag	1
tag_2970_st	GTCACATACTTCACCGTAGG	2438	2384	2400	2597	2593	YOL023W::chr15_5	downtag	1
tag_757_st	TACTTAGGAGCCGAGACCAC	797	781	727	902	798	YMR170C::chr13_4	uptag	1
tag_3292_st	ACTGCTCTAAACTCTTCAGG	384	352	339	380	328	YHR112C::chr8_2	uptag	1
tag_14836_st	TTCGAGGATGCAGTCGCTTA	90	93	90	83	68	unassigned	unassigned	0
tag_10330_st	CTACCTGGAATGACATGGAA	2827	2756	2618	2980	2755	YCR091W::chr00_2	uptag	1
tag_6598_st	ATGTGGTTAAGCCTCAAGAC	2539	2587	2647	2893	2632	YCL014W::chr3_1	downtag	1
tag_11867_st	GGCAGACGACGTTGCATACA	2531	2506	2586	2609	2524	YER150W::chr00_5	downtag	1
tag_7019_st	TTCATCGGAGAGCTGGCTAC	1681	1679	1644	1757	1570	unassigned	unassigned	0
tag_13996_st	TCTTTACTGCTCCCGAGGAT	43	73	70	41	69	unassigned	unassigned	0
tag_4459_st	TTAGCGTTAGCGCCTACACA	1331	1211	1344	1215	1156	YOR179C::chr15_2	uptag	1
tag_10153_st	CGGGAGGGAATCACACACTA	1186	1054	1032	1068	1025	YLR340W::chr12_5	uptag	1
tag_2269_st	AGAGAGTAACATCACCCGCT	1584	1500	1445	1544	1474	YEL005C::chr5_2	uptag	1
tag_8446_st	CTGAGGAAGTTGCATGAAAC	64	79	72	61	74	YGL038C::chr7_1	uptag	1
tag_10698_st	GAAAGTCACATTACTCACCG	1421	1421	1439	1400	1216	YPR089W::chr16_4	downtag	1
tag_9129_st	ACCAGAACAGAAGGGCGCTT	1032	976	1187	1020	1078	YGR075C::chr7_4	downtag	1
tag_15226_st	ACCTAGTAACAACGTACCGG	79	62	77	85	79	unassigned	unassigned	0
tag_4194_st	TGTTACAGCGTCGGATAGTA	328	213	269	299	242	YIL107C::chr9_2	uptag	1
tag_8235_st	TGTGCTGCCAGTCCATGCTA	160	121	151	162	119	YDR457W::chr4_8	uptag	1
tag_719_st	CACGTAGAACGCTTCGGAAC	1838	1824	1814	1815	1793	unassigned	unassigned	0
tag_10415_st	CTCCATAAGGTCTATTACGC	3386	3391	3391	3501	3316	YGR242W::chr00_2	uptag	1
tag_14968_st	TTGCTCGCATCCCTTGTAAG	183	147	127	113	185	unassigned	unassigned	0
tag_4816_st	GTCTTTCACTAGCCTCGATG	445	341	367	448	512	YJR122W::chr00_12	uptag	1
tag_13617_st	TCCATTGAGCGCAGCGGTAT	129	122	95	87	102	unassigned	unassigned	0
tag_16844_st	GCAAGGCGCACCATAGTTA	2664	2467	2710	2723	2832	YNL012W::chr14_4	downtag	1
tag_9566_st	CAGCCGACAAGCAGTGACAT	469	422	352	376	406	YKL100C::chr11_2	uptag	1
tag_4862_st	TAGTTATTACTTAGGCGGCG	3134	3080	2965	3081	3013	YJR072C::chr10_4	downtag	1
tag_14944_st	TTGCAGGTGGATGCTATCAT	55	76	47	45	51	unassigned	unassigned	0
tag_14718_st	TTATCCTGACTGACTTGCAC	86	65	81	70	50	unassigned	unassigned	0
tag_1828_st	AGGTAAGCAACGATACGTCC	1553	1563	1437	1526	1430	YJL182C::chr10_1	downtag	1
tag_11491_st	GCGCCAATCTTTGAGACCAA	692	641	716	898	837	YKR095W::chr00_15	uptag	1
tag_904_st	AGCGACGTAAATGACCTACC	4521	4388	4369	4527	4386	YMR218C::chr13_4	downtag	1
tag_15114_st	TTTCATTCAGCTTGGCGCAG	98	130	156	127	85	unassigned	unassigned	0
tag_5181_st	CTGGCAGCAGACCGAGTAAT	529	524	527	618	567	YPL055C::chr16_3	uptag	1
tag_9512_st	CACCATACAAGGGTCACGAG	1065	1001	1102	1045	1006	YKL047W::chr11_1	downtag	1
tag_5120_st	CCTGTCTAAGCCGCTAGGAT	1805	1864	1699	1767	1756	YLR101C::chr12_2	downtag	1
tag_4338_st	CTCGTTGTACCCGACATAGG	3286	3121	3100	3170	3130	YIL155C::chr9_2	downtag	1
tag_3045_st	CCACTTAACTCTCGATAGGA	3129	3069	2852	3298	3287	YOR013W::chr15_1	uptag	1
tag_7011_st	TTATAGGGTATGAGCTTCGC	1583	1663	1669	1652	1635	YDL137W::chr4_2	downtag	1
tag_10840_st	GACACAGTATCATATAGCGG	3269	3505	3279	3705	3847	YPR137W::chr16_5	downtag	1
tag_16941_st	GTCTTATACTGATACCTGC	1170	1202	1147	1174	1259	YPL147W::chr16_2	uptag	1
tag_9816_st	CCGCACTCACAATATGGAGA	1620	1663	1779	1715	1711	YKR033C::chr11_3	uptag	1
tag_9420_st	ATTGGGTTACAACTCAGTGG	2618	2479	2442	3134	2779	YKL051W::chr11_1	uptag	1
tag_9671_st	CCAAAGTGTTGCAGAATACC	1538	1522	1588	1514	1605	YKL109W::chr11_2	downtag	1
tag_3616_st	ATTCAGAGAACTGTAGAGCC	2022	2148	2104	2151	2132	YPL180W::chr16_2	uptag	1
tag_2220_st	GTTAGGCGACGGTCTCTCAA	550	486	507	555	545	YIL051C::chr9_1	downtag	1
tag_15393_st	CACGAATGAAGATGACGGCC	239	234	229	266	223	unassigned	unassigned	0
tag_14794_st	TTCCAGCTATCGGAGGAGTA	84	95	78	108	77	unassigned	unassigned	0
tag_14247_st	TGCGGTACTGGGTCCACATT	42	47	88	84	59	unassigned	unassigned	0
tag_2917_st	GCTGTTATACGGCTAGATAC	1691	1717	1773	1855	1629	YOL065C::chr15_5	uptag	1
tag_8052_st	GCGCGGGTAAGTTTCATTAA	367	444	396	377	357	YDR368W::chr4_7	uptag	1
tag_2794_st	ACTCAGCTAAAGTGGTAGAC	2453	2134	2259	2720	2302	YOR337W::chr15_4	downtag	1
tag_9861_st	CCGTTATACGATCACAGAAC	483	536	572	506	557	YKL203C::chr11_3	downtag	1
tag_5119_st	CCTGCCGTACAAGGGTTACT	3533	3364	3492	3536	3630	YLR100W::chr12_2	downtag	1
tag_7704_st	GTCATTCCACGCAGGCAGTT	73	65	58	73	80	YDR305C::chr4_6	uptag	1
tag_1642_st	CGTAGCTTACCACTAGCAGA	216	204	173	236	218	YMR284W::chr13_5	downtag	1
tag_6693_st	CGCACCTTAATTGACAAGTC	537	561	490	514	547	YDL013W::chr4_1	uptag	1
tag_6806_st	GCGGTATTACATATTGTGCC	3231	3402	3449	3485	3335	YDL030W::chr4_1	downtag	1
tag_848_st	CACGACTAACTAGGGTACAC	79	100	82	122	79	unassigned	unassigned	0
tag_3931_st	CTTAGGATACACTCGTACCA	113	119	85	122	102	YDL227C::ctrl_38	uptag	0
tag_7856_st	TTCGTAGAGGTCTGCCAATT	121	94	110	107	123	YLR147C::chr12_3	uptag	1
tag_770_st	AACACGTTAAACCCGATCTG	3270	3193	3077	2975	3061	YMR181C::chr00_8	uptag	1
tag_15304_st	ATAAGGTCAACCGACTCGAC	83	88	98	63	71	unassigned	unassigned	0
tag_14923_st	TTGAGCGAGGGTTTCATCCT	202	185	177	298	223	unassigned	unassigned	0
tag_2956_st	CGTGCCTTACAGATGACGAG	213	167	228	207	196	YOL009C::chr15_5	downtag	1
tag_15705_st	GACTCCGTAATCCATCTGAA	85	64	59	75	57	unassigned	unassigned	0
tag_5694_st	CCCTGCAACGGGTCGTAATA	1006	1002	1078	1215	1175	YNL078W::chr00_16b	downtag	1
tag_6931_st	TCGTCGGGAGATGAAACAAC	1667	1809	1712	1674	1676	YDL153C::chr4_2	uptag	1
tag_15225_st	ACCGGCGAACACACGGATAT	72	63	87	95	76	unassigned	unassigned	0
tag_3212_st	GAGTTAGCACCGACGACTAG	4062	4317	3978	4184	4139	YOR084W::chr15_1	downtag	1
tag_9570_st	CAGGAAACAGCAAGTCCGCT	153	131	142	178	137	YKL104C::chr11_2	uptag	1
tag_9244_st	AGTCTGACAGCAACTAATCC	987	959	1040	994	961	YGR190C::chr7_5	uptag	1
tag_3620_st	CCGAAAGGTGGAGACACTAC	750	719	735	741	988	YPL176C::chr16_2	uptag	1
tag_15382_st	CAATCGTGAAGAGACCACCG	94	75	85	119	97	unassigned	unassigned	0
tag_13211_st	TAGTTATGAGCAGGCGTCCA	74	56	82	59	68	unassigned	unassigned	0
tag_16703_st	TCCCGGTGCGTGTAGCTTA	208	198	173	206	162	YNL152W::chr14_2	uptag	1
tag_13005_st	TACGTTTACGCTGATTCCCA	46	48	59	53	47	unassigned	unassigned	0
tag_16411_st	CCCGGCATCAGAACAATTCT	466	436	446	608	560	YKL213C::chr11_3	uptag	1
tag_15627_st	CTCTTCTGACAGGGACTCAT	82	74	84	91	57	unassigned	unassigned	0
tag_4375_st	CAACTACCTATAAGAGGGTC	4404	4505	4391	4393	4252	YIR015W::chr9_2	downtag	1
tag_2888_st	ACTCGAATAACAGCATCTCG	1726	1638	1691	1842	2082	YOL037C::chr15_5	uptag	1
tag_10471_st	CTGAACCCGTTGCAGAGAGA	1697	1660	1889	1994	1766	YFR041C::chr00_2	downtag	1
tag_9749_st	CCATTTAAGCTAATCTCCGG	251	265	239	261	288	YKL187C::chr11_2	downtag	1
tag_10820_st	GAATGGTGACTAATGCGTCT	122	99	112	113	110	YPR116W::chr16_5	downtag	1
tag_7170_st	ATAATGAACGGAACGGCCCG	810	977	884	993	941	YDL200C::chr4_3	downtag	1
tag_2957_st	CGTGCGATACCAGCGTAGAT	630	587	633	618	649	YOL010W::chr15_5	downtag	1
tag_13064_st	TAGACTGGATGACCTCTGTC	52	53	56	59	40	unassigned	unassigned	0
tag_4918_st	TCTTATAGAGTGAGCACAGG	102	114	76	99	81	YJR128W::chr10_4	downtag	1
tag_15061_st	TTTACCTTTGATGCCGCCGA	110	94	119	104	98	unassigned	unassigned	0
tag_3982_st	CTACCACGACCAGTATTAGA	573	626	544	771	357	YNL158W::chr14_2	downtag	1
tag_13596_st	TCCAGACTGCTGCCAGGTTA	64	60	42	57	51	unassigned	unassigned	0
tag_3830_st	TACCGATGTCGATAGATCCA	906	904	938	910	1049	YNL214W::chr14_2	uptag	1
tag_1949_st	CGTATGGAATAGACTGTAGC	2607	2552	2563	2778	2633	YJL058C::chr10_2	uptag	1
tag_10444_st	CTCGGTATAGCCAGCAATCG	545	522	533	457	427	YDR363W-A::chr00_2	downtag	1
tag_7333_st	CTTCAGTCAATCATGTTCCG	114	129	125	107	170	YDR127W::chr4_4	uptag	1
tag_4488_st	GTCTCCTACCGTGAGCAGTA	233	238	261	264	289	YOR112W::chr15_2	downtag	1
tag_10749_st	GAAGCGTGCGGACATATTAA	636	555	463	514	580	YPR142C::chr16_5	uptag	1
tag_15519_st	CGACTTCCAAGGCCATGAGA	87	72	83	99	91	unassigned	unassigned	0
tag_13652_st	TCCGGTTTACGTGAAAGGCC	88	65	53	69	73	unassigned	unassigned	0
tag_7727_st	TACAGTTTAGGCAGCAGGCT	249	283	266	268	259	YDR328C::chr4_6	uptag	1
tag_13952_st	TCTGGTGACTGGGCTACTTA	63	65	56	96	67	unassigned	unassigned	0
tag_4736_st	GACTCTGAATTACTCATCCG	253	286	294	284	255	YOR264W::chr15_3	downtag	1
tag_15995_st	GTTGGTCTACCGCGCATTCT	90	69	62	66	51	unassigned	unassigned	0
tag_10534_st	CTGGTTGTACCCTAGAATCA	1838	1971	1801	2079	1868	YPR019W::chr16_4	uptag	1
tag_208_st	GCATCACAGCGTCAGACATA	77	78	86	97	64	YML022W::chr00_11	uptag	1
tag_8037_st	GCCATCCGACCGATTGATTA	235	278	217	203	245	unassigned	unassigned	0
tag_2278_st	CGCTTACGAAGGATTGGTAC	2347	2491	2181	2275	2329	YEL014C::chr5_2	uptag	1
tag_4095_st	CGCTACTTACACTAATCTGG	3497	3374	3589	3689	3689	YJL022W::chr00_13	downtag	1
tag_15996_st	GTTGTCTCACGCCTGACGAA	74	72	68	84	68	unassigned	unassigned	0
tag_8296_st	TTTCCCTTAGCCGGTGACGA	713	620	666	585	512	YDR518W::chr4_8	uptag	1
tag_14863_st	TTCGTTTAGCCGTCCAGATC	65	64	65	80	67	unassigned	unassigned	0
tag_14642_st	TTACGTCCGTGCAAGATCAA	91	117	108	110	71	unassigned	unassigned	0
tag_2116_st	GTTACACCGGCTCCTAGAGA	258	278	247	261	289	YIL043C::chr9_1	uptag	1
tag_5186_st	CTTCACACAGCCTTAGAGAT	114	75	55	73	61	YPL050C::chr16_3	uptag	1
tag_3235_st	ACAGCGACAAAGGTAGCGTC	101	86	107	90	115	unassigned	unassigned	0
tag_4091_st	CCGCAGGTACGACACGATAT	1790	1687	1672	1671	1722	YJL027C::chr00_13	downtag	1
tag_1614_st	TAGGGCAGAGCGTCTCACTA	77	81	58	89	66	YMR256C::chr13_5	downtag	1
tag_12589_st	GTTAGCGTACCTAGTCGGAC	67	60	90	74	61	unassigned	unassigned	0
tag_6771_st	GAGGATAGACAGTGCATTCC	235	261	274	249	315	YDL090C::chr4_1	uptag	1
tag_13033_st	TACTGGGTACTCGGATAGAT	73	55	50	55	63	unassigned	unassigned	0
tag_3967_st	ATAACGAAGAGCACCTCCGG	3046	3139	3046	3104	3015	YNL173C::chr14_2	downtag	1
tag_5016_st	ACGTGGAAAGGCGCACAACT	563	591	600	607	619	YLR093C::chr12_2	uptag	1
tag_15410_st	CAGGAGATAAGATGCAGTCC	104	89	90	101	146	unassigned	unassigned	0
tag_16929_st	ATGCTCGCAGAACCGCAGC	88	130	98	127	78	YKL003C::chr11_1	uptag	1
tag_11929_st	GGCGTGCCACATCTCATTGA	121	136	122	142	116	YMR075W::chr00_6	uptag	1
tag_1605_st	GCGGTCGTAATCCTCACTAA	1080	993	1076	1220	1026	unassigned	unassigned	0
tag_3949_st	TACCTGGTCAGAGCGCGTAT	2792	2412	2586	2708	2587	YNL191W::chr14_2	downtag	1
tag_8505_st	GTTTGCTCAGCCCAGATGAC	143	123	168	216	195	YGL001C::chr7_1	downtag	1
tag_492_st	ATATCGTTAAGCCATACGCC	1527	1522	1472	1464	1311	YAL014C::chr1_1	uptag	1
tag_9253_st	AGTGCTCAACGACAACTACT	813	701	746	901	679	YGR199W::chr7_5	uptag	1
tag_4152_st	CCGCGACTAACTGGCGTATA	1694	1545	1668	1657	1740	YJR034W::chr00_13	downtag	1
tag_5792_st	CGTCATCGAAGGTCATGGAA	554	496	532	546	506	YBL070C::chr2_1	uptag	1
tag_14354_st	TGGCTACGTCCGCCTTAGTT	50	50	46	45	58	unassigned	unassigned	0
tag_3319_st	GGACTTCACCGACGCTGTAT	773	766	829	732	706	YHR139C::chr8_2	uptag	1
tag_2654_st	CGATAGCTCACTACACTAGA	208	174	227	214	194	YOR294W::chr15_4	uptag	1
tag_15824_st	GCGTTAGGACCATAGTCTAC	107	84	94	105	59	unassigned	unassigned	0
tag_11708_st	GGAAGATGTTTACCGCAAAG	64	42	63	48	44	unassigned	unassigned	0
tag_14691_st	TTAGGCGAGTAGGCTCATTC	41	55	57	43	49	unassigned	unassigned	0
tag_12877_st	TACACTTCTGCATACGATGG	61	64	53	60	42	unassigned	unassigned	0
tag_2994_st	ATGGTCGTACAAGACGTAGA	6895	6765	6768	6835	7017	YOL047C::chr15_5	downtag	1
tag_4940_st	TGTGCTCTAGGTCATCCGAG	1297	1296	1320	1296	1191	YJR150C::chr00_12	downtag	1
tag_16151_st	TGCAGGCGATGCGCTCATTT	43	51	67	44	49	unassigned	unassigned	0
tag_12004_st	GGGCACGTAGCAGACCTTTA	1804	1520	1627	1839	1611	YOL134C::chr00_6	uptag	1
tag_8687_st	GCCATTACCGCCAGGATATG	84	59	107	63	57	unassigned	unassigned	0
tag_10876_st	GACCATGTACGAGTAATGAG	393	370	409	387	428	YPR173C::chr16_5	downtag	1
tag_14451_st	TGTCACGTCTTGCGAGATAC	120	106	72	58	96	unassigned	unassigned	0
tag_1895_st	CGTATATGACAAGTTCGGAG	2292	2281	2247	2254	2250	YJL112W::chr10_2	uptag	1
tag_12636_st	GTTCTCTACGAGCGAGGCAT	75	77	53	84	58	YER074W-A::chr00_20	uptag	1
tag_12066_st	GGTACTTACTCGACCGGACT	784	606	750	739	733	YOL100W::chr00_6	downtag	1
tag_7910_st	CATGCGGGAAGCAGCTATAA	313	300	245	255	273	YLR209C::chr12_3	uptag	1
tag_3683_st	CCGACACCACAGTATATGAT	124	90	78	100	90	YPL113C::chr16_2	uptag	1
tag_4206_st	ATACAGAAGATACGCTCCCG	140	130	185	154	170	YIL119C::chr9_2	uptag	1
tag_5644_st	ATTGTCGCAACGGGCCGATA	2015	1915	2046	1961	2008	YNL128W::chr14_3	downtag	1
tag_11181_st	GATTGATTAGACTATCGGCG	2979	3028	3013	3088	2927	YNR038W::chr14_4	uptag	1
tag_6156_st	TAGCGGCCACTCCGTGTTAA	357	379	241	396	420	YBR129C::chr2_3	uptag	1
tag_16358_st	CCCATAGAATAGACCATGT	1811	1648	1558	1686	1632	YKL199C::chr11_3	uptag	1
tag_9303_st	ATAGATTAACTACACCCGGC	1384	1529	1461	1581	1613	YGR153W::chr7_5	downtag	1
tag_15435_st	CATTTACAAGGCATGAGACG	81	74	80	84	67	unassigned	unassigned	0
tag_15698_st	GACGACGCACGCACGTTTAA	326	324	297	338	331	unassigned	unassigned	0
tag_15163_st	TTTGCATTAGTCCAGTCCAC	82	72	46	58	51	unassigned	unassigned	0
tag_223_st	TCGGATAGCAGTGCGCTCTA	188	214	180	188	199	YML061C::chr13_1b	uptag	1
tag_8009_st	GACCCTGGAATATGCGTGAA	2425	2340	2373	2427	2448	YLR212C::chr12_3	downtag	1
tag_260_st	CTGACGATACCTACCTGAGG	927	971	922	914	888	YLR246W::chr00_11	uptag	1
tag_16254_st	TTGTGTTTAGGCCCTCCAAC	46	54	47	87	70	unassigned	unassigned	0
tag_10721_st	GAACGCTTGTGACCATCCAA	257	195	211	233	227	YPR113W::chr16_5	uptag	1
tag_11665_st	GCTGTTGCAGGACGCATCTA	1369	1436	1554	1474	1561	YNR062C::chr00_4	downtag	1
tag_16571_st	GATGACATGGCACAGCTTC	134	109	118	80	98	YDL006W::chr4_1	downtag	1
tag_14051_st	TGACGGTAGTGCAACAAACC	77	51	57	55	65	unassigned	unassigned	0
tag_13_st	AAGAAGGGAAACTCGTTCGC	89	67	73	60	73	unassigned	unassigned	0
tag_4486_st	CTTTCACGACAGTTACATCG	1967	1824	1907	2055	1943	YOR110W::chr15_2	downtag	1
tag_5166_st	CGTCGCCAATATGATCGAAT	2357	2317	2491	2397	2411	unassigned	unassigned	0
tag_13534_st	TCATAGATGGGAGCGACTCA	83	115	85	101	96	unassigned	unassigned	0
tag_8164_st	TCTAGCAGCTTTCATAGCCA	589	526	520	574	495	YDR384C::chr4_7	downtag	1
tag_11299_st	GCATAAGCCTCTCTAATGGA	798	767	762	719	738	YGR263C::chr00_3	uptag	1
tag_4119_st	GTCGTCCACGCCTTGTGATA	820	875	884	871	773	YJR002W::chr00_13	downtag	1
tag_7597_st	CGGGAATGAGCAATACCAGT	3470	3344	3412	3533	3762	YDR198C::chr4_5	downtag	1
tag_17066_st	GAACAGATGATCGCCAAGG	1771	1339	1325	1833	1413	YMR131C::chr00_9	downtag	1
tag_5970_st	GCGGGTCGAATCTCGCTTAA	220	237	191	206	238	YBR041W::chr2_2	uptag	1
tag_5005_st	ACCGCGCAACAGAATCAGGT	183	176	151	145	135	YLR082C::chr12_2	uptag	1
tag_6054_st	GGTGCTATACGGAGTTTCAA	1018	1030	930	1078	1207	YBR029C::chr2_2	downtag	1
tag_7272_st	CCGGCAGAATAGCTGACAAG	997	984	1001	1039	1115	YDR065W::chr4_4	uptag	1
tag_8288_st	TTGTGCGGAGTTGCTCTAAA	1410	1404	1431	1278	1508	YDR510W::chr4_8	uptag	1
tag_11282_st	GCAGGCCAATGCTCTGGAAT	257	229	259	298	331	YNR043W::chr14_4	downtag	1
tag_10642_st	CTTGCGGGAATCGACCCATT	2147	2139	2217	2043	2053	YPR031W::chr00_15	downtag	1
tag_7168_st	ATAAAGTGTTGACAAGCCCG	1180	1146	1185	1261	1625	YDL198C::chr4_3	downtag	1
tag_12968_st	TACGCCAGATGCAGGCTCTA	65	64	55	65	55	unassigned	unassigned	0
tag_464_st	GTGCCGAGACTCCACTGTTA	175	191	134	200	168	unassigned	unassigned	0
tag_2195_st	CAGTCTATACAATCGACACG	1940	1975	1966	2017	1986	YIL026C::chr9_1	downtag	1
tag_5641_st	ATTCGGCGACAACGCATTTA	1955	1880	1887	2014	1922	unassigned	unassigned	0
tag_12562_st	GTGTTCAATGTTTGGGCCAC	2854	3023	2786	3033	2990	YPR083W::chr00_18	downtag	1
tag_7321_st	CTCTCTTCAAGTTCCGGGAG	2385	2247	2530	2416	2487	YDR115W::chr4_4	uptag	1
tag_393_st	GCCCAGTTACATTACGTTAC	658	486	618	701	545	YMR100W::chr00_9	uptag	1
tag_15753_st	GATTGTTGAATTAGGCCACC	67	115	61	122	70	unassigned	unassigned	0
tag_6144_st	TACTGAGATGGACTCGCAAA	140	183	138	147	91	YBR117C::chr2_3	uptag	0
tag_16792_st	CGGAGTACGTTGAGTTATC	1436	1548	1520	1530	1684	YML063W::chr13_1b	uptag	1
tag_180_st	ATAGGACAACTACACTTCCG	1759	1688	1654	1816	1758	YML102C-A::chr00_9	uptag	1
tag_14493_st	TGTGACTGAGGTGCATTATC	59	73	65	74	58	unassigned	unassigned	0
tag_12476_st	GTGATGTTACGTCATGTAGC	453	438	472	496	443	unassigned	unassigned	0
tag_8813_st	TGGCATACCGGGCTTGATAT	1467	1560	1358	1535	1422	YGL215W::chr7_3	uptag	1
tag_9577_st	CAGGCATGACCAACTTCAAG	1517	1461	1379	1475	1423	YKL111C::chr11_2	uptag	1
tag_3490_st	TGGTTAGTAGCGTCGCATCT	2738	2739	2705	2827	2894	YCR065W::chr00_1	uptag	1
tag_5244_st	GCCTCTTACCCGTAGGAGAT	2105	2093	2064	2177	2136	YPL088W::chr16_3	downtag	1
tag_2323_st	CTAGACAAGTTTCACTACCG	2079	2269	2218	2207	2254	YEL058W::chr5_2	uptag	1
tag_13098_st	TAGCATATCGCACTACTCGA	76	84	125	141	92	unassigned	unassigned	0
tag_12660_st	GTTGGTCGATCCAGCGCATT	53	72	58	55	48	unassigned	unassigned	0
tag_3229_st	TATTATCTAGTATGCGCGGC	314	286	284	294	301	YHR049C-A::chr8_2	uptag	1
tag_10099_st	CGCTGACTACAATTTATCCG	1015	1042	869	1059	1020	YML067C::chr00_12	uptag	1
tag_993_st	GACCAGTTACGAGCAGCGAA	150	149	135	134	119	YHR026W::chr00_10	uptag	1
tag_3020_st	GTTGTAGGACGTATGATCTC	319	332	315	363	303	YOL072W::chr15_5	downtag	1
tag_12148_st	GGTGTTGACGACTTGTCCAT	788	847	807	912	765	YML123C::chr00_9	downtag	1
tag_1352_st	CTGTCGTAAGCGTGTCGAAT	145	134	129	149	121	YNL288W::chr14_1	uptag	1
tag_5418_st	TACGGCTGAGCAGGCTTACT	43	59	38	38	57	unassigned	unassigned	0
tag_4503_st	ATCCGACAACCTGCTAGAAG	2216	2222	1930	2245	2214	YOR127W::chr15_2	downtag	1
tag_791_st	CCTCTCGTAACTGTGTATAG	1330	1353	1289	1382	1293	YMR201C::chr13_4	uptag	1
tag_6324_st	TGGCTCCGACTTCCGTGTAA	156	132	129	99	129	YBR200W::chr2_4	uptag	1
tag_1673_st	AGGCGCTAACAGTCCAGAAC	290	318	336	346	329	YMR311C::chr00_8	downtag	1
tag_7136_st	ACTTTGAACCAACCGACAGG	464	459	473	445	400	YDR021W::chr4_3	uptag	1
tag_15565_st	CGGTGTTAATCCGGGCACAT	66	70	77	70	75	unassigned	unassigned	0
tag_2144_st	CAGTCACTAAGCAGACACGG	714	678	789	810	556	YIL071C::chr9_1	uptag	1
tag_8266_st	TTCGCTTTAGAGGCTGGACA	2415	2445	2443	2542	2473	YDR488C::chr4_8	uptag	1
tag_16780_st	GGTCTAGACGATTATGGAT	1377	1254	1287	1311	1235	YOL136C::chr00_6	downtag	1
tag_9062_st	TAAATCCCTTATCAGCCAGG	77	106	97	96	85	YGR104C::chr7_4	uptag	1
tag_742_st	GACACTAGGCGACATGACTC	2305	2199	2180	2162	2263	YMR156C::chr13_4	uptag	1
tag_2057_st	GCGTTCGTACACGTTCCAGA	1872	1619	1869	1915	2080	YJL046W::chr10_2	downtag	1
tag_3317_st	GGACTCTCACATGCGACTAG	105	84	101	94	99	YHR137W::chr8_2	uptag	1
tag_3855_st	ATTGACGGAACTAGACAGCC	988	976	900	963	896	YNL189W::chr14_2	uptag	1
tag_14484_st	TGTCTGGCAGGCTATGCTCT	56	68	64	59	78	unassigned	unassigned	0
tag_949_st	TCGTCTAGCGCAGTAGCGTT	64	61	78	78	61	YDL227C::ctrl_36	downtag	0
tag_9957_st	CCTTTATACGGAAGTCAAGC	85	118	103	74	110	YLR240W::chr12_4	uptag	1
tag_2883_st	TGCCTGGTACTGTCCGACTA	2017	1975	2048	2088	2087	YOL032W::chr15_5	uptag	1
tag_2884_st	TGCCTTCACGTCGTACTGTA	2613	2821	2708	2895	2763	YOL033W::chr15_5	uptag	1
tag_10206_st	CGTAGACGAAGGGTCCCATA	1628	1633	1578	1604	1718	YLR393W::chr12_5	uptag	1
tag_9418_st	ATTGGCCCAGACACCAGAAG	199	174	344	296	195	YKL049C::chr11_1	uptag	1
tag_11840_st	GGATGTATAGGAGCATTCAC	75	70	66	85	56	unassigned	unassigned	0
tag_1066_st	GTACAGTGAGTGAGACCTCT	67	64	99	71	106	YOL166C::chr00_18	uptag	0
tag_12010_st	GGGCATGGACCCTTAGCATT	199	192	230	212	210	YMR061W::chr00_6	downtag	1
tag_3711_st	GTCGAGTCAGATGCACGTCA	1596	1510	1672	1714	1705	YPL182C::chr16_2	downtag	1
tag_9178_st	AGCAACTAAGAGACCGGCTG	516	554	482	516	545	YGR124W::chr7_5	uptag	1
tag_15219_st	ACATTCAAATAATCCGGCGC	83	81	82	64	60	unassigned	unassigned	0
tag_13280_st	TATCCCGCACTAGGCTTGAA	59	56	69	68	68	unassigned	unassigned	0
tag_7338_st	CTTGAATCCGACATACCTTG	533	646	588	587	696	YDR132C::chr4_4	uptag	1
tag_4139_st	AGACAATGAAGACGCGGTCC	1799	1711	1787	1778	1856	YJR021C::chr00_13	downtag	1
tag_11524_st	GCGGTTACCTAGAGATAGCA	58	55	56	67	52	YLR440C::chr00_4	uptag	1
tag_5975_st	GCGTGTTCACATCCATCGGA	290	242	247	241	315	YBR046C::chr2_2	uptag	1
tag_12822_st	TAATCAGCGTTACGTCCGCA	61	56	54	89	71	unassigned	unassigned	0
tag_8466_st	GATGGTGAATTACTTAGCCC	1581	1421	1586	1467	1525	YGL059W::chr7_1	uptag	1
tag_5708_st	CCGCTTAGACAAACGCATGA	99	127	134	104	91	YNL064C::chr14_3	downtag	1
tag_11667_st	GCTTACCATTTATCACGCAG	2905	2861	3017	3092	3029	YNR064C::chr00_4	downtag	1
tag_11612_st	GCTCGACCCTATCGTAGATG	1375	1571	1340	1419	1397	YLR433C::chr00_4	downtag	1
tag_8502_st	GTGAAGCCTTTGCATAGAAC	69	89	69	73	90	YGL095C::chr7_1	uptag	1
tag_16056_st	TATGATATAGATGGCGCACC	62	96	55	79	67	unassigned	unassigned	0
tag_1635_st	CAGATTCAACTACTCTACGG	866	783	781	880	936	YMR277W::chr13_5	downtag	1
tag_9563_st	CAGCACGAAGATGGAATCCC	89	121	90	81	69	unassigned	unassigned	0
tag_9492_st	CAATACCAAGAGATCGGCGG	1950	1589	1805	2056	1684	YKL027W::chr11_1	downtag	1
tag_4591_st	CCACAGTCAATACAGCTAGG	94	141	87	96	131	YOR215C::chr15_3	uptag	1
tag_927_st	CTGGCACTACACGCATGTTA	1176	1070	1046	1157	1084	YHL040C::chr8_1	uptag	1
tag_248_st	CCTACGTGAACTTCTACGAA	2197	2162	1741	1970	1995	YML037C::chr13_2	uptag	1
tag_13123_st	TAGCTCCATGCACGACTTTG	78	142	76	119	77	unassigned	unassigned	0
tag_383_st	CTAGTCGTAAGTAGTCGGAA	1553	1607	1561	1638	1437	YER143W::chr00_5	downtag	1
tag_12702_st	GTTTGCACATTTAGCTCGAC	1063	978	930	1085	895	unassigned	unassigned	0
tag_9955_st	CCTTTAATCATAATCGCGGC	1481	1542	1558	1474	1563	unassigned	unassigned	0
tag_13884_st	TCTATCTAGGGATCTGAACC	33	42	40	54	87	unassigned	unassigned	0
tag_1353_st	GACGAGAATGGACTACACGT	88	93	117	121	119	unassigned	unassigned	0
tag_1426_st	TCTAGTCCACTCGTGCTGAG	1663	1440	1653	1591	1608	unassigned	unassigned	0
tag_4630_st	CGAATTTCACCACACGGTAG	95	84	77	88	93	YOR254C::chr15_3	uptag	1
tag_12803_st	TAAGTCCCGGCAACGTACAA	53	77	92	63	71	unassigned	unassigned	0
tag_13447_st	TCACGGGCCGAGATCATGTT	82	74	69	54	75	unassigned	unassigned	0
tag_1558_st	GCGGGACGACGTATCCATAT	450	435	416	428	419	YMR294W-A::chr13_5	uptag	1
tag_10141_st	CGGCCAATACCCTATATGAT	1086	1140	1139	1116	1247	YLR328W::chr12_5	uptag	1
tag_11294_st	GCAGTCCACCATCTATTAGG	343	311	333	366	351	YGR258C::chr00_17a	uptag	1
tag_10155_st	CGGGATATAAACGGACATTC	599	676	596	683	595	unassigned	unassigned	0
tag_2457_st	GCTCACCTACTGACGAGTGT	1364	1412	1358	1381	1327	YLL001W::chr12_1	uptag	1
tag_15058_st	TTTACCAGCCTCCGGGTGAT	63	67	66	56	65	unassigned	unassigned	0
tag_11440_st	GCCTTAATTGTGACGAAGCT	2400	2323	2278	2309	2428	YIR025W::chr00_3	downtag	1
tag_16538_st	CGGCCATACCGGATACTAT	504	527	482	585	562	YLR428C::chr00_4	uptag	1
tag_145_st	GCAGTCGGACGAGATTCTAC	1321	1234	1274	1318	1226	YMR057C::chr00_5	uptag	1
tag_8827_st	TTAGTCCCAGGCCCGTGTTT	533	451	449	588	514	YGL228W::chr7_3	uptag	1
tag_6913_st	TATTCATGCGGATCGAGCGC	195	197	194	220	180	YDL135C::chr4_2	uptag	1
tag_14282_st	TGCTGAGACTGGTCGCCAAT	116	125	124	124	131	unassigned	unassigned	0
tag_16408_st	ATGCCGGGAGCCGTTGACAA	3215	2938	2968	3129	2983	YLR197W::chr12_3	uptag	1
tag_8867_st	CGCAAATGGTGGACCCAGAA	693	810	699	856	893	YGR005C::chr7_3	uptag	1
tag_14359_st	TGGCTGACTCTTATCATGCA	45	43	62	69	40	unassigned	unassigned	0
tag_2408_st	GCTCACAGAGTTTGATAGAC	317	345	295	373	285	YEL047C::chr5_2	downtag	1
tag_9668_st	CATTTCTAATACAGCAGCCG	313	328	313	360	371	YKL106W::chr11_2	downtag	1
tag_8672_st	CTGCCAATCACTGCATGAGG	833	704	750	902	894	YGL169W::chr7_2	uptag	1
tag_5044_st	AGTCACCCAACCGAAGGAGT	524	511	504	513	441	YLR121C::chr12_2	uptag	1
tag_6889_st	TAGACAGTTGGAGATTAGCC	733	704	713	681	656	YDL112W::chr4_2	uptag	1
tag_12273_st	GTAGCAGTAATGTTGTGCCA	4633	4383	4294	4371	4660	YCL041C::chr00_11	downtag	1
tag_14367_st	TGGGCCACGTCCCGTATTTA	82	74	51	72	94	unassigned	unassigned	0
tag_11022_st	GAGGAGTTACCCGACCCTAT	1881	1847	1861	2045	1867	unassigned	unassigned	0
tag_12956_st	TACGACAGATTTCGATACGG	60	69	60	101	115	unassigned	unassigned	0
tag_3959_st	ACCCTCCAACAGAGTAGAGT	573	601	604	656	537	YNL181W::chr14_2	downtag	1
tag_15518_st	CGACGTGTAACGGTGTCTAA	59	54	64	76	71	unassigned	unassigned	0
tag_7984_st	CTGCCCGCAATCGGAGTTAA	1009	1043	906	1053	1055	YLR187W::chr12_3	downtag	1
tag_2578_st	TGAGCTGACTACTTCGTATC	1653	1632	1725	1768	1644	YLL026W::chr12_1	downtag	1
tag_12507_st	GTGGAATCGGTGTCACTCAC	110	124	104	112	106	YNL069C::chr00_18	uptag	1
tag_8354_st	AGAAGCAACAGGACTTGGCC	544	496	577	468	545	YDR480W::chr4_8	downtag	1
tag_3251_st	CCATAGCGAAGCGCACAGTA	74	100	74	77	73	unassigned	unassigned	0
tag_10040_st	CGCAAGTACCCACAGTAGGT	314	279	240	326	297	YLR323C::chr12_4	uptag	1
tag_5470_st	TCCCGTCGAGGATGAGCTAT	816	858	802	786	777	YHR190W::chr8_3	downtag	1
tag_6903_st	TATAGTCGATTATCCCAGCC	72	64	58	80	67	YDL126C::chr4_2	uptag	1
tag_13193_st	TAGTCGTTAGCACTCCTCAG	64	70	67	64	69	unassigned	unassigned	0
tag_5247_st	GCGAGTGCAGCCTACATCTT	155	91	111	150	155	YPL085W::chr16_3	downtag	1
tag_1379_st	AAGAGCCTAAACGCTACGCG	1122	1095	1122	1042	1091	YNL261W::chr14_1	uptag	1
tag_1394_st	CAGAACGCTTGCGAACTCGA	70	63	90	92	80	YNL246W::chr14_1	uptag	1
tag_7988_st	CTGGGCCAAGTTCTGAGACA	1096	1343	1166	1282	1273	unassigned	unassigned	0
tag_13843_st	TCGTTGTACTGGAGCGATCA	106	105	166	88	178	unassigned	unassigned	0
tag_5195_st	CTTGTGACATCAGCCACGAT	78	69	81	127	67	YPL041C::chr16_3	uptag	1
tag_16413_st	CGGTTCGGAAACCAGACGAT	323	246	249	275	418	YPL075W::chr16_3	uptag	1
tag_1906_st	GTAGATCGAGCAGCCAGTCT	85	83	72	70	66	YJL101C::chr00_15	uptag	1
tag_13687_st	TCCTGATACGCTGTCGCAGT	74	70	65	99	98	unassigned	unassigned	0
tag_16934_st	CGGAATCCATCCAAATATGA	1286	1564	1511	1495	1434	YLR309C::chr12_4	downtag	1
tag_2460_st	GCTCATTACCGCTACGGAGT	838	867	818	881	783	YLL004W::chr12_1	uptag	1
tag_10465_st	CTCTGTTAATCTGGCAGCAC	2944	3225	2901	2961	2977	YFR035C::chr00_2	downtag	1
tag_10066_st	CGCCGACAAGTCCTGAGAAT	1621	1330	1644	1585	1689	YLR253W::chr12_4	downtag	1
tag_10910_st	GACGCGACCGACATCTATTA	551	547	515	569	619	YFL006W::chr6_1	uptag	1
tag_13945_st	TCTGGCAGCCCGCTTTAGTA	77	93	59	75	95	unassigned	unassigned	0
tag_9656_st	CATTACAATAGGTACACCCG	2974	3002	2991	3023	3127	YKL190W::chr11_2	uptag	1
tag_2013_st	GTGTTCTACGCAGGCTGACT	488	514	469	480	445	YJL090C::chr10_2	downtag	1
tag_5997_st	GGAGACTTAGAGGCACCCTA	2765	2811	2877	2762	2764	YBR068C::chr2_2	uptag	1
tag_11123_st	GATCGAATAGGTCTGACTAC	59	75	59	105	75	YNL029C::chr14_4	uptag	0
tag_1936_st	ATCTAGCGAACGGAACTATC	1978	1825	1940	1922	2014	YJL071W::chr10_2	uptag	1
tag_13812_st	TCGTAATTTCTTGGAGCCAG	63	47	61	48	38	unassigned	unassigned	0
tag_13047_st	TAGAAGCGGGTGCATCTCCA	83	77	80	48	59	unassigned	unassigned	0
tag_8841_st	TTGAGGCTATGGATCATGCT	1714	1548	1468	1709	1527	YGL242C::chr7_3	uptag	1
tag_15690_st	GACAGAGTATGACATGATCG	84	92	72	85	55	unassigned	unassigned	0
tag_5540_st	TGTATGGACTGCGTGCATCT	1713	1616	1845	1842	1796	YNL136W::chr14_3	uptag	1
tag_7159_st	AGGCTACCAACCCTTAATAG	1739	1715	1595	1774	1780	YDR047W::chr4_3	uptag	1
tag_637_st	TTGAGAGTCAGGTCGCCTAC	195	171	203	241	175	YER021W::chr5_3	downtag	1
tag_2703_st	CATCTACGAAGCGATAGGAC	1682	1610	1587	1715	1496	YOR342C::chr15_4	uptag	1
tag_794_st	CGGGACGTAAGTGTACTCAA	1451	1405	1453	1421	1532	YMR204C::chr13_4	uptag	1
tag_13321_st	TATGCAGTACCAGTTGCTAC	61	70	60	80	66	unassigned	unassigned	0
tag_6410_st	TTTACTAGAGTGGCGCATGA	894	919	861	893	871	YBR190W::chr2_4	downtag	1
tag_14437_st	TGTAGGATATTAGCGCCAGA	71	54	46	70	66	unassigned	unassigned	0
tag_11567_st	GCTACAGAGGGCACCCATTA	113	146	121	125	92	YNR060W::chr00_4	uptag	1
tag_14747_st	TTCAACGGGTTCTGAGGCAA	55	54	47	77	53	unassigned	unassigned	0
tag_5949_st	GCCGCGTGAATATGAAGATA	1801	1832	1683	1836	1719	YBR020W::chr2_2	uptag	1
tag_14557_st	TGTTGATGAGAGTTCGCACT	80	45	58	49	62	unassigned	unassigned	0
tag_4162_st	CTACCTGTAAGGCGTCGAGA	739	682	640	754	691	YJR044C::chr00_13	downtag	1
tag_2576_st	TATAGGCTACGCTGCGAGAT	262	241	285	313	245	YLL024C::chr12_1	downtag	1
tag_5777_st	CGGCCAACGTCTGCATAATA	1355	1155	1128	1278	1276	YBL055C::chr2_1	uptag	1
tag_2233_st	ACGTTGAGACAAGAAGCGTT	3497	3431	3308	3374	3632	YIL064W::chr9_1	downtag	1
tag_4041_st	CTACCATCAATGACGTATCG	1531	1404	1555	1417	1462	YJR020W::chr00_13	uptag	1
tag_14145_st	TGATTGCTACTCCTAGTCAG	77	47	53	41	58	unassigned	unassigned	0
tag_8256_st	TTATGGATAGCGGGCTCACA	342	296	333	409	350	YDR478W::chr4_8	uptag	1
tag_17107_st	TTAGACTATTCAGTACGCG	2706	2639	2296	2598	2775	YIL048W::chr9_1	downtag	1
tag_8915_st	TGCCCGATAGCCTCATTGGA	1167	1142	1114	1309	1437	YGL221C::chr7_3	downtag	1
tag_12174_st	GGTTGATCCCACCGCTGTTT	1388	1114	1392	1217	1237	YMR110C::chr00_9	downtag	1
tag_1938_st	CAGCTTTCAACGTCTATACG	335	305	337	380	320	YJL069C::chr10_2	uptag	1
tag_6400_st	TTGCTACGTTCTTCGCGGCA	1029	1124	937	1051	1034	YBR180W::chr2_4	downtag	1
tag_3972_st	ATTGCTATAACGGTCAGTCC	1318	1316	1215	1504	1386	YNL168C::chr14_2	downtag	1
tag_12842_st	TAATGAGGCGGAGCCCTTCA	1757	1799	1819	1931	1880	YNL024C-A::chr00_21	uptag	1
tag_8238_st	TGTTGTTTAGCAGGTCGCCA	155	208	222	203	209	YDR460W::chr4_8	uptag	1
tag_7038_st	TTGTCGGAGTGATTGCTAAC	1039	958	893	1009	1146	YDL164C::chr4_2	downtag	1
tag_16124_st	TCTCGTAGACTTCGATCAGG	47	47	46	87	68	unassigned	unassigned	0
tag_7444_st	TCAGGATCATGTAGCACAAG	1820	1721	2048	1660	1727	YDR142C::chr4_4	downtag	1
tag_14533_st	TGTTATCCAGATTCCCTAGC	60	65	43	81	69	unassigned	unassigned	0
tag_12592_st	GTTAGGTCACCATCACACAA	81	68	64	59	71	unassigned	unassigned	0
tag_6418_st	TTTGACGCCTGGCACTCGTA	1253	1323	1265	1435	1294	unassigned	unassigned	0
tag_12852_st	TAATGTCACTGCATCCACTG	63	58	67	106	66	unassigned	unassigned	0
tag_2307_st	ACCGTGATAGAACACTGACC	3628	3498	3505	3658	3480	YEL042W::chr5_2	uptag	1
tag_11615_st	GCTCGGACAGATCGGTATCA	89	100	99	112	97	YLR436C::chr00_4	downtag	1
tag_2151_st	CGTCAGAAGGCTCGCACATA	1970	1925	1861	1909	1882	YIL078W::chr9_1	uptag	1
tag_9175_st	AGATAGACAACGGGAGCTTC	1253	1058	1094	1220	1440	YGR121C::chr7_4	downtag	1
tag_16170_st	TGGATAGTACGTTGTAGCCA	68	60	65	61	90	unassigned	unassigned	0
tag_15939_st	GTATAACGCTGTGTACTAGG	70	93	64	112	82	unassigned	unassigned	0
tag_8316_st	AAGTATTTAACATCCCGGCC	1651	1502	1620	1584	1506	YDR440W::chr4_8	downtag	1
tag_1519_st	GTGTATCTAGCTGCACGCAC	93	84	72	59	68	YMR257C::chr13_5	uptag	1
tag_7017_st	TTCAGCGTATGATCCGAGCC	1951	1793	1722	1885	1888	YDL143W::chr4_2	downtag	1
tag_12910_st	TACCAGTACCCTTATGCAGA	63	56	62	62	69	unassigned	unassigned	0
tag_1492_st	ATCCTTGCACATGAACGTAC	2813	2628	2705	2673	2688	YNL244C::chr00_8	downtag	1
tag_6361_st	TTAGATTCGGAGCGTCGCCA	1726	1700	1436	1620	1721	YBR237W::chr2_4	uptag	1
tag_12342_st	GTCAGACTACGTGAGAGATA	91	80	57	47	57	unassigned	unassigned	0
tag_5512_st	TGAGATTGACGTGTGCCTAT	58	50	97	71	67	unassigned	unassigned	0
tag_476_st	TTCTCTCGACTTAGTGCAGA	1811	1967	1855	2055	1885	YAL030W::chr1_1	uptag	1
tag_12965_st	TACGCACTGGCAAGAGGATC	122	75	85	65	58	unassigned	unassigned	0
tag_9711_st	CCAGAACTCTATCACAATGG	5452	5061	5255	5381	5410	YKL149C::chr11_2	downtag	1
tag_1622_st	ACGGCGATAAAGTCTATGAC	1201	1097	1036	1124	1076	unassigned	unassigned	0
tag_810_st	GCCGAGGTAATGTGATATAC	1124	1119	1003	1106	1275	YMR220W::chr13_4	uptag	1
tag_8214_st	TGGATATTAGATGCGCTGCA	2117	1985	2060	2058	1895	YDR434W::chr4_7	downtag	1
tag_6267_st	TCTGGCCGACTATTAGGATA	4040	4277	4325	4043	3998	YBR144C::chr2_3	downtag	1
tag_16200_st	TGTTGCCCACTGTCATCTAG	92	67	64	82	84	unassigned	unassigned	0
tag_870_st	GACAGGCGATCAGACGATAC	70	101	120	67	74	YMR185W::chr13_4	downtag	0
tag_16568_st	AAGTTCGTAAAGACACCCC	2535	2499	2472	2579	2399	YIL004C::chr9_1	uptag	1
tag_5667_st	CATGTTCCAAGAGGTCGAGA	305	302	236	288	375	YNL106C::chr00_16b	downtag	1
tag_6094_st	GTGTATGTAGAGCATTGCCA	1436	1413	1362	1376	1409	YBR069C::chr2_2	downtag	1
tag_11179_st	GATTCTGAAGTGGTCGTAAC	65	69	69	96	90	YNR036C::chr14_4	uptag	1
tag_14246_st	TGCGGGCACTCCTCTTGATT	50	52	41	46	34	unassigned	unassigned	0
tag_10318_st	CTACACGACTTGAGACGAAG	3818	3810	3617	3870	3710	YLR409C::chr12_5	downtag	1
tag_12019_st	GGGCTCGACGCAGTTCTTAT	552	527	591	576	607	YMR070W::chr00_6	downtag	1
tag_11456_st	GCGACATTAGCTTACACGTC	4457	4327	4213	4307	4355	YIR043C::chr00_17b	downtag	1
tag_11824_st	GGATCAATCTGGTCGAAGCT	139	127	88	133	112	unassigned	unassigned	0
tag_8890_st	GCGCCCTAATTCTCGGGAAA	148	144	147	155	151	YGL195W::chr7_3	downtag	1
tag_15841_st	GCTTATTACGGAGGATACCA	77	105	91	85	101	unassigned	unassigned	0
tag_11035_st	GAGGTTATAGGAATCTTCGC	1387	1435	1448	1415	1370	YFL032W::chr6_1	downtag	1
tag_10306_st	CTAAGTACGTGCAAGCAAGG	2831	2655	2360	2619	2378	YLR397C::chr12_5	downtag	1
tag_12506_st	GTGCTTCTACGCGATGCGAT	68	49	59	66	84	YNL059C::chr00_18	uptag	1
tag_16300_st	GAGTTATAATGCGATCAAG	461	395	401	523	445	YDR054C::chr4_4	downtag	1
tag_601_st	CTCTGTGAATACCGAGTACA	1511	1348	1391	1426	1430	unassigned	unassigned	0
tag_16753_st	TTCTCGGGACTGGTCGTAT	997	899	906	1033	846	YMR209C::chr00_8	downtag	1
tag_3905_st	ACTTTATACCAATACGCGGC	92	100	100	110	102	YNL235C::chr14_2	downtag	1
tag_3571_st	CGTTGCGCCACCGATAGTAT	259	287	252	225	267	unassigned	unassigned	0
tag_8232_st	TGTCAGCCCGGCCATGTATA	80	105	84	133	102	unassigned	unassigned	0
tag_6725_st	CTATTCATACATCATCGGGC	2433	2218	2241	2364	2406	YDL045C::chr4_1	uptag	1
tag_6123_st	TAACTGTGTGGACGAGCAAA	231	206	215	233	194	YBR096W::chr2_3	uptag	0
tag_13183_st	TAGTCACGGGATACGAAACC	80	78	95	99	89	unassigned	unassigned	0
tag_5245_st	GCCTTCGGACATACTGCGAT	249	238	265	297	233	YPL087W::chr16_3	downtag	1
tag_14223_st	TGCCTGACGTGTGGATCATA	78	76	77	77	86	unassigned	unassigned	0
tag_5929_st	GCAGATGTACTCCAACTCAA	792	867	733	884	746	YBR002C::chr2_2	uptag	1
tag_16641_st	GTAGCGTGACCGCGCTATA	999	899	860	837	939	YJL043W::chr10_2	downtag	1
tag_1945_st	CGAGACACCTAGACATACGG	1429	1377	1355	1560	1430	YJL062W::chr10_2	uptag	1
tag_10215_st	CGTCATACATAGGACTAGCA	3081	2999	2906	2992	2945	YLR402W::chr12_5	uptag	1
tag_13815_st	TCGTACCGATTGTGCATCCA	72	63	61	59	61	unassigned	unassigned	0
tag_5507_st	TCTCCTGGACGGCGTGTTAT	429	459	516	510	428	unassigned	unassigned	0
tag_2366_st	GTTAGTCACGCTCATCGACG	73	87	86	73	78	YEL006W::chr5_2	downtag	1
tag_4534_st	CAAACACGAAGAGCCTGTCG	2529	2353	2490	2502	2518	YOR158W::chr15_2	downtag	1
tag_10638_st	CTTGCCCTAATCCATTGAGA	2464	2447	2473	2557	2633	YPR027C::chr16_4	downtag	1
tag_13585_st	TCCACGAGGAGCCGCTTTAT	54	47	46	70	49	unassigned	unassigned	0
tag_7435_st	TATTACACCTTATCCTGCGG	1486	1501	1507	1510	1530	YDR133C::chr4_4	downtag	1
tag_43_st	CAGTGTGTACGAATACGAAG	53	73	86	58	64	unassigned	unassigned	0
tag_15657_st	CTTATTTCAATGATGGCGCG	80	72	55	68	52	unassigned	unassigned	0
tag_1301_st	GCGCATAAGTGTCGTGAATC	700	692	627	640	709	YNL339C::chr14_1	uptag	1
tag_2747_st	AGTCACAGAAGCACACGTCG	289	331	407	407	243	YOR291W::chr15_4	downtag	1
tag_4556_st	CACCCGTCAAGAATATAGCG	1751	1848	1800	1746	1892	YOR180C::chr15_2	downtag	1
tag_1975_st	AAGTCTAGCAAATACCTCGC	3156	2903	3014	2796	2777	YJL031C::chr10_2	uptag	1
tag_462_st	GTGCATGGACCGTAGTTACT	1650	1485	1629	1883	1745	YAL043C-A::chr1_1	uptag	1
tag_9930_st	CCTGGTCGAGAACAGAAACG	2409	2323	2299	2454	2392	YKR051W::chr11_3	downtag	1
tag_4386_st	CGCTGTATAAATCTGTCACC	656	700	706	718	799	YOR106W::chr15_2	uptag	1
tag_9931_st	CCTGGTGCAGACACGTCAAT	1256	1104	1268	1173	1303	YKR052C::chr11_3	downtag	1
tag_14610_st	TTACAGGCGGGTAGTCTTAT	50	76	70	72	52	unassigned	unassigned	0
tag_6582_st	ATGAGGGAACGCCGATCAAC	1307	1296	1230	1209	1264	YCR021C::chr3_1	uptag	1
tag_8390_st	ATTGAATTAACTGGACGGCC	1773	1679	1751	1851	1759	YDR516C::chr4_8	downtag	1
tag_16881_st	TCTCTCGACGTGCGTAGAT	1571	1449	1495	1688	1651	YOR051C::chr15_1	downtag	1
tag_14154_st	TGCACACTCCTACTTATGGG	66	64	51	53	60	unassigned	unassigned	0
tag_11846_st	GGATTATCAGCACTCAGTAC	67	63	75	89	85	unassigned	unassigned	0
tag_11714_st	GGAAGTCCCGGAGATCATAT	55	59	48	81	67	unassigned	unassigned	0
tag_4565_st	CACTCTGAAGATGAAGGACG	2604	2745	2685	2700	2598	YOR189W::chr15_2	downtag	1
tag_6060_st	GTACGCATATTTAGCCAGCA	657	794	649	781	570	YBR035C::chr2_2	downtag	1
tag_14505_st	TGTGCTCGATATTCACTGGA	489	111	126	152	110	unassigned	unassigned	0
tag_1104_st	CGAAGTCCACACAGCGGATA	237	257	214	260	197	YER066W::chr00_10	downtag	1
tag_6895_st	TAGGGAGGATCGTTCACCAC	1620	1439	1556	1639	1616	unassigned	unassigned	0
tag_10293_st	CTAACTAGCTGTAAGCGACC	3781	3748	3738	3771	3918	YLR384C::chr12_5	downtag	1
tag_14025_st	TGACATCGCTGTGCCAAGCA	58	59	59	64	72	unassigned	unassigned	0
tag_15128_st	TTTCCGTAGCGGCGCGATTA	56	84	74	73	79	unassigned	unassigned	0
tag_11097_st	GATAGTGAATCTCCCTGACA	1881	1822	1821	1728	1876	YNL001W::chr14_4	uptag	1
tag_13541_st	TCATCCAGAGCTGTCAGTAT	81	53	73	54	68	unassigned	unassigned	0
tag_6243_st	TCGGCAGCACTTCTAGCTTA	683	643	613	618	603	YBR120C::chr2_3	downtag	1
tag_11527_st	GCGTACCACTCGACGGATTT	678	614	627	673	520	YLR443W::chr00_4	uptag	1
tag_15731_st	GAGTTATACGTCCAGGCACA	112	87	76	90	75	unassigned	unassigned	0
tag_10653_st	CTTGTTAATGTGACCAGGAC	1856	1946	1900	1898	1900	YPR042C::chr16_4	downtag	1
tag_8246_st	TTACCGGCGCGGCAAGTTTA	53	66	61	57	68	YDR468C::chr4_8	uptag	1
tag_12878_st	TACAGAGCGCGAGACTGCAT	68	77	53	80	64	unassigned	unassigned	0
tag_4264_st	CAACATATCATAAGCGCGTC	102	73	82	88	73	unassigned	unassigned	0
tag_13868_st	TCTACTGAGGGACGATGCTA	216	268	229	187	226	unassigned	unassigned	0
tag_7015_st	TTATGTTTAGCCGGGTACGC	1683	1527	1507	1576	1524	YDL141W::chr4_2	downtag	1
tag_1585_st	ATCGAGTCAACCGGCCTAGA	1008	846	788	870	692	YMR316C-B::chr00_8	uptag	1
tag_14256_st	TGCGTTTGACCTTCGATCCA	942	864	884	916	876	unassigned	unassigned	0
tag_2476_st	TGAGATCCCTCTACGGTCGT	182	189	183	186	200	YLL020C::chr12_1	uptag	1
tag_6860_st	GTGGAGAGATGATTCTATCC	339	328	324	327	368	YDL083C::chr4_1	downtag	1
tag_4821_st	GTGCTGTAGAAATAAACGCG	1785	1766	2074	1772	1964	YJR127C::chr10_4	uptag	1
tag_2853_st	CATGTTATACGAGGACAGAG	848	853	813	870	822	YOL002C::chr15_5	uptag	1
tag_1588_st	CAGATCAACGTATCGACACG	1163	1072	1062	1173	1138	YMR320W::chr00_8	uptag	1
tag_8007_st	GAATCATGGTCAAGGGTACA	3639	3557	3776	3519	3663	YLR210W::chr12_3	downtag	1
tag_9943_st	CCTTCAGGAATACTAATGCC	1923	2141	2003	2242	2177	YKR064W::chr11_3	downtag	1
tag_7228_st	CACAGACCACAAGCTATGGG	185	179	188	199	199	YDR017C::chr4_3	downtag	1
tag_7839_st	TGTTAGATAGGGCGCTTCAT	797	767	807	848	681	YLR130C::chr12_3	uptag	1
tag_3563_st	CCCTTGAGACACGTATATCG	2749	2752	2713	2801	2628	YCR034W::chr00_1	downtag	1
tag_131_st	CTAGCAGAATATCTACGACC	1137	1122	1141	1157	1130	YER181C::chr00_5	uptag	1
tag_4576_st	CATACTCAACTGAATGTCCG	3147	2961	2997	3131	3193	unassigned	unassigned	0
tag_15666_st	CTTGCGCGAATAGGCTGTAA	59	61	61	85	94	unassigned	unassigned	0
tag_1732_st	ATCGTCAGAACCGTATGTAC	1495	1354	1307	1381	1272	YJL182C::chr10_1	uptag	1
tag_10072_st	CGCGAACGATTTGTACGAAA	3212	2966	3028	3068	3117	YLR259C::chr12_4	downtag	1
tag_11843_st	GGATTACGCCAGCAGCAGTA	78	73	95	85	73	unassigned	unassigned	0
tag_11626_st	GCTGAATTAGGTAGACTGAC	3421	3141	3345	3463	3340	YLR446W::chr00_4	downtag	1
tag_10149_st	CGGCTATCACCGACAGAGTA	435	393	477	436	513	YLR336C::chr12_5	uptag	1
tag_3271_st	GTCCAGTTACCTAGTACGGA	868	913	916	982	947	YHR091C::chr8_2	uptag	1
tag_568_st	TCGCCCGTAGCATCGTATGA	1097	1154	1045	1198	1290	YER046W::chr00_10	uptag	1
tag_1106_st	CGGTGCATACCTAATAGTAC	1971	2175	1857	2176	1885	YHR043C::chr8_1	downtag	1
tag_13608_st	TCCATCATACTTAGGGAGCA	92	84	52	61	89	unassigned	unassigned	0
tag_11720_st	GGAATAGCCTGACATGAGTT	57	51	47	67	70	unassigned	unassigned	0
tag_3072_st	TATGCGAGACGGTATGCACT	1554	1505	1580	1484	1517	YOR040W::chr15_1	uptag	1
tag_9203_st	AGGCAAATCTTCAGAACCCG	1688	1829	1778	1969	1887	YGR149W::chr7_5	uptag	1
tag_10511_st	CTGCTTCCACAGCGAGGATT	74	101	112	67	79	YGR242W::chr00_2	downtag	1
tag_14513_st	TGTGGCGACTCTCGGTCATT	55	63	62	49	63	unassigned	unassigned	0
tag_10402_st	CTCATCTAAGTCATTCTCGG	2145	1997	2113	1915	1968	YGR229C::chr00_2	uptag	1
tag_2707_st	CGATCTAGCACGCAATATAC	3111	2948	2719	2844	2969	YOR346W::chr15_4	uptag	1
tag_8046_st	GCCTCGAATGCCCGGATATA	1093	921	1036	1153	941	YDR361C::chr4_7	uptag	1
tag_16973_st	TCGTGGGAGATGTCCTATTC	324	276	286	326	323	YHR015W::chr8_1	downtag	1
tag_6327_st	TGGTCTGGAGTATCGTTCAA	1133	1118	1216	1192	1248	YBR203W::chr2_4	uptag	1
tag_6462_st	ACACTAGCAAAGGGACTTCC	927	1001	857	1168	863	YBR242W::chr2_4	downtag	1
tag_16691_st	GAAGTGTAGACACGTCGCT	312	317	307	367	281	unassigned	unassigned	0
tag_9197_st	AGGAATCTAACCACGCGCAG	134	121	118	124	152	YGR143W::chr7_5	uptag	1
tag_1768_st	TCTCGTCTACGTGCTCTGAG	67	103	74	67	91	YJL145W::chr10_1	uptag	1
tag_3270_st	GTCCAGATATGTAGGAGACT	85	96	108	74	89	unassigned	unassigned	0
tag_16196_st	TGTGGGTAGCGTCTATCCAT	72	60	54	56	75	unassigned	unassigned	0
tag_2153_st	CGTCAGATAAGGTGAGTTAC	92	110	102	82	77	YDL227C::ctrl_24	uptag	0
tag_5134_st	CGCAGATGAAGGTAGACATT	2457	2333	2271	2329	2500	YLR115W::chr12_2	downtag	1
tag_13215_st	TAGTTGCAGGCTAGGTCCAC	61	77	77	67	66	unassigned	unassigned	0
tag_16606_st	CTCTGTGAATACCGAGTCA	1013	923	977	1061	1081	YER073W::chr5_3	uptag	1
tag_9151_st	ACTGAAGTAACAGCCACCGG	97	102	135	105	78	YGR097W::chr7_4	downtag	1
tag_9522_st	CACGGAAGAGGACAGACCTT	808	681	782	785	845	YKL057C::chr11_1	downtag	1
tag_3409_st	CGCCTAAGGATCGTGAAGTA	4063	3665	3955	4130	4132	YHR133C::chr8_2	downtag	1
tag_163_st	TTATACTTCTCGGACGGCAC	736	744	674	687	736	YML117W::chr00_9	uptag	1
tag_8710_st	TGAGCCATTGCTATCGAAGG	3241	3067	3457	2941	2628	YGL111W::chr7_2	downtag	1
tag_11301_st	GCATACAGGTTACGACGCCT	97	68	57	68	62	YGR265W::chr00_3	uptag	1
tag_8402_st	CACCCTTGAAGAAGAGGAGC	3868	3576	4049	3932	3844	YDR528W::chr4_8	downtag	1
tag_11877_st	GGCATAGACTCAGCGAGCAT	228	340	241	256	294	YER161C::chr00_5	downtag	1
tag_14273_st	TGCTCCAGATATTCTAGGCG	67	47	53	51	47	unassigned	unassigned	0
tag_5779_st	CGGCGGTTAAGTTCTAATCA	2292	2175	2142	2147	2054	YBL057C::chr2_1	uptag	1
tag_14938_st	TTGCACGATTAGCTCTTAGC	59	68	61	56	92	unassigned	unassigned	0
tag_13309_st	TATGACCTATTTATCGGGCC	51	49	68	44	55	unassigned	unassigned	0
tag_1248_st	GTGGGATGACCTATACTTAC	1942	1826	1889	1988	1887	YPL240C::chr16_1	downtag	1
tag_12182_st	GGTTGTAGACGATTGTCATC	1042	1102	1012	1003	951	YMR118C::chr00_15	downtag	1
tag_9095_st	TTAATTGCCTTAGCCTGCCA	1120	856	1258	1383	1197	YGR041W::chr7_4	downtag	1
tag_6816_st	GGATATACATTAGGGTAGCC	2028	2437	2311	2612	2538	YDL040C::chr4_1	downtag	1
tag_13694_st	TCCTGGTCAGCAGTCGGTTA	65	67	50	64	57	unassigned	unassigned	0
tag_4825_st	GTTAGCCCAGATAGCTGACG	432	358	380	485	417	YJR131W::chr00_12	uptag	1
tag_11598_st	GCTCACATAGACATTGATCC	366	315	334	479	284	YLL018C-A::chr00_4	downtag	1
tag_10634_st	CTTGCACCTCCAATTTAGGG	1762	2193	1879	2131	2279	YPR023C::chr00_15	downtag	1
tag_11900_st	GGCCCAATGTCTTGCAGAGT	2605	3128	3080	3258	2959	YER184C::chr00_5	downtag	1
tag_2441_st	CAGTTCCGAATACACACTAG	77	104	96	142	128	YDL227C::ctrl_29	uptag	0
tag_1462_st	GCGCGTGAATCCTGTGACTA	75	94	97	75	78	unassigned	unassigned	0
tag_15484_st	CCGTAAGTACAATTAGCACG	137	123	97	118	69	unassigned	unassigned	0
tag_6022_st	GGCGAGTAATGTGTATTCCA	5037	5049	4856	5050	4639	YBL106C::chr2_2	downtag	1
tag_3756_st	CTTAACCAGTCTGACCGAGT	795	815	787	793	668	YMR048W::chr00_11	uptag	1
tag_5310_st	GGGTTACCGCCGTACATCTT	1854	1757	1800	1888	1705	YPL022W::chr16_3	downtag	1
tag_13247_st	TATAGGACGAGTGGTCATCA	75	74	94	74	84	unassigned	unassigned	0
tag_12233_st	GTACATAGATATAGTGCGCC	1358	1307	1389	1389	1325	YOL146W::chr00_15	downtag	1
tag_9889_st	CCTACGGGACCAGACGATTA	522	548	475	547	616	YKR010C::chr00_14	downtag	1
tag_3887_st	GTCGCTTGACGCATAGTGAC	199	227	264	204	209	YNL157W::chr14_2	uptag	1
tag_15713_st	GAGAGCGAATCTGAGTTACC	71	71	49	69	105	unassigned	unassigned	0
tag_3418_st	GATAGCGTAATGAGTAGTCC	2648	2623	2583	2650	2444	YAL064C-A::chr00_1	uptag	1
tag_183_st	CACCGACAACTCGTAGAGAG	3168	2981	2899	2902	3011	YML100W-A::chr00_9	uptag	1
tag_7460_st	TCGTCATCACGGATTTGCAG	1510	1373	1420	1337	1490	YDR158W::chr4_5	uptag	1
tag_15621_st	CTCGTTCTAATCCACTATGG	72	107	55	101	74	unassigned	unassigned	0
tag_4524_st	ATTATAGTAACTCCCACCGG	2080	2082	2121	2261	2166	YOR148C::chr15_2	downtag	1
tag_7172_st	ATATCCACAACGCCTAAGGG	704	749	737	702	736	YDL202W::chr4_3	downtag	1
tag_10436_st	CTCGCCTAATAGACTTTACG	1352	1495	1469	1296	1371	unassigned	unassigned	0
tag_12748_st	TAACGAGATTATGAGCTGGC	205	119	200	118	196	unassigned	unassigned	0
tag_17049_st	TACGAGGTGCGATTTCTGAA	66	49	38	58	92	unassigned	unassigned	0
tag_376_st	CGGCGAGTACAATTCATAGA	2570	2547	2254	2599	2458	unassigned	unassigned	0
tag_8311_st	AACTATTAACAAGGTGGCCC	180	244	298	324	249	YDR533C::chr4_8	uptag	1
tag_5265_st	GGACATTACTCTAGCCCAGT	363	365	325	419	462	YPL067C::chr16_3	downtag	1
tag_9214_st	AGGGTAACATAGCATACGCG	150	116	119	139	130	YGR160W::chr7_5	uptag	1
tag_8336_st	ACACGATTAAAGCCATTGCC	1520	1579	1298	1624	1540	YDR462W::chr4_8	downtag	1
tag_6754_st	GACGATTCAATGATCTCACC	157	194	160	185	152	YDL073W::chr4_1	uptag	1
tag_9317_st	ATATTGAACCTCCACACAGG	76	94	77	98	88	YGR167W::chr7_5	downtag	1
tag_1257_st	TCGTTGCGACCTATGCGTAG	2395	2221	2430	2466	2375	unassigned	unassigned	0
tag_13575_st	TCATTCGGAGCAGGCTGTCA	77	58	44	53	63	unassigned	unassigned	0
tag_9638_st	CATCTAAGGACACTACACTG	103	75	89	67	69	YKL172W::chr11_2	uptag	1
tag_4294_st	GGGTTATACCATGTCGTACT	1920	1749	1788	1842	1812	YIL111W::chr9_2	downtag	1
tag_7941_st	CCTGCCCAATAATGTAGACA	3092	3073	3179	3048	3061	YLR136C::chr12_3	downtag	1
tag_9932_st	CCTGGTGGACACGACAGTAT	929	918	949	926	988	YKR053C::chr00_14	downtag	1
tag_14568_st	TGTTTAGTAGGATTGCGCCC	49	48	57	60	80	unassigned	unassigned	0
tag_10259_st	CGTTAATGCAGCGAGAATCA	214	184	149	180	150	YLR350W::chr12_5	downtag	1
tag_15306_st	ATACCGAGAACGAGCGAGCT	109	146	188	160	175	unassigned	unassigned	0
tag_14413_st	TGGTTCATAGCCGACCCAAG	124	78	65	87	78	unassigned	unassigned	0
tag_13542_st	TCATCCCAGGCGAGCTGTTT	69	110	61	78	68	unassigned	unassigned	0
tag_3265_st	GGACGTATAGATTACTAGCG	1302	1119	1267	1268	1243	YHR085W::chr8_2	uptag	1
tag_14403_st	TGGTGATCGACTGCGTCCTA	46	51	40	62	50	unassigned	unassigned	0
tag_504_st	CGGTACGGAAGTGTATATCA	1417	1378	1278	1555	1278	YAL001C::chr1_1	uptag	1
tag_5869_st	GAAGACGTGTGAAGTTTCCA	1714	1671	1639	1698	1594	YBL051C::chr2_1	downtag	1
tag_14243_st	TGCGCTTAGCCCGGTCTTAT	67	79	62	48	55	unassigned	unassigned	0
tag_12977_st	TACGGAAGTTGGCGTCACTA	61	78	62	74	61	unassigned	unassigned	0
tag_10018_st	CGATACACATTCAGAGCACG	224	184	187	220	229	YLR300W::chr12_4	uptag	1
tag_14391_st	TGGTCACATTTCTATGCCAG	68	69	61	58	76	unassigned	unassigned	0
tag_7423_st	TACGGGACATTCCACTGAAG	2622	3127	3042	3008	3202	YDR121W::chr4_4	downtag	1
tag_2530_st	ACAAGTCAACACCGCGAGGT	395	374	438	557	458	YLR007W::chr12_1	uptag	1
tag_6938_st	TCTGGCATAGCAGGTGTCAC	71	79	77	75	84	YDL160C::chr4_2	uptag	1
tag_9997_st	CGACTACTAATACCCTAGAG	2023	2000	1843	1980	1924	YLR280C::chr12_4	uptag	1
tag_3751_st	CTCCGCGAAGCTCGTGTAAT	1532	1566	1407	1493	1339	YPL141C::chr16_2	downtag	1
tag_11941_st	GGCTCACGATCCACTGGTTA	464	487	560	548	503	YMR086W::chr00_6	uptag	1
tag_10683_st	CTTTGTACCTACGATATGGG	474	454	480	509	483	YPR072W::chr16_4	downtag	1
tag_1478_st	TCTATCCACTGCGGACGAGT	562	591	487	579	455	unassigned	unassigned	0
tag_14645_st	TTACGTTGGTGAGAGCAAAC	63	55	55	57	63	unassigned	unassigned	0
tag_1043_st	CGGTCTAAGCTCTCCAGATA	650	664	606	736	619	YHL020C::chr8_1	downtag	1
tag_6539_st	AGGGATTAAGAAGGTCTACC	868	850	768	828	803	YCL052C::chr3_1	uptag	1
tag_1213_st	ATCAGTTTAAGCGACCACAC	88	105	84	85	87	unassigned	unassigned	0
tag_1508_st	GACGCTTTAGACATAACACC	1252	1237	1229	1262	1304	YMR244C-A::chr13_5	uptag	1
tag_13218_st	TAGTTTCTACAGGTTGAGCC	54	73	60	74	80	unassigned	unassigned	0
tag_14090_st	TGAGCTGGATGGATCTCCCT	198	169	171	204	231	unassigned	unassigned	0
tag_3167_st	GTCAGGCACTAGGAGCTATC	1864	1908	1990	1926	1540	YOR039W::chr15_1	downtag	1
tag_15271_st	AGGACTATAACGAAGGTCGC	104	90	72	78	61	unassigned	unassigned	0
tag_17090_st	ACTTCCGAAACGAACAGTC	574	549	532	569	640	YGR104C::chr7_4	downtag	1
tag_11666_st	GCTTACACTGTCACCTAAAG	3789	3650	3633	3733	3666	YNR063W::chr00_4	downtag	1
tag_12885_st	TACAGGATTGGAGAGTCAAC	76	61	78	64	48	unassigned	unassigned	0
tag_11599_st	GCTCACGTACTCGACAGAAA	993	864	909	835	1055	YLR262C-A::chr00_4	downtag	1
tag_11985_st	GGGAGCATACTCTATCATAC	836	845	794	904	804	YOL115W::chr00_6	uptag	1
tag_12149_st	GGTTAATTGGTACGATTGCC	3325	3542	3401	3467	3248	YML124C::chr00_9	downtag	1
tag_10890_st	GACCTAGCACAGGACGTGTT	91	90	101	103	79	YPR187W::chr16_5	downtag	1
tag_7095_st	ACAAGCGCAAATACTGCCGG	1291	1469	1210	1321	1504	YDL221W::chr4_3	uptag	1
tag_2797_st	AGTCAGTCAACATGCTAGAC	709	580	594	644	655	YOR340C::chr15_4	downtag	1
tag_11629_st	GCTGACCATTCATGCGAAAT	1835	1664	1696	1725	1772	YLR449W::chr00_4	downtag	1
tag_13927_st	TCTGACATGGTCTGAGCCCT	109	76	90	69	99	unassigned	unassigned	0
tag_4764_st	GCATTTCTAGCGACCCGTAG	442	399	429	471	448	YJR070C::chr00_12	uptag	1
tag_14714_st	TTATCAGTCCATCGCAAGTC	63	81	59	56	48	unassigned	unassigned	0
tag_5448_st	TATGGTCTAGGAGGTCATCT	55	43	43	55	64	YHR168W::chr00_8	downtag	1
tag_6016_st	GGCATAGGACAGTGCTCATA	74	68	82	86	80	YDL227C::ctrl_17	downtag	0
tag_15808_st	GCGATTGAATTGGACGATCA	120	98	132	103	101	unassigned	unassigned	0
tag_3109_st	GAGTGAGTAATGCTACGTCA	132	154	176	142	142	unassigned	unassigned	0
tag_2102_st	CGTCACCTAAGTTCACGAGA	226	205	244	228	205	YIL029C::chr9_1	uptag	1
tag_11363_st	GCCAGTACCGCAGTCAGTTA	134	172	153	207	130	YKL053C-A::chr00_17b	uptag	1
tag_7674_st	GGCGCATCACTAGCCAGATT	63	98	89	114	83	YDR275W::chr4_6	uptag	1
tag_8685_st	GCATTACCATTATTCACCGG	92	58	40	73	87	unassigned	unassigned	0
tag_6335_st	TGTAGGCTATGAGGTCTTCA	246	241	251	306	259	YBR211C::chr2_4	uptag	1
tag_687_st	GTGCGATCACGCTCCAGTAT	54	80	74	82	83	YOL148C::chr00_18	uptag	1
tag_4962_st	TTCTGAGCCTCGGATACTAG	1544	1507	1488	1554	1346	YLR039C::chr00_8	uptag	1
tag_4318_st	ATACCCAGAACGACTATGCG	397	317	318	362	346	YIL135C::chr9_2	downtag	1
tag_9028_st	TAGCCATAATTGGTTAGCCC	994	828	931	968	1017	YGR070W::chr7_4	uptag	1
tag_894_st	TTCTATCTAGTGATCGCGCA	684	647	708	704	669	YMR208W::chr13_4	downtag	1
tag_8971_st	AATGAAGCAAAGTGCCCTGC	2839	3240	3129	3154	2963	YGR013W::chr7_3	downtag	1
tag_2601_st	CGATACCGAAGTCCAGATAC	1734	1614	1805	1627	1407	YLL049W::chr00_8	downtag	1
tag_5381_st	GTGGTCGCACGGTCCTATTT	86	55	75	75	76	YHR183W::chr8_3	uptag	1
tag_13761_st	TCGCATCCAGCTCAGTATGG	82	74	114	71	58	unassigned	unassigned	0
tag_10030_st	CGATTATACGCATACATGGG	2335	2221	2469	2453	2381	YLR313C::chr12_4	uptag	1
tag_4602_st	CCCTTTCGACCGTAAGTAAG	2116	2248	2236	2186	2309	YOR226C::chr15_3	uptag	1
tag_2922_st	GTATTCTCACCTATCGCTAG	1568	1610	1502	1655	1610	YOL070C::chr15_5	uptag	1
tag_15757_st	GCAATGGCAGTGAATGCTCA	74	48	77	74	39	unassigned	unassigned	0
tag_8503_st	GTTTAACCATGTTGGACGGC	4192	4124	3959	4252	4174	YGL096W::chr7_1	uptag	1
tag_9683_st	CCAAGCGAATGCAACGTATC	2385	2310	2258	2318	2142	YKL121W::chr11_2	downtag	1
tag_1448_st	CAGACGCGAAGATAAGTTCC	3082	3004	2911	3129	3185	YNL288W::chr14_1	downtag	1
tag_16801_st	CTTCAAGGTGCGCCCAATT	81	66	93	68	72	YGL163C::chr7_2	downtag	1
tag_15402_st	CAGACAATGCAATAGCCTGG	80	75	82	72	53	unassigned	unassigned	0
tag_15853_st	GGACTGGTACGATGCTCACT	68	87	58	85	72	unassigned	unassigned	0
tag_12261_st	GTACTGTCACCCAAGGCTGT	858	910	1002	750	840	YPL224C::chr00_11	uptag	1
tag_17079_st	TTCTCTTAATCTTCACGAGG	113	128	103	110	121	YER188W::chr00_2	downtag	1
tag_1048_st	CTATTCGACTACAGTATCGG	563	555	516	609	524	YHL015W::chr8_1	downtag	1
tag_7099_st	ACACCTTAACAATGCACGGG	939	1021	865	1020	842	YDL225W::chr4_3	uptag	1
tag_13055_st	TAGACGCACCGCCGTATGAT	136	128	158	95	99	unassigned	unassigned	0
tag_16632_st	AACTTACGAAACTACCGCG	1779	1725	1700	1790	1740	YPL228W::chr16_1	downtag	1
tag_3399_st	AGTGGTACAGAAGACCGACT	1485	1399	1266	1415	1514	YHR123W::chr8_2	downtag	1
tag_14563_st	TGTTGGTACTGTTAGCCAGA	70	62	53	80	112	unassigned	unassigned	0
tag_172_st	ACCTCTAGCAACGAACATGG	2307	2417	2227	2348	2149	YML109W::chr00_9	uptag	1
tag_3477_st	GTCCGGTCACCTAGTCGTAT	1954	1794	1850	2069	1833	YCR049C::chr00_1	uptag	1
tag_8752_st	CAAGGGCCAATAAGCGGACT	1538	1656	1396	1782	2040	YGL153W::chr7_2	downtag	1
tag_8981_st	AGCATCGGAAATGGCAAGCC	995	872	1182	1054	1220	YGR023W::chr7_3	downtag	1
tag_10297_st	CTAAGCCTATGCAATATCGC	590	629	519	585	543	unassigned	unassigned	0
tag_14274_st	TGCTCCTCAGGCCGTGATTT	48	58	51	51	47	unassigned	unassigned	0
tag_7382_st	GGAGCCACATTCATCGACAG	79	92	86	105	63	YDR079W::chr4_4	downtag	1
tag_4214_st	CCGGAGTTAAGTGTAAGTAC	143	107	126	117	109	YDL227C::ctrl_40	uptag	0
tag_7841_st	TTACAGGATTTCAGGCGAGT	86	94	88	112	101	YLR132C::chr12_3	uptag	1
tag_9046_st	TTTGGATTAGCTGTGCGCCC	2065	1919	2046	1991	2131	YGR088W::chr7_4	uptag	1
tag_5049_st	ATCAACGGACAATACCTGCT	3670	3704	3703	3672	3724	YLR030W::chr00_8	downtag	1
tag_3572_st	CTCAGCATACATAGTACAGC	1933	1797	1689	1618	1848	YCR048W::chr00_16a	downtag	1
tag_3129_st	TGCTCCGTACTTAGTGACGA	854	835	875	916	825	YOR001W::chr15_1	downtag	1
tag_15540_st	CGCGCTTCAAGTAGCTCGAA	272	300	313	266	434	unassigned	unassigned	0
tag_14357_st	TGGCTCGTAGATCGTGCATC	92	80	86	74	75	unassigned	unassigned	0
tag_12988_st	TACGGGCCAGCCATCAGTTA	68	88	58	69	78	unassigned	unassigned	0
tag_2618_st	GTATCACGATTCGCGCTCAG	80	77	63	79	71	unassigned	unassigned	0
tag_5070_st	CACGGAGCAAGAGCACATCT	129	123	103	107	138	YLR051C::chr12_2	downtag	1
tag_12047_st	GGGTGCCGAATTTGCCATAA	1699	1641	1621	1897	1843	YNR072W::chr00_6	downtag	1
tag_10582_st	CTTACTGAATCCACCGATGA	1522	1458	1595	1543	1719	YPR067W::chr00_15	uptag	1
tag_1023_st	AACGTCCTAAACGCAAGCGG	2360	2378	2193	2295	2599	YHL040C::chr8_1	downtag	1
tag_14497_st	TGTGAGGATCGTAGCTTCTA	63	66	59	43	62	unassigned	unassigned	0
tag_876_st	GGTTAGCACTAGATCGCACT	76	78	98	54	97	YMR191W::chr13_4	downtag	0
tag_13721_st	TCGACGAGACTGGCGATCTA	56	64	65	47	82	unassigned	unassigned	0
tag_12313_st	GTATGGCCCTAGACCTCGTA	83	81	75	95	99	unassigned	unassigned	0
tag_11504_st	GCGGACAATGTTTCAGACAA	1368	1353	1216	1368	1184	YLR390W-A::chr00_15	uptag	1
tag_12049_st	GGGTGGTGACATTATTCCAT	1391	1402	1501	1549	1533	YNR074C::chr00_6	downtag	1
tag_4798_st	GTATCCTAATGTTTACGCCG	1807	1939	1735	1869	1842	YJR104C::chr00_12	uptag	1
tag_4359_st	TCCTTCTACTCGTGCGTGAG	57	65	68	52	81	unassigned	unassigned	0
tag_16223_st	TTCCGTTGACTGTTCGCAGC	74	61	80	67	47	unassigned	unassigned	0
tag_4416_st	TCGACAGGCGGAGTTATCTA	104	129	111	153	123	YOR136W::chr15_2	uptag	1
tag_12270_st	GTAGCACACGTAGCCATCAA	76	62	102	89	82	unassigned	unassigned	0
tag_6852_st	GTCAGAATGGTATGGATCAC	505	525	472	490	473	YDL075W::chr4_1	downtag	1
tag_9010_st	GATGTTGGAATGGCATATCC	1086	1092	1118	1180	995	YGR052W::chr7_4	uptag	1
tag_14509_st	TGTGGATACTGTACTCCCTA	60	56	51	63	57	unassigned	unassigned	0
tag_10560_st	CTGTTTGCAGATACCTCACA	2479	2423	2216	2462	2556	YPR045C::chr16_4	uptag	1
tag_2861_st	CGTGAATTACATCAGACAGC	699	645	720	696	705	YOL010W::chr15_5	uptag	1
tag_8712_st	TGATTTGCAGGCTCCACTCG	643	658	660	611	621	YGL113W::chr7_2	downtag	1
tag_15333_st	ATGATCCTAACGCAGGTACA	79	115	56	111	73	unassigned	unassigned	0
tag_1686_st	CGACGATACAGTAATCTAGC	73	64	89	62	62	YDL227C::ctrl_10	uptag	0
tag_11315_st	GCATCGTAAGTCTTTATCCC	1668	1794	1772	1901	1807	YGR279C::chr00_3	uptag	1
tag_5656_st	CAGGGTTCAAGAGTGATACA	1823	1748	1680	1894	1628	YNL116W::chr14_3	downtag	1
tag_8902_st	GTTGCAGGAGGCCCATCTTA	433	345	441	480	350	YGL208W::chr7_3	downtag	1
tag_1317_st	TCTACAGTGTGTCAGAGTGA	83	71	84	83	87	YNL323W::chr14_1	uptag	1
tag_9013_st	GATTTGTGAATGGCAGTTCC	1354	1549	1343	1472	1421	YGR055W::chr7_4	uptag	1
tag_13355_st	TATGTTTCACGGGCCAGGAT	59	51	78	57	63	unassigned	unassigned	0
tag_9910_st	CCTCGCTTACCGAAGGGATT	1946	1875	1876	1996	1802	YKR031C::chr11_3	downtag	1
tag_3383_st	TCACGTATATTGACTCCGAC	1619	1586	1600	1656	1625	unassigned	unassigned	0
tag_5880_st	GACCTCCTAATCCGGTATAA	406	380	423	441	449	YBL062W::chr2_1	downtag	1
tag_10050_st	CGCATACACTCAGCAGAGAT	122	135	114	143	113	YML042W::chr00_11	uptag	1
tag_14518_st	TGTGTAGTAGATTCTGCGAC	67	64	66	80	80	unassigned	unassigned	0
tag_4475_st	CTACTCTTAATTCGACTGCG	172	188	172	189	214	unassigned	unassigned	0
tag_8187_st	TGATTGTCAGCGATGGCTCA	1636	1560	1532	1505	1628	YDR407C::chr4_7	downtag	1
tag_6481_st	ACGGCTTGAAAGGGACATAC	1283	1340	1409	1338	1298	YBR261C::chr2_4	downtag	1
tag_3495_st	ACATCTAAATAAGTGCCGCG	141	136	114	131	99	YCR071C::chr00_1	uptag	1
tag_7196_st	ATTCCTTCAACGGATCATCG	1682	1499	1600	1690	1566	YDL226C::chr4_3	downtag	1
tag_915_st	CACGCGAACGGAGTGTAACT	740	739	760	760	726	YMR229C::chr13_4	downtag	1
tag_16456_st	TAGTCAGAGGGATATTCTC	460	444	378	470	486	YJL093C::chr10_2	uptag	1
tag_10943_st	GACTCATGCGGACGAAGTTC	473	541	425	513	535	YFL035C-A::chr6_1	uptag	1
tag_12767_st	TAAGAAGTGTGAGGATTCCC	46	66	68	56	52	unassigned	unassigned	0
tag_3602_st	TGTAGCGTAGGCGTCATCAC	84	87	94	112	110	YCR084C::chr00_16a	downtag	1
tag_363_st	AGCCACGTAAATCGTTAGAC	1358	1011	972	1226	982	YER122C::chr00_5	downtag	1
tag_2805_st	CATGCTAGAAGAGGTGTACC	1485	1469	1497	1594	1519	YOR348C::chr15_4	downtag	1
tag_14414_st	TGGTTGACGTTTCGCAGAAT	51	49	48	63	88	unassigned	unassigned	0
tag_4068_st	TACGAGTACGGCATGGACTT	56	70	86	73	80	YJR046W::chr00_13	uptag	1
tag_2208_st	GAGACTTTACTAGACGAGCA	1402	1509	1362	1470	1464	YIL039W::chr9_1	downtag	1
tag_6864_st	GTGTCACGATTGATTCATCC	1699	1773	1772	1829	2004	YDL087C::chr4_1	downtag	1
tag_4552_st	CACATTGAACTATCACACGG	3409	3314	3407	3530	3413	YOR176W::chr15_2	downtag	1
tag_8863_st	CCCGTTGGAAGCCCAGTTAA	522	391	566	556	605	YGR001C::chr7_3	uptag	1
tag_12569_st	GTTACACTCATCCACGGTAG	69	63	46	70	73	YDL227C::ctrl_5	uptag	0
tag_9194_st	AGCTTCAACAGTAATCACCG	1788	1753	1854	1942	1937	YGR140W::chr7_5	uptag	1
tag_12372_st	GTCCGCAGACCTCGTTATGA	394	398	436	484	472	YJL137C::chr00_14	uptag	1
tag_11625_st	GCTGAAGTTTATGGACCCTA	2696	2687	2812	2728	2932	YLR445W::chr00_4	downtag	1
tag_9842_st	CCGGCGGAAGCGTCATTATA	355	322	333	397	352	YKR059W::chr11_3	uptag	1
tag_1988_st	ATCTCACTACAAGAGCCTAG	76	76	69	76	88	YJL117W::chr10_2	downtag	1
tag_1056_st	GACCGACTACCCTAGATGGA	1872	1878	1917	1885	1950	YHL007C::chr8_1	downtag	1
tag_2622_st	GTTCGACCTTGACCTCGGTA	2912	2699	2768	2962	2883	YLR003C::chr12_1	downtag	1
tag_13104_st	TAGCATTGATCCCATGTCAC	43	68	74	98	74	unassigned	unassigned	0
tag_5871_st	GAAGGGTCGCGCATACATTA	1126	1040	1073	1166	1097	YBL053W::chr2_1	downtag	1
tag_4685_st	CTCCGAATACTTATAGCCAG	806	812	855	930	775	YOR213C::chr15_3	downtag	1
tag_3389_st	ACAGTTAGAAAGTAGCGGCC	2268	2245	2225	2370	2261	YHR113W::chr8_2	downtag	1
tag_2969_st	GTATTTGTACGTCGCAGGAC	527	527	525	520	540	unassigned	unassigned	0
tag_8743_st	AAGAGGGAACAAGTTGCCTT	1359	1281	1220	1351	1429	YGL144C::chr7_2	downtag	1
tag_8133_st	TAGTTTGGACGCTGATGCCA	1924	1870	1860	1933	1988	YDR352W::chr4_7	downtag	1
tag_5439_st	TAGTAGGTACGGGCCATCAT	105	130	141	159	129	YHR159W::chr8_3	downtag	1
tag_13977_st	TCTTCATCAGTGAGGCGCGA	54	57	69	79	56	unassigned	unassigned	0
tag_5735_st	CGAGACGCAAGGGATTTACA	1580	1482	1569	1458	1518	YBL013W::chr2_1	uptag	1
tag_8748_st	ACCCGAGGAAAGAGGCCATT	1952	2074	2757	2248	2520	YGL149W::chr7_2	downtag	1
tag_6642_st	CAGTAATTCAGAGACAGGGC	802	827	772	929	781	YCL059C::chr3_1	downtag	1
tag_7539_st	AAGTGAAACCAGAGCCCGCT	264	208	219	267	264	YDR236C::chr4_5	uptag	1
tag_10937_st	GACTAGCACTATCAATTCGG	1140	1055	1163	1197	1068	YFL030W::chr6_1	uptag	1
tag_13072_st	TAGAGCGTAGGACTAAGATC	110	76	76	83	59	unassigned	unassigned	0
tag_348_st	TCGGTCCTACGGTACTGTCT	1026	863	864	872	842	YER108C::chr00_5	downtag	1
tag_2636_st	ACACCGAAATAACTCTCGTG	1858	1808	1837	1872	1898	YLR017W::chr12_1	downtag	1
tag_664_st	CGGTCAACTCTACCTAAGGA	1203	1157	1073	958	1112	YOL146W::chr00_15	uptag	1
[truncated: 15,087 more rows]
