# Supplementary material for: A comparative analysis of DNA barcode microarray feature size
Source: BMC Genomics. 2009 Oct 13;10:471. doi: 10.1186/1471-2164-10-471 (PMC2765990; doi:10.1186/1471-2164-10-471)
Supplement: Additional file 1 — supplementary_data. A collection of processed microarray data corresponding to the experiments from the manuscript. Experimental details are included in the individual file names within the collection. [file 1471-2164-10-471-S1.ZIP › Experiment_1_TAG4_tunicamycin.tab]

tag_9679_st	CCAAGCAATCTTAATGACCG	2512.0;2444.0;2369.0;2503.0;2236.0	YKL117W::chr11_2	downtag	1
tag_6595_st	ATGGCCTAACATTATCTCGC	1976.0;1917.0;1832.0;1924.0;1893.0	YCL011C::chr3_1	downtag	1
tag_2543_st	ATGACTCCAACGCCGTGAGA	303.0;395.0;316.0;313.0;343.0	YLR020C::chr12_1	uptag	1
tag_734_st	CTAGTTCGACGGCAATATAC	1122.0;1202.0;1173.0;1243.0;1121.0	YMR149W::chr13_4	uptag	1
tag_6498_st	AGAACAGGAACATCGCTGCC	746.0;719.0;813.0;808.0;729.0	YCL010C::chr3_1	uptag	1
tag_12127_st	GGTGATTCAGCGAGCCTACT	80.0;78.0;69.0;107.0;107.0	YML103C::chr00_9	downtag	1
tag_3204_st	CGCATTAGAGACAGATCGAG	2048.0;1870.0;1846.0;2059.0;1818.0	YOR076C::chr15_1	downtag	1
tag_15353_st	ATTCACCGAACGGGACTGAC	124.0;118.0;89.0;78.0;74.0	unassigned	unassigned	0
tag_1042_st	CGAAGCTCACGTAAGTCAAG	3221.0;3178.0;3148.0;3244.0;3089.0	YHL021C::chr8_1	downtag	1
tag_16634_st	GTTAGCGCAGAGGCTCCAT	117.0;145.0;109.0;154.0;128.0	YHR186C::chr8_3	uptag	1
tag_3576_st	CTGTCGTCACCAGCATGTAG	1460.0;1271.0;1092.0;1311.0;1367.0	YCR052W::chr00_1	downtag	1
tag_12617_st	GTTCCAGGATACGTGAGTCA	83.0;69.0;76.0;83.0;69.0	unassigned	unassigned	0
tag_10460_st	CTCTGAATAGGAGGCAATAG	5422.0;5196.0;5361.0;5147.0;5088.0	YFL034C-A::chr00_2	downtag	1
tag_3772_st	TACCCGGTCGAGAGGTCTAT	670.0;687.0;667.0;662.0;675.0	YPL120W::chr16_2	downtag	1
tag_6782_st	GATGACATGGCACGAGCTTC	414.0;320.0;358.0;263.0;344.0	unassigned	unassigned	0
tag_4417_st	TCGACCCGCCTGTAGTAGTA	1564.0;1622.0;1572.0;1513.0;1571.0	YOR137C::chr15_2	uptag	1
tag_7976_st	CTCCGCCCAATGAGATAGAA	2626.0;2429.0;2732.0;2686.0;2426.0	YLR179C::chr12_3	downtag	1
tag_12623_st	GTTCGACATTTAGGCAGAAG	94.0;92.0;76.0;48.0;82.0	unassigned	unassigned	0
tag_3027_st	TGCGTCCACTGTCGCTGATA	2139.0;2042.0;2046.0;1996.0;2034.0	YOL080C::chr15_5	downtag	1
tag_14180_st	TGCAGTGGAGGTCTCTACTC	82.0;68.0;63.0;100.0;85.0	unassigned	unassigned	0
tag_6457_st	AATTAGGTAAAGCTCGACCC	1076.0;1039.0;1051.0;1164.0;1043.0	YBR237W::chr2_4	downtag	1
tag_14461_st	TGTCATTAGATGGAGTGCTC	88.0;132.0;66.0;76.0;61.0	unassigned	unassigned	0
tag_12101_st	GGTCCGTGAATTTATGTCAG	1293.0;1356.0;1330.0;1288.0;1322.0	YOL135C::chr00_6	downtag	1
tag_4077_st	ACCGAGACAAATAGTCGCCG	107.0;126.0;135.0;158.0;117.0	YJR055W::chr00_13	uptag	1
tag_618_st	GTCTGGACATTCCGGTACGT	979.0;1004.0;962.0;985.0;965.0	YER089C::chr00_17a	uptag	1
tag_7312_st	CTAGCTTACAATGCTCCATG	63.0;97.0;90.0;83.0;71.0	YDR105C::chr4_4	uptag	1
tag_5401_st	TAACCGTGTGCAGATCGGAT	2308.0;2137.0;2145.0;2159.0;2084.0	YHR203C::chr8_3	uptag	1
tag_7490_st	TTACTTTGATATGCGGAGCG	760.0;777.0;769.0;753.0;763.0	YDR187C::chr4_5	uptag	1
tag_15727_st	GAGTAGAGACGATGATCTTC	81.0;100.0;89.0;73.0;68.0	unassigned	unassigned	0
tag_4273_st	CGCTCGGGAAGGTACTATAA	85.0;125.0;85.0;85.0;88.0	YIR009W::chr9_2	uptag	1
tag_11183_st	GATTGTACGCACCGAGAGCA	867.0;764.0;893.0;821.0;728.0	YNR040W::chr14_4	uptag	1
tag_1141_st	AACTACGTCAAAGCACCGGG	1492.0;1366.0;1330.0;1279.0;1210.0	YPL252C::chr16_1	uptag	1
tag_5465_st	TCATGCGACGGGTGATCTCT	70.0;59.0;73.0;64.0;86.0	YHR026W::chr00_10	downtag	1
tag_12758_st	TAACTCTTCTCACTCGGAGG	94.0;84.0;79.0;91.0;93.0	unassigned	unassigned	0
tag_16513_st	TCGGGGGTACTTCGAGTTCA	548.0;571.0;537.0;552.0;583.0	YPL255W::chr16_1	uptag	1
tag_3453_st	ATTACTAGAACGTCCACGAC	127.0;173.0;119.0;124.0;124.0	YCL001W-A::chr00_1	uptag	1
tag_3197_st	ATGTCTGTAACGCTCCTACG	1148.0;1194.0;1142.0;1147.0;1146.0	YOR069W::chr15_1	downtag	1
tag_121_st	CACATTATACGACCACAGTG	252.0;212.0;201.0;194.0;197.0	YER171W::chr00_5	uptag	1
tag_8319_st	AAGTGGCAACAAGCAGGCTC	2385.0;2317.0;2053.0;2316.0;2145.0	YDR443C::chr4_8	downtag	1
tag_10694_st	GAAAGAGTTAGGAATCGCCT	1283.0;1267.0;1236.0;1250.0;1205.0	YPR085C::chr16_4	downtag	1
tag_7280_st	CCTTACCCAAGTCTATATGG	409.0;378.0;377.0;393.0;349.0	YDR073W::chr4_4	uptag	1
tag_15986_st	GTTATTTGACGGCACGCACG	70.0;75.0;61.0;71.0;65.0	unassigned	unassigned	0
tag_6910_st	TATGTTACTCCGCATGAGCC	778.0;760.0;652.0;749.0;742.0	YDL133W::chr4_2	uptag	1
tag_5493_st	TCGGGCACGTCCCTATGTAT	55.0;68.0;47.0;55.0;57.0	unassigned	unassigned	0
tag_9665_st	CATTGTTACAGAATCCTCGC	1456.0;1384.0;1471.0;1418.0;1476.0	YKL103C::chr11_2	downtag	1
tag_14083_st	TGAGCCACCGGGTCAGATTA	67.0;56.0;64.0;55.0;77.0	unassigned	unassigned	0
tag_11963_st	GGCTTGGACGCATTGATAAC	776.0;797.0;703.0;759.0;777.0	YOL093W::chr00_6	uptag	1
tag_13179_st	TAGTATCCACTCCCGTGAGA	88.0;116.0;67.0;65.0;86.0	unassigned	unassigned	0
tag_11213_st	GCAATCTGCCGGAAGCTATG	3929.0;3610.0;3725.0;3850.0;3726.0	YNL023C::chr14_4	downtag	1
tag_8494_st	GGCTTGAATTTCTATGACGC	2978.0;2981.0;2855.0;2960.0;2908.0	YGL087C::chr7_1	uptag	1
tag_7852_st	TTCCGACGTTCTGGCAGGAT	208.0;255.0;243.0;243.0;224.0	unassigned	unassigned	0
tag_7526_st	AAACCGAGAAACCGGCCTGT	1565.0;1538.0;1687.0;1631.0;1651.0	YDR223W::chr4_5	uptag	1
tag_12807_st	TAAGTTGGTGCATACGTCTC	79.0;54.0;79.0;70.0;79.0	unassigned	unassigned	0
tag_13844_st	TCGTTTATACTGGTAGGGAC	71.0;77.0;57.0;92.0;83.0	unassigned	unassigned	0
tag_15397_st	CACTATATCAGAAGATCGGC	101.0;108.0;112.0;130.0;107.0	unassigned	unassigned	0
tag_14916_st	TTGACTCTTCTCCCGGTAGG	49.0;63.0;45.0;69.0;51.0	unassigned	unassigned	0
tag_6633_st	CAGAAGATAATATGCTCGCC	1846.0;1947.0;2002.0;2153.0;1963.0	YCL050C::chr3_1	downtag	1
tag_16990_st	GCATTAGAAGGTCTGGCTA	764.0;669.0;627.0;615.0;737.0	YBR012C::chr2_2	uptag	1
tag_13136_st	TAGGAGCCATGCGCCCTTAA	63.0;83.0;78.0;61.0;61.0	unassigned	unassigned	0
tag_1433_st	ACGCTCGCAAAGGTCGTACA	3795.0;3707.0;3637.0;3556.0;3396.0	YNL303W::chr14_1	downtag	1
tag_3615_st	AGTTACGGAACCGCACGACA	334.0;352.0;304.0;366.0;394.0	YPL182C::chr16_2	uptag	1
tag_4451_st	TACGGTGTAGCAGGTACTTC	105.0;113.0;115.0;92.0;103.0	YOR171C::chr15_2	uptag	1
tag_8284_st	TTGGTGCTAGTCATCCACAA	59.0;82.0;54.0;78.0;80.0	YDR506C::chr4_8	uptag	1
tag_12950_st	TACCTGGCATGACGCGATAT	89.0;83.0;69.0;64.0;59.0	unassigned	unassigned	0
tag_16791_st	AGACTAAGACGAGCCCTCT	728.0;649.0;693.0;672.0;595.0	YIL131C::chr9_2	downtag	1
tag_16343_st	GCTCCAAGCCTTTGAGAGTA	451.0;487.0;340.0;462.0;310.0	YBR049C::chr2_2	uptag	1
tag_3069_st	GTTGTGTGACATTCGTCGCA	2568.0;2500.0;2407.0;2347.0;2454.0	YOR037W::chr15_1	uptag	1
tag_5370_st	GTCTTCGAGGAGGATTCTAT	252.0;218.0;243.0;219.0;213.0	unassigned	unassigned	0
tag_731_st	CGGCTCCTAAGTATTATCAC	1186.0;1160.0;1294.0;1227.0;1206.0	YMR146C::chr13_4	uptag	1
tag_11304_st	GCATATAATGATTTCGCCCG	1386.0;1303.0;1321.0;1336.0;1240.0	YGR268C::chr00_3	uptag	1
tag_4517_st	ATGGCTTTAACTCTCACACG	835.0;806.0;811.0;825.0;813.0	YOR141C::chr15_2	downtag	1
tag_13789_st	TCGCTTTGACCTCTTCAGAA	46.0;108.0;56.0;87.0;94.0	unassigned	unassigned	0
tag_4033_st	CCGATTGTACGAGAGAATGA	763.0;793.0;736.0;735.0;685.0	YJR011C::chr00_13	uptag	1
tag_7536_st	AAGCGGGCAAACGATATGCT	2439.0;2292.0;2272.0;2464.0;2351.0	YDR233C::chr4_5	uptag	1
tag_5961_st	GCGCCGGTAATCCTATGTAA	1576.0;1623.0;1550.0;1529.0;1623.0	YBR032W::chr2_2	uptag	1
tag_11561_st	GCTAAGTTGGGAGACCTACT	1350.0;1356.0;1409.0;1405.0;1274.0	YNR054C::chr00_4	uptag	1
tag_5772_st	CGGATGGAATACGATATGCA	1682.0;1654.0;1582.0;1694.0;1639.0	YBL050W::chr2_1	uptag	1
tag_11109_st	GATCATCCACATATCACTGG	238.0;251.0;224.0;269.0;215.0	YNL013C::chr14_4	uptag	1
tag_5078_st	CAGCACCGAAGCAGAAGTCT	712.0;714.0;628.0;664.0;699.0	YLR059C::chr12_2	downtag	1
tag_5695_st	CCCTTACTAACTGTCAGGAA	1250.0;1151.0;1264.0;1256.0;1169.0	YNL077W::chr14_3	downtag	1
tag_193_st	CTAGCGGTAAGTAGGTTTCA	359.0;389.0;332.0;342.0;359.0	unassigned	unassigned	0
tag_14073_st	TGAGAGCTGGATCGCATTCC	259.0;244.0;253.0;242.0;296.0	unassigned	unassigned	0
tag_15779_st	GCCACGCGAATGTAGTAGAA	89.0;106.0;81.0;78.0;74.0	unassigned	unassigned	0
tag_5441_st	TAGTGTTTACGGGCCGACAT	1721.0;1635.0;1607.0;1708.0;1599.0	YHR161C::chr8_3	downtag	1
tag_14006_st	TGAAATCAGTTTGAGGCAGC	170.0;123.0;136.0;143.0;124.0	unassigned	unassigned	0
tag_11744_st	GGACAGACGTTGACCAGCTA	88.0;68.0;139.0;108.0;86.0	unassigned	unassigned	0
tag_16991_st	CTTTAGCTCACGCAGTGTG	157.0;167.0;142.0;102.0;162.0	YPR052C::chr16_4	downtag	1
tag_12130_st	GGTGCCGGACATCAAATATA	2003.0;1986.0;1988.0;1896.0;1847.0	unassigned	unassigned	0
tag_15443_st	CCACCGAACTCGATTGAAAT	81.0;112.0;98.0;83.0;98.0	unassigned	unassigned	0
tag_12427_st	GTCTCCTTACGGCGAATGTG	86.0;73.0;64.0;73.0;87.0	unassigned	unassigned	0
tag_2175_st	TCTTCGATATGATAGCGTCG	1949.0;1863.0;1972.0;1957.0;1901.0	YIL007C::chr9_1	downtag	1
tag_3662_st	TGTAGTCGATAGGGCCTTAC	2483.0;2442.0;2338.0;2451.0;2396.0	YPL134C::chr00_8	uptag	1
tag_7437_st	TATTTACCTTCCGACTCAGG	1058.0;929.0;913.0;1066.0;958.0	YDR135C::chr4_4	downtag	1
tag_1305_st	GTACCTCACTCTACGTGGAG	992.0;1092.0;1024.0;970.0;982.0	YNL335W::chr14_1	uptag	1
tag_4648_st	CGCTTCCTACACTATATTGG	1818.0;1765.0;1793.0;1813.0;1833.0	YOR272W::chr00_17b	uptag	1
tag_2079_st	AATACACTAAAGCTCGGTCC	123.0;129.0;133.0;115.0;101.0	unassigned	unassigned	0
tag_10342_st	CTACTTAATTGAGACGACGG	3447.0;3193.0;3201.0;3287.0;3363.0	YCR106W::chr00_2	uptag	1
tag_3593_st	TAATTCGAGTAGAGCGCGAC	2442.0;2439.0;2327.0;2324.0;2313.0	YCR073C::chr00_16a	downtag	1
tag_6507_st	AGATAAGCAACATCCTGTCC	88.0;65.0;71.0;75.0;85.0	unassigned	unassigned	0
tag_11802_st	GGAGTAAGTTTCGGCACCCA	86.0;71.0;69.0;82.0;98.0	unassigned	unassigned	0
tag_576_st	AGAGTTATACAGAGACCTCG	285.0;243.0;244.0;258.0;233.0	YER053C::chr5_3	uptag	1
tag_6380_st	TTCCGTGCATAGTATAGGGA	3646.0;3550.0;3282.0;3503.0;3616.0	YBR256C::chr2_4	uptag	1
tag_4856_st	TAGCACCACTCTACTTGAGG	65.0;70.0;52.0;66.0;73.0	YDL227C::ctrl_47	uptag	0
tag_3150_st	CCAGGTAGACAGACATACTC	1344.0;1289.0;1205.0;1236.0;1306.0	YOR022C::chr15_1	downtag	1
tag_9089_st	GGCGTTTAATTGGCCTGAAA	3208.0;3200.0;3112.0;3064.0;3109.0	YGR035C::chr7_4	downtag	1
tag_8060_st	GCGTCATCAATTTCGCACAA	262.0;291.0;286.0;325.0;257.0	YDR376W::chr4_7	uptag	1
tag_10904_st	GACGCAATCGCCACTAGATG	431.0;389.0;474.0;379.0;409.0	YPR201W::chr16_5	downtag	1
tag_2055_st	GACTTCGCAATCGGCACGTA	2957.0;2974.0;3047.0;2990.0;3007.0	YJL048C::chr10_2	downtag	1
tag_15050_st	TTTAAGATTGTTCGCGGGAC	54.0;67.0;88.0;52.0;77.0	unassigned	unassigned	0
tag_2236_st	AGTAAGGGAACATCGGTATC	3594.0;3212.0;3377.0;3462.0;3624.0	YIL067C::chr9_1	downtag	1
tag_9154_st	ACTGTAAATCCCACCAAGGG	3004.0;3161.0;2900.0;3408.0;3390.0	YGR100W::chr7_4	downtag	1
tag_579_st	AGATACTTAACCATAGCGCC	301.0;343.0;342.0;450.0;375.0	YER056C::chr5_3	uptag	1
tag_13997_st	TCTTTATTAGAGTGAGGGCC	75.0;68.0;75.0;77.0;99.0	unassigned	unassigned	0
tag_13889_st	TCTATTGTACTGGCGAGCAC	192.0;221.0;191.0;182.0;183.0	unassigned	unassigned	0
tag_7647_st	GCGCCCTTACAGGCTTAGAT	125.0;116.0;150.0;129.0;144.0	YDR248C::chr4_6	uptag	1
tag_4008_st	TACGACATGGTAGGACGCTA	3508.0;3542.0;3454.0;3625.0;3512.0	YJL014W::chr00_13	uptag	1
tag_2312_st	ATACGTTTAAGCACGCACAC	2332.0;2530.0;2422.0;2535.0;2400.0	YEL047C::chr5_2	uptag	1
tag_15936_st	GTAGGACCGGATCGTATCTC	84.0;87.0;70.0;69.0;79.0	unassigned	unassigned	0
tag_16134_st	TCTTTGTACTGGTCCCACGA	54.0;52.0;46.0;63.0;60.0	unassigned	unassigned	0
tag_16828_st	GTCTCTTACAGCGCCAGGT	106.0;84.0;111.0;103.0;108.0	YML035C::chr00_14	downtag	1
tag_16153_st	TGCCAGGCCGCGTATCTTTA	69.0;82.0;84.0;96.0;100.0	unassigned	unassigned	0
tag_12383_st	GTCCTTGACCGCAGGCTTTA	93.0;92.0;104.0;93.0;107.0	YJL184W::chr00_14	uptag	1
tag_7106_st	ACATTGCACCAACACTAGGG	1236.0;1116.0;1243.0;1239.0;1190.0	YDL233W::chr4_3	uptag	1
tag_14462_st	TGTCATTGAGTATGCAGTGC	63.0;55.0;62.0;61.0;77.0	unassigned	unassigned	0
tag_3177_st	TATTAGATACTGGACTCGCG	595.0;583.0;651.0;543.0;601.0	YOR049C::chr15_1	downtag	1
tag_4149_st	ATTTGAGCAACGGTTACGAC	2787.0;2673.0;2465.0;2557.0;2745.0	YJR031C::chr00_13	downtag	1
tag_17092_st	GGCCAATTCTGGTACGCTA	2241.0;2245.0;1987.0;2032.0;2272.0	YDR399W::chr4_7	uptag	1
tag_7919_st	CCCACGCCAAGGATAGGATA	453.0;435.0;397.0;463.0;439.0	YLR218C::chr12_3	uptag	1
tag_16173_st	TGGCGAGGATTGATCTCCAA	62.0;50.0;60.0;69.0;106.0	unassigned	unassigned	0
tag_3427_st	GTCCGCTGACCGTAGTCTAT	665.0;676.0;686.0;679.0;646.0	YBR275C::chr00_16a	uptag	1
tag_14352_st	TGGCGTTCAGAGTGCTCATT	81.0;75.0;71.0;58.0;71.0	unassigned	unassigned	0
tag_9811_st	CCGATGAACTCTGCCAGGAA	446.0;390.0;286.0;443.0;399.0	YKR028W::chr00_14	uptag	1
tag_6716_st	CGTTTCACAATGGAGGACAC	2768.0;2589.0;2492.0;2648.0;2589.0	YDL036C::chr4_1	uptag	1
tag_16630_st	TCTGGGACGTTGCGCTTTA	1497.0;1383.0;1375.0;1442.0;1487.0	YJL197W::chr10_1	uptag	1
tag_13208_st	TAGTTACACTTCTTGACGGG	52.0;68.0;76.0;64.0;60.0	unassigned	unassigned	0
tag_1447_st	CAGACGAACTTAGATCACCG	2916.0;2991.0;3006.0;3004.0;2963.0	YNL289W::chr14_1	downtag	1
tag_10367_st	CTATACACATTTCACAGGCG	430.0;429.0;428.0;452.0;466.0	YFR033C::chr00_2	uptag	1
tag_3635_st	CTCCACATACCTGTAGATAG	326.0;263.0;271.0;295.0;268.0	YPL161C::chr16_2	uptag	1
tag_14127_st	TGATCTATATGCCGACTCCA	120.0;96.0;69.0;110.0;132.0	unassigned	unassigned	0
tag_5011_st	ACGACAAACAGAGGGCCGTT	260.0;265.0;218.0;218.0;211.0	YLR088W::chr12_2	uptag	1
tag_11980_st	GGGACTTTACTCACCAGAGA	291.0;198.0;195.0;246.0;253.0	YOL110W::chr00_6	uptag	1
tag_2483_st	ACTACTCGAAAGTCGGATAC	83.0;88.0;76.0;80.0;72.0	YLL027W::chr12_1	uptag	1
tag_8309_st	AACGGAAGAAACTTGCGCCC	1304.0;1343.0;1221.0;1278.0;1247.0	YDR531W::chr4_8	uptag	1
tag_10893_st	GACCTTCACACCGTTTGATA	2881.0;2731.0;2780.0;2921.0;2765.0	YPR190C::chr16_5	downtag	1
tag_3903_st	ACCCTAGAACACGACGAGGT	927.0;927.0;891.0;944.0;923.0	YNL237W::chr14_2	downtag	1
tag_16476_st	ATATCTCTAACGCGCATAG	2131.0;2015.0;2052.0;1998.0;1917.0	YAL013W::chr1_1	uptag	1
tag_5092_st	CATCGCAACGTCGCTGAAAT	1198.0;1176.0;1244.0;1201.0;1152.0	YLR073C::chr12_2	downtag	1
tag_16176_st	TGGGAGGGCCTATCCATCTA	59.0;44.0;50.0;71.0;61.0	unassigned	unassigned	0
tag_13114_st	TAGCCTATATCCGAGACTAC	89.0;82.0;116.0;102.0;81.0	unassigned	unassigned	0
tag_15328_st	ATCTGCCGAACCTCTTATAG	90.0;82.0;90.0;108.0;79.0	unassigned	unassigned	0
tag_5511_st	TGACATGCCGCAGTAGCTCT	74.0;55.0;71.0;85.0;70.0	unassigned	unassigned	0
tag_9122_st	ACATAAAGAGATTTCCGCCC	1750.0;1752.0;1621.0;1744.0;1707.0	YGR068C::chr7_4	downtag	1
tag_14144_st	TGATTGCCACTGCTCATACG	124.0;90.0;72.0;85.0;77.0	unassigned	unassigned	0
tag_6575_st	ATCGGAATAACGGTGAAGCC	240.0;192.0;180.0;195.0;196.0	YCR015C::chr3_1	uptag	1
tag_5678_st	CCAGTGGTAATAATCCGACA	2803.0;2873.0;2750.0;2911.0;2757.0	YNL094W::chr14_3	downtag	1
tag_5928_st	GCACGGCCAATTACTCGATA	721.0;759.0;776.0;855.0;864.0	YBR001C::chr2_2	uptag	1
tag_9836_st	CCGGAATTAACGTATCTCAC	1829.0;1854.0;1735.0;1778.0;1801.0	unassigned	unassigned	0
tag_336_st	GGTGAGACCTATGTATATCG	83.0;56.0;100.0;79.0;90.0	unassigned	unassigned	0
tag_15154_st	TTTGAGCCCTGGACTGGCAA	153.0;139.0;135.0;127.0;157.0	unassigned	unassigned	0
tag_9215_st	AGGGTGTAACATTAACCGCA	2141.0;2187.0;2106.0;2067.0;2207.0	YGR161C::chr7_5	uptag	1
tag_16988_st	CCGCAGTAACACTTGCACG	2420.0;2259.0;2324.0;2223.0;2331.0	YER046W::chr00_10	downtag	1
tag_2705_st	CGATCCGTAAGGAGGTCACA	321.0;280.0;258.0;312.0;311.0	YOR344C::chr15_4	uptag	1
tag_8438_st	CGGGTGGGAAATAAACTTAC	1094.0;1209.0;1142.0;1166.0;1140.0	YGL030W::chr7_1	uptag	1
tag_3839_st	TGTCGGCCAGAGTCTCGTAT	69.0;94.0;75.0;88.0;66.0	YNL205C::chr14_2	uptag	1
tag_11208_st	GCAATCCACTACCGGAGTTG	385.0;336.0;384.0;448.0;387.0	YNL016W::chr14_4	downtag	1
tag_899_st	AACCAAGTAAACTCTCGTCG	2868.0;2812.0;2815.0;2943.0;2824.0	YMR213W::chr13_4	downtag	1
tag_6326_st	TGGTCGATACGGTTGCTCAA	94.0;109.0;117.0;101.0;135.0	unassigned	unassigned	0
tag_1532_st	ACGGATACAACAGGATCGCC	261.0;290.0;278.0;315.0;264.0	YMR270C::chr13_5	uptag	1
tag_8093_st	GGGTGTTGACCGCATCCTTA	941.0;896.0;963.0;1040.0;1054.0	YDR409W::chr4_7	uptag	1
tag_2391_st	CAGTGTTCAAGATCCTAGAC	1045.0;998.0;1018.0;972.0;968.0	unassigned	unassigned	0
tag_11639_st	GCTGATTCATACTACCTCGA	1764.0;1779.0;1767.0;1833.0;1791.0	YLR460C::chr00_4	downtag	1
tag_14347_st	TGGCCTTGACGTGTTGTCCA	68.0;113.0;69.0;81.0;113.0	unassigned	unassigned	0
tag_15276_st	AGGCTTCAACATCGACACAG	63.0;82.0;71.0;89.0;90.0	unassigned	unassigned	0
tag_2594_st	ATGAGGAGAACGTAGTATCC	2826.0;2851.0;2537.0;2734.0;2711.0	YLL042C::chr12_1	downtag	1
tag_5733_st	CGAAGTCAAGGCCACCAGTA	218.0;188.0;208.0;183.0;179.0	YBL011W::chr2_1	uptag	1
tag_5467_st	TCATTCTCAGTACCTGCGGT	119.0;66.0;94.0;68.0;83.0	unassigned	unassigned	0
tag_5256_st	GCTCATTGACACTGCGCTAT	2253.0;2163.0;2102.0;2149.0;2165.0	YPL076W::chr16_3	downtag	1
tag_9195_st	AGGAAATCAGTGGAACCCGC	2341.0;2401.0;2310.0;2199.0;2340.0	YGR141W::chr7_5	uptag	1
tag_6719_st	CTAGCATTAAGTCATGTGCC	2973.0;2878.0;2874.0;2779.0;2785.0	YDL039C::chr4_1	uptag	1
tag_9112_st	AATTCATGCAACACCGCAGG	514.0;385.0;501.0;404.0;449.0	YGR058W::chr7_4	downtag	1
tag_10239_st	CGTGATGTACCAGATGCACA	1602.0;1591.0;1182.0;1641.0;1670.0	YLR330W::chr12_5	downtag	1
tag_13210_st	TAGTTAGAGGGACTGCTTCA	57.0;79.0;62.0;51.0;61.0	unassigned	unassigned	0
tag_14267_st	TGCTCACATGGTGCGAGTCA	59.0;45.0;45.0;58.0;58.0	unassigned	unassigned	0
tag_2718_st	GCTCTTATACTCGACATGAC	1915.0;1983.0;1832.0;1931.0;1927.0	unassigned	unassigned	0
tag_4625_st	CCTTAGTAATCCATAGGACG	2615.0;2509.0;2509.0;2493.0;2360.0	YOR249C::chr15_3	uptag	1
tag_3833_st	TCCACGGAGTCGGAGTTACT	95.0;107.0;101.0;103.0;77.0	YNL211C::chr14_2	uptag	1
tag_8026_st	GATTGGTGAATGTAGCCTCA	1243.0;1227.0;1177.0;1226.0;1194.0	YDR339C::chr4_7	uptag	1
tag_10029_st	CGATGTCAACTTATTTCCCG	1786.0;1882.0;1751.0;1747.0;1784.0	YLR312W-A::chr12_4	uptag	1
tag_2511_st	GCTCGACGACGCTCATGTAT	494.0;498.0;468.0;486.0;496.0	YLL055W::chr12_1	uptag	1
tag_10554_st	CTGTGGTTAATGGGCAATCT	2609.0;2605.0;2649.0;2783.0;2519.0	YPR039W::chr16_4	uptag	1
tag_13908_st	TCTCCTAGAGCGCGGCATAT	57.0;63.0;50.0;65.0;64.0	unassigned	unassigned	0
tag_12587_st	GTTAGCATAGCGGAGCTTAA	288.0;278.0;237.0;315.0;323.0	unassigned	unassigned	0
tag_5216_st	GAGCACCTAGCACGATCAAT	839.0;839.0;873.0;851.0;920.0	YPL020C::chr16_3	uptag	1
tag_3750_st	CTCCGACTACATCAGATTAG	2597.0;2456.0;2339.0;2453.0;2506.0	YPL142C::chr16_2	downtag	1
tag_12586_st	GTTAGCAGCAGGGATTCTCA	82.0;86.0;69.0;92.0;72.0	unassigned	unassigned	0
tag_8405_st	CAGCCAGGAAGAGGTAATCC	228.0;234.0;193.0;234.0;233.0	YDR531W::chr4_8	downtag	1
tag_14068_st	TGAGACGCCCGCGCTATTTA	50.0;53.0;56.0;46.0;58.0	unassigned	unassigned	0
tag_13444_st	TCACGCTGGCCCGTTAGTTA	149.0;139.0;172.0;187.0;158.0	unassigned	unassigned	0
tag_13389_st	TATTTACACTGGGCCACACT	77.0;70.0;72.0;53.0;54.0	unassigned	unassigned	0
tag_898_st	AACATTCAACAACGTCGCGG	202.0;172.0;200.0;204.0;196.0	unassigned	unassigned	0
tag_2757_st	CGATGACAATTAGGTACACG	6727.0;6839.0;6698.0;6770.0;6821.0	YOR301W::chr15_4	downtag	1
tag_9252_st	AGTGCGTTACAAGAAGCAGT	2541.0;2463.0;2442.0;2438.0;2466.0	YGR198W::chr7_5	uptag	1
tag_16241_st	TTGCCGCACTTCTCGGTAAA	53.0;110.0;44.0;83.0;53.0	unassigned	unassigned	0
tag_1258_st	TCGTTTACCTGTCGCGCTGA	1469.0;1482.0;1374.0;1357.0;1402.0	YPL230W::chr16_1	downtag	1
tag_10373_st	CTATCTTCAATACGTGCCAG	222.0;202.0;219.0;198.0;189.0	YFR039C::chr00_14	uptag	1
tag_5624_st	ATGATCCGAACGGCAGCACA	157.0;217.0;211.0;233.0;231.0	YNL051W::chr00_16b	uptag	1
tag_6629_st	CACGGATTAAGAGGAGCACC	1288.0;1237.0;1211.0;1303.0;1155.0	unassigned	unassigned	0
tag_16894_st	CGATGGACAAGTAGTCACA	1134.0;1261.0;1072.0;1100.0;1078.0	YOR354C::chr15_4	downtag	1
tag_3410_st	CGCCTGACACCGAGTGATAT	3737.0;3594.0;3623.0;3726.0;3632.0	YHR134W::chr8_2	downtag	1
tag_13600_st	TCCAGCTAATGTTTCTCAGC	96.0;88.0;71.0;107.0;79.0	unassigned	unassigned	0
tag_15218_st	ACAGTTGGAAAGCCGAGTAC	190.0;111.0;107.0;102.0;139.0	unassigned	unassigned	0
tag_507_st	CTATCTCCAAGTGCGTGACG	2392.0;2427.0;2370.0;2442.0;2360.0	YAR007C::chr1_1	uptag	1
tag_4679_st	CTCAATAGATTATAGGCGCG	1675.0;1714.0;1753.0;1712.0;1620.0	YOR207C::chr15_3	downtag	1
tag_11760_st	GGACGAGCGCGACACTTAAA	63.0;92.0;68.0;81.0;81.0	unassigned	unassigned	0
tag_8105_st	GTCCTCTCACCTTATTGGGA	1163.0;1216.0;1103.0;1078.0;1091.0	unassigned	unassigned	0
tag_6020_st	GGCCTGGTACGCGATCTTAA	4790.0;4835.0;4801.0;4760.0;4700.0	YBL104C::chr2_2	downtag	1
tag_11137_st	GATGACTCAATGTGACTCAG	1265.0;1204.0;1162.0;1230.0;1132.0	YNL044W::chr14_4	uptag	1
tag_5569_st	TTCGTCTTAGCCTGGAGCGT	305.0;259.0;245.0;311.0;317.0	YNL107W::chr00_16b	uptag	1
tag_16156_st	TGCCGGTCACGTTTAGGCTA	70.0;105.0;87.0;72.0;54.0	unassigned	unassigned	0
tag_8583_st	TTTGCTTGAGCTGCTGCGAC	745.0;769.0;654.0;743.0;793.0	YGL080W::chr7_1	downtag	1
tag_13785_st	TCGCTGTTAGCACGGGTCAT	47.0;42.0;65.0;89.0;99.0	unassigned	unassigned	0
tag_16967_st	ACTTCCCTAGACTTGTTCGG	361.0;360.0;360.0;372.0;400.0	unassigned	unassigned	0
tag_13271_st	TATCAGTCATGCTCAGCGAA	92.0;82.0;74.0;76.0;71.0	unassigned	unassigned	0
tag_9833_st	CCGGAACGATTGCTAAGAAT	2313.0;2056.0;1863.0;2105.0;2031.0	YKR050W::chr11_3	uptag	1
tag_5598_st	AGGCTCCTAAATTGCGTACA	2521.0;2524.0;2326.0;2451.0;2249.0	YNL078W::chr00_16b	uptag	1
tag_2662_st	GAGCGTGGACGATATACACT	168.0;159.0;135.0;141.0;134.0	YOR302W::chr15_4	uptag	0
tag_6352_st	TGTTCGCGCCCTCGATGTTA	560.0;594.0;492.0;538.0;504.0	YBR228W::chr2_4	uptag	1
tag_4444_st	CTTGTCTGACCGCACAGTAG	89.0;79.0;108.0;91.0;86.0	YOR164C::chr15_2	uptag	1
tag_15820_st	GCGTAGAGAATGTGCTTACC	70.0;60.0;66.0;89.0;80.0	unassigned	unassigned	0
tag_16449_st	GAACTTCTAAGTTACTCTCC	1311.0;1361.0;1357.0;1263.0;1308.0	YOR353C::chr15_4	uptag	1
tag_5464_st	TCATCGAGATCGGCCACTGT	1358.0;1141.0;1134.0;1528.0;1466.0	YHR184W::chr8_3	downtag	1
tag_9398_st	ATTACAGAACCTTCCCTGAG	1326.0;1371.0;1306.0;1375.0;1321.0	YKL029C::chr11_1	uptag	1
tag_14295_st	TGCTTGTAGCCCATTCGAGT	49.0;106.0;61.0;74.0;83.0	unassigned	unassigned	0
tag_6137_st	TACCGAGCCGGACCGTTAAA	159.0;92.0;68.0;99.0;107.0	YBR110W::chr2_3	uptag	1
tag_10842_st	GACACCTATGTAGCAATGAC	2918.0;2759.0;2640.0;2744.0;2755.0	unassigned	unassigned	0
tag_7744_st	TCATCACGCTTTCCGAGGAT	2508.0;2483.0;2443.0;2417.0;2374.0	YDR249C::chr4_6	downtag	1
tag_4577_st	CATAGTCTAAGCCACATCAG	213.0;223.0;284.0;296.0;256.0	YOR201C::chr15_3	uptag	1
tag_2541_st	ATGACGTTAAGCGCGAAGAC	1427.0;1408.0;1447.0;1425.0;1529.0	YLR018C::chr12_1	uptag	1
tag_15598_st	CTAGTGTCAAGTCCGTAGAC	96.0;95.0;84.0;87.0;65.0	unassigned	unassigned	0
tag_7294_st	CGCTTTATAGAATGATCGGG	2439.0;2551.0;2403.0;2395.0;2400.0	YDR087C::chr4_4	uptag	1
tag_8015_st	GAGTTTCCAATCTCTCCAGA	455.0;552.0;481.0;524.0;530.0	YLR218C::chr12_3	downtag	1
tag_15878_st	GGCGCTCCACGCTTGTTATA	111.0;100.0;75.0;69.0;74.0	unassigned	unassigned	0
tag_9880_st	CCTAATCAAGGTGACAGCAC	137.0;144.0;113.0;119.0;100.0	YKR001C::chr11_3	downtag	1
tag_11466_st	GCGAGTCGAGGCCATATCAT	4274.0;4257.0;4499.0;4454.0;4254.0	YKR070W::chr00_3	downtag	1
tag_6537_st	AGGCTTGAACATCACATACC	2487.0;2472.0;2427.0;2469.0;2478.0	YCL050C::chr3_1	uptag	1
tag_14762_st	TTCACTCGCCGCGTAGGATT	89.0;89.0;62.0;71.0;66.0	unassigned	unassigned	0
tag_5113_st	CCGTCTGAAGCGACCTTAAT	1450.0;1407.0;1452.0;1420.0;1501.0	YLR094C::chr12_2	downtag	1
tag_16329_st	CGATCAAGTGGTCACAATTT	117.0;59.0;60.0;67.0;90.0	YLR308W::chr12_4	uptag	1
tag_10547_st	CTGTCTGGACCATAGCAGCA	894.0;923.0;898.0;827.0;909.0	YPR032W::chr16_4	uptag	1
tag_5938_st	GCATGGTTACCTACGCCAGA	74.0;91.0;81.0;127.0;125.0	YBR011C::chr2_2	uptag	1
tag_5794_st	CGTCTTTCAAGTCAGGCGAA	1885.0;1768.0;1804.0;1873.0;1740.0	YBL072C::chr2_1	uptag	1
tag_6540_st	AGGGCCGTAAAGTTGTTATC	2202.0;2031.0;2095.0;2021.0;2076.0	YCL053C::chr3_1	uptag	1
tag_1030_st	AGCGTTACAACAAGTGGACC	6513.0;6628.0;6424.0;6374.0;6368.0	YHL033C::chr8_1	downtag	1
tag_12466_st	GTGATATTACATTTGGCGCG	2170.0;1956.0;2088.0;2173.0;2189.0	YMR322C::chr00_17b	uptag	1
tag_4369_st	AGACTCGAACATACACGCGG	83.0;81.0;73.0;99.0;70.0	YIR009W::chr9_2	downtag	1
tag_8987_st	CAAATTGCCTGACAAGATCC	2551.0;2438.0;2440.0;2274.0;2484.0	YGR029W::chr7_4	uptag	1
tag_1407_st	GACGCAGTACATCGCACGTT	3208.0;3232.0;3143.0;3145.0;3209.0	YNL329C::chr14_1	downtag	1
tag_10203_st	CGTACTTGACATCACCAGTG	506.0;494.0;492.0;461.0;483.0	YLR390W::chr12_5	uptag	1
tag_2232_st	AATGAGTAACACCCGACCGT	2987.0;2932.0;2924.0;2945.0;2851.0	YIL063C::chr9_1	downtag	1
tag_1080_st	TTTACGACTTGTGAGGACGC	2989.0;2940.0;2925.0;2994.0;2839.0	YHR017W::chr00_8	downtag	1
tag_7710_st	GTGGACGCCCATCCGATTAT	341.0;305.0;331.0;324.0;298.0	YDR311W::chr4_6	uptag	1
tag_4025_st	AGAAGCCCAACACGGTCTAG	237.0;225.0;247.0;325.0;219.0	YJR004C::chr00_13	uptag	1
tag_6522_st	AGCGGAGGAACCAGTAATCC	1295.0;1280.0;1134.0;1257.0;1306.0	YDR071C::chr00_11	uptag	1
tag_14844_st	TTCGCCATAGTCCACTTGAA	83.0;76.0;71.0;82.0;81.0	unassigned	unassigned	0
tag_5812_st	CTCACTCAAGTCTCTGGAAA	65.0;60.0;105.0;91.0;73.0	YBL090W::chr2_1	uptag	1
tag_13734_st	TCGAGGCCCGACCTTTGTTT	48.0;60.0;50.0;55.0;55.0	unassigned	unassigned	0
tag_9975_st	CGAACTGTATTCAAGGAGGA	2669.0;2626.0;2581.0;2605.0;2499.0	YLR258W::chr12_4	uptag	1
tag_1788_st	CGACGTGAAGCTACGGTAAC	80.0;102.0;73.0;134.0;87.0	unassigned	unassigned	0
tag_2229_st	AATCCCTGAAACTAGACTCG	4832.0;5016.0;4927.0;4999.0;4725.0	YIL060W::chr9_1	downtag	1
tag_5737_st	CGAGGACAAGTGATGACCCA	2309.0;2161.0;2227.0;2138.0;2241.0	YBL015W::chr2_1	uptag	1
tag_12310_st	GTATGCAGAGCTTCAGAGCA	137.0;130.0;113.0;160.0;99.0	YML023C::chr00_11	downtag	1
tag_14395_st	TGGTCGGGAGTAACATAAAC	53.0;77.0;65.0;86.0;59.0	unassigned	unassigned	0
tag_1694_st	GACGTGACACTCGTGCATAC	103.0;128.0;97.0;98.0;88.0	unassigned	unassigned	0
tag_515_st	GACATAGACCATACCACGTT	1232.0;1198.0;1252.0;1213.0;1168.0	YAR020C::chr1_1	uptag	1
tag_15073_st	TTTAGATACTTCTGGGCCGA	55.0;82.0;60.0;64.0;86.0	unassigned	unassigned	0
tag_9738_st	CCATCATGCCACGAGAATGT	305.0;279.0;267.0;270.0;272.0	YKL176C::chr11_2	downtag	1
tag_15868_st	GGCATCCGACCCTGGTATTT	71.0;57.0;72.0;83.0;50.0	unassigned	unassigned	0
tag_13828_st	TCGTGACTATGGTCCAGCCA	88.0;62.0;63.0;117.0;98.0	unassigned	unassigned	0
tag_12229_st	GTACACGGACTGCCAGCATA	115.0;88.0;88.0;64.0;83.0	unassigned	unassigned	0
tag_10879_st	GACCCAGTACCATAGGCAGT	1070.0;1188.0;947.0;1163.0;1198.0	YPR176C::chr16_5	downtag	1
tag_1801_st	GCGTATGTACTAGGAAGAAC	2651.0;2698.0;2691.0;2709.0;2645.0	YJL208C::chr10_1	downtag	1
tag_3208_st	CGTGTAGAAGCTGTGTACCA	919.0;998.0;910.0;1004.0;941.0	unassigned	unassigned	0
tag_14984_st	TTGGCAGGCCCGCTGATTTA	49.0;50.0;52.0;41.0;39.0	unassigned	unassigned	0
tag_16251_st	TTGTATTGAGCGTGGCCTCC	697.0;630.0;611.0;594.0;592.0	unassigned	unassigned	0
tag_9765_st	CCCATACGACACAATGTAGG	1553.0;1555.0;1548.0;1525.0;1561.0	YKL203C::chr11_3	uptag	1
tag_12315_st	GTATGTTACTATATGCCCGG	3021.0;2955.0;2923.0;2996.0;2885.0	unassigned	unassigned	0
tag_15146_st	TTTCTGTAGCTGTCGGAAGC	97.0;70.0;69.0;60.0;63.0	unassigned	unassigned	0
tag_10740_st	GAAGATCCGATAATGCAGTC	3733.0;3555.0;3606.0;3521.0;3725.0	YPR133C::chr16_5	uptag	1
tag_1421_st	TAGCTCTACGCATTTACGTG	50.0;60.0;74.0;92.0;106.0	unassigned	unassigned	0
tag_15480_st	CCGGAGGTACGAATAGCAAT	80.0;93.0;83.0;75.0;70.0	unassigned	unassigned	0
tag_11360_st	GCCAGAATGAGTAGGACCAT	1519.0;1480.0;1433.0;1389.0;1273.0	YIR043C::chr00_17b	uptag	1
tag_7866_st	TTGTCTCCAGGGCGCGTTAT	499.0;474.0;443.0;495.0;421.0	YLR165C::chr12_3	uptag	1
tag_15439_st	CCAAGGGAATATAAGCTCCT	41.0;55.0;81.0;56.0;64.0	unassigned	unassigned	0
tag_13491_st	TCAGCCATCATGCGGCGTTA	78.0;87.0;132.0;98.0;77.0	unassigned	unassigned	0
tag_458_st	GGTTATCCACGAGTGCAGTA	558.0;523.0;467.0;508.0;478.0	YAL045C::chr1_1	uptag	1
tag_13068_st	TAGAGAGCCGAGGTATCTTC	64.0;64.0;81.0;68.0;71.0	unassigned	unassigned	0
tag_14024_st	TGACATAGTCCCACTGTTCA	79.0;66.0;73.0;79.0;67.0	unassigned	unassigned	0
tag_8605_st	AAGTTTCAACAAGCCATCCG	529.0;532.0;552.0;539.0;496.0	YGL102C::chr7_2	uptag	1
tag_5657_st	CAGTGACTAAGATGCCCACA	1634.0;1611.0;1500.0;1562.0;1821.0	YNL115C::chr00_16b	downtag	1
tag_10296_st	CTAAGACCCGCACATATTGT	2361.0;2326.0;2299.0;2160.0;2289.0	unassigned	unassigned	0
tag_9644_st	CATGACCCAAGCTCAAGGGA	2196.0;1739.0;2174.0;2262.0;2046.0	YKL178C::chr11_2	uptag	1
tag_1235_st	GACCTGTCACGACTAGCAGA	950.0;678.0;698.0;960.0;933.0	unassigned	unassigned	0
tag_14901_st	TTCTTGAGAGCGGGTCTTCA	82.0;72.0;113.0;106.0;103.0	unassigned	unassigned	0
tag_4793_st	GTAACTTGTTTGACAGTGCG	1375.0;1300.0;1232.0;1348.0;1396.0	YJR099W::chr00_12	uptag	1
tag_6967_st	TGGCGTTACTGATTTCGCAC	1674.0;1528.0;1479.0;1585.0;1497.0	YDL189W::chr4_2	uptag	1
tag_12213_st	GTAATATCCATTCCACTCGG	106.0;61.0;117.0;74.0;74.0	unassigned	unassigned	0
tag_12175_st	GGTTGCACCTTGACCCGTAA	1868.0;1989.0;2000.0;2010.0;1943.0	YMR111C::chr00_9	downtag	1
tag_10396_st	CTCACCGCAAGTTTACTAGA	2297.0;2174.0;2059.0;2352.0;2160.0	YGR223C::chr00_2	uptag	1
tag_9585_st	CAGGTCACACATACCATAGG	84.0;107.0;80.0;92.0;87.0	unassigned	unassigned	0
tag_5823_st	CTCCGCCTAAGTGGCAGTAA	124.0;72.0;80.0;69.0;138.0	YDL227C::ctrl_14	downtag	0
tag_15018_st	TTGTCAGGAGTGCGCCTCAA	69.0;58.0;70.0;67.0;64.0	unassigned	unassigned	0
tag_5533_st	TGGCCGTTAGAGTCTGCACT	1154.0;1119.0;1148.0;1078.0;1085.0	YNL143C::chr14_3	uptag	1
tag_8838_st	TTCTTTCCAGCTCCGAGGGT	186.0;164.0;194.0;173.0;203.0	YGL239C::chr7_3/chr00_12	uptag	0
tag_12191_st	GGTTTGGACGATTGCTCATA	1106.0;1023.0;1032.0;1007.0;1043.0	YMR126C::chr00_9	downtag	1
tag_5024_st	AGAGCGCAACACCACATTGT	572.0;577.0;529.0;664.0;597.0	YLR101C::chr12_2	uptag	1
tag_6850_st	GTATGGTTACATTCCTCACC	3846.0;3688.0;3697.0;3703.0;3631.0	YDL073W::chr4_1	downtag	1
tag_6105_st	GTTCGGGACCGCTGCTATTA	750.0;780.0;780.0;805.0;824.0	YBR080C::chr00_16a	uptag	1
tag_6345_st	TGTGGACTCTCCCTCATGTA	1181.0;1076.0;1112.0;1134.0;1094.0	YBR221C::chr2_4	uptag	1
tag_13871_st	TCTAGCATTTAGCATGGTGC	45.0;76.0;102.0;42.0;80.0	unassigned	unassigned	0
tag_3182_st	ACAGAGCAACACGTACCGTT	623.0;563.0;591.0;628.0;640.0	YOR054C::chr15_1	downtag	1
tag_15910_st	GGTATTCACCGACTTCCAGA	95.0;100.0;79.0;77.0;64.0	unassigned	unassigned	0
tag_3724_st	ACCACGGAACACGAACTGTG	531.0;454.0;483.0;514.0;557.0	YPL168W::chr16_2	downtag	1
tag_1041_st	CGAAGCTACGCGAATAGACG	3005.0;3037.0;2840.0;2948.0;2885.0	YHL022C::chr8_1	downtag	1
tag_12495_st	GTGCGATTACGTCGGACTCT	698.0;652.0;647.0;685.0;695.0	YPL017C::chr00_17b	downtag	1
tag_15190_st	TTTGTTTCAGTCGCCGCAGC	91.0;70.0;100.0;69.0;66.0	unassigned	unassigned	0
tag_8013_st	GAGCGAGGAATGCCATCTAA	905.0;889.0;847.0;897.0;896.0	YLR216C::chr12_3	downtag	1
tag_170_st	ACCTCGACAAATACACGTTG	2409.0;2403.0;2334.0;2391.0;2363.0	YML111W::chr00_9	uptag	1
tag_10679_st	CTTTCTTCACACTCGGTAGG	2762.0;2684.0;2626.0;2642.0;2736.0	YPR068C::chr16_4	downtag	1
tag_4654_st	CGGTGAATACATGCTAATCG	674.0;737.0;645.0;701.0;714.0	YOR278W::chr15_3	uptag	1
tag_17072_st	GCTGTAATTGCATGACGCT	1838.0;1667.0;1757.0;1721.0;1794.0	YNR056C::chr00_4	downtag	1
tag_481_st	AACCGGAGAAACTACGCCGT	3106.0;3006.0;3017.0;3127.0;2973.0	unassigned	unassigned	0
tag_11490_st	GCGCATTTACCGATCCTATG	1976.0;1977.0;1891.0;1869.0;1979.0	YKR094C::chr00_15	uptag	1
tag_7379_st	GCTGCATCAATGTGTTCACG	2359.0;2522.0;2177.0;2246.0;2373.0	YDR076W::chr4_4	downtag	1
tag_3199_st	CCAGTAGAAGCGATGACAGC	1141.0;1410.0;1404.0;1390.0;1175.0	YOR071C::chr15_1	downtag	1
tag_500_st	CCTTACAGACGGCACGGTAT	598.0;516.0;398.0;507.0;523.0	YAL004W::chr1_1	uptag	1
tag_9464_st	CAACCAAGACATAGCCTTTG	439.0;471.0;441.0;613.0;485.0	YKL095W::chr11_1	uptag	1
tag_15608_st	CTCAGCAGACCCATGTGGAT	89.0;130.0;94.0;118.0;86.0	unassigned	unassigned	0
tag_5977_st	GCTAGGCTAATGTCCGGCTA	1055.0;1069.0;1027.0;951.0;1009.0	YBR048W::chr2_2	uptag	1
tag_895_st	TTCTCGGGACTGGTCGTACT	549.0;553.0;512.0;567.0;513.0	unassigned	unassigned	0
tag_13498_st	TCAGCTCTACGTCGCGGATA	225.0;235.0;192.0;210.0;212.0	unassigned	unassigned	0
tag_12051_st	GGGTGTATAGGCCCATCCTT	1905.0;1960.0;1965.0;1869.0;1882.0	YOL013W-A::chr00_6	downtag	1
tag_865_st	CTGCCTCTAATAGTATCACG	3302.0;3241.0;3283.0;3421.0;3209.0	YMR180C::chr13_4	downtag	1
tag_13173_st	TAGTACCGCTGGACGATGAA	1462.0;1231.0;1358.0;1247.0;1293.0	unassigned	unassigned	0
tag_1876_st	ACGTACACAAATGACTCGCG	2301.0;2307.0;2171.0;2208.0;2202.0	YJL133W::chr10_1	downtag	1
tag_10789_st	GAATCAGAGTTACCCAGACT	1077.0;1138.0;973.0;1219.0;1001.0	YPR182W::chr16_5	uptag	1
tag_14102_st	TGAGGTTACTGGATGCACTA	90.0;54.0;59.0;52.0;53.0	unassigned	unassigned	0
tag_3394_st	ACTGTAACACTCGTCAAGAC	1722.0;1755.0;1774.0;1734.0;1733.0	YHR118C::chr8_2	downtag	1
tag_16007_st	TAAGCGACTTGCCAGCACAA	95.0;100.0;100.0;58.0;72.0	unassigned	unassigned	0
tag_13549_st	TCATCGGCACTGATAGCTCA	47.0;44.0;68.0;78.0;64.0	unassigned	unassigned	0
tag_2215_st	GTAGTACGAGCTGAGACTCT	3115.0;3207.0;3033.0;3019.0;2957.0	YIL046W::chr9_1	downtag	1
tag_14214_st	TGCCGCGACGCTTGTTGATT	63.0;68.0;73.0;84.0;67.0	unassigned	unassigned	0
tag_14393_st	TGGTCCACGGCTCGCTATTT	81.0;57.0;58.0;43.0;59.0	unassigned	unassigned	0
tag_14363_st	TGGGACTTATGATTAGCTCG	264.0;286.0;204.0;233.0;265.0	unassigned	unassigned	0
tag_8429_st	CCTTGAATAATATCTCGGCC	2222.0;2206.0;2170.0;2177.0;2240.0	YGL021W::chr7_1	uptag	1
tag_3007_st	GAGTATGTAATCTACCTGCC	2162.0;2214.0;2129.0;2219.0;2133.0	YOL059W::chr15_5	downtag	1
tag_8681_st	GACCGCCAATCCTTTGAGAG	85.0;73.0;78.0;71.0;63.0	unassigned	unassigned	0
tag_17113_st	CTTTCCAATGCGGTGTACGA	93.0;83.0;73.0;82.0;112.0	unassigned	unassigned	0
tag_6009_st	GGATGTAATGGTAGCTCCTA	1476.0;1365.0;1315.0;1403.0;1329.0	YBL095W::chr2_2	downtag	1
tag_13591_st	TCCACTCCCTTGAGGTGAAA	62.0;56.0;98.0;77.0;59.0	unassigned	unassigned	0
tag_10163_st	CGGGTACGAATCGCACACAT	1524.0;1556.0;1462.0;1527.0;1441.0	YLR350W::chr12_5	uptag	1
tag_3990_st	CTTATCTTACACGTATCGCG	1254.0;1296.0;1101.0;1222.0;1183.0	YNL150W::chr14_2	downtag	1
tag_5651_st	CACTTCCAACTCGGAGGAGA	4458.0;4740.0;4369.0;4586.0;4566.0	unassigned	unassigned	0
tag_15444_st	CCACGGAGACACCAGTATAT	72.0;86.0;79.0;82.0;78.0	unassigned	unassigned	0
tag_12752_st	TAACGTGCTCGACTCATCTA	112.0;74.0;95.0;97.0;109.0	unassigned	unassigned	0
tag_3352_st	CCCGACTAACGTGTATAGAC	2394.0;2293.0;2283.0;2338.0;2205.0	YHR076W::chr8_2	downtag	1
tag_4939_st	TGTCATCTACTCGCTTGCGG	2406.0;2436.0;2269.0;2394.0;2212.0	YJR149W::chr10_4	downtag	1
tag_16817_st	TGATTTCTACGCGGCGCGA	413.0;357.0;320.0;375.0;348.0	YBR173C::chr2_4	uptag	1
tag_736_st	CTGAGTAAGTCTTCCACACG	122.0;99.0;113.0;100.0;90.0	YMR150C::chr13_4	uptag	1
tag_3241_st	ACTGCGTAACACTGGCGAAC	2073.0;2057.0;1965.0;2042.0;2025.0	YHR061C::chr8_2	uptag	1
tag_17076_st	GGGTCCTTTAAAGTGCCTACT	2151.0;2053.0;2051.0;2140.0;2139.0	YPL023C::chr16_3	downtag	1
tag_8322_st	AATAATTGAAAGCGGGCGTC	632.0;732.0;686.0;654.0;681.0	YDR448W::chr4_8	downtag	1
tag_14799_st	TTCCATACTCTTCGTCGGAG	65.0;63.0;50.0;86.0;89.0	unassigned	unassigned	0
tag_2651_st	CATCGCGGAAGCCACGTATA	135.0;102.0;105.0;134.0;176.0	YOR291W::chr15_4	uptag	1
tag_11006_st	GAGCGGAATGCGTCATAAAT	284.0;306.0;296.0;323.0;281.0	YFL006W::chr6_1	downtag	1
tag_11063_st	GAGTTAATGTGCCACCCAAC	828.0;819.0;814.0;735.0;835.0	YFL063W::chr00_18	downtag	1
tag_2948_st	CCACGAGTAAGGACGATGAC	247.0;278.0;258.0;276.0;296.0	YOL001W::chr15_5	downtag	1
tag_2131_st	ACGTGTAAAGTCGTCACAAC	87.0;75.0;69.0;84.0;83.0	unassigned	unassigned	0
tag_12467_st	GTGATCGGAGAGTTCCCACA	669.0;696.0;707.0;756.0;701.0	YNL315C::chr00_17b	uptag	1
tag_2221_st	TAGTTCGCACCTACTGCTAG	6091.0;6067.0;6051.0;6098.0;5981.0	YIL052C::chr9_1	downtag	1
tag_14757_st	TTCACGGGCGGCGTCTTATT	44.0;68.0;67.0;46.0;49.0	unassigned	unassigned	0
tag_4968_st	TTGTAGTTAGCTCTGCACGG	1981.0;1828.0;1892.0;1942.0;1969.0	YLR045C::chr12_2	uptag	1
tag_10623_st	CTTCTTAGACCAGCCATGAG	149.0;113.0;166.0;215.0;194.0	YPR012W::chr16_4	downtag	1
tag_849_st	CACGAGATAAGACTCATCCG	1500.0;1503.0;1455.0;1459.0;1488.0	YMR166C::chr13_4	downtag	1
tag_1574_st	TCTCATTCACTGTCCGTAGA	1123.0;1149.0;1057.0;1120.0;1160.0	YMR308C::chr13_5	uptag	1
tag_1118_st	GACCGGGTAATAGGATATAC	661.0;596.0;686.0;625.0;629.0	YPL274W::chr16_1	uptag	1
tag_14042_st	TGACGAGTTAGGATCTATGC	85.0;81.0;97.0;74.0;81.0	unassigned	unassigned	0
tag_883_st	GTGATAGGACGGTCTCCACT	380.0;415.0;417.0;395.0;421.0	YMR197C::chr13_4	downtag	1
tag_16195_st	TGTGCGTGAGGCCATTTCAT	65.0;44.0;57.0;77.0;72.0	unassigned	unassigned	0
tag_8086_st	GGCCTTGGACTACCGCTTAA	1242.0;1255.0;1245.0;1240.0;1188.0	YDR402C::chr4_7	uptag	1
tag_13318_st	TATGATAGAGGTAGCGCCAA	67.0;54.0;67.0;73.0;69.0	unassigned	unassigned	0
tag_4395_st	CTTGCTACATCATCAGAGAC	270.0;259.0;248.0;217.0;257.0	YOR115C::chr15_2	uptag	1
tag_8176_st	TCTTCGCGCTAGGGCCTTTA	1757.0;1949.0;1865.0;1894.0;1856.0	YDR396W::chr4_7	downtag	1
tag_11116_st	GATCCCACATAGCGGACAAT	311.0;376.0;387.0;415.0;431.0	YNL022C::chr14_4	uptag	1
tag_7302_st	CGTTTCAGAATCACCATCAG	1804.0;1974.0;1801.0;1919.0;1843.0	YDR095C::chr4_4	uptag	1
tag_13571_st	TCATTATCACGGGATCGTAG	56.0;63.0;57.0;56.0;73.0	unassigned	unassigned	0
tag_3434_st	TCACTCATATCGAGCATCGT	233.0;238.0;250.0;268.0;236.0	YBR282W::chr00_1	uptag	1
tag_16958_st	AATAGGTACACATGCTCCC	197.0;216.0;230.0;217.0;238.0	YBR228W::chr2_4	downtag	1
tag_5208_st	GACGCGCAATATGTGCAGAT	150.0;134.0;159.0;129.0;168.0	YPL028W::chr16_3	uptag	1
tag_15451_st	CCAGGTGGACCAAGGCTTAT	65.0;58.0;55.0;57.0;49.0	unassigned	unassigned	0
tag_9637_st	CATCGTTTACAACTCTTCGG	2424.0;2447.0;2484.0;2517.0;2489.0	YKL171W::chr11_2	uptag	1
tag_12574_st	GTTACGCCCTCCAGGTGATT	80.0;63.0;89.0;51.0;55.0	YDL227C::ctrl_7	downtag	0
tag_13624_st	TCCCAGGGCACGGTTTAGTA	70.0;86.0;77.0;79.0;79.0	unassigned	unassigned	0
tag_2073_st	TCTGTTCAGTATCCAGTCAC	2309.0;2396.0;2241.0;2370.0;2361.0	YIL001W::chr9_1	uptag	1
tag_14719_st	TTATCGCCAGGCCATGCAGT	63.0;89.0;53.0;88.0;62.0	unassigned	unassigned	0
tag_6499_st	AGAAGCAGAACAGGGTCTCC	129.0;131.0;133.0;129.0;118.0	YCL011C::chr3_1	uptag	1
tag_8847_st	TTGGCTCGATCCCTCTGAAT	176.0;177.0;176.0;172.0;207.0	YGL248W::chr7_3	uptag	1
tag_12267_st	GTAGAGAGCGATAGCATCTT	1920.0;1850.0;1796.0;1817.0;1837.0	YAR050W::chr00_12	downtag	1
tag_10390_st	CTCAATATAGACACGATGCC	2785.0;2759.0;2728.0;2674.0;2760.0	YFR056C::chr00_2	uptag	1
tag_5553_st	TGTTCCTCAGGCTCGCGTAT	155.0;144.0;169.0;129.0;124.0	YNL123W::chr14_3	uptag	1
tag_2042_st	CAGGTGTGAAGACGCTTACA	400.0;388.0;357.0;416.0;399.0	YJL061W::chr10_2	downtag	1
tag_14287_st	TGCTGTGCATCGCCCAGTTT	50.0;61.0;78.0;68.0;57.0	unassigned	unassigned	0
tag_6391_st	TTCTGACTCTTGATCGAGCA	1538.0;1692.0;1586.0;1599.0;1510.0	YBR267W::chr2_4	uptag	1
tag_708_st	ACGATACTAAATGATCCCGC	3266.0;3166.0;3108.0;3208.0;3121.0	YER084W::chr5_3	downtag	1
tag_7507_st	TTCTAGCCGTCCGCAGTTTG	332.0;262.0;266.0;364.0;285.0	unassigned	unassigned	0
tag_16888_st	CTGTCTAGCGCGTACCGAGA	2377.0;2259.0;2181.0;2093.0;2263.0	YCR054C::chr00_16a	downtag	1
tag_1416_st	GTACGCCGAGACTATCGTCA	71.0;87.0;95.0;71.0;93.0	YNL320W::chr14_1	downtag	0
tag_11801_st	GGAGGTTTAGAGACATTTCC	57.0;91.0;85.0;73.0;90.0	unassigned	unassigned	0
tag_8072_st	GCTTATGGACCTCAATGACA	1194.0;1176.0;1129.0;1200.0;1216.0	YDR388W::chr4_7	uptag	1
tag_15993_st	GTTGCGGACGGCCTTCTATT	82.0;57.0;82.0;56.0;76.0	unassigned	unassigned	0
tag_3882_st	GGCGGTACGAGTCTCCATTA	63.0;75.0;56.0;66.0;80.0	YNL162W::chr14_2	uptag	0
tag_11817_st	GGATACTCACTCCACGATAT	75.0;80.0;62.0;70.0;78.0	unassigned	unassigned	0
tag_75_st	CTAGAGTGAAGTGACGTTAC	2451.0;2484.0;2413.0;2430.0;2386.0	YER122C::chr00_5	uptag	1
tag_12444_st	GTCTTTACATTCTGCACCGA	1105.0;1072.0;1000.0;1017.0;1046.0	YBR125C::chr00_16a	downtag	1
tag_439_st	CGGGTGCGACAAGTCTCTAT	449.0;486.0;394.0;429.0;450.0	YAL065C::chr1_1	uptag	1
tag_1608_st	GTACTACTCTATATTCCCGG	2815.0;2883.0;2741.0;2767.0;2805.0	YMR251W::chr13_5	downtag	1
tag_14268_st	TGCTCACCCGGCTTTAGGAA	76.0;81.0;75.0;82.0;122.0	unassigned	unassigned	0
tag_11502_st	GCGCTTCGACTCATATACAA	759.0;688.0;713.0;709.0;717.0	unassigned	unassigned	0
tag_6323_st	TGGCGTTGACTCTCTTCACA	1688.0;1567.0;1571.0;1744.0;1604.0	YBR199W::chr2_4	uptag	1
tag_7021_st	TTCGATGTATCAGGTATCCC	93.0;121.0;86.0;76.0;111.0	YDL147W::chr4_2	downtag	1
tag_10915_st	GACGGACACTGAGCACATAG	491.0;548.0;507.0;564.0;512.0	YFL011W::chr6_1	uptag	1
tag_6775_st	GATAAGTAATGTTAGCGCCC	1008.0;905.0;908.0;909.0;945.0	YDL094C::chr4_1	uptag	1
tag_16152_st	TGCATGTACGGCTTGCGATA	58.0;63.0;74.0;76.0;73.0	unassigned	unassigned	0
tag_5343_st	GTAGTTCCAGAGCAGGTATT	96.0;101.0;85.0;56.0;70.0	unassigned	unassigned	0
tag_7640_st	GCCTAGCCACATGCGGATAT	320.0;389.0;360.0;467.0;494.0	YDR241W::chr4_5	downtag	1
tag_15012_st	TTGTAGCGTTAGGGCCTCTC	57.0;58.0;99.0;90.0;67.0	unassigned	unassigned	0
tag_2315_st	ATACTCACAACGCGATACGG	3153.0;3025.0;3049.0;3009.0;3161.0	YEL050C::chr5_2	uptag	1
tag_11392_st	GCCCTATCAATTATGCTACG	2158.0;2174.0;2136.0;2080.0;2137.0	YGR260W::chr00_3	downtag	1
tag_2613_st	GCTCGTACATCGCCTAGAGT	1305.0;1220.0;1277.0;1472.0;1439.0	YLL061W::chr12_1	downtag	1
tag_1296_st	GACGACGAATGCTGAGTAAT	5171.0;5162.0;5013.0;4987.0;5036.0	YPL192C::chr16_1	downtag	1
tag_2465_st	GTTATCGTACAGTGGCGACT	763.0;732.0;547.0;725.0;564.0	YLL009C::chr12_1	uptag	1
tag_5468_st	TCCAGCTTAGCGAGATGCGT	2108.0;2156.0;2039.0;2017.0;1919.0	YHR188C::chr8_3	downtag	1
tag_14728_st	TTATGCAGCTTTCCATCCAG	69.0;113.0;89.0;103.0;133.0	unassigned	unassigned	0
tag_253_st	CGGATGTTACGAGAAGTTCA	620.0;640.0;597.0;620.0;613.0	YML033W::chr13_2	uptag	1
tag_7395_st	GTCATTGCAGATATAGCTGG	334.0;355.0;275.0;286.0;317.0	YDR092W::chr4_4	downtag	1
tag_10609_st	CTTCCGGTACACCTGTTATG	1123.0;1029.0;1065.0;1093.0;1066.0	YPR096C::chr16_4	uptag	1
tag_8799_st	TCTGGGTGAGCCCGATCTTT	47.0;58.0;46.0;80.0;64.0	YGL200C::chr7_3	uptag	1
tag_11188_st	GCAAACCTGTATTACGGACG	4236.0;4122.0;4176.0;4170.0;4064.0	YNR045W::chr14_4	uptag	1
tag_13457_st	TCACTAGGCTCACTCAGTTG	48.0;67.0;47.0;57.0;66.0	unassigned	unassigned	0
tag_16443_st	CTCCAATATGCATACGAGA	179.0;191.0;177.0;167.0;155.0	YPL163C::chr16_2	uptag	1
tag_6017_st	GGCATGATAGACGCATCTGA	111.0;134.0;95.0;94.0;109.0	unassigned	unassigned	0
tag_14_st	AAGGGTGGAAACGTATATCC	56.0;97.0;82.0;79.0;58.0	unassigned	unassigned	0
tag_16501_st	ACGGGCTCAAAGTATGATAA	103.0;87.0;78.0;68.0;101.0	YMR266W::chr13_5	downtag	1
tag_3995_st	GATGTGACCATGAGCGACTA	196.0;261.0;285.0;248.0;156.0	YJL027C::chr00_13	uptag	1
tag_8211_st	TGCTTTGTACTTGCGGCGAA	2544.0;2368.0;2432.0;2396.0;2364.0	YDR431W::chr4_7	downtag	1
tag_564_st	TACGTTGCAGGCGAGTCCTA	133.0;120.0;110.0;130.0;123.0	YER043C::chr5_3	uptag	1
tag_12986_st	TACGGCCTATGAGACTGGCA	74.0;76.0;66.0;71.0;58.0	unassigned	unassigned	0
tag_10063_st	CGCCCAGCAATCATAATAGG	448.0;402.0;416.0;499.0;450.0	YLR250W::chr12_4	downtag	1
tag_14955_st	TTGCCTGACTTCCGGTGATC	47.0;75.0;60.0;62.0;55.0	unassigned	unassigned	0
tag_13425_st	TCACATGGAGGGACTGTTAT	64.0;64.0;58.0;59.0;45.0	unassigned	unassigned	0
tag_12718_st	TAAAGGTGTGGACTCATCGA	94.0;77.0;46.0;58.0;77.0	unassigned	unassigned	0
tag_8938_st	TTCTGTGCCATCATCCTGAA	4396.0;4729.0;4516.0;4632.0;4486.0	YGL243W::chr7_3	downtag	1
tag_7501_st	TTCCCGTGACTGTTATCCGG	1048.0;1123.0;1001.0;1045.0;936.0	YDR198C::chr4_5	uptag	1
tag_4964_st	TTGACATCCTGGACGTTACG	2237.0;2120.0;2162.0;2332.0;2194.0	YLR041W::chr00_8	uptag	1
tag_1000_st	GTAATCGTGTAGACGGAATC	1967.0;2084.0;2032.0;2029.0;1891.0	YHR033W::chr8_1	uptag	1
tag_35_st	ATGCTCAGACACAATTAGCG	100.0;93.0;95.0;89.0;69.0	unassigned	unassigned	0
tag_14221_st	TGCCTCAGACTGGACTCATT	80.0;84.0;86.0;78.0;119.0	unassigned	unassigned	0
tag_12497_st	GTGCGGTGAGATAATAAACC	76.0;107.0;90.0;68.0;66.0	unassigned	unassigned	0
tag_14706_st	TTATAGTAGATGTGCGGACC	87.0;90.0;85.0;106.0;104.0	unassigned	unassigned	0
tag_5305_st	GGGCCTTTACCTCAGTACGT	2908.0;2799.0;2734.0;2816.0;2818.0	YPL027W::chr00_17b	downtag	1
tag_14207_st	TGCCCGTAGCCCGAATTATA	63.0;78.0;72.0;109.0;82.0	unassigned	unassigned	0
tag_7652_st	GCGTGCAGATCACCCATGTT	1050.0;986.0;1052.0;930.0;940.0	YDR253C::chr4_6	uptag	1
tag_8447_st	CTGCTGGGAAGACAAAGATC	1055.0;1002.0;927.0;971.0;1013.0	YGL039W::chr7_1	uptag	1
tag_14409_st	TGGTTACTGGTATATGCCGC	77.0;51.0;72.0;56.0;84.0	unassigned	unassigned	0
tag_2342_st	TCGCAGCTACGTCTGTCAGT	87.0;110.0;98.0;66.0;77.0	unassigned	unassigned	0
tag_6954_st	TGATGATCCTCAGATGCTAC	64.0;60.0;75.0;79.0;61.0	YDL176W::chr4_2	uptag	1
tag_12280_st	GTAGGACGATGGCTATATTC	2702.0;2688.0;2609.0;2661.0;2523.0	YDR050C::chr00_11	downtag	1
tag_390_st	GACACATCCTCAGACTAGAG	391.0;464.0;401.0;432.0;422.0	YMR097C::chr00_9	uptag	1
tag_15977_st	GTGGTTGCACGTTGATCCCT	58.0;68.0;84.0;72.0;69.0	unassigned	unassigned	0
tag_3713_st	TACAGTAGAGTAGAGGTTCC	1665.0;1585.0;1655.0;1650.0;1608.0	unassigned	unassigned	0
tag_5274_st	GGAGGCTTACGAGCTTCACT	1568.0;1479.0;1443.0;1508.0;1513.0	YPL058C::chr16_3	downtag	1
tag_14448_st	TGTCACAGGTGGCTAGTACA	78.0;56.0;104.0;72.0;64.0	unassigned	unassigned	0
tag_4381_st	CCGTAAGCCGCACTAAGGTA	1139.0;1120.0;1146.0;1189.0;1159.0	YOR101W::chr15_2	uptag	1
tag_4623_st	CCTGTATCAAGCTATCTCAG	1261.0;1230.0;1262.0;1215.0;1231.0	YOR247W::chr15_3	uptag	1
tag_14485_st	TGTCTGTAGCGCGATGCACT	101.0;80.0;78.0;75.0;62.0	unassigned	unassigned	0
tag_7622_st	GATCAAGTCGGGCTAAGATT	1815.0;1268.0;1642.0;1612.0;1454.0	YDR223W::chr4_5	downtag	1
tag_5346_st	GTATCATCAGATCGGAGCAT	1331.0;1176.0;1248.0;1202.0;1114.0	YHR148W::chr8_3	uptag	1
tag_11970_st	GGGAATTTATGGACGACTTC	741.0;737.0;703.0;763.0;714.0	YOL100W::chr00_6	uptag	1
tag_8834_st	TTCGGACCTTCGGCCATGTT	2091.0;2046.0;1848.0;2091.0;1965.0	YGL235W::chr7_3/chr00_12	uptag	0
tag_8691_st	GGCACTATCCATGAAGCAGG	74.0;85.0;65.0;104.0;74.0	unassigned	unassigned	0
tag_5908_st	GAGTTCATAATCTCGCGCCA	125.0;79.0;90.0;104.0;64.0	YBL090W::chr2_1	downtag	1
tag_3876_st	GATGATTTACACTCGTCCAC	569.0;560.0;568.0;519.0;530.0	YNL168C::chr14_2	uptag	1
tag_5867_st	GAACCTGCGTGACAACTTGA	2729.0;2666.0;2655.0;2716.0;2667.0	YBL049W::chr2_1	downtag	1
tag_11753_st	GGACCATCCGTCACGAGTAA	103.0;62.0;67.0;71.0;66.0	unassigned	unassigned	0
tag_7784_st	TGACCTGCCTCCAGTTGAGT	774.0;752.0;732.0;727.0;757.0	YDR289C::chr4_6	downtag	1
tag_4879_st	TATTTATACTGCGAGCGAGG	100.0;97.0;75.0;83.0;92.0	YJR090C::chr00_12	downtag	1
tag_8171_st	TCTGTATCAGGCCGATGCCA	978.0;945.0;982.0;1145.0;1020.0	YDR391C::chr4_7	downtag	1
tag_5376_st	GTGCAGCCATCGAGACTCTT	104.0;112.0;77.0;91.0;91.0	YHR178W::chr8_3	uptag	1
tag_5252_st	GCGCGTCCACAGGATCTTAT	671.0;636.0;600.0;674.0;492.0	YPL080C::chr16_3	downtag	1
tag_10380_st	CTATTACTACATATCGGGCG	1836.0;1765.0;1609.0;1776.0;1865.0	YFR046C::chr00_2	uptag	1
tag_12095_st	GGTCCATAATTGCGGCAGAC	1722.0;1773.0;1814.0;1771.0;1669.0	YOL129W::chr00_6	downtag	1
tag_9139_st	ACGGCCTAACAATTAAGCCT	1809.0;1939.0;1720.0;1856.0;1853.0	YGR085C::chr7_4	downtag	1
tag_7070_st	AACTATCGAAACCGCCAGGG	109.0;129.0;100.0;147.0;105.0	YDL196W::chr4_3	uptag	1
tag_566_st	TACTACACGTTTCACGGCAG	237.0;212.0;227.0;216.0;248.0	YER044C-A::chr5_3	uptag	1
tag_7010_st	TTATAGCATTCTGTAGGCGC	5148.0;5224.0;5001.0;4993.0;5108.0	YDL136W::chr4_2	downtag	1
tag_1020_st	AACGGTGGAAACCTGAGTAC	1394.0;1268.0;1222.0;1459.0;1248.0	YHL043W::chr8_1	downtag	1
tag_1357_st	GCGCATCGACATGAGTCACT	579.0;612.0;591.0;654.0;608.0	YNL283C::chr14_1	uptag	1
tag_14752_st	TTCACAGATTTCTAGGTCCC	90.0;53.0;109.0;95.0;66.0	unassigned	unassigned	0
tag_1246_st	GTACCGGCACCGTCGTATTA	732.0;759.0;704.0;684.0;703.0	YPL242C::chr16_1	downtag	1
tag_10514_st	CTGGAGACAGAGTGCATCAT	288.0;294.0;315.0;316.0;373.0	YGR245C::chr00_2	downtag	1
tag_14454_st	TGTCAGCGGATCGCCATATA	59.0;119.0;59.0;75.0;52.0	unassigned	unassigned	0
tag_16880_st	CGCTTACTACAATGACAGCA	645.0;524.0;530.0;622.0;617.0	YLR292C::chr12_4	downtag	1
tag_16574_st	GATAACTCGTTCCACAGCA	80.0;67.0;76.0;74.0;68.0	YFR010W::chr6_1	downtag	1
tag_11880_st	GGCATCAGATACATTTCACG	1875.0;1885.0;1837.0;1915.0;1844.0	YER164W::chr00_5	downtag	1
tag_8683_st	GATTCTCAATGGCGGATAAG	1957.0;2001.0;2025.0;1896.0;1862.0	YGL180W::chr7_2	uptag	1
tag_13704_st	TCCTTGTACGTTAGGCACGC	63.0;64.0;71.0;47.0;52.0	unassigned	unassigned	0
tag_12265_st	GTAGACGTAGGACGCCCAAA	1678.0;1636.0;1609.0;1702.0;1679.0	YAL024C::chr00_17a	downtag	1
tag_987_st	CTATTAGGAAGTGGACGTAC	1715.0;1695.0;1629.0;1763.0;1668.0	YHR020W::chr8_1	uptag	1
tag_13975_st	TCTTATTGAGACGTGGCGCT	399.0;403.0;374.0;411.0;414.0	unassigned	unassigned	0
tag_2754_st	CATGATCTAAGAGTGTAGCC	1255.0;1182.0;1198.0;1231.0;1262.0	YOR298W::chr15_4	downtag	1
tag_3911_st	ATAACCGTACTACAACCTGG	1965.0;1836.0;1869.0;2060.0;1768.0	YNL229C::chr14_2	downtag	1
tag_16658_st	TCTAGTCCATCGTGCTGAG	2906.0;2884.0;2763.0;2962.0;2764.0	YNL310C::chr14_1	downtag	1
tag_1241_st	GCGATTAGACGCACGTACCT	2244.0;2220.0;2215.0;2362.0;2294.0	unassigned	unassigned	0
tag_16840_st	GATGACGAGGCATGATCTA	513.0;402.0;413.0;460.0;438.0	YNL043C::chr14_4	uptag	1
tag_5458_st	TCAGGCTTATCGAGCGCGTT	520.0;485.0;472.0;501.0;527.0	YHR178W::chr8_3	downtag	1
tag_8936_st	TTCGGGCCACTGATCTTTAA	715.0;756.0;790.0;848.0;698.0	YGL241W::chr7_3	downtag	1
tag_12966_st	TACGCATCCTTCACGTTAGT	55.0;44.0;62.0;97.0;67.0	unassigned	unassigned	0
tag_337_st	GGTGAGCGACCTGTACTCTA	276.0;280.0;291.0;273.0;256.0	YMR047C::chr13_2	uptag	1
tag_8348_st	ACGACTTCAAAGGGCAAGCC	2720.0;2517.0;2703.0;2449.0;2620.0	YDR474C::chr4_8	downtag	1
tag_9413_st	ATTGAACGCTGAGTAAGACC	1389.0;1352.0;1351.0;1352.0;1406.0	YKL044W::chr11_1	uptag	1
tag_10541_st	CTGTCATCACCATATCGAGG	1835.0;1747.0;1719.0;1821.0;1799.0	YPR026W::chr00_15	uptag	1
tag_14044_st	TGACGATTGGTGAGTCCCTA	54.0;75.0;66.0;65.0;61.0	unassigned	unassigned	0
tag_2532_st	ACAATTCGACAGAACCGTGG	1968.0;1677.0;1692.0;1765.0;1837.0	YLR009W::chr12_1	uptag	1
tag_6908_st	TATGTGAATGCGGTGTATCC	103.0;119.0;94.0;129.0;109.0	YDL131W::chr4_2	uptag	1
tag_4479_st	CTCTCAGTACATATAGCAGG	423.0;437.0;417.0;456.0;404.0	YOR103C::chr15_2	downtag	1
tag_11150_st	GATGGGCAATAGGTTCTACC	1809.0;1829.0;1761.0;1761.0;1714.0	YNR007C::chr14_4	uptag	1
tag_10989_st	GAGATTCGACTGACATTCAC	1504.0;1476.0;1451.0;1432.0;1380.0	YFR022W::chr6_1	uptag	1
tag_3468_st	GATAGTAGACGAGAGTCACT	2369.0;2409.0;2319.0;2342.0;2472.0	YCR035C::chr00_1	uptag	1
tag_6486_st	ACGTTTAACCCTCAAGAAGC	1041.0;1096.0;1045.0;969.0;958.0	YBR266C::chr2_4	downtag	1
tag_5821_st	CTCCCTCGAAGGTGGGTATA	1226.0;1238.0;1266.0;1336.0;1245.0	YBL005W::chr2_1	downtag	1
tag_9344_st	ATCTAGCAATCAAGGACCGG	3594.0;3540.0;3522.0;3474.0;3258.0	YGR194C::chr7_5	downtag	1
tag_10558_st	CTGTTGAATATCCCATACCG	3240.0;3330.0;3207.0;3236.0;3186.0	YPR043W::chr00_15	uptag	1
tag_5270_st	GGACTCATACCCTAGCGGTT	967.0;922.0;877.0;918.0;879.0	YPL062W::chr16_3	downtag	1
tag_16886_st	ATTCCTATATCCATGACTCG	2612.0;2631.0;2608.0;2641.0;2829.0	YJR133W::chr00_12	uptag	1
tag_9155_st	ACTTAAATCTCAACAGCGGC	657.0;773.0;737.0;541.0;897.0	unassigned	unassigned	0
tag_15813_st	GCGCTGGAATGCTTGATAAC	110.0;84.0;98.0;87.0;84.0	unassigned	unassigned	0
tag_7905_st	CAGGTTTCACCAATACCAGA	473.0;466.0;454.0;541.0;504.0	YLR204W::chr12_3	uptag	1
tag_5518_st	TGCACTAGATGGGATCGACT	51.0;40.0;52.0;45.0;47.0	unassigned	unassigned	0
tag_4345_st	GCACGAGTACGATCTACGAG	3708.0;3579.0;3468.0;3510.0;3304.0	YIL162W::chr9_2	downtag	1
tag_17013_st	CTTAGCCACTCTGACCATAG	645.0;504.0;453.0;528.0;500.0	YPR068C::chr16_4	uptag	1
tag_13487_st	TCAGCACATGCGGCGACTTT	69.0;81.0;51.0;68.0;90.0	unassigned	unassigned	0
tag_2876_st	GTTGAGTCAGATTAGCAGTC	2195.0;2191.0;2146.0;2134.0;2093.0	YOL025W::chr15_5	uptag	1
tag_5773_st	CGGCAGCCAAGTCCAGTATA	90.0;92.0;73.0;77.0;89.0	YBL051C::chr2_1	uptag	1
tag_2959_st	GAGTAGATACAGGTCACGAT	70.0;71.0;93.0;65.0;92.0	unassigned	unassigned	0
tag_6368_st	TTATCGTCACTGGTCCGCAA	971.0;935.0;897.0;881.0;915.0	YBR244W::chr2_4	uptag	1
tag_4396_st	CTTGGTATAGACTGAGAGCA	2639.0;2703.0;2769.0;2847.0;2735.0	YOR116C::chr15_2	uptag	1
tag_6262_st	TCTGCACTATGCGGAGAGCA	1037.0;1015.0;944.0;1151.0;1036.0	YBR139W::chr2_3	downtag	1
tag_16371_st	GTGGAATGACGTATCTCTAA	1089.0;1142.0;1122.0;1098.0;1080.0	YPL260W::chr16_1	uptag	1
tag_16165_st	TGCTGCGCCCGTAGTAGTTA	84.0;91.0;115.0;108.0;115.0	unassigned	unassigned	0
tag_15311_st	ATATAAGCAACTAGGTCGCC	81.0;99.0;77.0;84.0;72.0	unassigned	unassigned	0
tag_2632_st	TGAGTTTACGTGTATGGCAC	2463.0;2402.0;2363.0;2440.0;2382.0	YLR013W::chr12_1	downtag	1
tag_8190_st	TGCAGGAGCGGCTACCTTAA	582.0;564.0;641.0;598.0;561.0	YDR410C::chr4_7	downtag	1
tag_3061_st	GCTTGTGTACGCCGACCTAT	1502.0;1492.0;1479.0;1573.0;1415.0	YOR029W::chr15_1	uptag	1
tag_10868_st	GACATTCAATTCACCGGACA	421.0;368.0;392.0;416.0;391.0	YPR165W::chr16_5	downtag	1
tag_10750_st	GAAGCTACCATACGCGAGCA	1082.0;1077.0;1110.0;1004.0;1203.0	YPR143W::chr16_5	uptag	1
tag_3598_st	TCAGTATCATGGAGTACGAG	4659.0;4583.0;4545.0;4332.0;4516.0	YCR079W::chr00_1	downtag	1
tag_4652_st	CGGATGTCAAGCTCTCACAG	292.0;307.0;269.0;310.0;297.0	YOR276W::chr00_17b	uptag	1
tag_15427_st	CATGCGAACTGACAGACATC	80.0;107.0;88.0;84.0;68.0	unassigned	unassigned	0
tag_13152_st	TAGGGAGCACGTAGTCTCAA	71.0;70.0;63.0;75.0;64.0	unassigned	unassigned	0
tag_15774_st	GCATCTGAATGGATTGACGA	90.0;67.0;69.0;86.0;58.0	unassigned	unassigned	0
tag_9040_st	TTTAATCGCTTTAGGCCCAC	2739.0;2781.0;2784.0;2742.0;2728.0	YGR082W::chr00_14	uptag	1
tag_6853_st	GTCCGATAATTGGGAGTCAC	4164.0;4284.0;4123.0;4287.0;4120.0	YDL076C::chr4_1	downtag	1
tag_13071_st	TAGAGCGCCGCACGTTGTTT	116.0;115.0;112.0;140.0;128.0	unassigned	unassigned	0
tag_10873_st	GACCAGCCCGACATATTGAT	137.0;109.0;117.0;106.0;128.0	YPR170C::chr16_5	downtag	1
tag_15517_st	CGACCTGAACTTTATCACGA	79.0;104.0;93.0;110.0;82.0	unassigned	unassigned	0
tag_1632_st	ATCGCCTAACCTAGATACAG	2340.0;2347.0;2329.0;2375.0;2299.0	YMR274C::chr13_5	downtag	1
tag_1129_st	GTGGACTGACGGCTAATCTC	1285.0;1240.0;1253.0;1281.0;1229.0	YPL263C::chr16_1	uptag	1
tag_12230_st	GTACACTTATCTAGCCCATG	69.0;77.0;100.0;77.0;68.0	YOL143C::chr00_10	downtag	1
tag_17081_st	TAGTACGCTCGACTGACTC	2724.0;2850.0;2614.0;2680.0;2766.0	YJL197W::chr10_1	downtag	1
tag_1884_st	ATCTAAGCAACTCACAGTCG	190.0;194.0;242.0;238.0;188.0	YJL125C::chr00_15	uptag	1
tag_16350_st	ATACCCGGAACGAAGACTTC	99.0;93.0;53.0;116.0;77.0	unassigned	unassigned	0
tag_17062_st	GATCATTCACAATACTCACG	2223.0;2215.0;2227.0;2291.0;2235.0	YCR062W::chr00_16a	downtag	1
tag_10977_st	GAGAGATGAATTACGGACTC	2147.0;2257.0;2045.0;2130.0;2069.0	YFR010W::chr6_1	uptag	1
tag_2629_st	TGAGTAGTACGTTACGCCTG	2236.0;2226.0;2203.0;2136.0;2235.0	YLR010C::chr12_1	downtag	1
tag_16214_st	TTATCGGCAGCGGATGCTCA	66.0;58.0;65.0;67.0;71.0	unassigned	unassigned	0
tag_3102_st	CGCAGGAGACATAATTCTAC	515.0;512.0;484.0;477.0;439.0	YOR070C::chr15_1	uptag	1
tag_4446_st	CTTGTGTAATACGTGGTACG	3993.0;3902.0;3787.0;3824.0;3891.0	YOR166C::chr15_2	uptag	1
tag_15239_st	ACTCAAGAACAGGAGCTGCG	73.0;100.0;93.0;129.0;80.0	unassigned	unassigned	0
tag_4925_st	TGCCGTTACTCCTGTCAGTG	1968.0;1883.0;1964.0;2074.0;1955.0	YJR135C::chr10_4	downtag	1
tag_8450_st	CTGTTACCAATTATTCGGCC	1214.0;1240.0;1242.0;1290.0;1153.0	YGL042C::chr7_1	uptag	1
tag_13354_st	TATGTTGGAGCATCGGTCAT	87.0;59.0;82.0;86.0;72.0	unassigned	unassigned	0
tag_4082_st	AGAATCTAACAGCGATGCCG	128.0;152.0;111.0;146.0;125.0	YJR060W::chr00_13	uptag	1
tag_15085_st	TTTAGTGAGTAGTCGCTCCC	80.0;85.0;95.0;70.0;74.0	unassigned	unassigned	0
tag_4977_st	AACCTGTGAAACCTACCAGT	235.0;217.0;199.0;192.0;218.0	YLR054C::chr12_2	uptag	1
tag_9777_st	CCCGGTCTAAATATAAAGGG	3221.0;3175.0;3250.0;3078.0;3061.0	YKL215C::chr00_14	uptag	1
tag_6545_st	AGGTTCTGAAGACAACTTGC	3252.0;3216.0;3057.0;3105.0;2981.0	YDR427W::chr00_11	uptag	1
tag_666_st	CTATGATTAAGTCGTAGCCC	970.0;967.0;966.0;962.0;1033.0	unassigned	unassigned	0
tag_16704_st	CGTTACGCAATAGTACCTC	2796.0;2597.0;2683.0;2563.0;2677.0	YHR086W::chr8_2	downtag	1
tag_12523_st	GTGGGTTGACATGCTTCTCC	1169.0;1215.0;1078.0;1087.0;1150.0	YPL194W::chr00_18	uptag	1
tag_5384_st	GTTAGCGCAGAGGCTCCTAT	203.0;194.0;185.0;231.0;187.0	unassigned	unassigned	0
tag_6329_st	TGGTGTACCTGGTGTCATCA	198.0;171.0;186.0;198.0;211.0	YBR205W::chr2_4	uptag	1
tag_12436_st	GTCTTAATGTTGGGCAAACG	3126.0;3083.0;3085.0;3210.0;3063.0	YBR125C::chr00_16a	uptag	1
tag_10101_st	CGCTGAGTACCACACTTAGA	3352.0;3066.0;2702.0;3387.0;3307.0	YLR287C-A::chr12_4	downtag	1
tag_11855_st	GGCAATTTGGTACTACACCC	98.0;72.0;72.0;77.0;102.0	unassigned	unassigned	0
tag_9643_st	CATGAAGACTTTGCACTACC	2380.0;2279.0;2348.0;2333.0;2361.0	YKL177W::chr11_2	uptag	1
tag_10529_st	CTGGTCTAAGGCTTCGAGCA	793.0;874.0;889.0;872.0;847.0	YPR014C::chr16_4	uptag	1
tag_7655_st	GCTCCTACAGGGCAGCTTAT	81.0;103.0;114.0;75.0;79.0	YDR256C::chr4_6	uptag	1
tag_10527_st	CTGGTCAGACAGCGGAATCT	353.0;384.0;342.0;390.0;387.0	YPR012W::chr16_4	uptag	1
tag_3048_st	CGCACGCTACAGACTATTAT	122.0;92.0;109.0;119.0;103.0	YOR016C::chr15_1	uptag	1
tag_8920_st	TGGACTCCCATTCAGTGGCA	2462.0;2498.0;2470.0;2491.0;2334.0	YGL226C-A::chr7_3	downtag	1
tag_1117_st	GACCGCAGAGCACGATACAT	64.0;80.0;71.0;87.0;63.0	unassigned	unassigned	0
tag_1559_st	GTACGTCGAGCTAGATCGCT	294.0;312.0;305.0;304.0;235.0	YMR295C::chr13_5	uptag	1
tag_11264_st	GCAGAATGATGGATACGTCA	4934.0;4897.0;4719.0;4692.0;4826.0	YNR025C::chr14_4	downtag	1
tag_16695_st	ATCTGGTAAATAGGTACGC	2969.0;3033.0;2792.0;2994.0;2926.0	YIL068C::chr9_1	uptag	1
tag_11610_st	GCTCCTTGACCATCTGGATT	1906.0;1885.0;1857.0;1818.0;1890.0	YLR431C::chr00_4	downtag	1
tag_6370_st	TTATTCTCAGCACGCACGGA	133.0;125.0;115.0;162.0;147.0	YBR246W::chr2_4	uptag	1
tag_8851_st	TTTCCTGGAGCCGGAGTCTT	262.0;251.0;230.0;268.0;251.0	YGL252C::chr7_3	uptag	1
tag_766_st	TTCGCATGAGTGCTGAGTAC	1556.0;1618.0;1524.0;1632.0;1608.0	YMR177W::chr13_4	uptag	1
tag_1019_st	TTGTGGCTAGGTATCGCTAC	341.0;306.0;318.0;315.0;298.0	YHL044W::chr8_1	downtag	1
tag_854_st	CCTGATACACTATAATCGCG	2284.0;2157.0;2153.0;2157.0;2168.0	unassigned	unassigned	0
tag_12312_st	GTATGCTCACATCCCGGAGA	104.0;97.0;89.0;94.0;76.0	unassigned	unassigned	0
tag_13334_st	TATGGATTAGAGTGCGCTCA	60.0;84.0;69.0;85.0;62.0	unassigned	unassigned	0
tag_2382_st	AGTACAACCTAGAATCCGGC	68.0;88.0;107.0;96.0;93.0	unassigned	unassigned	0
tag_10831_st	GAATTGGAAGTGTGCTCATC	322.0;354.0;315.0;331.0;340.0	YPR128C::chr16_5	downtag	1
tag_6006_st	GGATCGGACCATTCTCACTA	3323.0;3306.0;3191.0;3184.0;3327.0	YBR077C::chr2_2	uptag	1
tag_10662_st	CTTTAGCAATCAGTCGAGCC	128.0;167.0;165.0;222.0;162.0	YPR051W::chr16_4	downtag	1
tag_412_st	TTCATGTCAGTAGTCGATCC	772.0;755.0;770.0;755.0;747.0	YMR119W::chr00_15	uptag	1
tag_12615_st	GTTCATTACTCATAGGTCCC	80.0;67.0;62.0;59.0;61.0	unassigned	unassigned	0
tag_3331_st	TCACAGGAGGCTCGACTCTA	67.0;59.0;70.0;56.0;57.0	YDL227C::ctrl_35	uptag	0
tag_4030_st	ATTGTCAGAACTACTTCGCC	1709.0;1775.0;1754.0;1674.0;1696.0	YJR009C::chr00_13	uptag	1
tag_8382_st	ATCATGTGAACCTATTGGCC	300.0;281.0;306.0;290.0;299.0	YDR508C::chr4_8	downtag	1
tag_15885_st	GGCTTGCACTCTCAGCAGTA	106.0;78.0;82.0;107.0;69.0	unassigned	unassigned	0
tag_15200_st	AAGAAGAAAGCTGCCCGCCT	73.0;90.0;116.0;109.0;77.0	unassigned	unassigned	0
tag_14522_st	TGTGTGGTACTTGCTCCAGA	97.0;56.0;49.0;103.0;82.0	unassigned	unassigned	0
tag_2419_st	TATACCGAGTGGACGGCAAC	2693.0;2750.0;2656.0;2898.0;2632.0	YEL058W::chr5_2	downtag	1
tag_3979_st	CGCGTGTGAAGCTGCCTATA	2988.0;2995.0;2824.0;3045.0;2992.0	YNL161W::chr14_2	downtag	1
tag_15436_st	CATTTGATACACAGTCAGCG	110.0;88.0;80.0;92.0;106.0	unassigned	unassigned	0
tag_1299_st	GCGCACTGACCTAGACTGAT	111.0;99.0;75.0;105.0;98.0	YPL189W::chr16_1	downtag	0
tag_1722_st	ACGGTCTAACACGCCTTAAT	88.0;72.0;89.0;77.0;109.0	YJL191W::chr10_1	uptag	0
tag_9820_st	CCGCCAGTAATAACACAGTG	711.0;677.0;623.0;593.0;565.0	YKR037C::chr11_3	uptag	1
tag_2732_st	TGATCTCGACGGCTCGTGAT	494.0;444.0;506.0;477.0;517.0	YOR371C::chr15_4	uptag	1
tag_2898_st	ATGGCGACACACATACAGCG	232.0;303.0;287.0;285.0;267.0	YOL047C::chr15_5	uptag	1
tag_1762_st	TAGTACAGTTCTAGTCACCC	64.0;59.0;73.0;67.0;63.0	YJL151C::chr10_1	uptag	0
tag_16357_st	GAACCTTGACATGCCATCAT	342.0;323.0;397.0;402.0;363.0	YGL180W::chr7_2	downtag	1
tag_6926_st	TCCTATGCAGTAGTCAGGCC	898.0;954.0;917.0;1003.0;1000.0	YDL148C::chr4_2	uptag	1
tag_1877_st	ACGTACTAACAATGTGACCC	1709.0;1708.0;1797.0;1690.0;1709.0	YJL132W::chr10_1	downtag	1
tag_528_st	GTGCCTCGACCGTCTGATTA	1054.0;1064.0;1040.0;1018.0;1000.0	YAR044W::chr1_1	uptag	1
tag_573_st	ACCTAAGTAAACGGCGTACC	3740.0;3831.0;3714.0;3696.0;3773.0	YER050C::chr5_3	uptag	1
tag_16391_st	ACTTGAACACTCCCAATGG	2712.0;2765.0;2683.0;2749.0;2774.0	YGR103W::chr7_4	downtag	1
tag_16773_st	ACCATCAGAAATACGTGCC	978.0;875.0;783.0;1038.0;973.0	YBR250W::chr2_4	downtag	1
tag_14694_st	TTAGGGTAGTAGGTCTCCAT	70.0;48.0;43.0;81.0;50.0	unassigned	unassigned	0
tag_16920_st	ACGGTATAAAGTTGTACGC	4739.0;4950.0;4678.0;4790.0;4706.0	YMR267W::chr13_5	downtag	1
tag_4023_st	AGAAGACAAGACCGTCGCGT	1286.0;1313.0;1268.0;1265.0;1290.0	YJR002W::chr00_13	uptag	1
tag_9395_st	ATTAACAATAGAGGCGCGTC	383.0;393.0;338.0;382.0;344.0	YKL026C::chr11_1	uptag	1
tag_3705_st	GGCCGTCGAGCAGTTCTATA	316.0;293.0;282.0;234.0;258.0	YPL187W::chr16_2	downtag	1
tag_11795_st	GGAGCTTCAATTTGGCGACA	82.0;79.0;96.0;134.0;73.0	unassigned	unassigned	0
tag_2406_st	GCTATGACAGCTTCGAGACG	165.0;148.0;131.0;168.0;154.0	YEL045C::chr5_2	downtag	1
tag_2984_st	ACTCGGGAACACGCTCAGAT	2232.0;2166.0;2155.0;2248.0;1926.0	YOL037C::chr15_5	downtag	1
tag_14407_st	TGGTGGCAGCTCAGTCTCTA	61.0;73.0;62.0;77.0;68.0	unassigned	unassigned	0
tag_6271_st	TCTTATTCACTCTGGCGACA	2162.0;2127.0;2051.0;2148.0;2049.0	YBR148W::chr2_3	downtag	1
tag_9890_st	CCTACTAAGGACTACTAAGG	1612.0;1518.0;1448.0;1505.0;1539.0	YKR011C::chr11_3	downtag	1
tag_3585_st	GGCACCATACGCTAGTCAGT	81.0;97.0;93.0;80.0;83.0	YCR064C::chr00_16a	downtag	1
tag_5355_st	GTCATGCGAGCAGCAGTCTT	102.0;111.0;84.0;91.0;72.0	YHR157W::chr8_3	uptag	1
tag_2716_st	GCTCTCTCACCTGGAGTGTA	2250.0;2209.0;2033.0;2253.0;2143.0	YOR355W::chr15_4	uptag	1
tag_6863_st	GTGGTATAATGCTGTGCAAC	3071.0;2970.0;2930.0;2970.0;2969.0	YDL086W::chr4_1	downtag	1
tag_13105_st	TAGCCAGACTCTCAGGCAGT	75.0;52.0;68.0;90.0;68.0	unassigned	unassigned	0
tag_3449_st	AGTGGTCAACAGTTCGAGAC	1427.0;1483.0;1505.0;1443.0;1518.0	YBR297W::chr00_1	uptag	1
tag_334_st	GGTCTGTTACGCATGTCGAT	391.0;385.0;381.0;351.0;360.0	YMR044W::chr13_2	uptag	1
tag_11574_st	GCTACGCTACCGCAGATGTA	300.0;263.0;325.0;263.0;325.0	YNR067C::chr00_4	uptag	1
tag_13944_st	TCTGGATACTGAGATTTCGC	51.0;39.0;51.0;89.0;37.0	unassigned	unassigned	0
tag_871_st	GACAGGGCACACGACTCTAT	890.0;846.0;806.0;949.0;868.0	YMR186W::chr13_4	downtag	1
tag_4483_st	CTTTACATACTTATCGGCGC	1077.0;1106.0;1019.0;1025.0;1080.0	YOR107W::chr15_2	downtag	1
tag_3579_st	CTGTCTTGAATAGCGATCAC	114.0;144.0;92.0;62.0;85.0	YCR057C::chr00_16a	downtag	1
tag_9142_st	ACGTGGAGAAACATCCCAGC	2639.0;2924.0;2977.0;2600.0;2735.0	YGR088W::chr7_4	downtag	1
tag_5101_st	CCCGACACAATCGTGAGGAT	2652.0;2709.0;2581.0;2650.0;2627.0	YLR082C::chr12_2	downtag	1
tag_6668_st	CCACGGATAAGATACATTCC	1255.0;1169.0;1061.0;1149.0;1064.0	YCR012W::chr3_1	downtag	1
tag_10347_st	CTAGAATGAGGACGACCCAC	123.0;90.0;80.0;86.0;70.0	unassigned	unassigned	0
tag_9621_st	CATATCTAACGTCTAGTCCG	2225.0;2308.0;2153.0;2261.0;2318.0	YKL155C::chr11_2	uptag	1
tag_4028_st	ATAACTTCAACCCGCGATAG	519.0;510.0;450.0;499.0;466.0	YJR007W::chr00_13	uptag	1
tag_2612_st	GAGCGTACAGCGCGTCATAT	555.0;551.0;529.0;529.0;533.0	YLL060C::chr12_1	downtag	1
tag_109_st	ACCTCATAACACTATCAGGG	401.0;431.0;392.0;447.0;432.0	YER158C::chr00_5	uptag	1
tag_10049_st	CGCAGGAAGCTGGACTAACA	2970.0;2764.0;2772.0;2623.0;2863.0	YLR236C::chr12_4	downtag	1
tag_11018_st	GAGGACATGCTAGGATACAT	3797.0;3968.0;3871.0;3782.0;3716.0	YFL016C::chr00_17a	downtag	1
tag_1983_st	AGGTCACAAGACGACAGCTC	93.0;90.0;112.0;95.0;53.0	YJL122W::chr10_2	downtag	1
tag_2383_st	AGTACACGAACGAATCTTCC	74.0;80.0;82.0;76.0;77.0	unassigned	unassigned	0
tag_7773_st	TCGTGGGCAGATCGCTTCAT	1178.0;1167.0;1237.0;1222.0;1188.0	YDR278C::chr4_6	downtag	1
tag_12633_st	GTTCTAGCAGTCCAGAGAGA	94.0;76.0;47.0;71.0;57.0	unassigned	unassigned	0
tag_1028_st	AGCGTCTGAAATGCTATCAC	3014.0;2932.0;2845.0;2968.0;2882.0	YHL035C::chr8_1	downtag	1
tag_4269_st	CCGGCTGGAACTCTGTACTA	1746.0;1664.0;1510.0;1694.0;1589.0	YIR005W::chr9_2	uptag	1
tag_13290_st	TATCGGATCGCAGATGACTC	79.0;83.0;50.0;80.0;82.0	unassigned	unassigned	0
tag_9476_st	CAACGGCCTCCAAGAATATG	1659.0;1579.0;1336.0;1804.0;1667.0	YKL011C::chr11_1	downtag	1
tag_2016_st	GTGTTGTACGATGTGCTCCA	458.0;498.0;466.0;529.0;544.0	YJL087C::chr10_2	downtag	1
tag_8603_st	AAGGAAACAATTCTCCCGCG	65.0;51.0;75.0;89.0;50.0	unassigned	unassigned	0
tag_5225_st	GATTCCGGCATATAGAGAGT	163.0;158.0;142.0;142.0;125.0	YPL011C::chr16_3	uptag	1
tag_10057_st	CGCCAACTTCATCTAATAGG	2226.0;2405.0;2256.0;2294.0;2337.0	YLR244C::chr12_4	downtag	1
tag_12614_st	GTTCATGGACCTCGGATCAG	97.0;103.0;94.0;82.0;75.0	unassigned	unassigned	0
tag_5371_st	GTCTTCTCACGGAGCGCATT	75.0;97.0;64.0;90.0;77.0	unassigned	unassigned	0
tag_8626_st	AGCAAACCCAACATCGGTGG	622.0;624.0;624.0;636.0;590.0	YGL123W::chr7_2	uptag	1
tag_6758_st	GACTTGTGAATATCTGTGCC	170.0;183.0;207.0;200.0;230.0	YDL077C::chr4_1	uptag	1
tag_3935_st	GATGGTAGAATCTCTCTCAC	1541.0;1527.0;1467.0;1554.0;1580.0	YNL205C::chr14_2	downtag	1
tag_6839_st	GGTTACAGGGTGATATTCTC	310.0;296.0;232.0;278.0;276.0	YDL062W::chr4_1	downtag	1
tag_13738_st	TCGAGTAGATGGCATGATTC	43.0;56.0;62.0;70.0;64.0	unassigned	unassigned	0
tag_15957_st	GTCGTCCTACCGCTTGTGAT	87.0;106.0;97.0;82.0;72.0	unassigned	unassigned	0
tag_955_st	TTGTACCTTGCGTCACGTAG	1218.0;1282.0;1235.0;1265.0;1193.0	YHL012W::chr8_1	uptag	1
tag_8249_st	TTAGCCAGGGTGCCACGATA	66.0;55.0;64.0;65.0;76.0	YDR471W::chr4_8	uptag	1
tag_165_st	TTATAGGCCAGTACGTGGTA	2480.0;2276.0;2110.0;2139.0;2265.0	YML116W::chr00_9	uptag	1
tag_9107_st	AAGAGAAACGGAGCGCCCTT	1006.0;1001.0;1106.0;946.0;987.0	YGR053C::chr00_14	downtag	1
tag_9295_st	ATACAAACAGTGAGGCCCTG	111.0;132.0;104.0;118.0;124.0	YOL150C::chr00_10	uptag	1
tag_16827_st	AAGGAGTGAAACTTAGGTAC	4970.0;4999.0;5012.0;4926.0;4988.0	YBR220C::chr2_4	downtag	1
tag_10728_st	GAACTGAGCCACATACGGCA	622.0;539.0;680.0;620.0;780.0	YPR121W::chr16_5	uptag	1
tag_10474_st	CTGACCGAATCCAGCAGAGA	690.0;758.0;715.0;914.0;917.0	YFR044C::chr00_2	downtag	1
tag_8370_st	AGGATGGCAAATGTGATACC	3424.0;3649.0;3472.0;3517.0;3364.0	YDR496C::chr4_8	downtag	1
tag_14605_st	TTACACGCGCTCTGACTGTG	76.0;42.0;103.0;59.0;104.0	unassigned	unassigned	0
tag_3609_st	ACTTACGTCAAGACAACTCG	2109.0;2167.0;2100.0;2145.0;2113.0	YPL187W::chr16_2	uptag	1
tag_5429_st	TAGATCGGATACGCTGGCCT	826.0;857.0;830.0;853.0;832.0	unassigned	unassigned	0
tag_3289_st	ACTGCTAAATACACTACGCG	1317.0;1331.0;1356.0;1327.0;1383.0	YHR109W::chr8_2	uptag	1
tag_4619_st	CCTCAAGTAATTCGACCTAG	1615.0;1493.0;1465.0;1511.0;1429.0	YOR243C::chr15_3	uptag	1
tag_1293_st	CTGTCCAGACGACCGAGTAT	956.0;1086.0;1015.0;1064.0;979.0	YPL195W::chr16_1	downtag	1
tag_6980_st	TGTATTGCAGGTCGCAGCTC	151.0;162.0;145.0;168.0;146.0	YDL107W::chr4_2	downtag	1
tag_859_st	CGGGTAGCACAATTAGTACA	4050.0;3971.0;4003.0;3994.0;3986.0	YMR174C::chr13_4	downtag	1
tag_10916_st	GACGGACTACCTAATGCAGC	642.0;645.0;614.0;633.0;658.0	YFL010W-A::chr00_17a	uptag	1
tag_4761_st	GCAGATATACAGTTATGGCG	1061.0;1019.0;937.0;1046.0;977.0	unassigned	unassigned	0
tag_2443_st	CAGTTTCTAAGAGGCGAGAC	4097.0;4119.0;4006.0;4050.0;3989.0	YER002W::chr5_2	downtag	1
tag_3941_st	GGCGTCGGACTACGTCTATA	311.0;274.0;276.0;274.0;242.0	YNL199C::chr14_2	downtag	1
tag_10581_st	CTTACGTGAATCGAAGTTCC	2318.0;2328.0;2180.0;2282.0;2289.0	YPR066W::chr16_4	uptag	1
tag_6683_st	CGAATTAAGGCATCGACACC	625.0;616.0;603.0;652.0;619.0	YDL003W::chr4_1	uptag	1
tag_8974_st	AATTAACCAAAGTGCCTGCC	73.0;105.0;93.0;73.0;56.0	YGR016W::chr7_3	downtag	1
tag_3510_st	CCCTCGATAACGTGCTGAGA	2160.0;2043.0;2150.0;2092.0;2079.0	YCR087W::chr00_1	uptag	1
tag_4779_st	GCTGACTAATTGCTAGACAG	106.0;99.0;110.0;121.0;190.0	unassigned	unassigned	0
tag_12151_st	GGTTACATGGATATAGCACC	3254.0;3245.0;3126.0;3134.0;3180.0	YML126C::chr00_9	downtag	1
tag_7904_st	CAGGGTCAACTCCGCATAAA	3815.0;3900.0;3843.0;3685.0;3859.0	YLR203C::chr12_3	uptag	1
tag_6387_st	TTCGCTCTACTGGTGCTGAA	79.0;100.0;95.0;82.0;82.0	YBR263W::chr2_4	uptag	1
tag_14675_st	TTAGCCCGGCAGAGTTGCTT	76.0;77.0;61.0;72.0;75.0	unassigned	unassigned	0
tag_6788_st	GATTGAGTAATTGAGCGACC	2117.0;2100.0;2031.0;2131.0;2036.0	unassigned	unassigned	0
tag_6989_st	TGTTACTTATAGTGCCCAGC	109.0;92.0;128.0;133.0;89.0	unassigned	unassigned	0
tag_354_st	AAAGTTCTAAACCACGTCCG	849.0;926.0;863.0;897.0;844.0	YER114C::chr00_5	downtag	1
tag_9721_st	CCAGGACAATTAAGTAGCCC	3862.0;3859.0;3746.0;3731.0;3771.0	YKL159C::chr11_2	downtag	1
tag_15589_st	CTACAGTTACCAGCACGATG	85.0;113.0;105.0;114.0;99.0	unassigned	unassigned	0
tag_9088_st	GCTTCTGCAATTTGGCACCA	4874.0;4878.0;4908.0;5049.0;4928.0	YGR034W::chr7_4	downtag	1
tag_9459_st	CAACAGCGTCACAGACATGG	175.0;210.0;179.0;188.0;188.0	YKL090W::chr11_1	uptag	1
tag_12579_st	GTTACTAGCTGGACCTCAGA	643.0;667.0;705.0;664.0;675.0	unassigned	unassigned	0
tag_12730_st	TAAATGGATTAGCAGGCCAG	47.0;56.0;67.0;104.0;69.0	unassigned	unassigned	0
tag_4946_st	TTACTTTCAGGTAGCGTGAG	66.0;74.0;82.0;60.0;64.0	unassigned	unassigned	0
tag_15849_st	GGACATTGAGGCAGATTCCA	80.0;57.0;95.0;68.0;72.0	unassigned	unassigned	0
tag_4818_st	GTGCAGGTACATTGATCTAG	186.0;163.0;164.0;190.0;183.0	unassigned	unassigned	0
tag_7039_st	TTGTGCTGAGCGTTCGCATC	123.0;132.0;113.0;127.0;128.0	YDL165W::chr4_2	downtag	1
tag_832_st	AACAGGTAACAACGCTTCCG	79.0;124.0;78.0;79.0;104.0	YMR150C::chr13_4	downtag	1
tag_11836_st	GGATGCGGACCTATCTCACT	90.0;82.0;87.0;110.0;115.0	unassigned	unassigned	0
tag_10459_st	CTCTCTTAATCTTCACGAGG	167.0;146.0;174.0;134.0;170.0	unassigned	unassigned	0
tag_5790_st	CGTACCCGAATGCAGCAGAA	389.0;421.0;366.0;422.0;408.0	YBL068W::chr2_1	uptag	1
tag_4379_st	CCGGTGATAACGTCTCCAGA	156.0;181.0;173.0;143.0;157.0	YOR099W::chr15_2	uptag	1
tag_7902_st	ATTTGGGTAACGCTTGCAGA	1613.0;1676.0;1602.0;1623.0;1584.0	unassigned	unassigned	0
tag_6044_st	GGGCTTGTAGAGCTTACTCA	3061.0;3014.0;3050.0;2936.0;2994.0	YBR019C::chr2_2	downtag	1
tag_16145_st	TGATCGTACTATTCCTAGCC	56.0;58.0;59.0;49.0;43.0	unassigned	unassigned	0
tag_14320_st	TGGAGGGATAGTCCTTATTC	59.0;49.0;55.0;56.0;56.0	unassigned	unassigned	0
tag_15948_st	GTCCACCTATCCTTAGAGTG	90.0;64.0;90.0;52.0;103.0	unassigned	unassigned	0
tag_12824_st	TAATCATCCCATCACTGTGG	54.0;65.0;69.0;70.0;76.0	unassigned	unassigned	0
tag_11904_st	GGCCGTCACCCTTTGTGTAT	55.0;71.0;87.0;67.0;82.0	YMR049C::chr00_5	downtag	1
tag_14962_st	TTGCGGCGAGTCCCTCATAT	61.0;50.0;53.0;41.0;65.0	unassigned	unassigned	0
tag_2789_st	ACACTAATAAATGCGCGTCC	813.0;825.0;746.0;717.0;780.0	YOR332W::chr15_4	downtag	1
tag_16605_st	ATGCGGCTAACGCCTCACAA	659.0;527.0;601.0;629.0;557.0	YNL143C::chr14_3	downtag	1
tag_6714_st	CGTTCCTGAATAATGAGTCC	1423.0;1399.0;1379.0;1452.0;1316.0	YDL034W::chr4_1	uptag	1
tag_10591_st	CTTATCAATGCGACGGAACG	284.0;288.0;297.0;279.0;283.0	YPR076W::chr16_4	uptag	1
tag_10106_st	CGCTTACTACAATGTCAGCA	1067.0;1027.0;1008.0;1168.0;1033.0	unassigned	unassigned	0
tag_15668_st	CTTGGTTCAATCATTCGAGC	411.0;508.0;463.0;436.0;380.0	unassigned	unassigned	0
tag_11103_st	GATATTCCACACCCGATGTA	406.0;374.0;391.0;431.0;275.0	YNL007C::chr14_4	uptag	1
tag_5827_st	CTCGCTTTAAGGTGCGTCAA	139.0;165.0;161.0;154.0;159.0	YBL009W::chr2_1	downtag	1
tag_4723_st	GAATACCAGTTACACTCCAG	1225.0;1226.0;1167.0;1167.0;1209.0	YOR251C::chr15_3	downtag	1
tag_13706_st	TCGAAGCCGGTGTACGTTTA	58.0;62.0;48.0;61.0;65.0	unassigned	unassigned	0
tag_4168_st	CTTCGTGACACTATTATCCG	4992.0;4810.0;4734.0;4736.0;4804.0	unassigned	unassigned	0
tag_13646_st	TCCGATTTACGGGCGGCATT	63.0;60.0;58.0;50.0;61.0	unassigned	unassigned	0
tag_4427_st	ATACCTGAACGAGCAATCCG	1237.0;1142.0;1142.0;1199.0;1173.0	YOR147W::chr15_2	uptag	1
tag_66_st	CCGTCGCGCACGTAGTATAA	1808.0;1715.0;1702.0;1708.0;1601.0	YER114C::chr00_5	uptag	1
tag_2032_st	AGGTCATAACAGTTGAGACG	2398.0;2201.0;2129.0;2369.0;2414.0	YJL071W::chr10_2	downtag	1
tag_13658_st	TCCGTGGACGTGAACGATTA	222.0;229.0;233.0;191.0;285.0	unassigned	unassigned	0
tag_8958_st	TTTCTGGCAGTCATGTGGAA	2207.0;2249.0;2265.0;2241.0;2269.0	YGL263W::chr7_3	downtag	1
tag_5826_st	CTCGCTGCAAGTGATTCAGA	510.0;531.0;494.0;559.0;557.0	YBL008W::chr2_1	downtag	1
tag_12913_st	TACCATGAGTACGCTGGCAT	66.0;110.0;56.0;69.0;93.0	unassigned	unassigned	0
tag_1606_st	GTACGTTGACAGTCTGCACA	2778.0;2700.0;2626.0;2612.0;2535.0	YMR247C::chr13_5	downtag	1
tag_5158_st	CGGTCATAAGGGTCGCTAAT	83.0;88.0;87.0;80.0;105.0	YPL078C::chr16_3	uptag	0
tag_9716_st	CCAGCAATAGCAATCACGGG	218.0;244.0;258.0;196.0;192.0	YKL154W::chr11_2	downtag	1
tag_16014_st	TACAGTTGAGGAGATCGAAC	108.0;74.0;68.0;90.0;59.0	unassigned	unassigned	0
tag_10210_st	CGTATTAAGGGTGCAGAATC	112.0;81.0;93.0;146.0;98.0	YLR397C::chr12_5	uptag	1
tag_12551_st	GTGTGCGCCCAGACTCTTTA	97.0;102.0;76.0;60.0;71.0	YNL220W::chr00_18	downtag	1
tag_15372_st	CAACAAGGAAGGAGCCTGCT	63.0;65.0;79.0;64.0;69.0	unassigned	unassigned	0
tag_7295_st	CGGCACTCACCATGATTAGG	1904.0;1832.0;1857.0;1916.0;1838.0	YDR088C::chr4_4	uptag	1
tag_1472_st	GTGTAGTACGCCCAGCCTAT	143.0;110.0;154.0;164.0;148.0	YNL264C::chr14_1	downtag	1
tag_10792_st	GAATCCACCTAGACGACAGG	191.0;196.0;186.0;202.0;192.0	YPR185W::chr16_5	uptag	1
tag_12193_st	GTAAACGGTTAGGACGCTTT	2114.0;1925.0;1982.0;2028.0;2008.0	YMR128W::chr00_9	downtag	1
tag_9021_st	GGGTTCAAGTTTCTGCAATC	2662.0;2692.0;2743.0;2571.0;2680.0	YGR063C::chr00_14	uptag	1
tag_7654_st	GCTAGACCATGCTCCAGGAT	88.0;89.0;92.0;58.0;61.0	unassigned	unassigned	0
tag_15586_st	CTAAGTGCAATGAAGTGGAC	124.0;94.0;97.0;93.0;98.0	unassigned	unassigned	0
tag_4270_st	CCGGGAACGTCGCGTAATAA	3409.0;3430.0;3352.0;3422.0;3392.0	YIR006C::chr9_2	uptag	1
tag_399_st	GGTGCGTAATCTGTTGACTA	1381.0;1356.0;1163.0;1298.0;1363.0	YMR106C::chr00_9	uptag	1
tag_12437_st	GTCTTACGCTATCGCAGCTT	169.0;142.0;173.0;232.0;189.0	YFL026W::chr00_16b	uptag	1
tag_9071_st	TTTATGTTAGGCAAACCGGG	2318.0;2348.0;2159.0;2240.0;2311.0	YGR113W::chr7_4	uptag	1
tag_16097_st	TCCTGATCCCGGACGGTTTA	68.0;59.0;64.0;54.0;52.0	unassigned	unassigned	0
tag_9511_st	CACCAATTACACACTTAGGG	3274.0;3309.0;3500.0;3310.0;3679.0	YKL046C::chr11_1	downtag	1
tag_13720_st	TCGACCTTCCGATAGCGATG	50.0;60.0;43.0;109.0;65.0	unassigned	unassigned	0
tag_615_st	GGTCAGTCACGCCAGTAGTA	158.0;204.0;150.0;167.0;163.0	YER087W::chr5_3	uptag	1
tag_3145_st	ATGTCCTCACAAGAGTCTAC	1545.0;1414.0;1544.0;1419.0;1489.0	YOR017W::chr15_1	downtag	1
tag_9334_st	ATCGAAGAACTAGAGCTGCC	841.0;839.0;855.0;812.0;882.0	YGR184C::chr7_5	downtag	1
tag_15759_st	GCACCAGCAGCCAGATGATT	59.0;49.0;55.0;54.0;76.0	unassigned	unassigned	0
tag_8178_st	TCTTTCCCACGTTGACTGAA	2566.0;2391.0;2415.0;2606.0;2407.0	unassigned	unassigned	0
tag_16250_st	TTGTACTCCTCTCCGTGGGA	40.0;59.0;56.0;56.0;77.0	unassigned	unassigned	0
tag_2989_st	AGTCGTCGAAATTAGTAGCC	5828.0;5642.0;5630.0;5582.0;5561.0	YOL042W::chr15_5	downtag	1
tag_7965_st	CGTTGCTGAAACAAACTGCA	1699.0;1687.0;1705.0;1806.0;1729.0	YLR168C::chr12_3	downtag	1
tag_305_st	ATAGTAAGACACCAGCCGCG	100.0;99.0;95.0;154.0;106.0	YMR016C::chr13_2	uptag	1
tag_15019_st	TTGTCATCAGTCCGATTGCA	66.0;47.0;77.0;49.0;84.0	unassigned	unassigned	0
tag_13163_st	TAGGTCGCACCGAGGACTTT	69.0;52.0;62.0;48.0;44.0	unassigned	unassigned	0
tag_2350_st	AGAGTCGAACATAGCACCCG	794.0;809.0;775.0;764.0;843.0	YER005W::chr5_2	uptag	1
tag_5838_st	CTGCCGGGAAGTCTGTATAA	2806.0;2721.0;2660.0;2737.0;2762.0	YBL020W::chr2_1	downtag	1
tag_4641_st	CGCAGAACTTGTATCAATCG	285.0;271.0;281.0;307.0;295.0	YOR265W::chr00_17b	uptag	1
tag_5204_st	GACCCACAATCGCTGAGAGT	151.0;184.0;156.0;159.0;170.0	YPL032C::chr16_3	uptag	1
tag_10637_st	CTTGCAGGACCAGGCACTTA	736.0;714.0;757.0;697.0;692.0	YPR026W::chr00_15	downtag	1
tag_10084_st	CGCGGACGACAATTTAGGAC	3203.0;3229.0;3080.0;2997.0;3005.0	YLR271W::chr12_4	downtag	1
tag_7504_st	TTCCTATCATCCTCGGGTAG	2569.0;2754.0;2558.0;2763.0;2629.0	YDR201W::chr4_5	uptag	1
tag_5831_st	CTCTAGTCAATCAGCCAGAA	91.0;116.0;109.0;79.0;77.0	YBL013W::chr2_1	downtag	1
tag_10386_st	CTCAACTCGCTCTAAGTGGA	3837.0;3773.0;3726.0;3718.0;3684.0	YFR052W::chr00_2	uptag	1
tag_5552_st	TGTTAGTTAGCGGATGCACT	1625.0;1658.0;1505.0;1575.0;1654.0	YNL124W::chr14_3	uptag	1
tag_3252_st	CCATGATGACACGAGACACG	72.0;99.0;88.0;77.0;82.0	YHR072W::chr8_2	uptag	1
tag_5952_st	GCCTCTCACATATTGCTAGA	1296.0;1261.0;1183.0;1233.0;1161.0	YBR023C::chr2_2	uptag	1
tag_14174_st	TGCAGGCTCGCAGATGCTAT	69.0;88.0;59.0;56.0;55.0	unassigned	unassigned	0
tag_11894_st	GGCCAGAATGTCTTTACCGC	3690.0;3611.0;3583.0;3522.0;3535.0	YER178W::chr00_5	downtag	1
tag_15293_st	AGTGCTGCAACATCCGCATA	70.0;133.0;104.0;88.0;113.0	unassigned	unassigned	0
tag_5612_st	ATACTTGCACCCAACGATGA	133.0;84.0;102.0;71.0;120.0	YNL064C::chr14_3	uptag	1
tag_4695_st	CTGAGCCTAATATCATCACG	3112.0;2902.0;2828.0;2986.0;2792.0	YOR223W::chr15_3	downtag	1
tag_1148_st	AGCTACAGAACGCTACACGG	98.0;104.0;93.0;85.0;101.0	YPL244C::chr16_1	uptag	1
tag_15848_st	GGACACGGGTCGATACTAAC	82.0;85.0;60.0;91.0;57.0	unassigned	unassigned	0
tag_5437_st	TAGGGTCTACCGGGCTCTAT	700.0;615.0;616.0;647.0;704.0	YHR157W::chr8_3	downtag	1
tag_2585_st	ACTAGCGCAAAGTATGGACC	1735.0;1677.0;1535.0;1608.0;1529.0	YLL033W::chr12_1	downtag	1
tag_3566_st	CGCGAGCGAAGTATGACTAA	4617.0;4762.0;4706.0;4618.0;4623.0	YCR037C::chr00_1	downtag	1
tag_8379_st	AGTTCGGGAAATGTTGCATC	1997.0;2014.0;1983.0;2103.0;2060.0	YDR505C::chr4_8	downtag	1
tag_10636_st	CTTGCAGCATCAATGGCACG	732.0;805.0;887.0;901.0;765.0	unassigned	unassigned	0
tag_5534_st	TGGCCTATACGCTGTTCGAT	219.0;185.0;193.0;223.0;195.0	YNL142W::chr00_17b	uptag	1
tag_680_st	GCGAATGTCGGAGACTACTT	274.0;234.0;306.0;308.0;278.0	YER060W::chr5_3	downtag	1
tag_14515_st	TGTGGCTGACTGTCTGATCC	97.0;52.0;59.0;77.0;86.0	unassigned	unassigned	0
tag_2719_st	GCTGACAGGTCGGACTCATA	106.0;68.0;69.0;108.0;96.0	YOR358W::chr15_4	uptag	1
tag_7448_st	TCATGCTTAGCCTCAGCGAG	119.0;85.0;103.0;97.0;124.0	YDR146C::chr4_4	downtag	1
tag_3569_st	CGTTCTGAATCACCCTAGTA	3608.0;3617.0;3513.0;3468.0;3487.0	YCR045C::chr00_1	downtag	1
tag_13590_st	TCCACGTATCCAGCTTTGGG	120.0;112.0;113.0;125.0;140.0	unassigned	unassigned	0
tag_12501_st	GTGCTCGCAGAGGATTTATC	166.0;158.0;170.0;133.0;160.0	YNL014W::chr00_18	uptag	1
tag_9578_st	CAGGGAACTCGATGTAACCT	1858.0;1774.0;1860.0;1862.0;1800.0	YKL112W::chr11_2	uptag	1
tag_11162_st	GATTACTACCATCCAGCATG	99.0;248.0;63.0;72.0;70.0	YNR019W::chr14_4	uptag	1
tag_16332_st	GACAGTGATGAGATCACCC	1069.0;1047.0;916.0;980.0;971.0	YPR148C::chr16_5	downtag	1
tag_11013_st	GAGCTGATAAGTGGCTTCAA	3242.0;3237.0;3338.0;3209.0;3129.0	YFL012W::chr00_17a	downtag	1
tag_6475_st	ACGAAGCGAAATAGGTTCCC	1785.0;1803.0;1720.0;1835.0;1719.0	YBR255W::chr2_4	downtag	1
tag_16795_st	TGCGTTACAAAGACACACTT	6698.0;6767.0;6580.0;6759.0;6526.0	YLR275W::chr12_4	downtag	1
tag_10360_st	CTAGTCAAGTCTGCATACAG	104.0;84.0;99.0;85.0;74.0	unassigned	unassigned	0
tag_427_st	ATAGTGACAACTCAGCACCG	888.0;809.0;740.0;880.0;781.0	YMR133W::chr00_9	uptag	1
tag_13693_st	TCCTGGGCAGCCATGTCTTT	60.0;82.0;66.0;83.0;42.0	unassigned	unassigned	0
tag_2258_st	GAGATACTAGCAGAGCAGCC	176.0;145.0;125.0;136.0;152.0	YIL091C::chr9_1	downtag	1
tag_14992_st	TTGGGAGATGGTCTATTCCA	54.0;60.0;71.0;50.0;65.0	unassigned	unassigned	0
tag_2390_st	CAGTGTCGAGAACGGTTTAC	338.0;333.0;298.0;362.0;328.0	YEL029C::chr5_2	downtag	1
tag_15033_st	TTGTGCGCCCTCAGCTAGTT	51.0;69.0;56.0;64.0;67.0	unassigned	unassigned	0
tag_5280_st	GGATTCGTACCACCTATCAT	3108.0;3096.0;3014.0;3178.0;3110.0	YPL052W::chr16_3	downtag	1
tag_2392_st	CAGTTAGGAAGATTCACGAC	800.0;780.0;774.0;746.0;775.0	YEL031W::chr5_2	downtag	1
tag_512_st	CTGCTCAGACCGACTAGAGA	1334.0;1116.0;1119.0;1304.0;1288.0	YAR015W::chr1_1	uptag	1
tag_1238_st	GACGAATGCGAGCGACCATA	1342.0;1293.0;1312.0;1295.0;1234.0	unassigned	unassigned	0
tag_2331_st	GGTATAGCCGGACATAGTTA	2174.0;2076.0;2023.0;2121.0;2048.0	YEL065W::chr5_2	uptag	1
tag_4391_st	CTCTAAGTATTGGACACGCA	5164.0;5138.0;5262.0;5104.0;5054.0	YOR111W::chr15_2	uptag	1
tag_13178_st	TAGTAGGACTGAGGCATCCA	40.0;65.0;61.0;75.0;73.0	unassigned	unassigned	0
tag_16710_st	GGTAAGTCTGGTCACCGTT	1593.0;1616.0;1662.0;1669.0;1615.0	YPL020C::chr16_3	downtag	1
tag_11091_st	GATAGATCACGATACGATGC	993.0;937.0;944.0;888.0;868.0	unassigned	unassigned	0
tag_16577_st	CCGGTAAGATTTCTCAATAC	2210.0;2101.0;2053.0;2072.0;2012.0	YKR057W::chr11_3	uptag	1
tag_16624_st	GAGTAGCGAATGCCAGCCA	108.0;71.0;96.0;112.0;64.0	YBL087C::chr2_1	downtag	1
tag_8179_st	TGAAGCCTCTGTACTGGAAA	1966.0;1864.0;1948.0;1947.0;1911.0	YDR399W::chr4_7	downtag	1
tag_6818_st	GGATGCTAATTCGTTATCGC	72.0;72.0;73.0;91.0;76.0	YDL042C::chr4_1	downtag	0
tag_2435_st	AGTACCATAACCGACTACGG	81.0;97.0;60.0;100.0;58.0	unassigned	unassigned	0
tag_12081_st	GGTATTATAGCCATCCACCA	1695.0;2210.0;1836.0;2101.0;1858.0	YOL115W::chr00_6	downtag	1
tag_1206_st	ACGCGAGAACACTTACACGG	85.0;84.0;89.0;106.0;76.0	unassigned	unassigned	0
tag_10573_st	CTTACACCAGCCATATTAGG	178.0;225.0;207.0;238.0;242.0	YPR058W::chr16_4	uptag	1
tag_3557_st	ATTCAACGATACTACAGCGC	535.0;510.0;475.0;592.0;474.0	YCR028C::chr00_1	downtag	1
tag_258_st	CTAGGAGACAGCAGTCGATA	513.0;508.0;512.0;494.0;491.0	YML029W::chr13_2	uptag	1
tag_10422_st	CTCCTAATAATTTGGACCCG	4605.0;4673.0;4583.0;4552.0;4702.0	YGR249W::chr00_2	uptag	1
tag_4678_st	CTATTCTAATCACCTACGGG	3285.0;3174.0;3003.0;3177.0;3204.0	YOR206W::chr15_3	downtag	1
tag_11623_st	GCTCTTTACATCCTGCATGA	1547.0;1543.0;1559.0;1486.0;1486.0	YLR443W::chr00_4	downtag	1
tag_12829_st	TAATCCGGCTTACGCAACAA	68.0;60.0;101.0;102.0;65.0	unassigned	unassigned	0
tag_16913_st	CCGAGCCAAGACCATTAAG	713.0;703.0;618.0;642.0;600.0	YKR018C::chr11_3	uptag	1
tag_5530_st	TGGAGCCGATAGCTTCGACT	636.0;606.0;578.0;645.0;662.0	YNL146W::chr14_3	uptag	1
tag_12112_st	GGTCTGCGACGCTAGTCTTA	1094.0;1126.0;1099.0;1165.0;1065.0	unassigned	unassigned	0
tag_4173_st	GCAAGTGTGTCCAACGGTAC	60.0;100.0;75.0;78.0;82.0	YJR055W::chr00_13	downtag	1
tag_6898_st	TATAAGCTCTTTGACCGGAC	2215.0;2159.0;2214.0;2158.0;2129.0	YDL121C::chr4_2	uptag	1
tag_13102_st	TAGCATTACTCCTAGATCGC	84.0;88.0;50.0;44.0;60.0	unassigned	unassigned	0
tag_6161_st	TAGGGCTCAGAGTCATCGCA	2043.0;1994.0;1992.0;2041.0;2150.0	YBR134W::chr2_3	uptag	1
tag_7645_st	GCCTTGTGAATCGGTGACCT	464.0;504.0;453.0;501.0;479.0	YDR246W::chr4_6	uptag	1
tag_1899_st	GACTCGTGACCACTCTGTAG	213.0;201.0;224.0;204.0;219.0	YJL108C::chr10_2	uptag	1
tag_9439_st	CAAACCCTAACCTTGTGGAA	3359.0;3476.0;3365.0;3365.0;3399.0	YKL070W::chr11_1	uptag	1
tag_6986_st	TGTGGACACTTCTTATAGGC	2808.0;2841.0;2851.0;2772.0;2761.0	YDL113C::chr4_2	downtag	1
tag_7390_st	GTACCAACTTCCTGCATAGG	2704.0;2849.0;2768.0;2773.0;2828.0	YDR087C::chr4_4	downtag	1
tag_8878_st	GAGATGCCAATCGGCCATAA	93.0;92.0;75.0;76.0;62.0	YGR016W::chr7_3	uptag	1
tag_13418_st	TCACACGTCTGCCGAGAGAT	67.0;68.0;99.0;80.0;59.0	unassigned	unassigned	0
tag_8253_st	TTATCCGCATCGCCGGGTTA	1401.0;1119.0;1317.0;1210.0;1240.0	YDR475C::chr4_8	uptag	1
tag_9623_st	CATCAAACACCCAGATTGGT	310.0;360.0;421.0;385.0;431.0	unassigned	unassigned	0
tag_565_st	TACGTTTGACGAGGAGTACA	879.0;869.0;805.0;894.0;897.0	YER044C::chr5_3	uptag	1
tag_4474_st	CAATGCGAACTCACTAGACG	1313.0;1274.0;1297.0;1359.0;1248.0	YOR098C::chr15_2	downtag	1
tag_3462_st	CGCGAAGTACGGAGAATCAT	2943.0;2865.0;2777.0;2773.0;2750.0	YCR028C-A::chr00_16a	uptag	1
tag_3561_st	CCCTGAATAACTTGTACGAC	2232.0;2250.0;2206.0;2133.0;2182.0	YCR032W::chr00_16a	downtag	1
tag_14460_st	TGTCATGTACTCCTATGCCA	72.0;57.0;67.0;76.0;79.0	unassigned	unassigned	0
tag_5626_st	ATGCCCACAACGGTCGAGAA	101.0;73.0;87.0;123.0;87.0	YNL146W::chr14_3	downtag	1
tag_11049_st	GAGTCCGGCATAGACGATAA	3896.0;3808.0;3813.0;3836.0;3720.0	YFL044C::chr6_1	downtag	1
tag_12137_st	GGTGGCCCGATCACATTCAA	2389.0;2404.0;2411.0;2285.0;2324.0	YML113W::chr00_9	downtag	1
tag_5417_st	TACGGCGACTGAGATGCCAT	54.0;80.0;65.0;61.0;71.0	unassigned	unassigned	0
tag_10533_st	CTGGTTCGAGCAATCTATCA	2470.0;2572.0;2458.0;2417.0;2450.0	YPR018W::chr16_4	uptag	1
tag_1942_st	CGACTTATACCTACAGACTG	171.0;126.0;112.0;114.0;148.0	YJL064W::chr10_2	uptag	1
tag_996_st	GCGACCGTACCGCATTGTAT	81.0;69.0;62.0;90.0;73.0	YHR029C::chr8_1	uptag	1
tag_4791_st	GGTGTCTAATTGTATGCACG	323.0;309.0;263.0;337.0;324.0	unassigned	unassigned	0
tag_6204_st	TCAGTAGGAGATTGAGTCCA	3235.0;3185.0;3162.0;3222.0;3209.0	YBR083W::chr00_16a	downtag	1
tag_8669_st	CGAATCCCAATCACATGAGG	827.0;878.0;1011.0;1002.0;893.0	YGL166W::chr7_2	uptag	1
tag_3012_st	GCTTCGCCACAGTTACGTGT	113.0;117.0;134.0;109.0;117.0	YOL064C::chr15_5	downtag	1
tag_15647_st	CTGTCACGAAGTTATGCACA	119.0;87.0;91.0;78.0;74.0	unassigned	unassigned	0
tag_14885_st	TTCTGATACTGGATATGCGG	81.0;81.0;56.0;78.0;84.0	unassigned	unassigned	0
tag_1084_st	AACGTGACAAACCTACTCGG	2831.0;2633.0;2775.0;2766.0;2793.0	YHR021C::chr8_1	downtag	1
tag_8340_st	ACATTCTCAAAGGAAGCTCC	1687.0;1558.0;1671.0;1672.0;1641.0	YDR466W::chr4_8	downtag	1
tag_10827_st	GAATTATTAGCAATGGCGGC	173.0;151.0;142.0;159.0;137.0	YPR124W::chr16_5	downtag	1
tag_13155_st	TAGGGTGGACCTGCTCACTT	70.0;110.0;74.0;64.0;89.0	unassigned	unassigned	0
tag_6062_st	GTAGCGATAGCCATATTCCA	878.0;913.0;819.0;1120.0;1063.0	YBR037C::chr2_2	downtag	1
tag_13308_st	TATGACCGATGTGCAGGTAT	83.0;58.0;74.0;53.0;72.0	unassigned	unassigned	0
tag_12926_st	TACCGCCTAGCAGCATTGGT	69.0;83.0;76.0;63.0;97.0	unassigned	unassigned	0
tag_5618_st	ATCCTCGCAACCGTTTAGAA	1602.0;1633.0;1583.0;1714.0;1577.0	YNL058C::chr14_3	uptag	1
tag_6218_st	TCCGCATGATCGGCAGAGTA	626.0;554.0;588.0;529.0;571.0	YBR095C::chr2_3	downtag	1
tag_9416_st	ATTGCCCTAACGGCTCTAGT	1967.0;1892.0;1911.0;1905.0;1772.0	YKL047W::chr11_1	uptag	1
tag_13460_st	TCACTCAGCCTTACTATTGG	63.0;61.0;63.0;85.0;93.0	unassigned	unassigned	0
tag_13356_st	TATTAACGATTGTTGCCGCC	95.0;152.0;105.0;99.0;106.0	unassigned	unassigned	0
tag_9688_st	CCAATACCAATATAGCCTGG	2111.0;2073.0;2189.0;2324.0;2466.0	YKL126W::chr11_2	downtag	1
tag_10528_st	CTGGTCCGACACAAAGACAG	472.0;349.0;521.0;463.0;419.0	YPR013C::chr00_15	uptag	1
tag_1369_st	TAGCGTTACTCCATCGACTA	277.0;256.0;253.0;275.0;246.0	YNL271C::chr14_1	uptag	1
tag_8679_st	GAAGATTCCTACAGGCATGG	63.0;119.0;119.0;65.0;115.0	YGL176C::chr7_2	uptag	1
tag_2616_st	GCTCGTGTACGGAATGTTAA	60.0;66.0;65.0;78.0;81.0	unassigned	unassigned	0
tag_2633_st	ACACCATAACACGAGGGCGT	307.0;369.0;260.0;327.0;309.0	YLR014C::chr12_1	downtag	1
tag_6588_st	ATGCGGAACGATGGTTAATC	2396.0;2460.0;2313.0;2444.0;2390.0	YCL004W::chr3_1	downtag	1
tag_4101_st	CTACCGCTAAGTCAGCTTGA	1039.0;1033.0;1075.0;1050.0;1025.0	YJL017W::chr00_13	downtag	1
tag_15971_st	GTGCGTTCACATGGCCGTAT	73.0;78.0;68.0;93.0;68.0	unassigned	unassigned	0
tag_187_st	CCGTTGTTAAGTGATACACG	1311.0;1290.0;1218.0;1353.0;1302.0	unassigned	unassigned	0
tag_1115_st	CTGTACGACGCACCAGTGTA	84.0;72.0;81.0;55.0;70.0	unassigned	unassigned	0
tag_4460_st	TTAGCTCTATCGCAGTCCGA	129.0;89.0;105.0;106.0;117.0	YOR180C::chr15_2	uptag	1
tag_12406_st	GTCGTAGCACCTCCTTAGTA	440.0;466.0;420.0;415.0;444.0	YJL140W::chr00_14	downtag	1
tag_6430_st	AACTGGTCAAACGAAGTCCC	2859.0;2826.0;2872.0;2908.0;2841.0	YBR210W::chr2_4	downtag	1
tag_2667_st	GCTCTACGACGTGTACGCTA	1369.0;1416.0;1276.0;1329.0;1254.0	YOR306C::chr15_4/chr00_8	uptag	0
tag_8880_st	GATCAATCCCTTCACAGGAA	107.0;96.0;108.0;84.0;93.0	unassigned	unassigned	0
tag_10692_st	GAAACTTGTTATAGCCCACG	62.0;67.0;73.0;93.0;55.0	unassigned	unassigned	0
tag_9428_st	ATTTAGTAAGACCACACGCC	471.0;381.0;389.0;424.0;451.0	YKL059C::chr11_1	uptag	1
tag_14053_st	TGACGTGAGTGACTTCATCC	64.0;82.0;67.0;83.0;86.0	unassigned	unassigned	0
tag_11699_st	GCTTTCAATGTTCCGACCAA	102.0;81.0;91.0;100.0;52.0	unassigned	unassigned	0
tag_2626_st	TATAGGTCACGCGCCCGATA	1450.0;1510.0;1512.0;1451.0;1572.0	YLR007W::chr12_1	downtag	1
tag_14833_st	TTCGACGCCTCTCTATGGGT	56.0;59.0;55.0;81.0;62.0	unassigned	unassigned	0
tag_12747_st	TAACGACGCTTTCCCAAGGA	60.0;60.0;77.0;72.0;89.0	unassigned	unassigned	0
tag_10548_st	CTGTGACGACCAGACGCTTA	266.0;261.0;245.0;262.0;300.0	YPR033C::chr16_4	uptag	1
tag_72_st	CGGAGAGCAAGTCATACGAC	336.0;328.0;276.0;332.0;304.0	YER119C-A::chr00_5	uptag	1
tag_8384_st	ATGCAATGAACTCTAAGCCC	3105.0;3203.0;3183.0;3314.0;3300.0	YDR510W::chr4_8	downtag	1
tag_6621_st	CAACTCGGAATAAGATGTCC	1054.0;1068.0;1082.0;910.0;970.0	unassigned	unassigned	0
tag_16465_st	TTCTAGCCGTCTGCAGTATG	1489.0;1488.0;1456.0;1485.0;1450.0	YDR204W::chr4_5	uptag	1
tag_1005_st	GTGCTCTCACGCGCTTGATA	304.0;311.0;350.0;304.0;298.0	YHR038W::chr8_1	uptag	1
tag_13981_st	TCTTCTCAGCGCAGTGCTTA	60.0;109.0;99.0;75.0;57.0	unassigned	unassigned	0
tag_13967_st	TCTTACTGCTAGTCAACGTC	99.0;106.0;70.0;85.0;81.0	unassigned	unassigned	0
tag_2356_st	CAATGTAACGTATCCTACCG	1260.0;1440.0;1383.0;1332.0;1241.0	YER010C::chr5_2	uptag	1
tag_489_st	AGCGGACAACAGTCTACACG	959.0;758.0;746.0;773.0;747.0	YAL017W::chr1_1	uptag	1
tag_12591_st	GTTAGGCACCTGCATCCAGA	54.0;85.0;68.0;57.0;75.0	unassigned	unassigned	0
tag_13606_st	TCCATAGGAGGCGAGATTTA	128.0;78.0;83.0;135.0;95.0	unassigned	unassigned	0
tag_15284_st	AGTAGAGCAACGACAGGCTT	96.0;64.0;87.0;82.0;81.0	unassigned	unassigned	0
tag_13054_st	TAGACGATGGGAGCCTATTC	52.0;47.0;44.0;46.0;40.0	unassigned	unassigned	0
tag_11733_st	GGAATGGCCGGTAACTAACA	60.0;79.0;72.0;52.0;95.0	unassigned	unassigned	0
tag_41_st	CAGATTTGAAGAGCGCAGAC	121.0;126.0;147.0;104.0;107.0	unassigned	unassigned	0
tag_942_st	GTGCGTGAGACTCCAGCTAT	106.0;136.0;101.0;74.0;66.0	YHL025W::chr00_8	uptag	1
tag_1432_st	AAGCACCTAAACGTACTTCG	1627.0;1495.0;1612.0;1566.0;1593.0	YNL304W::chr14_1	downtag	1
tag_9460_st	CAACAGGTGGACAGAATCCG	159.0;158.0;174.0;106.0;127.0	YKL091C::chr11_1	uptag	1
tag_2999_st	CGCACAGTACATAGGAATCC	502.0;442.0;422.0;484.0;415.0	YOL052C::chr15_5	downtag	1
tag_8886_st	GCCATCTCAATTCCGGTGAA	590.0;581.0;544.0;582.0;502.0	YGR024C::chr00_14	uptag	1
tag_2596_st	ATGAGTGTAACGCCTCGACA	3072.0;2976.0;2925.0;2962.0;2921.0	YLL044W::chr00_8	downtag	1
tag_10123_st	CGGACAATCCCGCAGAAGTT	204.0;209.0;216.0;205.0;228.0	YLR311C::chr12_4	downtag	1
tag_14088_st	TGAGCGAGCGGTCCCTTAAT	78.0;97.0;82.0;121.0;93.0	unassigned	unassigned	0
tag_1183_st	GCGATATTAGAGACGCATCC	199.0;237.0;220.0;191.0;193.0	YPL209C::chr16_1	uptag	1
tag_6551_st	AGTCGCATAAATTGATCGCC	1483.0;1467.0;1477.0;1390.0;1430.0	YCL064C::chr3_1	uptag	1
tag_3499_st	ACTGTTCTAAACGGTTGACC	3102.0;3213.0;3144.0;3146.0;3072.0	YCR075C::chr00_16a	uptag	1
tag_7579_st	CCAGTTGAAGCCGACGGAAT	1258.0;1209.0;1166.0;1276.0;1159.0	YDR180W::chr4_5	downtag	1
tag_13934_st	TCTGATACCGTCCTCGGAGA	54.0;73.0;44.0;53.0;45.0	unassigned	unassigned	0
tag_6176_st	TATATCCTAGCGCAGGCAGA	78.0;82.0;79.0;79.0;62.0	YBR149W::chr2_3	uptag	1
tag_7793_st	TGCACCTCCGACTGATGGTT	2949.0;2990.0;2928.0;2869.0;2976.0	YDR298C::chr4_6	downtag	1
tag_13623_st	TCCCAGAATGGTGAGGAATT	53.0;60.0;64.0;70.0;64.0	unassigned	unassigned	0
tag_1913_st	GTGTTAGTAGAGGTCACTCC	1594.0;1554.0;1406.0;1487.0;1509.0	YJL094C::chr00_15	uptag	1
tag_16559_st	TAGGTAGCCTAGTGACGAA	3105.0;3221.0;3319.0;3286.0;3151.0	YMR301C::chr13_5	downtag	1
tag_5845_st	CTGCTTGCACGATGAGCGAA	154.0;185.0;158.0;223.0;166.0	YBL027W::chr2_1	downtag	1
tag_7920_st	CCCAGATCAAGCGATGCAGA	989.0;854.0;881.0;910.0;914.0	YLR219W::chr12_3	uptag	1
tag_3671_st	ACTTATTTAACGAGCACCCG	1117.0;1101.0;1077.0;1107.0;1092.0	YPL125W::chr16_2	uptag	1
tag_16670_st	GTATGTGGAGAGCCTTCAT	990.0;971.0;984.0;1046.0;999.0	YHR152W::chr8_3	uptag	1
tag_3118_st	GTCAGCGACCGTCAGCTATT	113.0;76.0;82.0;62.0;106.0	YOR086C::chr15_1	uptag	1
tag_3415_st	CGTTAGTACAATCTTGGAGC	3238.0;3220.0;3075.0;3127.0;3195.0	YHR139C::chr8_2	downtag	1
tag_12542_st	GTGTCCTCACGTATAGTAGC	184.0;201.0;215.0;240.0;181.0	YNL059C::chr00_18	downtag	1
tag_6419_st	TTTGGTCCAGTAGTGAGTCA	3238.0;3277.0;3224.0;3096.0;3271.0	YBR199W::chr2_4	downtag	1
tag_732_st	CTAGTGACACCAGGGACAGA	602.0;625.0;563.0;591.0;604.0	YMR147W::chr13_4	uptag	1
tag_2551_st	CGATAAACACCAGTACCTGT	1026.0;1052.0;1019.0;1052.0;976.0	YLR028C::chr12_1	uptag	1
tag_12862_st	TAATTGCCTGCACAACTGGA	98.0;78.0;82.0;57.0;101.0	unassigned	unassigned	0
tag_9714_st	CCAGATTAAGCCCTGACAAG	2266.0;2159.0;1956.0;2386.0;2267.0	YKL152C::chr11_2	downtag	1
tag_7614_st	CTTGTGGGACAGGATTACAT	1933.0;1957.0;1866.0;1918.0;2086.0	YDR215C::chr4_5	downtag	1
tag_7488_st	TTACGATAGGCGATTGCCAG	287.0;316.0;334.0;327.0;293.0	YDR185C::chr4_5	uptag	1
tag_3351_st	ATTAAGCTAACTACGCGACC	1700.0;1688.0;1592.0;1650.0;1522.0	YHR075C::chr8_2	downtag	1
tag_8213_st	TGGAGGGCAGTCTCTCATAA	289.0;298.0;307.0;317.0;291.0	YDR433W::chr4_7	downtag	1
tag_2840_st	ACTCCAGTAAATCACGTAGC	122.0;132.0;129.0;94.0;72.0	YOR383C::chr15_4	downtag	1
tag_7697_st	GGTTCAGACGAGCCTGCATT	434.0;405.0;428.0;430.0;421.0	YDR298C::chr4_6	uptag	1
tag_725_st	CCTATCTTAATCGAGCAGAC	2288.0;2057.0;2196.0;2224.0;2158.0	YMR140W::chr13_4	uptag	1
tag_7141_st	AGACCCTTAACCAAGATCGG	2372.0;2408.0;2306.0;2434.0;2187.0	YDR026C::chr4_3	uptag	1
tag_11515_st	GCGGGTAATCCGTCAGACTA	1478.0;1415.0;1414.0;1418.0;1370.0	YLR432W::chr00_4	uptag	1
tag_298_st	AGCAGGTGAAATCGTACTAC	185.0;159.0;161.0;208.0;120.0	YMR009W::chr13_2	uptag	1
tag_8979_st	AGAGAAAGGAATTTGCCCTC	2002.0;2009.0;1862.0;1966.0;1953.0	YGR021W::chr7_3	downtag	1
tag_15831_st	GCTCAGTCACAGTCATCTAG	83.0;73.0;80.0;109.0;73.0	unassigned	unassigned	0
tag_6527_st	AGGAAGTTAAGCGAACCGCC	86.0;71.0;100.0;73.0;82.0	YCL040W::chr3_1	uptag	1
tag_13642_st	TCCGACTAGACTGTCCGATA	70.0;70.0;63.0;76.0;79.0	unassigned	unassigned	0
tag_1537_st	ATCGAAGGAACGCTAAGTCC	2247.0;2196.0;2271.0;2147.0;2237.0	unassigned	unassigned	0
tag_5639_st	ATTAGCTGAACGCCTCGCAA	823.0;800.0;776.0;772.0;788.0	YNL133C::chr14_3	downtag	1
tag_16123_st	TCTCCTGCACATTCGTTGAG	73.0;106.0;86.0;87.0;70.0	unassigned	unassigned	0
tag_2617_st	GTATATTCAGAGCTATGCGC	89.0;103.0;93.0;102.0;97.0	YDL227C::ctrl_31	uptag	0
tag_16961_st	TCACTTCACTGCATTCGAG	4053.0;4121.0;4028.0;4163.0;4083.0	YJR094W-A::chr00_12	downtag	1
tag_3479_st	GTCCGTGCAGGAGTCTCTAT	1636.0;1562.0;1609.0;1588.0;1501.0	YCR051W::chr00_1	uptag	1
tag_8411_st	CATCATCCAAGATTAGGACC	2584.0;2527.0;2176.0;2582.0;2361.0	YGL003C::chr7_1	uptag	1
tag_16401_st	AGACTCTAAATTGTCCGAC	567.0;563.0;631.0;562.0;563.0	YOR057W::chr15_1	uptag	1
tag_8937_st	TTCTGGGCAGGTCCCGTTAA	833.0;822.0;765.0;807.0;780.0	YGL242C::chr7_3	downtag	1
tag_14225_st	TGCCTTAGACTTATTCCAGC	56.0;52.0;54.0;94.0;41.0	unassigned	unassigned	0
tag_5577_st	TTTAGCTCGTCGGAGGTCAT	478.0;368.0;403.0;464.0;445.0	YNL099C::chr00_16b	uptag	1
tag_10124_st	CGGACACGAGATACACGTCA	1180.0;1026.0;1060.0;1077.0;969.0	YLR312C::chr12_4	downtag	1
tag_5297_st	GGCTCGGCACCGTATCTTAT	954.0;959.0;840.0;936.0;883.0	YPL034W::chr00_17b	downtag	1
tag_12146_st	GGTGTGGGACTACCTTCACT	1585.0;1722.0;1610.0;1755.0;1636.0	YML121W::chr00_9	downtag	1
tag_10228_st	CGTCTACTACAGCACTGGAG	155.0;141.0;162.0;178.0;165.0	YLR416C::chr12_5	uptag	1
tag_4415_st	TCGACAGAGTGAGGCATCTA	80.0;78.0;71.0;91.0;93.0	YOR135C::chr15_2	uptag	1
tag_9361_st	ATGAGAACGGCAGATACCGC	1278.0;1248.0;1116.0;1207.0;1240.0	YGR211W::chr7_5	downtag	1
tag_14905_st	TTCTTTCGAGTATCGGCGCA	58.0;76.0;64.0;88.0;95.0	unassigned	unassigned	0
tag_4917_st	TCTGTTTGACTCCCGCGTAG	1515.0;1547.0;1447.0;1596.0;1572.0	YJR127C::chr10_4	downtag	1
tag_6826_st	GGGCTAATGGTGTTTACTAC	663.0;629.0;542.0;565.0;554.0	YDL049C::chr4_1	downtag	1
tag_9848_st	CCGTAGCTCCAAGGCATGTA	625.0;637.0;708.0;686.0;647.0	YKR065C::chr11_3	uptag	1
tag_14381_st	TGGGTTTGAGCATTCTGCCA	52.0;37.0;97.0;43.0;74.0	unassigned	unassigned	0
tag_15754_st	GATTTCCCACACGTCTAGGG	93.0;85.0;119.0;138.0;70.0	unassigned	unassigned	0
tag_9248_st	AGTGATCGAACAGTTGCGAA	1193.0;1211.0;1262.0;1344.0;1203.0	YGR194C::chr7_5	uptag	1
tag_10982_st	GAGAGTAAGTTGACCTACCC	1435.0;1479.0;1415.0;1450.0;1490.0	unassigned	unassigned	0
tag_2548_st	CATACTATAAGCACGGGTAC	2737.0;2602.0;2312.0;2662.0;2547.0	YLR025W::chr12_1	uptag	1
tag_14845_st	TTCGCCTTACTGGCTGGCAT	72.0;59.0;56.0;64.0;55.0	unassigned	unassigned	0
tag_459_st	GGTTATGACGCACTGGACTA	2968.0;2912.0;2821.0;3030.0;2713.0	YAL044C::chr1_1	uptag	1
tag_6690_st	CGATTTCTAAGGATCTGGAC	1686.0;1712.0;1657.0;1753.0;1682.0	unassigned	unassigned	0
tag_1892_st	CGACTGTCACCACGGTTAGT	512.0;517.0;465.0;508.0;488.0	unassigned	unassigned	0
tag_2635_st	ACACCCGCAAAGACGTAGGT	3826.0;3819.0;3662.0;3763.0;3757.0	YLR016C::chr12_1	downtag	1
tag_6978_st	TGTAGTATATGGCAGGTTCC	392.0;337.0;333.0;348.0;340.0	YDL105W::chr4_2	downtag	1
tag_11655_st	GCTGTACGATGGACTCAGAC	1896.0;1704.0;1747.0;1768.0;1712.0	YNR052C::chr00_15	downtag	1
tag_15582_st	CGTTGAATAATTTGACGCCC	85.0;120.0;97.0;90.0;109.0	unassigned	unassigned	0
tag_5580_st	ACCGGGTGAAAGCTGATACA	104.0;93.0;68.0;132.0;104.0	unassigned	unassigned	0
tag_2207_st	GAGACTCACCGCACGTATGA	3565.0;3470.0;3480.0;3641.0;3499.0	YIL038C::chr9_1	downtag	1
tag_7519_st	TTTATCCGAGATTCGCTAGG	3503.0;3537.0;3465.0;3574.0;3419.0	YDR216W::chr4_5	uptag	1
tag_16974_st	ACTGCTTTACCTGCAAGAC	135.0;64.0;95.0;46.0;59.0	YCL007C::chr3_1	uptag	1
tag_1784_st	ATCGTGAGACACAGAGACGT	109.0;125.0;77.0;93.0;79.0	YJL129C::chr10_1	uptag	0
tag_6718_st	CTACATATAATTCGAGGGCC	722.0;760.0;738.0;784.0;724.0	YDL038C::chr4_1	uptag	1
tag_8455_st	CTTTAGTAATGCAGATGCCC	1360.0;1156.0;1219.0;1280.0;1269.0	YGL047W::chr7_1	uptag	1
tag_14117_st	TGATAGTGAGGGCTCCATCC	57.0;76.0;56.0;55.0;54.0	unassigned	unassigned	0
tag_13922_st	TCTCTTCAGGAGGCGCTCAT	54.0;46.0;68.0;49.0;58.0	unassigned	unassigned	0
tag_8486_st	GCTATTGGAATGTGAGTCCC	2520.0;2627.0;2442.0;2403.0;2580.0	YGL079W::chr7_1	uptag	1
tag_6449_st	AATCATACAAAGTGTGCCGC	1034.0;1079.0;1063.0;1061.0;1055.0	YBR229C::chr2_4	downtag	1
tag_12884_st	TACAGGACGGGATCGACCAA	64.0;48.0;54.0;53.0;97.0	unassigned	unassigned	0
tag_12219_st	GTAATGCGGGCACAGTTCCA	226.0;299.0;282.0;249.0;287.0	YLL007C::chr00_10	downtag	1
tag_11201_st	GCAAGCTACTTACCTAGTCA	536.0;477.0;461.0;501.0;474.0	YNL009W::chr14_4	downtag	1
tag_1806_st	GTAGACTGAGCGATAGACTA	2910.0;3037.0;2939.0;2910.0;2950.0	YJL203W::chr10_1	downtag	1
tag_5025_st	AGAGCGGAACAGAGCCACTT	442.0;330.0;459.0;508.0;396.0	YLR102C::chr12_2	uptag	1
tag_3586_st	GGCACGCTACGCACTTGTAT	3082.0;3024.0;3045.0;3001.0;3059.0	YCR065W::chr00_1	downtag	1
tag_5764_st	CGCTCAAGCCGCTGATAGAA	85.0;102.0;85.0;93.0;80.0	YBL042C::chr2_1	uptag	1
tag_5549_st	TGTGCTGACTTAGGTCGAAT	1551.0;1471.0;1494.0;1453.0;1507.0	YNL127W::chr14_3	uptag	1
tag_11007_st	GAGCGGTCAATAAACCAGTT	1113.0;1167.0;1284.0;976.0;948.0	YFL007W::chr00_17a	downtag	1
tag_3174_st	TATGTCTGACGTGATAGTCC	101.0;109.0;99.0;141.0;114.0	YOR046C::chr15_1	downtag	1
tag_15236_st	ACGTGTATAAACAGCCATCC	103.0;119.0;78.0;103.0;106.0	unassigned	unassigned	0
tag_4227_st	CTTCTAGTACACCTATCGAG	1315.0;1293.0;1262.0;1326.0;1308.0	YIL140W::chr9_2	uptag	1
tag_7825_st	TGTATGGCATCTCAGGCGCT	603.0;554.0;617.0;619.0;645.0	YDR330W::chr4_6	downtag	1
tag_11685_st	GCTTCTGGACAGTCGCAGTT	557.0;565.0;542.0;567.0;536.0	unassigned	unassigned	0
tag_6049_st	GGTCGATAATGTGATGTCCA	1838.0;1861.0;1721.0;1827.0;1792.0	YBR024W::chr2_2	downtag	1
tag_8627_st	AGCATCATAACCCAAGCTGG	283.0;336.0;342.0;402.0;394.0	YGL124C::chr7_2	uptag	1
tag_12459_st	GTGAGCAGATTCAGCCAGAC	142.0;159.0;122.0;149.0;186.0	YHR132W-A::chr00_17b	uptag	1
tag_3623_st	CCGAACTCGTCATAAGAACG	3232.0;3363.0;3077.0;3317.0;3201.0	YPL173W::chr16_2	uptag	1
tag_7082_st	AATACAAACCGCACCGTGGG	254.0;261.0;234.0;245.0;245.0	YDL208W::chr4_3	uptag	1
tag_3730_st	ACTTCGTTAAATCCGTACCG	1534.0;1498.0;1488.0;1506.0;1506.0	YPL162C::chr16_2	downtag	1
tag_7311_st	CTAGCTCAATTCAAGTGCCG	2396.0;2346.0;2258.0;2267.0;2259.0	YDR104C::chr4_4	uptag	1
tag_15817_st	GCGGGATCACGACGTTTACA	84.0;84.0;80.0;48.0;98.0	unassigned	unassigned	0
tag_16247_st	TTGGCGTCAGCGTCTAGTAT	68.0;103.0;76.0;82.0;72.0	unassigned	unassigned	0
tag_3998_st	GGCTACGGACGCTCAGTTAA	118.0;136.0;130.0;147.0;117.0	YJL024C::chr00_13	uptag	1
tag_3639_st	CTGTGGTCAATATCTCTACG	179.0;162.0;147.0;135.0;163.0	YPL157W::chr16_2	uptag	1
tag_8437_st	CGGGCTGAAGGTTCCATAAC	2053.0;2071.0;1947.0;2149.0;1925.0	YGL029W::chr7_1	uptag	1
tag_14446_st	TGTATTATAGTCATGGCGCG	55.0;86.0;60.0;65.0;94.0	unassigned	unassigned	0
tag_3466_st	CGTTCCATACACTCGATTAG	1537.0;1525.0;1412.0;1584.0;1459.0	YCR033W::chr00_16a	uptag	1
tag_2117_st	GTTACCTGCGCGACGAGATT	197.0;155.0;190.0;191.0;171.0	YIL044C::chr9_1	uptag	1
tag_2607_st	CGTCTACCACCGTGAGGTTA	1999.0;1922.0;1901.0;2020.0;1905.0	YLL055W::chr12_1	downtag	1
tag_12533_st	GTGTACCTATTATGAGCGAC	620.0;714.0;646.0;589.0;630.0	unassigned	unassigned	0
tag_11620_st	GCTCTGCTACAGTCCTGGTA	670.0;646.0;602.0;596.0;616.0	YLR440C::chr00_4	downtag	1
tag_14056_st	TGACTACGGGCCGCATGTTT	55.0;75.0;58.0;50.0;96.0	unassigned	unassigned	0
tag_9105_st	AACGGAACAAGACCCGCTGT	3173.0;3161.0;3186.0;3145.0;3125.0	YGR051C::chr7_4	downtag	1
tag_10200_st	CGTACCTAATATGAATCGGG	2568.0;2473.0;2592.0;2560.0;2532.0	unassigned	unassigned	0
tag_11195_st	GCAACGACTTGTACGGAAAT	77.0;93.0;80.0;58.0;92.0	YNL003C::chr14_4	downtag	1
tag_400_st	GTGACTACCGGCTATGAGAT	102.0;86.0;99.0;80.0;72.0	unassigned	unassigned	0
tag_4905_st	TCGTGTCCACCTTCTGGTAG	1428.0;1396.0;1415.0;1368.0;1429.0	YJR115W::chr10_4	downtag	1
tag_3717_st	TCATAGGTAGAGTGATGCTC	628.0;559.0;513.0;662.0;613.0	YPL175W::chr16_2	downtag	1
tag_11207_st	GCAATATACTTACCGACCGG	163.0;110.0;146.0;91.0;79.0	YNL015W::chr14_4	downtag	0
tag_7189_st	ATTAAACACATTCACCGGCG	2294.0;2238.0;2291.0;2361.0;2412.0	YDL219W::chr4_3	downtag	1
tag_4834_st	TAAATATCGTATAGGCGGCG	2910.0;2855.0;2790.0;2667.0;2865.0	YJR140C::chr00_12	uptag	1
tag_14777_st	TTCAGTCCATTCGATCTCAG	46.0;97.0;37.0;56.0;57.0	unassigned	unassigned	0
tag_15320_st	ATCCACACAACTTACAGGGT	149.0;90.0;89.0;96.0;103.0	unassigned	unassigned	0
tag_15174_st	TTTGGACTTGCTCAGTGCCA	84.0;91.0;82.0;127.0;112.0	unassigned	unassigned	0
tag_7088_st	AATGCGCCACAAAGCGAGTG	73.0;78.0;49.0;64.0;59.0	YDL214C::chr4_3	uptag	1
tag_4105_st	CTCGGCGGAATAGCGTACAA	1374.0;1410.0;1181.0;1315.0;1322.0	YJL013C::chr00_13	downtag	1
tag_14848_st	TTCGCGGTACTGTGCGTCAT	58.0;62.0;71.0;62.0;84.0	unassigned	unassigned	0
tag_16162_st	TGCTAATCCGTTCCAGCGAT	80.0;54.0;49.0;74.0;66.0	unassigned	unassigned	0
tag_11508_st	GCGGATACCGATGGCCTATT	1897.0;1858.0;1741.0;1783.0;1784.0	unassigned	unassigned	0
tag_12652_st	GTTGCCCGACAGTTTCGAGT	73.0;139.0;111.0;92.0;78.0	unassigned	unassigned	0
tag_12375_st	GTCCGTGTAATTGAAACGTC	2566.0;2550.0;2424.0;2491.0;2398.0	YJL151C::chr00_14	uptag	1
tag_15034_st	TTGTGGAGCTTGAGTTCCCA	479.0;515.0;419.0;540.0;441.0	unassigned	unassigned	0
tag_173_st	AGATTGTAACAGGCAGACCG	313.0;313.0;297.0;335.0;316.0	YML108W::chr00_9	uptag	1
tag_3840_st	ACCATAAGAACACGGTCGCG	527.0;547.0;576.0;572.0;639.0	YNL204C::chr14_2	uptag	1
tag_4299_st	TACGCTGAGTCATCCGAATA	2694.0;2675.0;2708.0;2722.0;2631.0	YIL116W::chr9_2	downtag	1
tag_4683_st	CTCCAGTCAAGTGCTTCGAG	1700.0;1410.0;1367.0;1566.0;1588.0	YOR211C::chr15_3	downtag	1
tag_6512_st	AGATGAACCAAGGATCGGTC	124.0;93.0;91.0;152.0;103.0	YCL025C::chr3_1	uptag	1
tag_15447_st	CCAGACCCAATAATATGGCT	49.0;49.0;44.0;62.0;55.0	unassigned	unassigned	0
tag_5758_st	CGCCTCAAGCTACTGGAAGA	990.0;741.0;752.0;898.0;802.0	YBL036C::chr2_1	uptag	1
tag_4441_st	CTCTATGTAAGTCGCATTCC	730.0;747.0;698.0;723.0;680.0	YOR161C::chr15_2	uptag	1
tag_11884_st	GGCATGAGAGAGTATTCCAT	2513.0;2511.0;2417.0;2435.0;2535.0	YER168C::chr00_5	downtag	1
tag_14491_st	TGTGACAGGTGTAGCCCTAA	59.0;56.0;57.0;75.0;58.0	unassigned	unassigned	0
tag_3824_st	GTCGCACAGTCGGCTAGATT	96.0;90.0;71.0;105.0;96.0	YDL227C::ctrl_36	uptag	0
tag_1789_st	CGACGTGCAACTTGGTATAA	116.0;96.0;147.0;128.0;78.0	YDL227C::ctrl_22	uptag	0
tag_656_st	CACGGTATAGACACCACGTA	1264.0;1269.0;1289.0;1203.0;1239.0	YER039C::chr5_3	downtag	1
tag_3943_st	GTCGCTTTACCGTCATACGA	1874.0;1831.0;1799.0;1811.0;1813.0	YNL197C::chr14_2	downtag	1
tag_13044_st	TACTTTACGGCCTGAGCAAT	72.0;62.0;65.0;95.0;135.0	unassigned	unassigned	0
tag_10785_st	GAATCAATCTTACGTCCAGC	107.0;98.0;88.0;98.0;71.0	YPR178W::chr16_5	uptag	1
tag_7974_st	CTCCAATGAGCCAGAATCGA	206.0;198.0;225.0;252.0;196.0	YLR177W::chr12_3	downtag	1
tag_3186_st	ACTGATGTAAATCCACACCG	719.0;545.0;626.0;610.0;543.0	YOR058C::chr15_1	downtag	1
tag_13130_st	TAGCTTACATTGTGCAGGCA	118.0;91.0;59.0;66.0;118.0	unassigned	unassigned	0
tag_4621_st	CCTCTAGGACACAATCTTAG	1708.0;1772.0;1665.0;1756.0;1608.0	YOR245C::chr15_3	uptag	1
tag_8517_st	TATAGATTATCAGGCCAGCC	192.0;179.0;190.0;196.0;168.0	YGL013C::chr7_1	downtag	1
tag_14324_st	TGGATCACGGAGCTGTCCTA	60.0;75.0;49.0;49.0;64.0	unassigned	unassigned	0
tag_6622_st	CAACTTGTAAGAATCCGACC	1708.0;1641.0;1678.0;1722.0;1672.0	YCL039W::chr3_1	downtag	1
tag_4034_st	CCGCACAGAAGTGGACAGTA	348.0;414.0;412.0;404.0;388.0	YJR012C::chr00_13	uptag	1
tag_5716_st	CCGTGCCCAAGCTAGTGATA	94.0;99.0;98.0;112.0;82.0	unassigned	unassigned	0
tag_2359_st	CACACGAGAAGAGCGACGTT	283.0;293.0;235.0;251.0;264.0	YER013W::chr5_2	uptag	1
tag_1297_st	GACGACTAATTCCGATCACA	3704.0;3523.0;3587.0;3487.0;3565.0	YPL191C::chr16_1	downtag	1
tag_14150_st	TGCAATCCGGGCGAGTTCTA	288.0;244.0;288.0;249.0;266.0	unassigned	unassigned	0
tag_5677_st	CCAGTCCCACGAAGGTAGAA	620.0;602.0;595.0;588.0;556.0	YNL095C::chr00_16b	downtag	1
tag_3929_st	CTCGACCTAATACTATCTGG	2813.0;2915.0;2968.0;2831.0;2898.0	YNL211C::chr14_2	downtag	1
tag_5050_st	ATCCCACGAACGATGAATCT	1101.0;1091.0;1058.0;1102.0;1115.0	YLR031W::chr00_8	downtag	1
tag_9724_st	CCAGTATTACCACACAGTGA	586.0;589.0;504.0;472.0;475.0	YKL162C::chr11_2	downtag	1
tag_1035_st	CACGTTGTAACTATCTACCG	1840.0;1794.0;1780.0;1767.0;1596.0	YHL028W::chr8_1	downtag	1
tag_628_st	ACCTACGAACACTAAGTCGG	3029.0;2702.0;2563.0;2721.0;2949.0	YER098W::chr00_8	uptag	1
tag_16971_st	TTCTGCGTAGCGTGTGTATC	2301.0;2331.0;2290.0;2348.0;2390.0	YAL029C::chr1_1	uptag	1
tag_8487_st	GCTTGATTACATTTACGGCC	1432.0;1478.0;1462.0;1520.0;1553.0	YGL080W::chr7_1	uptag	1
tag_5655_st	CAGGGATGAAGAGTTCTACA	997.0;947.0;966.0;993.0;928.0	YNL117W::chr14_3	downtag	1
tag_8658_st	CCACCATTAAGGACATCAGG	1361.0;1226.0;1204.0;1185.0;1390.0	YGL155W::chr7_2	uptag	1
tag_7955_st	CGCCATCCAAGGGCTGTATA	3323.0;3309.0;2821.0;2935.0;3118.0	YLR150W::chr12_3	downtag	1
tag_15894_st	GGGCCTATACCTACGGCTAT	78.0;86.0;88.0;68.0;80.0	unassigned	unassigned	0
tag_14506_st	TGTGGACGGTTTGATCCTAA	78.0;93.0;74.0;102.0;97.0	unassigned	unassigned	0
tag_14419_st	TGTAATGCCTGCCAGCCGTA	103.0;67.0;96.0;75.0;72.0	unassigned	unassigned	0
tag_7417_st	TACAGACCATTGTGGAGAAG	5163.0;4887.0;4801.0;5031.0;4875.0	YDR115W::chr4_4	downtag	1
tag_7668_st	GGATCAGGACCCGCGTATTT	296.0;268.0;309.0;293.0;282.0	YDR269C::chr4_6	uptag	1
tag_37_st	ATTGATCCACACACAGTACG	87.0;106.0;86.0;94.0;103.0	unassigned	unassigned	0
tag_12208_st	GTAAGGGTCGTGATACTCCA	113.0;73.0;88.0;87.0;88.0	unassigned	unassigned	0
tag_5298_st	GGCTGCGACCCTGTCTATAT	154.0;142.0;134.0;137.0;150.0	YPL035C::chr16_3	downtag	1
tag_6191_st	TATGTGCTACTATCCTGCCA	570.0;506.0;573.0;576.0;530.0	YBR163W::chr2_3	uptag	1
tag_12981_st	TACGGATAGTACCTCCTCAT	43.0;56.0;57.0;50.0;61.0	unassigned	unassigned	0
tag_13848_st	TCTAATGCCTGACACGAAAC	83.0;110.0;73.0;83.0;70.0	unassigned	unassigned	0
tag_4215_st	CGCTCAACGCGGTTTACAGT	108.0;81.0;91.0;90.0;80.0	YIL128W::chr9_2	uptag	1
tag_13432_st	TCACCCTTCCTAGATATTGG	50.0;68.0;46.0;72.0;84.0	unassigned	unassigned	0
tag_2034_st	AGGTCCGTAACAGTAGCACA	2379.0;2209.0;2204.0;2329.0;2457.0	YJL069C::chr10_2	downtag	1
tag_12433_st	GTCTGCTAGAGCCGACGTTA	386.0;415.0;365.0;355.0;370.0	unassigned	unassigned	0
tag_7982_st	CTCTGTTTAATGGCGCAGCA	2252.0;2246.0;2305.0;2121.0;2194.0	unassigned	unassigned	0
tag_8737_st	TTTCGTATATGCCTCCCAAG	3972.0;3755.0;3638.0;3802.0;3946.0	YGL138C::chr7_2	downtag	1
tag_8469_st	GATTAGGGAATGGCCTCTAC	1788.0;1779.0;1724.0;1748.0;1696.0	YGL062W::chr7_1	uptag	1
tag_11223_st	GCACACAGGCACGGACTTAT	688.0;712.0;476.0;751.0;581.0	YNL034W::chr14_4	downtag	1
tag_2866_st	GAGGTATTACGACTACGTCC	78.0;99.0;102.0;89.0;85.0	YOL015W::chr15_5	uptag	1
tag_16082_st	TCCAAGCCGCGCAGATGTTA	93.0;90.0;55.0;64.0;84.0	unassigned	unassigned	0
tag_12410_st	GTCGTGTTACGCCAGGACTT	465.0;373.0;371.0;367.0;442.0	YJL161W::chr00_14	downtag	1
tag_7567_st	CAAGTGAACTGAAGGACCCT	4738.0;4763.0;4671.0;4703.0;4655.0	YDR169C::chr4_5	downtag	1
tag_2973_st	GTTGCTGTACGTCTGACCGT	2079.0;2116.0;2103.0;2065.0;2105.0	YOL026C::chr15_5	downtag	1
tag_197_st	CTGAATCCAATGTACGTGAC	2187.0;2447.0;2391.0;2284.0;2496.0	YML087C::chr13_1b	uptag	1
tag_6043_st	GGGCTACCGCATCCAGTATA	986.0;696.0;887.0;906.0;943.0	YBR018C::chr2_2	downtag	1
tag_1633_st	ATCGCGTTAAGAGTGAAGAC	6598.0;6734.0;6568.0;6774.0;6759.0	YMR275C::chr13_5	downtag	1
tag_9372_st	ATGCTTGGACAACAAATCCC	994.0;932.0;863.0;923.0;877.0	YKL004W::chr11_1	uptag	1
tag_7985_st	CTGCTTGGACCAGCCAGTTA	120.0;119.0;129.0;144.0;159.0	YLR188W::chr12_3	downtag	1
tag_2953_st	CGCAATAAGTCTAGCTCACT	3598.0;3507.0;3376.0;3427.0;3459.0	YOL006C::chr15_5	downtag	1
tag_32_st	AGTTCCCTAACATTTCAGCG	99.0;109.0;94.0;82.0;68.0	unassigned	unassigned	0
tag_15547_st	CGCTTTGTACCAGGCCATAG	104.0;93.0;107.0;87.0;104.0	unassigned	unassigned	0
tag_8668_st	CCTTGTTAATCCAGCACATG	375.0;305.0;340.0;428.0;307.0	YGL165C::chr7_2	uptag	1
tag_13139_st	TAGGAGTCAGAGGTCTCATC	104.0;69.0;51.0;66.0;49.0	unassigned	unassigned	0
tag_9140_st	ACGTAACCAACACTTCAGGG	83.0;80.0;107.0;101.0;77.0	YGR086C::chr00_14	downtag	1
tag_5014_st	ACGGCAGAACAACCGGAGTT	1868.0;1636.0;1871.0;1931.0;1905.0	YLR091W::chr12_2	uptag	1
tag_3159_st	GAGTGTAGACGACCTAGATA	3018.0;3193.0;3143.0;2860.0;3054.0	YOR031W::chr15_1	downtag	1
tag_14624_st	TTACCGAGGGCGATAGTATA	60.0;49.0;68.0;66.0;64.0	unassigned	unassigned	0
tag_11937_st	GGCTATCACGCGAGCACTTA	1112.0;827.0;854.0;988.0;935.0	YMR083W::chr00_6	uptag	1
tag_9287_st	ATAACCCAGTGACAACGCTG	1772.0;1810.0;1753.0;1773.0;1888.0	YGR137W::chr7_5	downtag	1
tag_8223_st	TGGGACTGCGTCGCCTTAAA	2783.0;2715.0;2662.0;2655.0;2630.0	YDR443C::chr4_8	uptag	1
tag_15189_st	TTTGTTTAGGCGGCAGCTCC	59.0;91.0;77.0;65.0;80.0	unassigned	unassigned	0
tag_8774_st	GCGCCAGAATGCCTCATAAT	156.0;179.0;185.0;166.0;178.0	YGL175C::chr7_2	downtag	1
tag_14970_st	TTGCTGAGAGTCATGGCTAT	102.0;118.0;160.0;82.0;111.0	unassigned	unassigned	0
tag_15815_st	GCGGCACACCGGCATTATAT	59.0;83.0;76.0;74.0;85.0	unassigned	unassigned	0
tag_14541_st	TGTTCAGTCAGCTTCCCTGG	79.0;70.0;101.0;78.0;81.0	unassigned	unassigned	0
tag_11931_st	GGCTACGCATCATGGGATCT	1408.0;1407.0;1398.0;1460.0;1327.0	YMR077C::chr00_6	uptag	1
tag_5968_st	GCGGGAGGACTCATCACTAA	252.0;187.0;233.0;221.0;237.0	YBR039W::chr2_2	uptag	1
tag_11089_st	GATAGACCAGTAGCGATCAG	1237.0;1296.0;944.0;1280.0;1359.0	YFR025C::chr00_15	downtag	1
tag_5578_st	TTTCTAGCGTGCGCGATCCT	142.0;129.0;143.0;118.0;138.0	YNL098C::chr14_3	uptag	1
tag_14040_st	TGACCTGTGTAGATCGAAGA	103.0;60.0;53.0;67.0;87.0	unassigned	unassigned	0
tag_639_st	AACCTGGCAAACCGTAGACG	3067.0;2920.0;2932.0;2973.0;3063.0	YER023W::chr5_3	downtag	1
tag_1710_st	TAGGTCGTAGAGCCCATGAC	1926.0;1698.0;1564.0;1797.0;1733.0	YJL203W::chr10_1	uptag	1
tag_13145_st	TAGGCAGTACGGCTAGTCAA	97.0;79.0;66.0;59.0;79.0	unassigned	unassigned	0
tag_13560_st	TCATGGAGCCCAGAGCCTTA	60.0;85.0;86.0;52.0;50.0	unassigned	unassigned	0
tag_15603_st	CTATTCACACGACCGAGAGA	75.0;130.0;78.0;108.0;108.0	unassigned	unassigned	0
tag_13648_st	TCCGCATAATTGTGAAGGAG	78.0;56.0;74.0;49.0;74.0	unassigned	unassigned	0
tag_7520_st	TTTCACTGGTTCGTCCCGAG	125.0;110.0;111.0;153.0;121.0	YDR217C::chr4_5	uptag	1
tag_15477_st	CCGCCACAATCTGATAGAGA	149.0;104.0;94.0;82.0;138.0	unassigned	unassigned	0
tag_10344_st	CTAGAAAGGACATTGACCCG	2642.0;2638.0;2465.0;2696.0;2688.0	YDL133C-A::chr00_14	uptag	1
tag_16417_st	CCGTTAGTAATACACATCC	2044.0;2019.0;1875.0;2050.0;1790.0	YML098W::chr00_9	uptag	1
tag_13725_st	TCGACTTACTGGTAGCTCGC	99.0;116.0;84.0;128.0;92.0	unassigned	unassigned	0
tag_9913_st	CCTCTCCGAAGAAAGACATG	3088.0;2998.0;2865.0;2947.0;3082.0	YKR034W::chr00_14	downtag	1
tag_7482_st	TGGTTTCCAGATACTTGACG	195.0;195.0;219.0;227.0;211.0	YDR179W-A::chr4_5	uptag	1
tag_2048_st	CGTATTCGACCTCTACATAG	1705.0;1679.0;1527.0;1663.0;1646.0	YJL055W::chr10_2	downtag	1
tag_3904_st	ACTTTACAACAGCCCGAGAG	85.0;83.0;98.0;88.0;107.0	YNL236W::chr14_2	downtag	1
tag_5611_st	AGTTGTTGAACCTACGGGAA	750.0;780.0;712.0;726.0;709.0	YNL065W::chr00_16b	uptag	1
tag_12961_st	TACGATGGGCACGCTGTATC	85.0;65.0;66.0;66.0;79.0	unassigned	unassigned	0
tag_14502_st	TGTGCGACTGGGTTACTTCC	58.0;83.0;86.0;52.0;75.0	unassigned	unassigned	0
tag_9758_st	CCCACAATCCGATAGAAGGG	2345.0;2113.0;2396.0;2402.0;2172.0	YKL196C::chr11_3	uptag	1
tag_12970_st	TACGCCTCCACTTGGTAGGA	56.0;57.0;66.0;78.0;63.0	unassigned	unassigned	0
tag_3312_st	CGTGTTGAAGGTATCGTACT	1677.0;1585.0;1728.0;1797.0;1719.0	YHR132C::chr8_2	uptag	1
tag_7801_st	TGCGTCGCCAGCCTTTGTAT	355.0;360.0;311.0;373.0;371.0	YDR306C::chr4_6	downtag	1
tag_3877_st	GATGCGTACCCGCCAGTATA	124.0;100.0;122.0;126.0;136.0	YNL167C::chr14_2	uptag	1
tag_5807_st	CTACTTGCACGGAAGCTAAA	1302.0;1378.0;1253.0;1306.0;1335.0	YBL085W::chr2_1	uptag	1
tag_9869_st	CCTAAACAGAAGTATCGCTC	577.0;609.0;589.0;571.0;611.0	unassigned	unassigned	0
tag_10531_st	CTGGTTAGACATGACGCACC	1034.0;1000.0;982.0;1006.0;969.0	YPR016C::chr16_4	uptag	1
tag_1011_st	TAGAGTGTAGGAGTTCTTCC	1205.0;1209.0;1088.0;1135.0;1102.0	YHR044C::chr8_1	uptag	1
tag_15259_st	AGCATAAGAACTAGCGGTCC	95.0;74.0;123.0;90.0;83.0	unassigned	unassigned	0
tag_13650_st	TCCGGCTGACCTGGTACATT	56.0;48.0;60.0;50.0;66.0	unassigned	unassigned	0
tag_15914_st	GGTCGGAGAGCATTCCACTA	83.0;78.0;79.0;89.0;67.0	unassigned	unassigned	0
tag_5907_st	GAGTGTGCAATCGCTGTCAA	6414.0;6262.0;6093.0;6271.0;6167.0	YBL089W::chr2_1	downtag	1
tag_7611_st	CTGTTCCAAGGTTGTGACAT	4704.0;4639.0;4533.0;4580.0;4364.0	YDR212W::chr4_5	downtag	1
tag_12032_st	GGGTATATCAGCGGATTCCA	2590.0;2751.0;2457.0;2642.0;2466.0	YMR082C::chr00_6	downtag	1
tag_15167_st	TTTGCGACATTGTGTGCGAC	74.0;83.0;96.0;118.0;81.0	unassigned	unassigned	0
tag_9834_st	CCGGAAGAGGTGCATACATA	182.0;131.0;163.0;194.0;173.0	YKR051W::chr11_3	uptag	1
tag_16686_st	GCGCGTATATTACTGACGAA	1663.0;1660.0;1636.0;1687.0;1612.0	YNR006W::chr14_4	downtag	1
tag_15066_st	TTTACTCGGTTAGAGGGTCA	66.0;128.0;48.0;62.0;97.0	unassigned	unassigned	0
tag_4604_st	CCGACCTGACAATCATGTAG	1014.0;976.0;949.0;1014.0;973.0	YOR228C::chr15_3	uptag	1
tag_13656_st	TCCGTCATACTCCTTGGTAA	41.0;90.0;82.0;57.0;49.0	unassigned	unassigned	0
tag_16982_st	ATCGTTCGACATCTAGACG	185.0;165.0;187.0;155.0;156.0	YJL176C::chr10_1	downtag	1
tag_790_st	CCTCTCAAGCGTCGAGTAGA	2566.0;2493.0;2398.0;2373.0;2419.0	YMR200W::chr13_4	uptag	1
tag_15937_st	GTAGGTCTAGCGACGTTTCC	86.0;128.0;95.0;83.0;92.0	unassigned	unassigned	0
tag_13625_st	TCCCATAGATAGCTCGCTGG	128.0;118.0;207.0;131.0;145.0	unassigned	unassigned	0
tag_13414_st	TCAATGGTTGCGACGCTGTC	68.0;62.0;72.0;54.0;66.0	unassigned	unassigned	0
tag_4342_st	CTTGCGTCAATAGTCTGAGA	3924.0;3873.0;3741.0;3916.0;3873.0	YIL159W::chr9_2	downtag	1
tag_2437_st	ATGAACATACTATACCGCGC	79.0;79.0;85.0;72.0;86.0	unassigned	unassigned	0
tag_1286_st	CTCACTCGAAGTTACGGTAC	4639.0;4638.0;4644.0;4707.0;4633.0	YPL202C::chr16_1	downtag	1
tag_1367_st	GTGGTTGGACCTCGTACCTA	1930.0;1951.0;1745.0;1910.0;1934.0	YNL273W::chr14_1	uptag	1
tag_15272_st	AGGATAGGAACCGCAAGCCT	126.0;98.0;83.0;86.0;105.0	unassigned	unassigned	0
tag_2849_st	ATGCTCCAACGATACATACG	103.0;85.0;90.0;83.0;75.0	unassigned	unassigned	0
tag_574_st	ACCTAATAACACTCACGGGT	117.0;99.0;90.0;133.0;137.0	YER051W::chr5_3	uptag	1
tag_9026_st	TAAAGATTATTGAGGCCGCC	1031.0;1157.0;1108.0;1106.0;1051.0	YGR068C::chr7_4	uptag	1
tag_980_st	CGGTCAGTAAGGTGCATATA	247.0;295.0;262.0;300.0;254.0	YHR013C::chr8_1	uptag	1
tag_6228_st	TCGAAGTCCCGTGAGCCTTA	966.0;870.0;876.0;942.0;918.0	YBR105C::chr2_3	downtag	1
tag_803_st	CTGCATAAGGGCGGTACTAC	2684.0;2555.0;2398.0;2531.0;2401.0	YMR213W::chr13_4	uptag	1
tag_14226_st	TGCCTTCCACTGGCGTAGTA	120.0;101.0;129.0;98.0;135.0	unassigned	unassigned	0
tag_3028_st	TGCGTCGTACTCTTTAGCAG	2041.0;2159.0;2044.0;2039.0;2076.0	YOL081W::chr15_5	downtag	1
tag_15829_st	GCTAGGGCAATGTGTTATAC	145.0;92.0;74.0;117.0;108.0	unassigned	unassigned	0
tag_5699_st	CCGACTTGACCACAATGTTA	300.0;278.0;237.0;323.0;243.0	unassigned	unassigned	0
tag_16091_st	TCCGCCGCACTGGGATTTAA	80.0;91.0;93.0;82.0;88.0	unassigned	unassigned	0
tag_9532_st	CACGTCGCACCAAGGATAAG	3880.0;3910.0;4147.0;4083.0;4007.0	YKL067W::chr11_1	downtag	1
tag_1234_st	CTGTATGAAGGTGCTGTACT	71.0;102.0;112.0;124.0;91.0	YPL254W::chr16_1	downtag	1
tag_15180_st	TTTGTACTCTGGGCGAACTG	69.0;57.0;74.0;86.0;87.0	unassigned	unassigned	0
tag_5022_st	AGACACGCAAGAAGCTGGCT	269.0;267.0;266.0;282.0;245.0	YLR099C::chr12_2	uptag	1
tag_9249_st	AGTGCAACCAGTGTGAACCA	391.0;378.0;405.0;411.0;416.0	YGR195W::chr7_5	uptag	1
tag_10751_st	GAAGGACACCATCGCAGAGT	160.0;134.0;141.0;146.0;142.0	YPR144C::chr16_5	uptag	1
tag_11630_st	GCTGACCCACGTACTGGATA	1746.0;1685.0;1657.0;1650.0;1754.0	YLR450W::chr00_4	downtag	1
tag_14930_st	TTGATAGCCTCTCCAACGGT	69.0;54.0;49.0;51.0;93.0	unassigned	unassigned	0
tag_9329_st	ATCCTTCGACATCGCAAGAA	820.0;784.0;833.0;823.0;758.0	YGR179C::chr7_5	downtag	1
tag_4780_st	GCTGAGCTACATATTTCGAG	557.0;560.0;535.0;530.0;588.0	unassigned	unassigned	0
tag_15063_st	TTTACGGTTGGCGCAGATCA	75.0;77.0;114.0;64.0;56.0	unassigned	unassigned	0
tag_12268_st	GTAGAGGACGTGACTTACTA	204.0;185.0;181.0;181.0;213.0	unassigned	unassigned	0
tag_4547_st	CACAACTCTGGACACGAAGG	3379.0;3277.0;3102.0;3285.0;3298.0	YOR171C::chr15_2	downtag	1
tag_14778_st	TTCAGTGACGTTGTAGGCAA	123.0;85.0;98.0;72.0;77.0	unassigned	unassigned	0
tag_1067_st	GTGCTGGTACTAGCTGCTCT	231.0;228.0;209.0;244.0;253.0	YOR008C-A::chr00_10	uptag	1
tag_1434_st	ACGCTCTTAAATATACCGCG	88.0;87.0;99.0;97.0;113.0	YNL302C::chr14_1	downtag	0
tag_5946_st	GCCGAGCCAATTCTCTAGTA	117.0;82.0;64.0;89.0;78.0	YBR017C::chr2_2	uptag	1
tag_7012_st	TTATCCGTAGCTCGGGCATC	876.0;798.0;825.0;804.0;884.0	YDL138W::chr4_2	downtag	1
tag_2865_st	GAGGTAGAATCGTCTCGACA	524.0;558.0;532.0;560.0;499.0	YOL014W::chr15_5	uptag	1
tag_8271_st	TTCTGTTGAGCTAGGTGCCA	596.0;493.0;537.0;592.0;544.0	YDR493W::chr00_17a	uptag	1
tag_2970_st	GTCACATACTTCACCGTAGG	3126.0;3082.0;2977.0;3017.0;3096.0	YOL023W::chr15_5	downtag	1
tag_757_st	TACTTAGGAGCCGAGACCAC	555.0;576.0;500.0;539.0;588.0	YMR170C::chr13_4	uptag	1
tag_3292_st	ACTGCTCTAAACTCTTCAGG	343.0;305.0;336.0;335.0;273.0	YHR112C::chr8_2	uptag	1
tag_14836_st	TTCGAGGATGCAGTCGCTTA	83.0;111.0;119.0;103.0;86.0	unassigned	unassigned	0
tag_10330_st	CTACCTGGAATGACATGGAA	3235.0;3321.0;3311.0;3223.0;3141.0	YCR091W::chr00_2	uptag	1
tag_6598_st	ATGTGGTTAAGCCTCAAGAC	3299.0;3262.0;3472.0;3525.0;3120.0	YCL014W::chr3_1	downtag	1
tag_11867_st	GGCAGACGACGTTGCATACA	2898.0;2806.0;2860.0;2751.0;2774.0	YER150W::chr00_5	downtag	1
tag_7019_st	TTCATCGGAGAGCTGGCTAC	287.0;343.0;256.0;337.0;260.0	unassigned	unassigned	0
tag_13996_st	TCTTTACTGCTCCCGAGGAT	38.0;60.0;103.0;45.0;75.0	unassigned	unassigned	0
tag_4459_st	TTAGCGTTAGCGCCTACACA	1205.0;1077.0;1216.0;1234.0;1167.0	YOR179C::chr15_2	uptag	1
tag_10153_st	CGGGAGGGAATCACACACTA	1110.0;945.0;1029.0;1055.0;1040.0	YLR340W::chr12_5	uptag	1
tag_2269_st	AGAGAGTAACATCACCCGCT	1202.0;1165.0;1196.0;1143.0;1052.0	YEL005C::chr5_2	uptag	1
tag_8446_st	CTGAGGAAGTTGCATGAAAC	59.0;93.0;78.0;65.0;73.0	YGL038C::chr7_1	uptag	1
tag_10698_st	GAAAGTCACATTACTCACCG	1339.0;1380.0;1367.0;1307.0;1268.0	YPR089W::chr16_4	downtag	1
tag_9129_st	ACCAGAACAGAAGGGCGCTT	1067.0;1088.0;1171.0;1036.0;1007.0	YGR075C::chr7_4	downtag	1
tag_15226_st	ACCTAGTAACAACGTACCGG	91.0;77.0;62.0;79.0;75.0	unassigned	unassigned	0
tag_4194_st	TGTTACAGCGTCGGATAGTA	271.0;195.0;256.0;295.0;250.0	YIL107C::chr9_2	uptag	1
tag_8235_st	TGTGCTGCCAGTCCATGCTA	162.0;174.0;213.0;220.0;161.0	YDR457W::chr4_8	uptag	1
tag_719_st	CACGTAGAACGCTTCGGAAC	1757.0;1803.0;1767.0;1758.0;1710.0	unassigned	unassigned	0
tag_10415_st	CTCCATAAGGTCTATTACGC	3745.0;3685.0;3579.0;3609.0;3491.0	YGR242W::chr00_2	uptag	1
tag_14968_st	TTGCTCGCATCCCTTGTAAG	255.0;197.0;195.0;164.0;182.0	unassigned	unassigned	0
tag_4816_st	GTCTTTCACTAGCCTCGATG	660.0;455.0;481.0;640.0;579.0	YJR122W::chr00_12	uptag	1
tag_13617_st	TCCATTGAGCGCAGCGGTAT	132.0;133.0;142.0;121.0;92.0	unassigned	unassigned	0
tag_16844_st	GCAAGGCGCACCATAGTTA	2984.0;2867.0;2761.0;2986.0;2795.0	YNL012W::chr14_4	downtag	1
tag_9566_st	CAGCCGACAAGCAGTGACAT	585.0;542.0;481.0;515.0;461.0	YKL100C::chr11_2	uptag	1
tag_4862_st	TAGTTATTACTTAGGCGGCG	2787.0;2576.0;2577.0;2612.0;2604.0	YJR072C::chr10_4	downtag	1
tag_14944_st	TTGCAGGTGGATGCTATCAT	52.0;78.0;44.0;46.0;58.0	unassigned	unassigned	0
tag_14718_st	TTATCCTGACTGACTTGCAC	68.0;57.0;85.0;51.0;52.0	unassigned	unassigned	0
tag_1828_st	AGGTAAGCAACGATACGTCC	1319.0;1328.0;1294.0;1332.0;1273.0	YJL182C::chr10_1	downtag	1
tag_11491_st	GCGCCAATCTTTGAGACCAA	921.0;837.0;943.0;1006.0;925.0	YKR095W::chr00_15	uptag	1
tag_904_st	AGCGACGTAAATGACCTACC	3915.0;4043.0;3851.0;3875.0;3824.0	YMR218C::chr13_4	downtag	1
tag_15114_st	TTTCATTCAGCTTGGCGCAG	143.0;133.0;148.0;148.0;133.0	unassigned	unassigned	0
tag_5181_st	CTGGCAGCAGACCGAGTAAT	461.0;454.0;476.0;499.0;462.0	YPL055C::chr16_3	uptag	1
tag_9512_st	CACCATACAAGGGTCACGAG	1048.0;1018.0;1043.0;1040.0;948.0	YKL047W::chr11_1	downtag	1
tag_5120_st	CCTGTCTAAGCCGCTAGGAT	1558.0;1659.0;1561.0;1560.0;1492.0	YLR101C::chr12_2	downtag	1
tag_4338_st	CTCGTTGTACCCGACATAGG	3227.0;3292.0;3226.0;3301.0;3088.0	YIL155C::chr9_2	downtag	1
tag_3045_st	CCACTTAACTCTCGATAGGA	3419.0;3493.0;3308.0;3415.0;3401.0	YOR013W::chr15_1	uptag	1
tag_7011_st	TTATAGGGTATGAGCTTCGC	2048.0;2067.0;2096.0;1989.0;1985.0	YDL137W::chr4_2	downtag	1
tag_10840_st	GACACAGTATCATATAGCGG	5659.0;5751.0;5450.0;5812.0;6050.0	YPR137W::chr16_5	downtag	1
tag_16941_st	GTCTTATACTGATACCTGC	1539.0;1610.0;1534.0;1493.0;1641.0	YPL147W::chr16_2	uptag	1
tag_9816_st	CCGCACTCACAATATGGAGA	2147.0;2153.0;2112.0;2110.0;2140.0	YKR033C::chr11_3	uptag	1
tag_9420_st	ATTGGGTTACAACTCAGTGG	3047.0;3025.0;2875.0;3353.0;3107.0	YKL051W::chr11_1	uptag	1
tag_9671_st	CCAAAGTGTTGCAGAATACC	1790.0;1738.0;1793.0;1740.0;1725.0	YKL109W::chr11_2	downtag	1
tag_3616_st	ATTCAGAGAACTGTAGAGCC	2603.0;2639.0;2536.0;2579.0;2529.0	YPL180W::chr16_2	uptag	1
tag_2220_st	GTTAGGCGACGGTCTCTCAA	467.0;421.0;446.0;481.0;464.0	YIL051C::chr9_1	downtag	1
tag_15393_st	CACGAATGAAGATGACGGCC	318.0;319.0;305.0;310.0;306.0	unassigned	unassigned	0
tag_14794_st	TTCCAGCTATCGGAGGAGTA	74.0;100.0;81.0;90.0;96.0	unassigned	unassigned	0
tag_14247_st	TGCGGTACTGGGTCCACATT	47.0;62.0;113.0;84.0;70.0	unassigned	unassigned	0
tag_2917_st	GCTGTTATACGGCTAGATAC	2187.0;2243.0;2187.0;2175.0;1986.0	YOL065C::chr15_5	uptag	1
tag_8052_st	GCGCGGGTAAGTTTCATTAA	557.0;600.0;558.0;547.0;543.0	YDR368W::chr4_7	uptag	1
tag_2794_st	ACTCAGCTAAAGTGGTAGAC	2498.0;2264.0;2255.0;2362.0;2280.0	YOR337W::chr15_4	downtag	1
tag_9861_st	CCGTTATACGATCACAGAAC	371.0;328.0;429.0;379.0;362.0	YKL203C::chr11_3	downtag	1
tag_5119_st	CCTGCCGTACAAGGGTTACT	3007.0;3072.0;2952.0;3026.0;2992.0	YLR100W::chr12_2	downtag	1
tag_7704_st	GTCATTCCACGCAGGCAGTT	95.0;72.0;53.0;75.0;99.0	YDR305C::chr4_6	uptag	1
tag_1642_st	CGTAGCTTACCACTAGCAGA	237.0;215.0;210.0;227.0;237.0	YMR284W::chr13_5	downtag	1
tag_6693_st	CGCACCTTAATTGACAAGTC	1173.0;1175.0;1078.0;1156.0;1150.0	YDL013W::chr4_1	uptag	1
tag_6806_st	GCGGTATTACATATTGTGCC	3260.0;3330.0;3301.0;3362.0;3317.0	YDL030W::chr4_1	downtag	1
tag_848_st	CACGACTAACTAGGGTACAC	91.0;105.0;87.0;127.0;111.0	unassigned	unassigned	0
tag_3931_st	CTTAGGATACACTCGTACCA	123.0;119.0;90.0;108.0;82.0	YDL227C::ctrl_38	uptag	0
tag_7856_st	TTCGTAGAGGTCTGCCAATT	144.0;126.0;123.0;111.0;147.0	YLR147C::chr12_3	uptag	1
tag_770_st	AACACGTTAAACCCGATCTG	3241.0;3302.0;3107.0;3169.0;3140.0	YMR181C::chr00_8	uptag	1
tag_15304_st	ATAAGGTCAACCGACTCGAC	111.0;83.0;90.0;70.0;74.0	unassigned	unassigned	0
tag_14923_st	TTGAGCGAGGGTTTCATCCT	307.0;207.0;265.0;391.0;237.0	unassigned	unassigned	0
tag_2956_st	CGTGCCTTACAGATGACGAG	332.0;291.0;347.0;291.0;334.0	YOL009C::chr15_5	downtag	1
tag_15705_st	GACTCCGTAATCCATCTGAA	108.0;81.0;60.0;84.0;77.0	unassigned	unassigned	0
tag_5694_st	CCCTGCAACGGGTCGTAATA	1089.0;723.0;1013.0;1177.0;1008.0	YNL078W::chr00_16b	downtag	1
tag_6931_st	TCGTCGGGAGATGAAACAAC	1872.0;1828.0;1784.0;1829.0;1701.0	YDL153C::chr4_2	uptag	1
tag_15225_st	ACCGGCGAACACACGGATAT	93.0;63.0;86.0;107.0;97.0	unassigned	unassigned	0
tag_3212_st	GAGTTAGCACCGACGACTAG	4224.0;4305.0;4131.0;4174.0;4118.0	YOR084W::chr15_1	downtag	1
tag_9570_st	CAGGAAACAGCAAGTCCGCT	102.0;114.0;74.0;141.0;103.0	YKL104C::chr11_2	uptag	1
tag_9244_st	AGTCTGACAGCAACTAATCC	1033.0;1051.0;1098.0;1170.0;1005.0	YGR190C::chr7_5	uptag	1
tag_3620_st	CCGAAAGGTGGAGACACTAC	499.0;498.0;509.0;520.0;600.0	YPL176C::chr16_2	uptag	1
tag_15382_st	CAATCGTGAAGAGACCACCG	89.0;89.0;120.0;147.0;97.0	unassigned	unassigned	0
tag_13211_st	TAGTTATGAGCAGGCGTCCA	73.0;64.0;61.0;73.0;80.0	unassigned	unassigned	0
tag_16703_st	TCCCGGTGCGTGTAGCTTA	167.0;155.0;142.0;176.0;147.0	YNL152W::chr14_2	uptag	1
tag_13005_st	TACGTTTACGCTGATTCCCA	43.0;52.0;66.0;63.0;51.0	unassigned	unassigned	0
tag_16411_st	CCCGGCATCAGAACAATTCT	638.0;715.0;696.0;690.0;704.0	YKL213C::chr11_3	uptag	1
tag_15627_st	CTCTTCTGACAGGGACTCAT	91.0;79.0;126.0;92.0;77.0	unassigned	unassigned	0
tag_4375_st	CAACTACCTATAAGAGGGTC	3785.0;3817.0;3744.0;3642.0;3668.0	YIR015W::chr9_2	downtag	1
tag_2888_st	ACTCGAATAACAGCATCTCG	1736.0;1564.0;1622.0;1865.0;1756.0	YOL037C::chr15_5	uptag	1
tag_10471_st	CTGAACCCGTTGCAGAGAGA	1845.0;1917.0;2174.0;2250.0;2093.0	YFR041C::chr00_2	downtag	1
tag_9749_st	CCATTTAAGCTAATCTCCGG	341.0;324.0;299.0;317.0;260.0	YKL187C::chr11_2	downtag	1
tag_10820_st	GAATGGTGACTAATGCGTCT	280.0;275.0;257.0;298.0;239.0	YPR116W::chr16_5	downtag	1
tag_7170_st	ATAATGAACGGAACGGCCCG	816.0;970.0;742.0;979.0;918.0	YDL200C::chr4_3	downtag	1
tag_2957_st	CGTGCGATACCAGCGTAGAT	664.0;720.0;709.0;664.0;772.0	YOL010W::chr15_5	downtag	1
tag_13064_st	TAGACTGGATGACCTCTGTC	59.0;46.0;57.0;72.0;43.0	unassigned	unassigned	0
tag_4918_st	TCTTATAGAGTGAGCACAGG	99.0;109.0;101.0;110.0;93.0	YJR128W::chr10_4	downtag	1
tag_15061_st	TTTACCTTTGATGCCGCCGA	118.0;80.0;127.0;106.0;114.0	unassigned	unassigned	0
tag_3982_st	CTACCACGACCAGTATTAGA	678.0;594.0;639.0;789.0;466.0	YNL158W::chr14_2	downtag	1
tag_13596_st	TCCAGACTGCTGCCAGGTTA	71.0;70.0;52.0;63.0;38.0	unassigned	unassigned	0
tag_3830_st	TACCGATGTCGATAGATCCA	948.0;1020.0;942.0;973.0;1045.0	YNL214W::chr14_2	uptag	1
tag_1949_st	CGTATGGAATAGACTGTAGC	3214.0;3198.0;3055.0;3225.0;3113.0	YJL058C::chr10_2	uptag	1
tag_10444_st	CTCGGTATAGCCAGCAATCG	923.0;725.0;773.0;847.0;711.0	YDR363W-A::chr00_2	downtag	1
tag_7333_st	CTTCAGTCAATCATGTTCCG	133.0;115.0;120.0;120.0;158.0	YDR127W::chr4_4	uptag	1
tag_4488_st	GTCTCCTACCGTGAGCAGTA	181.0;172.0;156.0;161.0;197.0	YOR112W::chr15_2	downtag	1
tag_10749_st	GAAGCGTGCGGACATATTAA	683.0;568.0;508.0;606.0;550.0	YPR142C::chr16_5	uptag	1
tag_15519_st	CGACTTCCAAGGCCATGAGA	108.0;78.0;97.0;107.0;108.0	unassigned	unassigned	0
tag_13652_st	TCCGGTTTACGTGAAAGGCC	101.0;66.0;43.0;75.0;73.0	unassigned	unassigned	0
tag_7727_st	TACAGTTTAGGCAGCAGGCT	192.0;211.0;177.0;217.0;202.0	YDR328C::chr4_6	uptag	1
tag_13952_st	TCTGGTGACTGGGCTACTTA	57.0;64.0;54.0;92.0;71.0	unassigned	unassigned	0
tag_4736_st	GACTCTGAATTACTCATCCG	421.0;414.0;442.0;413.0;421.0	YOR264W::chr15_3	downtag	1
tag_15995_st	GTTGGTCTACCGCGCATTCT	82.0;70.0;63.0;96.0;68.0	unassigned	unassigned	0
tag_10534_st	CTGGTTGTACCCTAGAATCA	2446.0;2465.0;2307.0;2428.0;2305.0	YPR019W::chr16_4	uptag	1
tag_208_st	GCATCACAGCGTCAGACATA	83.0;90.0;75.0;120.0;79.0	YML022W::chr00_11	uptag	1
tag_8037_st	GCCATCCGACCGATTGATTA	298.0;380.0;331.0;296.0;362.0	unassigned	unassigned	0
tag_2278_st	CGCTTACGAAGGATTGGTAC	2602.0;2760.0;2532.0;2507.0;2627.0	YEL014C::chr5_2	uptag	1
tag_4095_st	CGCTACTTACACTAATCTGG	4475.0;4422.0;4426.0;4431.0;4565.0	YJL022W::chr00_13	downtag	1
tag_15996_st	GTTGTCTCACGCCTGACGAA	76.0;71.0;87.0;88.0;79.0	unassigned	unassigned	0
tag_8296_st	TTTCCCTTAGCCGGTGACGA	608.0;537.0;505.0;461.0;509.0	YDR518W::chr4_8	uptag	1
tag_14863_st	TTCGTTTAGCCGTCCAGATC	84.0;66.0;77.0;74.0;81.0	unassigned	unassigned	0
tag_14642_st	TTACGTCCGTGCAAGATCAA	66.0;96.0;121.0;119.0;61.0	unassigned	unassigned	0
tag_2116_st	GTTACACCGGCTCCTAGAGA	449.0;361.0;392.0;425.0;446.0	YIL043C::chr9_1	uptag	1
tag_5186_st	CTTCACACAGCCTTAGAGAT	118.0;81.0;54.0;90.0;72.0	YPL050C::chr16_3	uptag	1
tag_3235_st	ACAGCGACAAAGGTAGCGTC	119.0;96.0;121.0;87.0;118.0	unassigned	unassigned	0
tag_4091_st	CCGCAGGTACGACACGATAT	1887.0;1743.0;1721.0;1792.0;1621.0	YJL027C::chr00_13	downtag	1
tag_1614_st	TAGGGCAGAGCGTCTCACTA	64.0;89.0;70.0;80.0;66.0	YMR256C::chr13_5	downtag	1
tag_12589_st	GTTAGCGTACCTAGTCGGAC	63.0;63.0;94.0;80.0;75.0	unassigned	unassigned	0
tag_6771_st	GAGGATAGACAGTGCATTCC	204.0;192.0;210.0;217.0;223.0	YDL090C::chr4_1	uptag	1
tag_13033_st	TACTGGGTACTCGGATAGAT	68.0;52.0;48.0;63.0;56.0	unassigned	unassigned	0
tag_3967_st	ATAACGAAGAGCACCTCCGG	2971.0;3130.0;3113.0;3143.0;3106.0	YNL173C::chr14_2	downtag	1
tag_5016_st	ACGTGGAAAGGCGCACAACT	597.0;599.0;603.0;629.0;629.0	YLR093C::chr12_2	uptag	1
tag_15410_st	CAGGAGATAAGATGCAGTCC	110.0;100.0;87.0;116.0;87.0	unassigned	unassigned	0
tag_16929_st	ATGCTCGCAGAACCGCAGC	101.0;120.0;103.0;86.0;80.0	YKL003C::chr11_1	uptag	1
tag_11929_st	GGCGTGCCACATCTCATTGA	138.0;147.0;129.0;163.0;125.0	YMR075W::chr00_6	uptag	1
tag_1605_st	GCGGTCGTAATCCTCACTAA	1070.0;1103.0;1058.0;1144.0;1121.0	unassigned	unassigned	0
tag_3949_st	TACCTGGTCAGAGCGCGTAT	2538.0;2195.0;2604.0;2451.0;2529.0	YNL191W::chr14_2	downtag	1
tag_8505_st	GTTTGCTCAGCCCAGATGAC	165.0;159.0;199.0;220.0;210.0	YGL001C::chr7_1	downtag	1
tag_492_st	ATATCGTTAAGCCATACGCC	1016.0;917.0;974.0;898.0;899.0	YAL014C::chr1_1	uptag	1
tag_9253_st	AGTGCTCAACGACAACTACT	701.0;738.0;658.0;764.0;615.0	YGR199W::chr7_5	uptag	1
tag_4152_st	CCGCGACTAACTGGCGTATA	1704.0;1570.0;1574.0;1498.0;1617.0	YJR034W::chr00_13	downtag	1
tag_5792_st	CGTCATCGAAGGTCATGGAA	707.0;774.0;776.0;720.0;722.0	YBL070C::chr2_1	uptag	1
tag_14354_st	TGGCTACGTCCGCCTTAGTT	46.0;48.0;70.0;52.0;53.0	unassigned	unassigned	0
tag_3319_st	GGACTTCACCGACGCTGTAT	841.0;794.0;802.0;799.0;756.0	YHR139C::chr8_2	uptag	1
tag_2654_st	CGATAGCTCACTACACTAGA	215.0;203.0;196.0;250.0;221.0	YOR294W::chr15_4	uptag	1
tag_15824_st	GCGTTAGGACCATAGTCTAC	99.0;113.0;102.0;93.0;66.0	unassigned	unassigned	0
tag_11708_st	GGAAGATGTTTACCGCAAAG	76.0;49.0;56.0;47.0;45.0	unassigned	unassigned	0
tag_14691_st	TTAGGCGAGTAGGCTCATTC	54.0;69.0;55.0;59.0;68.0	unassigned	unassigned	0
tag_12877_st	TACACTTCTGCATACGATGG	67.0;66.0;55.0;68.0;43.0	unassigned	unassigned	0
tag_2994_st	ATGGTCGTACAAGACGTAGA	7146.0;7220.0;7085.0;7399.0;7251.0	YOL047C::chr15_5	downtag	1
tag_4940_st	TGTGCTCTAGGTCATCCGAG	1260.0;1107.0;1192.0;1218.0;1138.0	YJR150C::chr00_12	downtag	1
tag_16151_st	TGCAGGCGATGCGCTCATTT	49.0;49.0;70.0;43.0;46.0	unassigned	unassigned	0
tag_12004_st	GGGCACGTAGCAGACCTTTA	1305.0;1181.0;1157.0;1306.0;1112.0	YOL134C::chr00_6	uptag	1
tag_8687_st	GCCATTACCGCCAGGATATG	93.0;53.0;81.0;81.0;70.0	unassigned	unassigned	0
tag_10876_st	GACCATGTACGAGTAATGAG	510.0;448.0;491.0;523.0;509.0	YPR173C::chr16_5	downtag	1
tag_14451_st	TGTCACGTCTTGCGAGATAC	142.0;121.0;84.0;64.0;71.0	unassigned	unassigned	0
tag_1895_st	CGTATATGACAAGTTCGGAG	2366.0;2453.0;2271.0;2520.0;2560.0	YJL112W::chr10_2	uptag	1
tag_12636_st	GTTCTCTACGAGCGAGGCAT	89.0;89.0;61.0;90.0;56.0	YER074W-A::chr00_20	uptag	1
tag_12066_st	GGTACTTACTCGACCGGACT	540.0;514.0;537.0;513.0;515.0	YOL100W::chr00_6	downtag	1
tag_7910_st	CATGCGGGAAGCAGCTATAA	345.0;354.0;248.0;281.0;270.0	YLR209C::chr12_3	uptag	1
tag_3683_st	CCGACACCACAGTATATGAT	145.0;105.0;87.0;108.0;92.0	YPL113C::chr16_2	uptag	1
tag_4206_st	ATACAGAAGATACGCTCCCG	138.0;120.0;183.0;152.0;175.0	YIL119C::chr9_2	uptag	1
tag_5644_st	ATTGTCGCAACGGGCCGATA	1765.0;1701.0;1921.0;1864.0;1842.0	YNL128W::chr14_3	downtag	1
tag_11181_st	GATTGATTAGACTATCGGCG	2549.0;2500.0;2408.0;2572.0;2538.0	YNR038W::chr14_4	uptag	1
tag_6156_st	TAGCGGCCACTCCGTGTTAA	380.0;407.0;260.0;421.0;382.0	YBR129C::chr2_3	uptag	1
tag_16358_st	CCCATAGAATAGACCATGT	1982.0;2030.0;1881.0;1942.0;1850.0	YKL199C::chr11_3	uptag	1
tag_9303_st	ATAGATTAACTACACCCGGC	1495.0;1568.0;1577.0;1554.0;1631.0	YGR153W::chr7_5	downtag	1
tag_15435_st	CATTTACAAGGCATGAGACG	80.0;69.0;88.0;90.0;78.0	unassigned	unassigned	0
tag_15698_st	GACGACGCACGCACGTTTAA	432.0;419.0;385.0;365.0;390.0	unassigned	unassigned	0
tag_15163_st	TTTGCATTAGTCCAGTCCAC	63.0;103.0;77.0;56.0;57.0	unassigned	unassigned	0
tag_223_st	TCGGATAGCAGTGCGCTCTA	331.0;332.0;299.0;344.0;331.0	YML061C::chr13_1b	uptag	1
tag_8009_st	GACCCTGGAATATGCGTGAA	3091.0;2939.0;2931.0;2947.0;2947.0	YLR212C::chr12_3	downtag	1
tag_260_st	CTGACGATACCTACCTGAGG	1036.0;1041.0;1042.0;1010.0;1043.0	YLR246W::chr00_11	uptag	1
tag_16254_st	TTGTGTTTAGGCCCTCCAAC	46.0;58.0;53.0;87.0;68.0	unassigned	unassigned	0
tag_10721_st	GAACGCTTGTGACCATCCAA	262.0;222.0;209.0;255.0;229.0	YPR113W::chr16_5	uptag	1
tag_11665_st	GCTGTTGCAGGACGCATCTA	1252.0;1263.0;1377.0;1159.0;1405.0	YNR062C::chr00_4	downtag	1
tag_16571_st	GATGACATGGCACAGCTTC	121.0;124.0;113.0;61.0;92.0	YDL006W::chr4_1	downtag	1
tag_14051_st	TGACGGTAGTGCAACAAACC	93.0;51.0;66.0;60.0;71.0	unassigned	unassigned	0
tag_13_st	AAGAAGGGAAACTCGTTCGC	103.0;71.0;89.0;66.0;72.0	unassigned	unassigned	0
tag_4486_st	CTTTCACGACAGTTACATCG	1637.0;1645.0;1551.0;1738.0;1605.0	YOR110W::chr15_2	downtag	1
tag_5166_st	CGTCGCCAATATGATCGAAT	2487.0;2217.0;2471.0;2196.0;2396.0	unassigned	unassigned	0
tag_13534_st	TCATAGATGGGAGCGACTCA	76.0;130.0;68.0;95.0;96.0	unassigned	unassigned	0
tag_8164_st	TCTAGCAGCTTTCATAGCCA	820.0;703.0;895.0;764.0;762.0	YDR384C::chr4_7	downtag	1
tag_11299_st	GCATAAGCCTCTCTAATGGA	1091.0;1174.0;1120.0;978.0;952.0	YGR263C::chr00_3	uptag	1
tag_4119_st	GTCGTCCACGCCTTGTGATA	798.0;813.0;802.0;865.0;760.0	YJR002W::chr00_13	downtag	1
tag_7597_st	CGGGAATGAGCAATACCAGT	4465.0;4161.0;4118.0;4309.0;4307.0	YDR198C::chr4_5	downtag	1
tag_17066_st	GAACAGATGATCGCCAAGG	2077.0;1853.0;1666.0;2200.0;1786.0	YMR131C::chr00_9	downtag	1
tag_5970_st	GCGGGTCGAATCTCGCTTAA	290.0;262.0;239.0;290.0;294.0	YBR041W::chr2_2	uptag	1
tag_5005_st	ACCGCGCAACAGAATCAGGT	183.0;181.0;158.0;169.0;161.0	YLR082C::chr12_2	uptag	1
tag_6054_st	GGTGCTATACGGAGTTTCAA	1168.0;1163.0;1053.0;1210.0;1231.0	YBR029C::chr2_2	downtag	1
tag_7272_st	CCGGCAGAATAGCTGACAAG	2638.0;2514.0;2505.0;2735.0;2582.0	YDR065W::chr4_4	uptag	1
tag_8288_st	TTGTGCGGAGTTGCTCTAAA	1473.0;1303.0;1277.0;1275.0;1327.0	YDR510W::chr4_8	uptag	1
tag_11282_st	GCAGGCCAATGCTCTGGAAT	456.0;422.0;474.0;559.0;518.0	YNR043W::chr14_4	downtag	1
tag_10642_st	CTTGCGGGAATCGACCCATT	2833.0;2840.0;2748.0;2636.0;2864.0	YPR031W::chr00_15	downtag	1
tag_7168_st	ATAAAGTGTTGACAAGCCCG	2686.0;2666.0;2586.0;2824.0;2690.0	YDL198C::chr4_3	downtag	1
tag_12968_st	TACGCCAGATGCAGGCTCTA	68.0;58.0;58.0;61.0;56.0	unassigned	unassigned	0
tag_464_st	GTGCCGAGACTCCACTGTTA	204.0;215.0;231.0;239.0;221.0	unassigned	unassigned	0
tag_2195_st	CAGTCTATACAATCGACACG	2156.0;2166.0;2137.0;2167.0;2034.0	YIL026C::chr9_1	downtag	1
tag_5641_st	ATTCGGCGACAACGCATTTA	1057.0;1071.0;999.0;1049.0;1038.0	unassigned	unassigned	0
tag_12562_st	GTGTTCAATGTTTGGGCCAC	3065.0;3081.0;2874.0;3049.0;2968.0	YPR083W::chr00_18	downtag	1
tag_7321_st	CTCTCTTCAAGTTCCGGGAG	2701.0;2699.0;2814.0;2678.0;2788.0	YDR115W::chr4_4	uptag	1
tag_393_st	GCCCAGTTACATTACGTTAC	1394.0;1281.0;1352.0;1281.0;1224.0	YMR100W::chr00_9	uptag	1
tag_15753_st	GATTGTTGAATTAGGCCACC	74.0;128.0;75.0;139.0;85.0	unassigned	unassigned	0
tag_6144_st	TACTGAGATGGACTCGCAAA	145.0;125.0;158.0;129.0;119.0	YBR117C::chr2_3	uptag	0
tag_16792_st	CGGAGTACGTTGAGTTATC	2725.0;2745.0;2687.0;2656.0;2640.0	YML063W::chr13_1b	uptag	1
tag_180_st	ATAGGACAACTACACTTCCG	1791.0;1740.0;1699.0;1870.0;1687.0	YML102C-A::chr00_9	uptag	1
tag_14493_st	TGTGACTGAGGTGCATTATC	67.0;79.0;51.0;71.0;59.0	unassigned	unassigned	0
tag_12476_st	GTGATGTTACGTCATGTAGC	792.0;803.0;781.0;777.0;700.0	unassigned	unassigned	0
tag_8813_st	TGGCATACCGGGCTTGATAT	1841.0;1812.0;1699.0;1789.0;1858.0	YGL215W::chr7_3	uptag	1
tag_9577_st	CAGGCATGACCAACTTCAAG	1193.0;1177.0;1132.0;1223.0;1253.0	YKL111C::chr11_2	uptag	1
tag_3490_st	TGGTTAGTAGCGTCGCATCT	4015.0;4134.0;3961.0;3965.0;4025.0	YCR065W::chr00_1	uptag	1
tag_5244_st	GCCTCTTACCCGTAGGAGAT	2374.0;2383.0;2257.0;2324.0;2329.0	YPL088W::chr16_3	downtag	1
tag_2323_st	CTAGACAAGTTTCACTACCG	2067.0;2129.0;2019.0;1982.0;2087.0	YEL058W::chr5_2	uptag	1
tag_13098_st	TAGCATATCGCACTACTCGA	75.0;86.0;100.0;127.0;87.0	unassigned	unassigned	0
tag_12660_st	GTTGGTCGATCCAGCGCATT	64.0;65.0;53.0;71.0;75.0	unassigned	unassigned	0
tag_3229_st	TATTATCTAGTATGCGCGGC	342.0;373.0;383.0;359.0;376.0	YHR049C-A::chr8_2	uptag	1
tag_10099_st	CGCTGACTACAATTTATCCG	1211.0;1241.0;1138.0;1184.0;1093.0	YML067C::chr00_12	uptag	1
tag_993_st	GACCAGTTACGAGCAGCGAA	109.0;114.0;109.0;108.0;124.0	YHR026W::chr00_10	uptag	1
tag_3020_st	GTTGTAGGACGTATGATCTC	351.0;352.0;315.0;326.0;340.0	YOL072W::chr15_5	downtag	1
tag_12148_st	GGTGTTGACGACTTGTCCAT	1868.0;1787.0;1771.0;1890.0;1747.0	YML123C::chr00_9	downtag	1
tag_1352_st	CTGTCGTAAGCGTGTCGAAT	203.0;179.0;188.0;170.0;148.0	YNL288W::chr14_1	uptag	1
tag_5418_st	TACGGCTGAGCAGGCTTACT	52.0;61.0;56.0;41.0;60.0	unassigned	unassigned	0
tag_4503_st	ATCCGACAACCTGCTAGAAG	2273.0;2192.0;2028.0;2158.0;2163.0	YOR127W::chr15_2	downtag	1
tag_791_st	CCTCTCGTAACTGTGTATAG	1928.0;1849.0;1813.0;1919.0;1852.0	YMR201C::chr13_4	uptag	1
tag_6324_st	TGGCTCCGACTTCCGTGTAA	201.0;166.0;171.0;158.0;170.0	YBR200W::chr2_4	uptag	1
tag_1673_st	AGGCGCTAACAGTCCAGAAC	313.0;385.0;415.0;427.0;386.0	YMR311C::chr00_8	downtag	1
tag_7136_st	ACTTTGAACCAACCGACAGG	404.0;378.0;334.0;348.0;322.0	YDR021W::chr4_3	uptag	1
tag_15565_st	CGGTGTTAATCCGGGCACAT	47.0;91.0;91.0;75.0;90.0	unassigned	unassigned	0
tag_2144_st	CAGTCACTAAGCAGACACGG	792.0;747.0;857.0;857.0;695.0	YIL071C::chr9_1	uptag	1
tag_8266_st	TTCGCTTTAGAGGCTGGACA	3117.0;3004.0;2968.0;2942.0;3132.0	YDR488C::chr4_8	uptag	1
tag_16780_st	GGTCTAGACGATTATGGAT	1657.0;1652.0;1514.0;1638.0;1592.0	YOL136C::chr00_6	downtag	1
tag_9062_st	TAAATCCCTTATCAGCCAGG	70.0;119.0;100.0;109.0;118.0	YGR104C::chr7_4	uptag	1
tag_742_st	GACACTAGGCGACATGACTC	2549.0;2395.0;2318.0;2328.0;2426.0	YMR156C::chr13_4	uptag	1
tag_2057_st	GCGTTCGTACACGTTCCAGA	2158.0;1961.0;1999.0;2155.0;2187.0	YJL046W::chr10_2	downtag	1
tag_3317_st	GGACTCTCACATGCGACTAG	119.0;99.0;101.0;98.0;116.0	YHR137W::chr8_2	uptag	1
tag_3855_st	ATTGACGGAACTAGACAGCC	794.0;840.0;672.0;832.0;696.0	YNL189W::chr14_2	uptag	1
tag_14484_st	TGTCTGGCAGGCTATGCTCT	52.0;50.0;63.0;70.0;75.0	unassigned	unassigned	0
tag_949_st	TCGTCTAGCGCAGTAGCGTT	81.0;70.0;66.0;90.0;75.0	YDL227C::ctrl_36	downtag	0
tag_9957_st	CCTTTATACGGAAGTCAAGC	103.0;145.0;93.0;85.0;103.0	YLR240W::chr12_4	uptag	1
tag_2883_st	TGCCTGGTACTGTCCGACTA	2056.0;2069.0;2092.0;2135.0;2052.0	YOL032W::chr15_5	uptag	1
tag_2884_st	TGCCTTCACGTCGTACTGTA	3449.0;3666.0;3482.0;3506.0;3369.0	YOL033W::chr15_5	uptag	1
tag_10206_st	CGTAGACGAAGGGTCCCATA	1812.0;1801.0;1816.0;1727.0;1747.0	YLR393W::chr12_5	uptag	1
tag_9418_st	ATTGGCCCAGACACCAGAAG	175.0;178.0;400.0;320.0;236.0	YKL049C::chr11_1	uptag	1
tag_11840_st	GGATGTATAGGAGCATTCAC	109.0;94.0;87.0;91.0;63.0	unassigned	unassigned	0
tag_1066_st	GTACAGTGAGTGAGACCTCT	76.0;69.0;123.0;70.0;107.0	YOL166C::chr00_18	uptag	0
tag_12010_st	GGGCATGGACCCTTAGCATT	446.0;454.0;489.0;440.0;435.0	YMR061W::chr00_6	downtag	1
tag_3711_st	GTCGAGTCAGATGCACGTCA	1439.0;1332.0;1500.0;1453.0;1426.0	YPL182C::chr16_2	downtag	1
tag_9178_st	AGCAACTAAGAGACCGGCTG	544.0;594.0;545.0;576.0;599.0	YGR124W::chr7_5	uptag	1
tag_15219_st	ACATTCAAATAATCCGGCGC	94.0;82.0;80.0;68.0;67.0	unassigned	unassigned	0
tag_13280_st	TATCCCGCACTAGGCTTGAA	56.0;78.0;72.0;76.0;79.0	unassigned	unassigned	0
tag_7338_st	CTTGAATCCGACATACCTTG	976.0;987.0;952.0;934.0;939.0	YDR132C::chr4_4	uptag	1
tag_4139_st	AGACAATGAAGACGCGGTCC	1779.0;1785.0;1809.0;1832.0;1792.0	YJR021C::chr00_13	downtag	1
tag_11524_st	GCGGTTACCTAGAGATAGCA	64.0;58.0;80.0;64.0;74.0	YLR440C::chr00_4	uptag	1
tag_5975_st	GCGTGTTCACATCCATCGGA	371.0;275.0;348.0;416.0;346.0	YBR046C::chr2_2	uptag	1
tag_12822_st	TAATCAGCGTTACGTCCGCA	66.0;73.0;61.0;85.0;99.0	unassigned	unassigned	0
tag_8466_st	GATGGTGAATTACTTAGCCC	1855.0;1732.0;1769.0;1779.0;1817.0	YGL059W::chr7_1	uptag	1
tag_5708_st	CCGCTTAGACAAACGCATGA	126.0;140.0;184.0;138.0;147.0	YNL064C::chr14_3	downtag	1
tag_11667_st	GCTTACCATTTATCACGCAG	2758.0;2940.0;2636.0;2787.0;2765.0	YNR064C::chr00_4	downtag	1
tag_11612_st	GCTCGACCCTATCGTAGATG	1240.0;1228.0;1180.0;1229.0;1249.0	YLR433C::chr00_4	downtag	1
tag_8502_st	GTGAAGCCTTTGCATAGAAC	79.0;77.0;54.0;75.0;89.0	YGL095C::chr7_1	uptag	1
tag_16056_st	TATGATATAGATGGCGCACC	66.0;107.0;53.0;81.0;78.0	unassigned	unassigned	0
tag_1635_st	CAGATTCAACTACTCTACGG	645.0;577.0;539.0;583.0;678.0	YMR277W::chr13_5	downtag	1
tag_9563_st	CAGCACGAAGATGGAATCCC	74.0;121.0;108.0;88.0;72.0	unassigned	unassigned	0
tag_9492_st	CAATACCAAGAGATCGGCGG	1913.0;1729.0;1823.0;2028.0;1812.0	YKL027W::chr11_1	downtag	1
tag_4591_st	CCACAGTCAATACAGCTAGG	129.0;178.0;90.0;143.0;147.0	YOR215C::chr15_3	uptag	1
tag_927_st	CTGGCACTACACGCATGTTA	1074.0;1037.0;923.0;1032.0;1017.0	YHL040C::chr8_1	uptag	1
tag_248_st	CCTACGTGAACTTCTACGAA	2307.0;2221.0;2048.0;2179.0;2223.0	YML037C::chr13_2	uptag	1
tag_13123_st	TAGCTCCATGCACGACTTTG	98.0;166.0;107.0;128.0;100.0	unassigned	unassigned	0
tag_383_st	CTAGTCGTAAGTAGTCGGAA	1458.0;1531.0;1498.0;1692.0;1352.0	YER143W::chr00_5	downtag	1
tag_12702_st	GTTTGCACATTTAGCTCGAC	1437.0;1386.0;1303.0;1542.0;1326.0	unassigned	unassigned	0
tag_9955_st	CCTTTAATCATAATCGCGGC	2116.0;2137.0;2069.0;2033.0;2102.0	unassigned	unassigned	0
tag_13884_st	TCTATCTAGGGATCTGAACC	38.0;41.0;42.0;59.0;108.0	unassigned	unassigned	0
tag_1353_st	GACGAGAATGGACTACACGT	73.0;73.0;92.0;79.0;87.0	unassigned	unassigned	0
tag_1426_st	TCTAGTCCACTCGTGCTGAG	1605.0;1529.0;1537.0;1593.0;1523.0	unassigned	unassigned	0
tag_4630_st	CGAATTTCACCACACGGTAG	119.0;90.0;91.0;100.0;107.0	YOR254C::chr15_3	uptag	1
tag_12803_st	TAAGTCCCGGCAACGTACAA	57.0;87.0;89.0;69.0;75.0	unassigned	unassigned	0
tag_13447_st	TCACGGGCCGAGATCATGTT	67.0;68.0;72.0;67.0;83.0	unassigned	unassigned	0
tag_1558_st	GCGGGACGACGTATCCATAT	294.0;304.0;273.0;290.0;327.0	YMR294W-A::chr13_5	uptag	1
tag_10141_st	CGGCCAATACCCTATATGAT	1553.0;1609.0;1500.0;1470.0;1588.0	YLR328W::chr12_5	uptag	1
tag_11294_st	GCAGTCCACCATCTATTAGG	432.0;361.0;392.0;424.0;422.0	YGR258C::chr00_17a	uptag	1
tag_10155_st	CGGGATATAAACGGACATTC	1239.0;1217.0;1182.0;1184.0;1191.0	unassigned	unassigned	0
tag_2457_st	GCTCACCTACTGACGAGTGT	1515.0;1533.0;1516.0;1429.0;1531.0	YLL001W::chr12_1	uptag	1
tag_15058_st	TTTACCAGCCTCCGGGTGAT	65.0;73.0;70.0;62.0;67.0	unassigned	unassigned	0
tag_11440_st	GCCTTAATTGTGACGAAGCT	2902.0;2902.0;2782.0;2788.0;2766.0	YIR025W::chr00_3	downtag	1
tag_16538_st	CGGCCATACCGGATACTAT	759.0;788.0;738.0;812.0;738.0	YLR428C::chr00_4	uptag	1
tag_145_st	GCAGTCGGACGAGATTCTAC	1407.0;1287.0;1246.0;1240.0;1322.0	YMR057C::chr00_5	uptag	1
tag_8827_st	TTAGTCCCAGGCCCGTGTTT	549.0;464.0;493.0;463.0;495.0	YGL228W::chr7_3	uptag	1
tag_6913_st	TATTCATGCGGATCGAGCGC	286.0;264.0;271.0;273.0;251.0	YDL135C::chr4_2	uptag	1
tag_14282_st	TGCTGAGACTGGTCGCCAAT	123.0;117.0;116.0;144.0;152.0	unassigned	unassigned	0
tag_16408_st	ATGCCGGGAGCCGTTGACAA	3742.0;3608.0;3535.0;3747.0;3764.0	YLR197W::chr12_3	uptag	1
tag_8867_st	CGCAAATGGTGGACCCAGAA	641.0;665.0;625.0;745.0;663.0	YGR005C::chr7_3	uptag	1
tag_14359_st	TGGCTGACTCTTATCATGCA	45.0;38.0;60.0;76.0;44.0	unassigned	unassigned	0
tag_2408_st	GCTCACAGAGTTTGATAGAC	498.0;576.0;554.0;661.0;435.0	YEL047C::chr5_2	downtag	1
tag_9668_st	CATTTCTAATACAGCAGCCG	371.0;358.0;351.0;401.0;418.0	YKL106W::chr11_2	downtag	1
tag_8672_st	CTGCCAATCACTGCATGAGG	1082.0;1109.0;1230.0;1109.0;1066.0	YGL169W::chr7_2	uptag	1
tag_5044_st	AGTCACCCAACCGAAGGAGT	581.0;543.0;631.0;561.0;567.0	YLR121C::chr12_2	uptag	1
tag_6889_st	TAGACAGTTGGAGATTAGCC	652.0;591.0;619.0;635.0;602.0	YDL112W::chr4_2	uptag	1
tag_12273_st	GTAGCAGTAATGTTGTGCCA	3609.0;3587.0;3332.0;3548.0;3417.0	YCL041C::chr00_11	downtag	1
tag_14367_st	TGGGCCACGTCCCGTATTTA	59.0;104.0;57.0;92.0;98.0	unassigned	unassigned	0
tag_11022_st	GAGGAGTTACCCGACCCTAT	2244.0;2193.0;2154.0;2209.0;2261.0	unassigned	unassigned	0
tag_12956_st	TACGACAGATTTCGATACGG	69.0;82.0;62.0;115.0;105.0	unassigned	unassigned	0
tag_3959_st	ACCCTCCAACAGAGTAGAGT	645.0;529.0;622.0;650.0;621.0	YNL181W::chr14_2	downtag	1
tag_15518_st	CGACGTGTAACGGTGTCTAA	60.0;62.0;81.0;93.0;68.0	unassigned	unassigned	0
tag_7984_st	CTGCCCGCAATCGGAGTTAA	1461.0;1376.0;1329.0;1369.0;1324.0	YLR187W::chr12_3	downtag	1
tag_2578_st	TGAGCTGACTACTTCGTATC	1633.0;1697.0;1748.0;1731.0;1659.0	YLL026W::chr12_1	downtag	1
tag_12507_st	GTGGAATCGGTGTCACTCAC	164.0;173.0;172.0;217.0;179.0	YNL069C::chr00_18	uptag	1
tag_8354_st	AGAAGCAACAGGACTTGGCC	548.0;533.0;613.0;519.0;554.0	YDR480W::chr4_8	downtag	1
tag_3251_st	CCATAGCGAAGCGCACAGTA	83.0;98.0;69.0;77.0;85.0	unassigned	unassigned	0
tag_10040_st	CGCAAGTACCCACAGTAGGT	350.0;326.0;306.0;369.0;293.0	YLR323C::chr12_4	uptag	1
tag_5470_st	TCCCGTCGAGGATGAGCTAT	1382.0;1296.0;1156.0;1296.0;1297.0	YHR190W::chr8_3	downtag	1
tag_6903_st	TATAGTCGATTATCCCAGCC	104.0;68.0;61.0;78.0;83.0	YDL126C::chr4_2	uptag	1
tag_13193_st	TAGTCGTTAGCACTCCTCAG	64.0;84.0;92.0;67.0;81.0	unassigned	unassigned	0
tag_5247_st	GCGAGTGCAGCCTACATCTT	160.0;126.0;109.0;135.0;169.0	YPL085W::chr16_3	downtag	1
tag_1379_st	AAGAGCCTAAACGCTACGCG	1005.0;1023.0;1012.0;997.0;983.0	YNL261W::chr14_1	uptag	1
tag_1394_st	CAGAACGCTTGCGAACTCGA	74.0;66.0;106.0;100.0;83.0	YNL246W::chr14_1	uptag	1
tag_7988_st	CTGGGCCAAGTTCTGAGACA	1400.0;1555.0;1557.0;1639.0;1435.0	unassigned	unassigned	0
tag_13843_st	TCGTTGTACTGGAGCGATCA	216.0;206.0;248.0;162.0;256.0	unassigned	unassigned	0
tag_5195_st	CTTGTGACATCAGCCACGAT	86.0;80.0;106.0;108.0;86.0	YPL041C::chr16_3	uptag	1
tag_16413_st	CGGTTCGGAAACCAGACGAT	173.0;122.0;141.0;166.0;154.0	YPL075W::chr16_3	uptag	1
tag_1906_st	GTAGATCGAGCAGCCAGTCT	86.0;92.0;61.0;81.0;72.0	YJL101C::chr00_15	uptag	1
tag_13687_st	TCCTGATACGCTGTCGCAGT	75.0;89.0;70.0;115.0;91.0	unassigned	unassigned	0
tag_16934_st	CGGAATCCATCCAAATATGA	1801.0;1967.0;1854.0;2000.0;1749.0	YLR309C::chr12_4	downtag	1
tag_2460_st	GCTCATTACCGCTACGGAGT	829.0;762.0;707.0;745.0;711.0	YLL004W::chr12_1	uptag	1
tag_10465_st	CTCTGTTAATCTGGCAGCAC	3769.0;3771.0;3568.0;3781.0;3757.0	YFR035C::chr00_2	downtag	1
tag_10066_st	CGCCGACAAGTCCTGAGAAT	1772.0;1427.0;1555.0;1718.0;1659.0	YLR253W::chr12_4	downtag	1
tag_10910_st	GACGCGACCGACATCTATTA	780.0;781.0;774.0;713.0;747.0	YFL006W::chr6_1	uptag	1
tag_13945_st	TCTGGCAGCCCGCTTTAGTA	99.0;105.0;62.0;80.0;98.0	unassigned	unassigned	0
tag_9656_st	CATTACAATAGGTACACCCG	927.0;1007.0;998.0;1053.0;1005.0	YKL190W::chr11_2	uptag	1
tag_2013_st	GTGTTCTACGCAGGCTGACT	340.0;356.0;304.0;304.0;315.0	YJL090C::chr10_2	downtag	1
tag_5997_st	GGAGACTTAGAGGCACCCTA	3120.0;3119.0;2998.0;3142.0;3035.0	YBR068C::chr2_2	uptag	1
tag_11123_st	GATCGAATAGGTCTGACTAC	64.0;73.0;69.0;100.0;76.0	YNL029C::chr14_4	uptag	0
tag_1936_st	ATCTAGCGAACGGAACTATC	2476.0;2532.0;2318.0;2443.0;2405.0	YJL071W::chr10_2	uptag	1
tag_13812_st	TCGTAATTTCTTGGAGCCAG	59.0;51.0;68.0;49.0;42.0	unassigned	unassigned	0
tag_13047_st	TAGAAGCGGGTGCATCTCCA	68.0;88.0;68.0;54.0;62.0	unassigned	unassigned	0
tag_8841_st	TTGAGGCTATGGATCATGCT	2415.0;2200.0;2204.0;2148.0;2170.0	YGL242C::chr7_3	uptag	1
tag_15690_st	GACAGAGTATGACATGATCG	94.0;106.0;74.0;91.0;73.0	unassigned	unassigned	0
tag_5540_st	TGTATGGACTGCGTGCATCT	2019.0;1997.0;2063.0;2223.0;2085.0	YNL136W::chr14_3	uptag	1
tag_7159_st	AGGCTACCAACCCTTAATAG	1764.0;1735.0;1689.0;1760.0;1775.0	YDR047W::chr4_3	uptag	1
tag_637_st	TTGAGAGTCAGGTCGCCTAC	246.0;228.0;241.0;265.0;251.0	YER021W::chr5_3	downtag	1
tag_2703_st	CATCTACGAAGCGATAGGAC	2180.0;1926.0;1967.0;1980.0;1898.0	YOR342C::chr15_4	uptag	1
tag_794_st	CGGGACGTAAGTGTACTCAA	1837.0;1894.0;1738.0;1805.0;1831.0	YMR204C::chr13_4	uptag	1
tag_13321_st	TATGCAGTACCAGTTGCTAC	75.0;66.0;64.0;82.0;86.0	unassigned	unassigned	0
tag_6410_st	TTTACTAGAGTGGCGCATGA	6032.0;5851.0;5868.0;5839.0;5877.0	YBR190W::chr2_4	downtag	1
tag_14437_st	TGTAGGATATTAGCGCCAGA	79.0;58.0;42.0;79.0;76.0	unassigned	unassigned	0
tag_11567_st	GCTACAGAGGGCACCCATTA	124.0;107.0;134.0;129.0;116.0	YNR060W::chr00_4	uptag	1
tag_14747_st	TTCAACGGGTTCTGAGGCAA	52.0;47.0;50.0;114.0;50.0	unassigned	unassigned	0
tag_5949_st	GCCGCGTGAATATGAAGATA	2544.0;2411.0;2355.0;2370.0;2349.0	YBR020W::chr2_2	uptag	1
tag_14557_st	TGTTGATGAGAGTTCGCACT	111.0;41.0;53.0;50.0;63.0	unassigned	unassigned	0
tag_4162_st	CTACCTGTAAGGCGTCGAGA	816.0;734.0;755.0;826.0;825.0	YJR044C::chr00_13	downtag	1
tag_2576_st	TATAGGCTACGCTGCGAGAT	394.0;354.0;390.0;413.0;323.0	YLL024C::chr12_1	downtag	1
tag_5777_st	CGGCCAACGTCTGCATAATA	1433.0;1331.0;1176.0;1344.0;1373.0	YBL055C::chr2_1	uptag	1
tag_2233_st	ACGTTGAGACAAGAAGCGTT	4106.0;3914.0;4049.0;4017.0;4127.0	YIL064W::chr9_1	downtag	1
tag_4041_st	CTACCATCAATGACGTATCG	1775.0;1685.0;1770.0;1684.0;1614.0	YJR020W::chr00_13	uptag	1
tag_14145_st	TGATTGCTACTCCTAGTCAG	96.0;59.0;54.0;74.0;45.0	unassigned	unassigned	0
tag_8256_st	TTATGGATAGCGGGCTCACA	412.0;341.0;369.0;412.0;376.0	YDR478W::chr4_8	uptag	1
tag_17107_st	TTAGACTATTCAGTACGCG	1169.0;1186.0;1160.0;1113.0;1221.0	YIL048W::chr9_1	downtag	1
tag_8915_st	TGCCCGATAGCCTCATTGGA	1092.0;1134.0;1138.0;1238.0;1258.0	YGL221C::chr7_3	downtag	1
tag_12174_st	GGTTGATCCCACCGCTGTTT	1538.0;1429.0;1582.0;1525.0;1544.0	YMR110C::chr00_9	downtag	1
tag_1938_st	CAGCTTTCAACGTCTATACG	608.0;590.0;538.0;593.0;535.0	YJL069C::chr10_2	uptag	1
tag_6400_st	TTGCTACGTTCTTCGCGGCA	1103.0;1128.0;1030.0;1045.0;1123.0	YBR180W::chr2_4	downtag	1
tag_3972_st	ATTGCTATAACGGTCAGTCC	1639.0;1412.0;1399.0;1507.0;1450.0	YNL168C::chr14_2	downtag	1
tag_12842_st	TAATGAGGCGGAGCCCTTCA	1941.0;1997.0;1927.0;1948.0;1880.0	YNL024C-A::chr00_21	uptag	1
tag_8238_st	TGTTGTTTAGCAGGTCGCCA	154.0;154.0;162.0;186.0;171.0	YDR460W::chr4_8	uptag	1
tag_7038_st	TTGTCGGAGTGATTGCTAAC	839.0;789.0;837.0;872.0;855.0	YDL164C::chr4_2	downtag	1
tag_16124_st	TCTCGTAGACTTCGATCAGG	66.0;57.0;57.0;103.0;79.0	unassigned	unassigned	0
tag_7444_st	TCAGGATCATGTAGCACAAG	2188.0;2005.0;2324.0;1984.0;1999.0	YDR142C::chr4_4	downtag	1
tag_14533_st	TGTTATCCAGATTCCCTAGC	63.0;69.0;46.0;63.0;70.0	unassigned	unassigned	0
tag_12592_st	GTTAGGTCACCATCACACAA	83.0;76.0;64.0;74.0;79.0	unassigned	unassigned	0
tag_6418_st	TTTGACGCCTGGCACTCGTA	3835.0;3863.0;3745.0;3844.0;3827.0	unassigned	unassigned	0
tag_12852_st	TAATGTCACTGCATCCACTG	72.0;75.0;79.0;71.0;76.0	unassigned	unassigned	0
tag_2307_st	ACCGTGATAGAACACTGACC	3518.0;3370.0;3258.0;3407.0;3437.0	YEL042W::chr5_2	uptag	1
tag_11615_st	GCTCGGACAGATCGGTATCA	92.0;113.0;104.0;120.0;95.0	YLR436C::chr00_4	downtag	1
tag_2151_st	CGTCAGAAGGCTCGCACATA	1665.0;1587.0;1568.0;1610.0;1717.0	YIL078W::chr9_1	uptag	1
tag_9175_st	AGATAGACAACGGGAGCTTC	989.0;916.0;935.0;904.0;999.0	YGR121C::chr7_4	downtag	1
tag_16170_st	TGGATAGTACGTTGTAGCCA	80.0;64.0;91.0;57.0;87.0	unassigned	unassigned	0
tag_15939_st	GTATAACGCTGTGTACTAGG	65.0;115.0;66.0;96.0;87.0	unassigned	unassigned	0
tag_8316_st	AAGTATTTAACATCCCGGCC	1758.0;1665.0;1763.0;1738.0;1686.0	YDR440W::chr4_8	downtag	1
tag_1519_st	GTGTATCTAGCTGCACGCAC	126.0;92.0;77.0;64.0;84.0	YMR257C::chr13_5	uptag	1
tag_7017_st	TTCAGCGTATGATCCGAGCC	2633.0;2478.0;2636.0;2582.0;2642.0	YDL143W::chr4_2	downtag	1
tag_12910_st	TACCAGTACCCTTATGCAGA	79.0;55.0;88.0;64.0;78.0	unassigned	unassigned	0
tag_1492_st	ATCCTTGCACATGAACGTAC	2643.0;2608.0;2430.0;2406.0;2529.0	YNL244C::chr00_8	downtag	1
tag_6361_st	TTAGATTCGGAGCGTCGCCA	1250.0;1165.0;1152.0;1258.0;1232.0	YBR237W::chr2_4	uptag	1
tag_12342_st	GTCAGACTACGTGAGAGATA	107.0;76.0;56.0;54.0;50.0	unassigned	unassigned	0
tag_5512_st	TGAGATTGACGTGTGCCTAT	55.0;85.0;65.0;67.0;77.0	unassigned	unassigned	0
tag_476_st	TTCTCTCGACTTAGTGCAGA	2388.0;2539.0;2279.0;2318.0;2323.0	YAL030W::chr1_1	uptag	1
tag_12965_st	TACGCACTGGCAAGAGGATC	102.0;75.0;90.0;75.0;80.0	unassigned	unassigned	0
tag_9711_st	CCAGAACTCTATCACAATGG	6414.0;6176.0;6040.0;6380.0;6324.0	YKL149C::chr11_2	downtag	1
tag_1622_st	ACGGCGATAAAGTCTATGAC	1175.0;1161.0;1120.0;1122.0;1090.0	unassigned	unassigned	0
tag_810_st	GCCGAGGTAATGTGATATAC	1377.0;1314.0;1167.0;1198.0;1309.0	YMR220W::chr13_4	uptag	1
tag_8214_st	TGGATATTAGATGCGCTGCA	2418.0;2373.0;2300.0;2267.0;2123.0	YDR434W::chr4_7	downtag	1
tag_6267_st	TCTGGCCGACTATTAGGATA	3926.0;4045.0;4045.0;4000.0;3936.0	YBR144C::chr2_3	downtag	1
tag_16200_st	TGTTGCCCACTGTCATCTAG	90.0;90.0;66.0;99.0;105.0	unassigned	unassigned	0
tag_870_st	GACAGGCGATCAGACGATAC	81.0;100.0;93.0;79.0;86.0	YMR185W::chr13_4	downtag	0
tag_16568_st	AAGTTCGTAAAGACACCCC	2155.0;2047.0;2018.0;2002.0;2043.0	YIL004C::chr9_1	uptag	1
tag_5667_st	CATGTTCCAAGAGGTCGAGA	481.0;470.0;438.0;472.0;535.0	YNL106C::chr00_16b	downtag	1
tag_6094_st	GTGTATGTAGAGCATTGCCA	2174.0;2143.0;2107.0;2110.0;2019.0	YBR069C::chr2_2	downtag	1
tag_11179_st	GATTCTGAAGTGGTCGTAAC	76.0;67.0;86.0;93.0;104.0	YNR036C::chr14_4	uptag	1
tag_14246_st	TGCGGGCACTCCTCTTGATT	64.0;52.0;41.0;41.0;47.0	unassigned	unassigned	0
tag_10318_st	CTACACGACTTGAGACGAAG	2524.0;2635.0;2365.0;2479.0;2394.0	YLR409C::chr12_5	downtag	1
tag_12019_st	GGGCTCGACGCAGTTCTTAT	1160.0;1074.0;1079.0;1051.0;1127.0	YMR070W::chr00_6	downtag	1
tag_11456_st	GCGACATTAGCTTACACGTC	4373.0;4323.0;4237.0;4243.0;4248.0	YIR043C::chr00_17b	downtag	1
tag_11824_st	GGATCAATCTGGTCGAAGCT	114.0;137.0;118.0;175.0;134.0	unassigned	unassigned	0
tag_8890_st	GCGCCCTAATTCTCGGGAAA	186.0;202.0;204.0;187.0;207.0	YGL195W::chr7_3	downtag	1
tag_15841_st	GCTTATTACGGAGGATACCA	110.0;126.0;127.0;111.0;124.0	unassigned	unassigned	0
tag_11035_st	GAGGTTATAGGAATCTTCGC	252.0;259.0;202.0;224.0;198.0	YFL032W::chr6_1	downtag	1
tag_10306_st	CTAAGTACGTGCAAGCAAGG	2435.0;2675.0;2357.0;2375.0;2332.0	YLR397C::chr12_5	downtag	1
tag_12506_st	GTGCTTCTACGCGATGCGAT	58.0;65.0;80.0;80.0;89.0	YNL059C::chr00_18	uptag	1
tag_16300_st	GAGTTATAATGCGATCAAG	872.0;819.0;871.0;825.0;801.0	YDR054C::chr4_4	downtag	1
tag_601_st	CTCTGTGAATACCGAGTACA	1602.0;1621.0;1627.0;1599.0;1559.0	unassigned	unassigned	0
tag_16753_st	TTCTCGGGACTGGTCGTAT	1005.0;905.0;970.0;962.0;946.0	YMR209C::chr00_8	downtag	1
tag_3905_st	ACTTTATACCAATACGCGGC	103.0;118.0;107.0;108.0;100.0	YNL235C::chr14_2	downtag	1
tag_3571_st	CGTTGCGCCACCGATAGTAT	332.0;382.0;358.0;312.0;411.0	unassigned	unassigned	0
tag_8232_st	TGTCAGCCCGGCCATGTATA	95.0;77.0;83.0;124.0;96.0	unassigned	unassigned	0
tag_6725_st	CTATTCATACATCATCGGGC	2485.0;2367.0;2404.0;2304.0;2383.0	YDL045C::chr4_1	uptag	1
tag_6123_st	TAACTGTGTGGACGAGCAAA	189.0;212.0;213.0;196.0;192.0	YBR096W::chr2_3	uptag	0
tag_13183_st	TAGTCACGGGATACGAAACC	81.0;73.0;113.0;120.0;93.0	unassigned	unassigned	0
tag_5245_st	GCCTTCGGACATACTGCGAT	345.0;366.0;373.0;354.0;316.0	YPL087W::chr16_3	downtag	1
tag_14223_st	TGCCTGACGTGTGGATCATA	98.0;88.0;69.0;84.0;95.0	unassigned	unassigned	0
tag_5929_st	GCAGATGTACTCCAACTCAA	191.0;162.0;119.0;128.0;147.0	YBR002C::chr2_2	uptag	1
tag_1945_st	CGAGACACCTAGACATACGG	1719.0;1826.0;1654.0;1821.0;1770.0	YJL062W::chr10_2	uptag	1
tag_16641_st	GTAGCGTGACCGCGCTATA	1123.0;1128.0;1074.0;1127.0;1082.0	YJL043W::chr10_2	downtag	1
tag_10215_st	CGTCATACATAGGACTAGCA	3466.0;3514.0;3335.0;3584.0;3125.0	YLR402W::chr12_5	uptag	1
tag_13815_st	TCGTACCGATTGTGCATCCA	98.0;100.0;82.0;64.0;70.0	unassigned	unassigned	0
tag_5507_st	TCTCCTGGACGGCGTGTTAT	479.0;517.0;578.0;539.0;497.0	unassigned	unassigned	0
tag_2366_st	GTTAGTCACGCTCATCGACG	88.0;72.0;81.0;82.0;70.0	YEL006W::chr5_2	downtag	1
tag_4534_st	CAAACACGAAGAGCCTGTCG	3161.0;2968.0;3027.0;3057.0;2986.0	YOR158W::chr15_2	downtag	1
tag_10638_st	CTTGCCCTAATCCATTGAGA	2896.0;2828.0;2901.0;3007.0;2871.0	YPR027C::chr16_4	downtag	1
tag_13585_st	TCCACGAGGAGCCGCTTTAT	65.0;56.0;45.0;68.0;52.0	unassigned	unassigned	0
tag_7435_st	TATTACACCTTATCCTGCGG	1595.0;1634.0;1603.0;1690.0;1654.0	YDR133C::chr4_4	downtag	1
tag_43_st	CAGTGTGTACGAATACGAAG	75.0;88.0;84.0;71.0;66.0	unassigned	unassigned	0
tag_15657_st	CTTATTTCAATGATGGCGCG	106.0;58.0;54.0;70.0;52.0	unassigned	unassigned	0
tag_1301_st	GCGCATAAGTGTCGTGAATC	650.0;659.0;661.0;577.0;662.0	YNL339C::chr14_1	uptag	1
tag_2747_st	AGTCACAGAAGCACACGTCG	394.0;481.0;523.0;597.0;428.0	YOR291W::chr15_4	downtag	1
tag_4556_st	CACCCGTCAAGAATATAGCG	1849.0;1766.0;1756.0;1708.0;1851.0	YOR180C::chr15_2	downtag	1
tag_1975_st	AAGTCTAGCAAATACCTCGC	1948.0;1892.0;1888.0;1825.0;1833.0	YJL031C::chr10_2	uptag	1
tag_462_st	GTGCATGGACCGTAGTTACT	2008.0;1991.0;1924.0;2041.0;1966.0	YAL043C-A::chr1_1	uptag	1
tag_9930_st	CCTGGTCGAGAACAGAAACG	2399.0;2343.0;2314.0;2258.0;2426.0	YKR051W::chr11_3	downtag	1
tag_4386_st	CGCTGTATAAATCTGTCACC	589.0;636.0;538.0;609.0;652.0	YOR106W::chr15_2	uptag	1
tag_9931_st	CCTGGTGCAGACACGTCAAT	1360.0;1225.0;1303.0;1250.0;1290.0	YKR052C::chr11_3	downtag	1
tag_14610_st	TTACAGGCGGGTAGTCTTAT	51.0;91.0;82.0;65.0;63.0	unassigned	unassigned	0
tag_6582_st	ATGAGGGAACGCCGATCAAC	1622.0;1522.0;1504.0;1514.0;1575.0	YCR021C::chr3_1	uptag	1
tag_8390_st	ATTGAATTAACTGGACGGCC	1437.0;1418.0;1372.0;1477.0;1414.0	YDR516C::chr4_8	downtag	1
tag_16881_st	TCTCTCGACGTGCGTAGAT	2011.0;2030.0;1970.0;1979.0;1992.0	YOR051C::chr15_1	downtag	1
tag_14154_st	TGCACACTCCTACTTATGGG	69.0;74.0;57.0;74.0;64.0	unassigned	unassigned	0
tag_11846_st	GGATTATCAGCACTCAGTAC	81.0;111.0;88.0;103.0;111.0	unassigned	unassigned	0
tag_11714_st	GGAAGTCCCGGAGATCATAT	61.0;68.0;48.0;81.0;78.0	unassigned	unassigned	0
tag_4565_st	CACTCTGAAGATGAAGGACG	2376.0;2416.0;2295.0;2342.0;2260.0	YOR189W::chr15_2	downtag	1
tag_6060_st	GTACGCATATTTAGCCAGCA	997.0;984.0;923.0;1000.0;805.0	YBR035C::chr2_2	downtag	1
tag_14505_st	TGTGCTCGATATTCACTGGA	108.0;119.0;119.0;108.0;155.0	unassigned	unassigned	0
tag_1104_st	CGAAGTCCACACAGCGGATA	232.0;262.0;248.0;329.0;214.0	YER066W::chr00_10	downtag	1
tag_6895_st	TAGGGAGGATCGTTCACCAC	2411.0;2318.0;2180.0;2326.0;2329.0	unassigned	unassigned	0
tag_10293_st	CTAACTAGCTGTAAGCGACC	6007.0;6183.0;6024.0;6173.0;6076.0	YLR384C::chr12_5	downtag	1
tag_14025_st	TGACATCGCTGTGCCAAGCA	67.0;68.0;63.0;60.0;82.0	unassigned	unassigned	0
tag_15128_st	TTTCCGTAGCGGCGCGATTA	54.0;85.0;54.0;64.0;70.0	unassigned	unassigned	0
tag_11097_st	GATAGTGAATCTCCCTGACA	2350.0;2260.0;2321.0;2249.0;2274.0	YNL001W::chr14_4	uptag	1
tag_13541_st	TCATCCAGAGCTGTCAGTAT	101.0;67.0;62.0;65.0;65.0	unassigned	unassigned	0
tag_6243_st	TCGGCAGCACTTCTAGCTTA	767.0;691.0;674.0;779.0;765.0	YBR120C::chr2_3	downtag	1
tag_11527_st	GCGTACCACTCGACGGATTT	504.0;512.0;497.0;508.0;432.0	YLR443W::chr00_4	uptag	1
tag_15731_st	GAGTTATACGTCCAGGCACA	120.0;83.0;76.0;105.0;90.0	unassigned	unassigned	0
tag_10653_st	CTTGTTAATGTGACCAGGAC	1972.0;1957.0;1892.0;1921.0;1876.0	YPR042C::chr16_4	downtag	1
tag_8246_st	TTACCGGCGCGGCAAGTTTA	63.0;93.0;59.0;65.0;62.0	YDR468C::chr4_8	uptag	1
tag_12878_st	TACAGAGCGCGAGACTGCAT	59.0;71.0;55.0;84.0;59.0	unassigned	unassigned	0
tag_4264_st	CAACATATCATAAGCGCGTC	128.0;92.0;98.0;111.0;99.0	unassigned	unassigned	0
tag_13868_st	TCTACTGAGGGACGATGCTA	273.0;310.0;228.0;279.0;271.0	unassigned	unassigned	0
tag_7015_st	TTATGTTTAGCCGGGTACGC	1044.0;1072.0;1057.0;1028.0;1094.0	YDL141W::chr4_2	downtag	1
tag_1585_st	ATCGAGTCAACCGGCCTAGA	1098.0;1019.0;899.0;878.0;787.0	YMR316C-B::chr00_8	uptag	1
tag_14256_st	TGCGTTTGACCTTCGATCCA	1287.0;1306.0;1300.0;1312.0;1241.0	unassigned	unassigned	0
tag_2476_st	TGAGATCCCTCTACGGTCGT	218.0;193.0;207.0;200.0;223.0	YLL020C::chr12_1	uptag	1
tag_6860_st	GTGGAGAGATGATTCTATCC	711.0;792.0;749.0;727.0;718.0	YDL083C::chr4_1	downtag	1
tag_4821_st	GTGCTGTAGAAATAAACGCG	2387.0;2253.0;2208.0;2187.0;2099.0	YJR127C::chr10_4	uptag	1
tag_2853_st	CATGTTATACGAGGACAGAG	1024.0;962.0;891.0;924.0;895.0	YOL002C::chr15_5	uptag	1
tag_1588_st	CAGATCAACGTATCGACACG	1232.0;1249.0;1214.0;1221.0;1256.0	YMR320W::chr00_8	uptag	1
tag_8007_st	GAATCATGGTCAAGGGTACA	4419.0;4592.0;4564.0;4506.0;4454.0	YLR210W::chr12_3	downtag	1
tag_9943_st	CCTTCAGGAATACTAATGCC	2239.0;2531.0;2443.0;2457.0;2396.0	YKR064W::chr11_3	downtag	1
tag_7228_st	CACAGACCACAAGCTATGGG	245.0;252.0;297.0;307.0;273.0	YDR017C::chr4_3	downtag	1
tag_7839_st	TGTTAGATAGGGCGCTTCAT	888.0;991.0;968.0;920.0;841.0	YLR130C::chr12_3	uptag	1
tag_3563_st	CCCTTGAGACACGTATATCG	4355.0;4506.0;4398.0;4204.0;4474.0	YCR034W::chr00_1	downtag	1
tag_131_st	CTAGCAGAATATCTACGACC	1082.0;1096.0;1112.0;1016.0;1122.0	YER181C::chr00_5	uptag	1
tag_4576_st	CATACTCAACTGAATGTCCG	3550.0;3331.0;3228.0;3408.0;3418.0	unassigned	unassigned	0
tag_15666_st	CTTGCGCGAATAGGCTGTAA	63.0;66.0;58.0;79.0;85.0	unassigned	unassigned	0
tag_1732_st	ATCGTCAGAACCGTATGTAC	1371.0;1339.0;1318.0;1290.0;1319.0	YJL182C::chr10_1	uptag	1
tag_10072_st	CGCGAACGATTTGTACGAAA	3062.0;3053.0;2959.0;3101.0;3030.0	YLR259C::chr12_4	downtag	1
tag_11843_st	GGATTACGCCAGCAGCAGTA	103.0;97.0;105.0;83.0;75.0	unassigned	unassigned	0
tag_11626_st	GCTGAATTAGGTAGACTGAC	3304.0;3293.0;3297.0;3249.0;3210.0	YLR446W::chr00_4	downtag	1
tag_10149_st	CGGCTATCACCGACAGAGTA	412.0;361.0;410.0;400.0;415.0	YLR336C::chr12_5	uptag	1
tag_3271_st	GTCCAGTTACCTAGTACGGA	1616.0;1689.0;1611.0;1607.0;1583.0	YHR091C::chr8_2	uptag	1
tag_568_st	TCGCCCGTAGCATCGTATGA	1223.0;1265.0;1135.0;1362.0;1276.0	YER046W::chr00_10	uptag	1
tag_1106_st	CGGTGCATACCTAATAGTAC	2344.0;2420.0;2340.0;2455.0;2241.0	YHR043C::chr8_1	downtag	1
tag_13608_st	TCCATCATACTTAGGGAGCA	94.0;73.0;47.0;71.0;88.0	unassigned	unassigned	0
tag_11720_st	GGAATAGCCTGACATGAGTT	50.0;58.0;54.0;70.0;60.0	unassigned	unassigned	0
tag_3072_st	TATGCGAGACGGTATGCACT	1756.0;1795.0;1750.0;1762.0;1731.0	YOR040W::chr15_1	uptag	1
tag_9203_st	AGGCAAATCTTCAGAACCCG	1845.0;1935.0;1917.0;1978.0;1992.0	YGR149W::chr7_5	uptag	1
tag_10511_st	CTGCTTCCACAGCGAGGATT	76.0;98.0;125.0;92.0;99.0	YGR242W::chr00_2	downtag	1
tag_14513_st	TGTGGCGACTCTCGGTCATT	63.0;68.0;48.0;47.0;87.0	unassigned	unassigned	0
tag_10402_st	CTCATCTAAGTCATTCTCGG	1986.0;1902.0;1851.0;1928.0;1917.0	YGR229C::chr00_2	uptag	1
tag_2707_st	CGATCTAGCACGCAATATAC	3364.0;3367.0;3267.0;3155.0;3356.0	YOR346W::chr15_4	uptag	1
tag_8046_st	GCCTCGAATGCCCGGATATA	841.0;786.0;820.0;851.0;806.0	YDR361C::chr4_7	uptag	1
tag_16973_st	TCGTGGGAGATGTCCTATTC	484.0;437.0;439.0;460.0;480.0	YHR015W::chr8_1	downtag	1
tag_6327_st	TGGTCTGGAGTATCGTTCAA	1469.0;1355.0;1391.0;1539.0;1364.0	YBR203W::chr2_4	uptag	1
tag_6462_st	ACACTAGCAAAGGGACTTCC	580.0;601.0;512.0;589.0;465.0	YBR242W::chr2_4	downtag	1
tag_16691_st	GAAGTGTAGACACGTCGCT	439.0;482.0;428.0;497.0;438.0	unassigned	unassigned	0
tag_9197_st	AGGAATCTAACCACGCGCAG	149.0;103.0;136.0;142.0;178.0	YGR143W::chr7_5	uptag	1
tag_1768_st	TCTCGTCTACGTGCTCTGAG	86.0;122.0;77.0;63.0;77.0	YJL145W::chr10_1	uptag	1
tag_3270_st	GTCCAGATATGTAGGAGACT	102.0;112.0;118.0;75.0;101.0	unassigned	unassigned	0
tag_16196_st	TGTGGGTAGCGTCTATCCAT	71.0;79.0;67.0;55.0;73.0	unassigned	unassigned	0
tag_2153_st	CGTCAGATAAGGTGAGTTAC	86.0;93.0;90.0;100.0;94.0	YDL227C::ctrl_24	uptag	0
tag_5134_st	CGCAGATGAAGGTAGACATT	2899.0;2974.0;2902.0;3023.0;2920.0	YLR115W::chr12_2	downtag	1
tag_13215_st	TAGTTGCAGGCTAGGTCCAC	55.0;76.0;116.0;73.0;89.0	unassigned	unassigned	0
tag_16606_st	CTCTGTGAATACCGAGTCA	1015.0;1057.0;921.0;1040.0;1030.0	YER073W::chr5_3	uptag	1
tag_9151_st	ACTGAAGTAACAGCCACCGG	100.0;124.0;128.0;128.0;81.0	YGR097W::chr7_4	downtag	1
tag_9522_st	CACGGAAGAGGACAGACCTT	1099.0;970.0;1024.0;979.0;1079.0	YKL057C::chr11_1	downtag	1
tag_3409_st	CGCCTAAGGATCGTGAAGTA	4299.0;4076.0;4034.0;4165.0;4331.0	YHR133C::chr8_2	downtag	1
tag_163_st	TTATACTTCTCGGACGGCAC	541.0;526.0;465.0;498.0;509.0	YML117W::chr00_9	uptag	1
tag_8710_st	TGAGCCATTGCTATCGAAGG	3474.0;3387.0;3632.0;3483.0;3072.0	YGL111W::chr7_2	downtag	1
tag_11301_st	GCATACAGGTTACGACGCCT	112.0;62.0;80.0;94.0;76.0	YGR265W::chr00_3	uptag	1
tag_8402_st	CACCCTTGAAGAAGAGGAGC	3684.0;3485.0;3704.0;3615.0;3690.0	YDR528W::chr4_8	downtag	1
tag_11877_st	GGCATAGACTCAGCGAGCAT	300.0;368.0;250.0;284.0;378.0	YER161C::chr00_5	downtag	1
tag_14273_st	TGCTCCAGATATTCTAGGCG	53.0;46.0;58.0;49.0;49.0	unassigned	unassigned	0
tag_5779_st	CGGCGGTTAAGTTCTAATCA	2684.0;2576.0;2513.0;2615.0;2758.0	YBL057C::chr2_1	uptag	1
tag_14938_st	TTGCACGATTAGCTCTTAGC	85.0;75.0;74.0;52.0;77.0	unassigned	unassigned	0
tag_13309_st	TATGACCTATTTATCGGGCC	60.0;61.0;71.0;46.0;75.0	unassigned	unassigned	0
tag_1248_st	GTGGGATGACCTATACTTAC	2493.0;2434.0;2420.0;2347.0;2404.0	YPL240C::chr16_1	downtag	1
tag_12182_st	GGTTGTAGACGATTGTCATC	1324.0;1345.0;1270.0;1322.0;1309.0	YMR118C::chr00_15	downtag	1
tag_9095_st	TTAATTGCCTTAGCCTGCCA	1122.0;950.0;1423.0;1271.0;1192.0	YGR041W::chr7_4	downtag	1
tag_6816_st	GGATATACATTAGGGTAGCC	3581.0;3664.0;3514.0;3619.0;3544.0	YDL040C::chr4_1	downtag	1
tag_13694_st	TCCTGGTCAGCAGTCGGTTA	68.0;80.0;59.0;53.0;60.0	unassigned	unassigned	0
tag_4825_st	GTTAGCCCAGATAGCTGACG	406.0;350.0;389.0;418.0;416.0	YJR131W::chr00_12	uptag	1
tag_11598_st	GCTCACATAGACATTGATCC	746.0;773.0;742.0;824.0;730.0	YLL018C-A::chr00_4	downtag	1
tag_10634_st	CTTGCACCTCCAATTTAGGG	2032.0;2094.0;1941.0;2053.0;2015.0	YPR023C::chr00_15	downtag	1
tag_11900_st	GGCCCAATGTCTTGCAGAGT	3096.0;3200.0;3303.0;3356.0;3103.0	YER184C::chr00_5	downtag	1
tag_2441_st	CAGTTCCGAATACACACTAG	97.0;91.0;89.0;121.0;133.0	YDL227C::ctrl_29	uptag	0
tag_1462_st	GCGCGTGAATCCTGTGACTA	83.0;97.0;97.0;110.0;96.0	unassigned	unassigned	0
tag_15484_st	CCGTAAGTACAATTAGCACG	156.0;102.0;113.0;128.0;80.0	unassigned	unassigned	0
tag_6022_st	GGCGAGTAATGTGTATTCCA	5801.0;5766.0;5906.0;5986.0;5851.0	YBL106C::chr2_2	downtag	1
tag_3756_st	CTTAACCAGTCTGACCGAGT	1171.0;1316.0;1239.0;1250.0;1241.0	YMR048W::chr00_11	uptag	1
tag_5310_st	GGGTTACCGCCGTACATCTT	2569.0;2474.0;2392.0;2558.0;2427.0	YPL022W::chr16_3	downtag	1
tag_13247_st	TATAGGACGAGTGGTCATCA	66.0;73.0;94.0;85.0;86.0	unassigned	unassigned	0
tag_12233_st	GTACATAGATATAGTGCGCC	1559.0;1639.0;1606.0;1596.0;1553.0	YOL146W::chr00_15	downtag	1
tag_9889_st	CCTACGGGACCAGACGATTA	365.0;371.0;324.0;357.0;359.0	YKR010C::chr00_14	downtag	1
tag_3887_st	GTCGCTTGACGCATAGTGAC	244.0;298.0;276.0;242.0;253.0	YNL157W::chr14_2	uptag	1
tag_15713_st	GAGAGCGAATCTGAGTTACC	89.0;80.0;54.0;78.0;119.0	unassigned	unassigned	0
tag_3418_st	GATAGCGTAATGAGTAGTCC	2667.0;2913.0;2722.0;2695.0;2738.0	YAL064C-A::chr00_1	uptag	1
tag_183_st	CACCGACAACTCGTAGAGAG	3180.0;3245.0;3131.0;3192.0;3208.0	YML100W-A::chr00_9	uptag	1
tag_7460_st	TCGTCATCACGGATTTGCAG	1516.0;1580.0;1467.0;1462.0;1539.0	YDR158W::chr4_5	uptag	1
tag_15621_st	CTCGTTCTAATCCACTATGG	87.0;113.0;58.0;80.0;82.0	unassigned	unassigned	0
tag_4524_st	ATTATAGTAACTCCCACCGG	1837.0;1869.0;1855.0;1925.0;1841.0	YOR148C::chr15_2	downtag	1
tag_7172_st	ATATCCACAACGCCTAAGGG	1468.0;1448.0;1579.0;1494.0;1575.0	YDL202W::chr4_3	downtag	1
tag_10436_st	CTCGCCTAATAGACTTTACG	2292.0;2404.0;2364.0;2154.0;2218.0	unassigned	unassigned	0
tag_12748_st	TAACGAGATTATGAGCTGGC	168.0;236.0;282.0;284.0;218.0	unassigned	unassigned	0
tag_17049_st	TACGAGGTGCGATTTCTGAA	74.0;60.0;44.0;46.0;106.0	unassigned	unassigned	0
tag_376_st	CGGCGAGTACAATTCATAGA	3173.0;3209.0;3143.0;3077.0;3121.0	unassigned	unassigned	0
tag_8311_st	AACTATTAACAAGGTGGCCC	316.0;313.0;330.0;383.0;287.0	YDR533C::chr4_8	uptag	1
tag_5265_st	GGACATTACTCTAGCCCAGT	519.0;531.0;427.0;642.0;526.0	YPL067C::chr16_3	downtag	1
tag_9214_st	AGGGTAACATAGCATACGCG	178.0;167.0;168.0;175.0;172.0	YGR160W::chr7_5	uptag	1
tag_8336_st	ACACGATTAAAGCCATTGCC	1963.0;2156.0;1777.0;1842.0;1821.0	YDR462W::chr4_8	downtag	1
tag_6754_st	GACGATTCAATGATCTCACC	299.0;315.0;271.0;314.0;250.0	YDL073W::chr4_1	uptag	1
tag_9317_st	ATATTGAACCTCCACACAGG	81.0;108.0;86.0;123.0;97.0	YGR167W::chr7_5	downtag	1
tag_1257_st	TCGTTGCGACCTATGCGTAG	1745.0;1828.0;1831.0;1839.0;1803.0	unassigned	unassigned	0
tag_13575_st	TCATTCGGAGCAGGCTGTCA	68.0;57.0;50.0;45.0;71.0	unassigned	unassigned	0
tag_9638_st	CATCTAAGGACACTACACTG	100.0;92.0;84.0;79.0;58.0	YKL172W::chr11_2	uptag	1
tag_4294_st	GGGTTATACCATGTCGTACT	2245.0;2208.0;2137.0;2157.0;2151.0	YIL111W::chr9_2	downtag	1
tag_7941_st	CCTGCCCAATAATGTAGACA	3845.0;3828.0;3906.0;3719.0;3709.0	YLR136C::chr12_3	downtag	1
tag_9932_st	CCTGGTGGACACGACAGTAT	764.0;736.0;929.0;781.0;817.0	YKR053C::chr00_14	downtag	1
tag_14568_st	TGTTTAGTAGGATTGCGCCC	49.0;46.0;62.0;65.0;76.0	unassigned	unassigned	0
tag_10259_st	CGTTAATGCAGCGAGAATCA	212.0;170.0;131.0;192.0;148.0	YLR350W::chr12_5	downtag	1
tag_15306_st	ATACCGAGAACGAGCGAGCT	214.0;249.0;209.0;204.0;239.0	unassigned	unassigned	0
tag_14413_st	TGGTTCATAGCCGACCCAAG	111.0;106.0;65.0;105.0;84.0	unassigned	unassigned	0
tag_13542_st	TCATCCCAGGCGAGCTGTTT	65.0;92.0;96.0;69.0;83.0	unassigned	unassigned	0
tag_3265_st	GGACGTATAGATTACTAGCG	1280.0;1363.0;1405.0;1346.0;1348.0	YHR085W::chr8_2	uptag	1
tag_14403_st	TGGTGATCGACTGCGTCCTA	46.0;62.0;47.0;69.0;48.0	unassigned	unassigned	0
tag_504_st	CGGTACGGAAGTGTATATCA	1743.0;1614.0;1373.0;1714.0;1416.0	YAL001C::chr1_1	uptag	1
tag_5869_st	GAAGACGTGTGAAGTTTCCA	2037.0;2028.0;2066.0;2075.0;1970.0	YBL051C::chr2_1	downtag	1
tag_14243_st	TGCGCTTAGCCCGGTCTTAT	66.0;100.0;74.0;55.0;62.0	unassigned	unassigned	0
tag_12977_st	TACGGAAGTTGGCGTCACTA	60.0;81.0;83.0;96.0;94.0	unassigned	unassigned	0
tag_10018_st	CGATACACATTCAGAGCACG	266.0;219.0;228.0;290.0;272.0	YLR300W::chr12_4	uptag	1
tag_14391_st	TGGTCACATTTCTATGCCAG	74.0;89.0;76.0;56.0;82.0	unassigned	unassigned	0
tag_7423_st	TACGGGACATTCCACTGAAG	4209.0;4446.0;4486.0;4413.0;4486.0	YDR121W::chr4_4	downtag	1
tag_2530_st	ACAAGTCAACACCGCGAGGT	353.0;339.0;350.0;359.0;367.0	YLR007W::chr12_1	uptag	1
tag_6938_st	TCTGGCATAGCAGGTGTCAC	71.0;83.0;76.0;76.0;102.0	YDL160C::chr4_2	uptag	1
tag_9997_st	CGACTACTAATACCCTAGAG	2172.0;2215.0;2061.0;2149.0;2102.0	YLR280C::chr12_4	uptag	1
tag_3751_st	CTCCGCGAAGCTCGTGTAAT	1673.0;1687.0;1646.0;1656.0;1655.0	YPL141C::chr16_2	downtag	1
tag_11941_st	GGCTCACGATCCACTGGTTA	494.0;470.0;498.0;537.0;514.0	YMR086W::chr00_6	uptag	1
tag_10683_st	CTTTGTACCTACGATATGGG	645.0;659.0;639.0;695.0;620.0	YPR072W::chr16_4	downtag	1
tag_1478_st	TCTATCCACTGCGGACGAGT	491.0;534.0;357.0;481.0;460.0	unassigned	unassigned	0
tag_14645_st	TTACGTTGGTGAGAGCAAAC	75.0;57.0;49.0;51.0;78.0	unassigned	unassigned	0
tag_1043_st	CGGTCTAAGCTCTCCAGATA	709.0;715.0;568.0;734.0;658.0	YHL020C::chr8_1	downtag	1
tag_6539_st	AGGGATTAAGAAGGTCTACC	825.0;838.0;854.0;798.0;834.0	YCL052C::chr3_1	uptag	1
tag_1213_st	ATCAGTTTAAGCGACCACAC	77.0;102.0;94.0;95.0;97.0	unassigned	unassigned	0
tag_1508_st	GACGCTTTAGACATAACACC	1555.0;1591.0;1541.0;1509.0;1561.0	YMR244C-A::chr13_5	uptag	1
tag_13218_st	TAGTTTCTACAGGTTGAGCC	62.0;67.0;65.0;77.0;80.0	unassigned	unassigned	0
tag_14090_st	TGAGCTGGATGGATCTCCCT	237.0;213.0;241.0;202.0;308.0	unassigned	unassigned	0
tag_3167_st	GTCAGGCACTAGGAGCTATC	2127.0;2013.0;2019.0;2153.0;1751.0	YOR039W::chr15_1	downtag	1
tag_15271_st	AGGACTATAACGAAGGTCGC	102.0;131.0;87.0;85.0;82.0	unassigned	unassigned	0
tag_17090_st	ACTTCCGAAACGAACAGTC	628.0;665.0;617.0;626.0;706.0	YGR104C::chr7_4	downtag	1
tag_11666_st	GCTTACACTGTCACCTAAAG	4156.0;4158.0;4024.0;4063.0;4140.0	YNR063W::chr00_4	downtag	1
tag_12885_st	TACAGGATTGGAGAGTCAAC	95.0;69.0;86.0;67.0;55.0	unassigned	unassigned	0
tag_11599_st	GCTCACGTACTCGACAGAAA	1093.0;1009.0;1055.0;1056.0;1000.0	YLR262C-A::chr00_4	downtag	1
tag_11985_st	GGGAGCATACTCTATCATAC	827.0;776.0;836.0;791.0;759.0	YOL115W::chr00_6	uptag	1
tag_12149_st	GGTTAATTGGTACGATTGCC	4083.0;4099.0;4121.0;4210.0;3984.0	YML124C::chr00_9	downtag	1
tag_10890_st	GACCTAGCACAGGACGTGTT	234.0;255.0;259.0;277.0;234.0	YPR187W::chr16_5	downtag	1
tag_7095_st	ACAAGCGCAAATACTGCCGG	1080.0;1262.0;1088.0;1177.0;1168.0	YDL221W::chr4_3	uptag	1
tag_2797_st	AGTCAGTCAACATGCTAGAC	682.0;676.0;695.0;709.0;668.0	YOR340C::chr15_4	downtag	1
tag_11629_st	GCTGACCATTCATGCGAAAT	2150.0;2097.0;1985.0;1944.0;2136.0	YLR449W::chr00_4	downtag	1
tag_13927_st	TCTGACATGGTCTGAGCCCT	122.0;96.0;118.0;85.0;95.0	unassigned	unassigned	0
tag_4764_st	GCATTTCTAGCGACCCGTAG	521.0;487.0;480.0;449.0;479.0	YJR070C::chr00_12	uptag	1
tag_14714_st	TTATCAGTCCATCGCAAGTC	51.0;90.0;59.0;61.0;61.0	unassigned	unassigned	0
tag_5448_st	TATGGTCTAGGAGGTCATCT	59.0;42.0;46.0;49.0;53.0	YHR168W::chr00_8	downtag	1
tag_6016_st	GGCATAGGACAGTGCTCATA	84.0;65.0;102.0;92.0;85.0	YDL227C::ctrl_17	downtag	0
tag_15808_st	GCGATTGAATTGGACGATCA	157.0;109.0;110.0;109.0;148.0	unassigned	unassigned	0
tag_3109_st	GAGTGAGTAATGCTACGTCA	148.0;167.0;186.0;141.0;131.0	unassigned	unassigned	0
tag_2102_st	CGTCACCTAAGTTCACGAGA	273.0;252.0;264.0;277.0;247.0	YIL029C::chr9_1	uptag	1
tag_11363_st	GCCAGTACCGCAGTCAGTTA	200.0;309.0;238.0;291.0;215.0	YKL053C-A::chr00_17b	uptag	1
tag_7674_st	GGCGCATCACTAGCCAGATT	63.0;102.0;90.0;99.0;85.0	YDR275W::chr4_6	uptag	1
tag_8685_st	GCATTACCATTATTCACCGG	92.0;61.0;46.0;84.0;98.0	unassigned	unassigned	0
tag_6335_st	TGTAGGCTATGAGGTCTTCA	230.0;229.0;230.0;229.0;202.0	YBR211C::chr2_4	uptag	1
tag_687_st	GTGCGATCACGCTCCAGTAT	53.0;89.0;80.0;86.0;71.0	YOL148C::chr00_18	uptag	1
tag_4962_st	TTCTGAGCCTCGGATACTAG	1855.0;1705.0;1679.0;1705.0;1700.0	YLR039C::chr00_8	uptag	1
tag_4318_st	ATACCCAGAACGACTATGCG	410.0;400.0;374.0;427.0;451.0	YIL135C::chr9_2	downtag	1
tag_9028_st	TAGCCATAATTGGTTAGCCC	1003.0;966.0;1044.0;1082.0;1075.0	YGR070W::chr7_4	uptag	1
tag_894_st	TTCTATCTAGTGATCGCGCA	590.0;595.0;597.0;615.0;632.0	YMR208W::chr13_4	downtag	1
tag_8971_st	AATGAAGCAAAGTGCCCTGC	3068.0;3125.0;3096.0;3061.0;3052.0	YGR013W::chr7_3	downtag	1
tag_2601_st	CGATACCGAAGTCCAGATAC	1682.0;1613.0;1660.0;1612.0;1394.0	YLL049W::chr00_8	downtag	1
tag_5381_st	GTGGTCGCACGGTCCTATTT	102.0;60.0;83.0;83.0;99.0	YHR183W::chr8_3	uptag	1
tag_13761_st	TCGCATCCAGCTCAGTATGG	98.0;113.0;125.0;108.0;85.0	unassigned	unassigned	0
tag_10030_st	CGATTATACGCATACATGGG	2824.0;2767.0;2817.0;2873.0;2674.0	YLR313C::chr12_4	uptag	1
tag_4602_st	CCCTTTCGACCGTAAGTAAG	2116.0;2184.0;2150.0;2263.0;2133.0	YOR226C::chr15_3	uptag	1
tag_2922_st	GTATTCTCACCTATCGCTAG	2406.0;2240.0;2303.0;2219.0;2254.0	YOL070C::chr15_5	uptag	1
tag_15757_st	GCAATGGCAGTGAATGCTCA	82.0;51.0;95.0;78.0;37.0	unassigned	unassigned	0
tag_8503_st	GTTTAACCATGTTGGACGGC	4125.0;4171.0;4190.0;4228.0;4135.0	YGL096W::chr7_1	uptag	1
tag_9683_st	CCAAGCGAATGCAACGTATC	3026.0;3052.0;2845.0;2860.0;2870.0	YKL121W::chr11_2	downtag	1
tag_1448_st	CAGACGCGAAGATAAGTTCC	4300.0;4448.0;4289.0;4251.0;4269.0	YNL288W::chr14_1	downtag	1
tag_16801_st	CTTCAAGGTGCGCCCAATT	85.0;87.0;86.0;82.0;79.0	YGL163C::chr7_2	downtag	1
tag_15402_st	CAGACAATGCAATAGCCTGG	83.0;76.0;83.0;92.0;59.0	unassigned	unassigned	0
tag_15853_st	GGACTGGTACGATGCTCACT	62.0;92.0;64.0;86.0;79.0	unassigned	unassigned	0
tag_12261_st	GTACTGTCACCCAAGGCTGT	1246.0;1311.0;1380.0;1280.0;1212.0	YPL224C::chr00_11	uptag	1
tag_17079_st	TTCTCTTAATCTTCACGAGG	139.0;137.0;135.0;129.0;136.0	YER188W::chr00_2	downtag	1
tag_1048_st	CTATTCGACTACAGTATCGG	1755.0;1586.0;1531.0;1711.0;1536.0	YHL015W::chr8_1	downtag	1
tag_7099_st	ACACCTTAACAATGCACGGG	893.0;895.0;805.0;984.0;848.0	YDL225W::chr4_3	uptag	1
tag_13055_st	TAGACGCACCGCCGTATGAT	132.0;120.0;178.0;122.0;116.0	unassigned	unassigned	0
tag_16632_st	AACTTACGAAACTACCGCG	1812.0;1886.0;1772.0;1819.0;1919.0	YPL228W::chr16_1	downtag	1
tag_3399_st	AGTGGTACAGAAGACCGACT	1560.0;1503.0;1387.0;1512.0;1541.0	YHR123W::chr8_2	downtag	1
tag_14563_st	TGTTGGTACTGTTAGCCAGA	75.0;62.0;58.0;82.0;112.0	unassigned	unassigned	0
tag_172_st	ACCTCTAGCAACGAACATGG	2826.0;2750.0;2768.0;2737.0;2769.0	YML109W::chr00_9	uptag	1
tag_3477_st	GTCCGGTCACCTAGTCGTAT	2462.0;2354.0;2306.0;2409.0;2482.0	YCR049C::chr00_1	uptag	1
tag_8752_st	CAAGGGCCAATAAGCGGACT	1729.0;1890.0;1708.0;2140.0;1903.0	YGL153W::chr7_2	downtag	1
tag_8981_st	AGCATCGGAAATGGCAAGCC	1598.0;1573.0;1702.0;1694.0;1620.0	YGR023W::chr7_3	downtag	1
tag_10297_st	CTAAGCCTATGCAATATCGC	3918.0;3937.0;3733.0;3629.0;3568.0	unassigned	unassigned	0
tag_14274_st	TGCTCCTCAGGCCGTGATTT	59.0;54.0;64.0;59.0;46.0	unassigned	unassigned	0
tag_7382_st	GGAGCCACATTCATCGACAG	77.0;104.0;98.0;118.0;76.0	YDR079W::chr4_4	downtag	1
tag_4214_st	CCGGAGTTAAGTGTAAGTAC	153.0;124.0;146.0;149.0;134.0	YDL227C::ctrl_40	uptag	0
tag_7841_st	TTACAGGATTTCAGGCGAGT	78.0;80.0;84.0;65.0;84.0	YLR132C::chr12_3	uptag	1
tag_9046_st	TTTGGATTAGCTGTGCGCCC	2401.0;2398.0;2378.0;2343.0;2437.0	YGR088W::chr7_4	uptag	1
tag_5049_st	ATCAACGGACAATACCTGCT	3721.0;3699.0;3604.0;3680.0;3585.0	YLR030W::chr00_8	downtag	1
tag_3572_st	CTCAGCATACATAGTACAGC	2249.0;2256.0;1906.0;2036.0;2064.0	YCR048W::chr00_16a	downtag	1
tag_3129_st	TGCTCCGTACTTAGTGACGA	1882.0;1803.0;1592.0;1772.0;1715.0	YOR001W::chr15_1	downtag	1
tag_15540_st	CGCGCTTCAAGTAGCTCGAA	283.0;247.0;264.0;290.0;373.0	unassigned	unassigned	0
tag_14357_st	TGGCTCGTAGATCGTGCATC	102.0;89.0;68.0;79.0;131.0	unassigned	unassigned	0
tag_12988_st	TACGGGCCAGCCATCAGTTA	59.0;85.0;68.0;70.0;86.0	unassigned	unassigned	0
tag_2618_st	GTATCACGATTCGCGCTCAG	109.0;81.0;63.0;89.0;67.0	unassigned	unassigned	0
tag_5070_st	CACGGAGCAAGAGCACATCT	145.0;124.0;115.0;107.0;133.0	YLR051C::chr12_2	downtag	1
tag_12047_st	GGGTGCCGAATTTGCCATAA	1673.0;1456.0;1642.0;1733.0;1623.0	YNR072W::chr00_6	downtag	1
tag_10582_st	CTTACTGAATCCACCGATGA	2240.0;2226.0;2339.0;2321.0;2315.0	YPR067W::chr00_15	uptag	1
tag_1023_st	AACGTCCTAAACGCAAGCGG	2577.0;2592.0;2387.0;2500.0;2527.0	YHL040C::chr8_1	downtag	1
tag_14497_st	TGTGAGGATCGTAGCTTCTA	69.0;93.0;70.0;64.0;53.0	unassigned	unassigned	0
tag_876_st	GGTTAGCACTAGATCGCACT	77.0;71.0;113.0;58.0;100.0	YMR191W::chr13_4	downtag	0
tag_13721_st	TCGACGAGACTGGCGATCTA	58.0;69.0;60.0;57.0;76.0	unassigned	unassigned	0
tag_12313_st	GTATGGCCCTAGACCTCGTA	91.0;75.0;91.0;126.0;103.0	unassigned	unassigned	0
tag_11504_st	GCGGACAATGTTTCAGACAA	1425.0;1469.0;1403.0;1508.0;1385.0	YLR390W-A::chr00_15	uptag	1
tag_12049_st	GGGTGGTGACATTATTCCAT	2095.0;1978.0;1971.0;2014.0;1988.0	YNR074C::chr00_6	downtag	1
tag_4798_st	GTATCCTAATGTTTACGCCG	1255.0;1206.0;1162.0;1141.0;1159.0	YJR104C::chr00_12	uptag	1
tag_4359_st	TCCTTCTACTCGTGCGTGAG	52.0;90.0;66.0;57.0;80.0	unassigned	unassigned	0
tag_16223_st	TTCCGTTGACTGTTCGCAGC	74.0;75.0;91.0;85.0;48.0	unassigned	unassigned	0
tag_4416_st	TCGACAGGCGGAGTTATCTA	107.0;102.0;109.0;125.0;100.0	YOR136W::chr15_2	uptag	1
tag_12270_st	GTAGCACACGTAGCCATCAA	71.0;62.0;113.0;102.0;96.0	unassigned	unassigned	0
tag_6852_st	GTCAGAATGGTATGGATCAC	743.0;748.0;721.0;692.0;676.0	YDL075W::chr4_1	downtag	1
tag_9010_st	GATGTTGGAATGGCATATCC	1458.0;1546.0;1439.0;1460.0;1521.0	YGR052W::chr7_4	uptag	1
tag_14509_st	TGTGGATACTGTACTCCCTA	60.0;53.0;64.0;64.0;61.0	unassigned	unassigned	0
tag_10560_st	CTGTTTGCAGATACCTCACA	2833.0;2985.0;2825.0;2943.0;2975.0	YPR045C::chr16_4	uptag	1
tag_2861_st	CGTGAATTACATCAGACAGC	886.0;773.0;867.0;814.0;861.0	YOL010W::chr15_5	uptag	1
tag_8712_st	TGATTTGCAGGCTCCACTCG	390.0;355.0;429.0;376.0;391.0	YGL113W::chr7_2	downtag	1
tag_15333_st	ATGATCCTAACGCAGGTACA	81.0;107.0;60.0;86.0;62.0	unassigned	unassigned	0
tag_1686_st	CGACGATACAGTAATCTAGC	84.0;76.0;84.0;69.0;81.0	YDL227C::ctrl_10	uptag	0
tag_11315_st	GCATCGTAAGTCTTTATCCC	2220.0;2289.0;2202.0;2318.0;2238.0	YGR279C::chr00_3	uptag	1
tag_5656_st	CAGGGTTCAAGAGTGATACA	2247.0;2051.0;1996.0;2273.0;1956.0	YNL116W::chr14_3	downtag	1
tag_8902_st	GTTGCAGGAGGCCCATCTTA	533.0;453.0;504.0;486.0;510.0	YGL208W::chr7_3	downtag	1
tag_1317_st	TCTACAGTGTGTCAGAGTGA	113.0;140.0;133.0;128.0;120.0	YNL323W::chr14_1	uptag	1
tag_9013_st	GATTTGTGAATGGCAGTTCC	1661.0;1711.0;1618.0;1656.0;1603.0	YGR055W::chr7_4	uptag	1
tag_13355_st	TATGTTTCACGGGCCAGGAT	66.0;60.0;68.0;60.0;59.0	unassigned	unassigned	0
tag_9910_st	CCTCGCTTACCGAAGGGATT	2600.0;2415.0;2385.0;2555.0;2322.0	YKR031C::chr11_3	downtag	1
tag_3383_st	TCACGTATATTGACTCCGAC	3877.0;3985.0;3974.0;3922.0;3947.0	unassigned	unassigned	0
tag_5880_st	GACCTCCTAATCCGGTATAA	1343.0;1260.0;1289.0;1362.0;1298.0	YBL062W::chr2_1	downtag	1
tag_10050_st	CGCATACACTCAGCAGAGAT	160.0;145.0;124.0;158.0;124.0	YML042W::chr00_11	uptag	1
tag_14518_st	TGTGTAGTAGATTCTGCGAC	56.0;72.0;69.0;75.0;98.0	unassigned	unassigned	0
tag_4475_st	CTACTCTTAATTCGACTGCG	221.0;243.0;238.0;210.0;254.0	unassigned	unassigned	0
tag_8187_st	TGATTGTCAGCGATGGCTCA	1321.0;1314.0;1257.0;1380.0;1404.0	YDR407C::chr4_7	downtag	1
tag_6481_st	ACGGCTTGAAAGGGACATAC	1387.0;1436.0;1386.0;1479.0;1291.0	YBR261C::chr2_4	downtag	1
tag_3495_st	ACATCTAAATAAGTGCCGCG	230.0;248.0;244.0;251.0;228.0	YCR071C::chr00_1	uptag	1
tag_7196_st	ATTCCTTCAACGGATCATCG	2080.0;2129.0;1986.0;2096.0;2100.0	YDL226C::chr4_3	downtag	1
tag_915_st	CACGCGAACGGAGTGTAACT	802.0;791.0;808.0;797.0;745.0	YMR229C::chr13_4	downtag	1
tag_16456_st	TAGTCAGAGGGATATTCTC	621.0;533.0;601.0;558.0;613.0	YJL093C::chr10_2	uptag	1
tag_10943_st	GACTCATGCGGACGAAGTTC	636.0;623.0;576.0;563.0;582.0	YFL035C-A::chr6_1	uptag	1
tag_12767_st	TAAGAAGTGTGAGGATTCCC	53.0;84.0;74.0;55.0;41.0	unassigned	unassigned	0
tag_3602_st	TGTAGCGTAGGCGTCATCAC	93.0;87.0;127.0;102.0;122.0	YCR084C::chr00_16a	downtag	1
tag_363_st	AGCCACGTAAATCGTTAGAC	2163.0;1791.0;1691.0;1941.0;1678.0	YER122C::chr00_5	downtag	1
tag_2805_st	CATGCTAGAAGAGGTGTACC	1263.0;1244.0;1203.0;1346.0;1286.0	YOR348C::chr15_4	downtag	1
tag_14414_st	TGGTTGACGTTTCGCAGAAT	46.0;52.0;54.0;61.0;95.0	unassigned	unassigned	0
tag_4068_st	TACGAGTACGGCATGGACTT	74.0;68.0;86.0;63.0;62.0	YJR046W::chr00_13	uptag	1
tag_2208_st	GAGACTTTACTAGACGAGCA	1120.0;1167.0;1168.0;1228.0;1197.0	YIL039W::chr9_1	downtag	1
tag_6864_st	GTGTCACGATTGATTCATCC	2108.0;2227.0;2150.0;2236.0;2217.0	YDL087C::chr4_1	downtag	1
tag_4552_st	CACATTGAACTATCACACGG	2837.0;2776.0;2816.0;2835.0;2753.0	YOR176W::chr15_2	downtag	1
tag_8863_st	CCCGTTGGAAGCCCAGTTAA	475.0;359.0;461.0;466.0;488.0	YGR001C::chr7_3	uptag	1
tag_12569_st	GTTACACTCATCCACGGTAG	67.0;57.0;46.0;74.0;83.0	YDL227C::ctrl_5	uptag	0
tag_9194_st	AGCTTCAACAGTAATCACCG	1832.0;1826.0;1845.0;1859.0;1742.0	YGR140W::chr7_5	uptag	1
tag_12372_st	GTCCGCAGACCTCGTTATGA	560.0;496.0;563.0;572.0;510.0	YJL137C::chr00_14	uptag	1
tag_11625_st	GCTGAAGTTTATGGACCCTA	3191.0;3161.0;3183.0;3168.0;3118.0	YLR445W::chr00_4	downtag	1
tag_9842_st	CCGGCGGAAGCGTCATTATA	317.0;323.0;298.0;333.0;335.0	YKR059W::chr11_3	uptag	1
tag_1988_st	ATCTCACTACAAGAGCCTAG	75.0;88.0;72.0;77.0;87.0	YJL117W::chr10_2	downtag	1
tag_1056_st	GACCGACTACCCTAGATGGA	2132.0;2155.0;2090.0;2083.0;2145.0	YHL007C::chr8_1	downtag	1
tag_2622_st	GTTCGACCTTGACCTCGGTA	3196.0;3100.0;3044.0;3025.0;3111.0	YLR003C::chr12_1	downtag	1
tag_13104_st	TAGCATTGATCCCATGTCAC	67.0;54.0;83.0;104.0;64.0	unassigned	unassigned	0
tag_5871_st	GAAGGGTCGCGCATACATTA	1517.0;1549.0;1492.0;1500.0;1471.0	YBL053W::chr2_1	downtag	1
tag_4685_st	CTCCGAATACTTATAGCCAG	1082.0;1048.0;1144.0;1151.0;957.0	YOR213C::chr15_3	downtag	1
tag_3389_st	ACAGTTAGAAAGTAGCGGCC	2231.0;2271.0;2319.0;2375.0;2403.0	YHR113W::chr8_2	downtag	1
tag_2969_st	GTATTTGTACGTCGCAGGAC	477.0;551.0;468.0;539.0;519.0	unassigned	unassigned	0
tag_8743_st	AAGAGGGAACAAGTTGCCTT	2038.0;2089.0;1973.0;2001.0;2096.0	YGL144C::chr7_2	downtag	1
tag_8133_st	TAGTTTGGACGCTGATGCCA	2484.0;2472.0;2429.0;2463.0;2488.0	YDR352W::chr4_7	downtag	1
tag_5439_st	TAGTAGGTACGGGCCATCAT	180.0;182.0;184.0;181.0;187.0	YHR159W::chr8_3	downtag	1
tag_13977_st	TCTTCATCAGTGAGGCGCGA	73.0;57.0;95.0;73.0;78.0	unassigned	unassigned	0
tag_5735_st	CGAGACGCAAGGGATTTACA	1683.0;1590.0;1604.0;1629.0;1569.0	YBL013W::chr2_1	uptag	1
tag_8748_st	ACCCGAGGAAAGAGGCCATT	1518.0;1597.0;1725.0;1554.0;1637.0	YGL149W::chr7_2	downtag	1
tag_6642_st	CAGTAATTCAGAGACAGGGC	719.0;658.0;715.0;670.0;668.0	YCL059C::chr3_1	downtag	1
tag_7539_st	AAGTGAAACCAGAGCCCGCT	207.0;183.0;185.0;206.0;214.0	YDR236C::chr4_5	uptag	1
tag_10937_st	GACTAGCACTATCAATTCGG	1403.0;1377.0;1391.0;1434.0;1357.0	YFL030W::chr6_1	uptag	1
tag_13072_st	TAGAGCGTAGGACTAAGATC	87.0;78.0;74.0;85.0;75.0	unassigned	unassigned	0
tag_348_st	TCGGTCCTACGGTACTGTCT	866.0;764.0;815.0;794.0;647.0	YER108C::chr00_5	downtag	1
tag_2636_st	ACACCGAAATAACTCTCGTG	1699.0;1663.0;1687.0;1703.0;1676.0	YLR017W::chr12_1	downtag	1
tag_664_st	CGGTCAACTCTACCTAAGGA	1559.0;1581.0;1461.0;1284.0;1449.0	YOL146W::chr00_15	uptag	1
[truncated: 15,087 more rows]
