# Supplementary material for: A comparative analysis of DNA barcode microarray feature size
Source: BMC Genomics. 2009 Oct 13;10:471. doi: 10.1186/1471-2164-10-471 (PMC2765990; doi:10.1186/1471-2164-10-471)
Supplement: Additional file 1 — supplementary_data. A collection of processed microarray data corresponding to the experiments from the manuscript. Experimental details are included in the individual file names within the collection. [file 1471-2164-10-471-S1.ZIP › Experiment_2_Tiling_with_gDNA_DMSO.tab]

tag_7742_st	TCAGCCGGACCTTAGTGCAT	6270.0	YDR247W::chr4_6	downtag	sense
tag_1432_st	AAGCACCTAAACGTACTTCG	6349.0	YNL304W::chr14_1	downtag	sense
tag_13462_st	TCACTCGGACGTGCAGGTTA	358.0	unassigned	unassigned	sense
tag_4252_st	TGTTATATCGGCGAGAACTC	5921.0	YIL165C::chr9_2	uptag	sense
tag_7675_st	GGCGCTTGACATCGGCTATT	4952.0	YDR276C::chr4_6	uptag	sense
tag_8916_st	TGCCTATCAGCATTTCAGCA	117.0	YGL222C::chr7_3	downtag	sense
tag_12015_st	GGGCCTGTACCTGCAATTCA	74.0	YMR066W::chr00_6	downtag	sense
tag_2645_st	ATGATATTAACGGCTACGCC	6806.0	YLR026C::chr12_1	downtag	sense
tag_11339_st	GCATTTAATTTCATCCCGGC	2220.0	YIR020W-B::chr00_3	uptag	sense
tag_12288_st	GTAGTTACAGTTCATCCACC	15794.0	YKL005C::chr00_12	downtag	sense
tag_7674_st	GGCGCATCACTAGCCAGATT	286.0	YDR275W::chr4_6	uptag	sense
tag_9783_st	CCCGTGTGACCACTAATGAG	5283.0	YKL222C::chr11_3	uptag	sense
tag_6584_st	ATGCAGTTAAGGCTAAGCAC	9749.0	YCR023C::chr3_1	uptag	sense
tag_9081_st	TCATGCAGGGATGCGCCTTT	5469.0	YGR027C::chr7_4	downtag	sense
tag_8033_st	GCCAAGCGCCTCAGAGATTA	192.0	YDR348C::chr4_7	uptag	sense
tag_8621_st	ACTATGGCAAATCACCCAGG	193.0	YGL118C::chr7_2	uptag	sense
tag_6936_st	TCTATGGACGGCGCATGATC	25625.0	YDL158C::chr4_2	uptag	sense
tag_2393_st	CGAGGTATAGATAATGCACC	1890.0	YEL032W::chr5_2	downtag	sense
tag_6041_st	GGGCAGCTACTAGAGCCTAA	1592.0	YBR016W::chr2_2	downtag	sense
tag_9727_st	CCAGTGTGACCAATCAGTAC	6768.0	YKL165C::chr11_2	downtag	sense
tag_11870_st	GGCAGCTAAGTTTGCGCCAT	77.0	YER153C::chr00_5	downtag	sense
tag_11477_st	GCGCAAGCCGCCAGATTTAT	288.0	YKR081C::chr00_3	downtag	sense
tag_7901_st	ATTTGCTCAACGGCTCCAGA	1798.0	YLR200W::chr12_3	uptag	sense
tag_5970_st	GCGGGTCGAATCTCGCTTAA	1174.0	YBR041W::chr2_2	uptag	sense
tag_13745_st	TCGATCTGACCTGGCTCATA	62.0	unassigned	unassigned	sense
tag_2176_st	TCTTCGTGACTCCTCGATAA	6864.0	YIL008W::chr9_1	downtag	sense
tag_15089_st	TTTATAGTATCTGCCGCCAG	89.0	unassigned	unassigned	sense
tag_12034_st	GGGTATGCACCGCGACTATT	12443.0	YMR084W::chr00_6	downtag	sense
tag_8890_st	GCGCCCTAATTCTCGGGAAA	264.0	YGL195W::chr7_3	downtag	sense
tag_2517_st	GTTCAACTCGTGCTACGCTG	2439.0	YLL061W::chr12_1	uptag	sense
tag_336_st	GGTGAGACCTATGTATATCG	102.0	unassigned	unassigned	sense
tag_10891_st	GACCTATAATATGCCATCCG	8940.0	YPR188C::chr16_5	downtag	sense
tag_9733_st	CCATACTTACAGATACAGGG	181.0	YKL171W::chr11_2	downtag	sense
tag_2388_st	ATGAAACGGAGAGACCTGTC	4224.0	YEL027W::chr5_2	downtag	sense
tag_9430_st	ATTTCCGGCACCCAAGGAGA	9360.0	YKL061W::chr11_1	uptag	sense
tag_14935_st	TTGATTGGAGGTCATTGCCA	108.0	unassigned	unassigned	sense
tag_9101_st	GATGTTTAATTGCATGGCCC	10353.0	YGR047C::chr7_4	downtag	sense
tag_9099_st	AAGGATGAACAATTTGGCCC	17973.0	YGR045C::chr7_4	downtag	sense
tag_12836_st	TAATCGTCATGCCGGAGCAG	188.0	YMR194C-B::chr00_21	uptag	sense
tag_6853_st	GTCCGATAATTGGGAGTCAC	16760.0	YDL076C::chr4_1	downtag	sense
tag_4709_st	CTTCGGAATTGAGACTAGAG	4654.0	YOR237W::chr15_3	downtag	sense
tag_13764_st	TCGCATGTATCCAGGGCCAT	69.0	unassigned	unassigned	sense
tag_14381_st	TGGGTTTGAGCATTCTGCCA	206.0	unassigned	unassigned	sense
tag_9100_st	GAGCTTTAATTGGAATGCCC	2965.0	YGR046W::chr00_14	downtag	sense
tag_9098_st	AAACATGGAAACCCTGGGCC	32896.0	YGR044C::chr7_4	downtag	sense
tag_1192_st	TAGCAGTACGCGGATGTATC	7349.0	YPL200W::chr16_1	uptag	sense
tag_12279_st	GTAGCTGCACAGTGGACTCT	186.0	unassigned	unassigned	sense
tag_16075_st	TCAGCTACATGGTCGGAGAC	149.0	unassigned	unassigned	sense
tag_13812_st	TCGTAATTTCTTGGAGCCAG	147.0	unassigned	unassigned	sense
tag_2412_st	GTAGTTAGACTCAGGGATCT	285.0	YEL051W::chr5_2	downtag	sense
tag_7391_st	GTATAATCCTCATCACCGGG	4552.0	YDR088C::chr4_4	downtag	sense
tag_10952_st	GACTGGAATCGCCGACATCA	7665.0	YFL043C::chr6_1	uptag	sense
tag_3264_st	GAGTTTAGAATCGTGAGCAC	243.0	YHR084W::chr8_2	uptag	sense
tag_8063_st	GCGTTTGGACCATGCCGATA	108.0	YDR379W::chr4_7	uptag	sense
tag_3154_st	CGTGGGTAAGGTTATCTACA	907.0	YOR026W::chr15_1	downtag	sense
tag_13540_st	TCATCAGGCATGGAGCCAGT	203.0	YGL104C::chr00_23	uptag	sense
tag_2519_st	GTTCACGTAGATCCCGACTG	2150.0	YLL063C::chr12_1	uptag	sense
tag_13880_st	TCTAGTATATCTTAGCCGGG	175.0	unassigned	unassigned	sense
tag_8080_st	GGAGGCGGATATTCACATCA	2327.0	YDR396W::chr4_7	uptag	sense
tag_12322_st	GTATTTCGACTTAGAGTGCC	10701.0	YML072C::chr00_12	downtag	sense
tag_7340_st	CTTGTAGCACATAGCCCAGG	2849.0	YDR134C::chr4_4	uptag	sense
tag_15577_st	CGTGGCGGAAGTTTCACATA	80.0	unassigned	unassigned	sense
tag_13993_st	TCTTGGGACTATGCTGCCAG	91.0	unassigned	unassigned	sense
tag_1420_st	GTGTAGATAGATCGCGCTCC	6716.0	YNL316C::chr00_8	downtag	sense
tag_1354_st	GACGAGACCTATACGGACCT	1774.0	YNL286W::chr14_1	uptag	sense
tag_6270_st	TCTTAGTTACGTTGCCAGCA	2544.0	YBR147W::chr2_3	downtag	sense
tag_10629_st	CTTGACCGAATGTCCACAGG	1607.0	YPR018W::chr16_4	downtag	sense
tag_5846_st	CTGGAGGAAGTGTTCTACAA	1504.0	YBL028C::chr2_1	downtag	sense
tag_8668_st	CCTTGTTAATCCAGCACATG	1413.0	YGL165C::chr7_2	uptag	sense
tag_10978_st	GAGAGCACAGTACCGACCTA	144.0	YFR011C::chr6_1	uptag	sense
tag_1446_st	CAGACCTAACTCACATAGTG	18510.0	YNL290W::chr14_1	downtag	sense
tag_10550_st	CTGTGCTTACATATCCCAGA	1508.0	YPR035W::chr16_4	uptag	sense
tag_4514_st	ATGAACGCCATTACAACTCG	10415.0	YOR138C::chr15_2	downtag	sense
tag_583_st	ATAGAGTCAACGAGCGTACC	1837.0	YER059W::chr5_3	uptag	sense
tag_3927_st	CTCGACAGAGCCTACGATAG	7270.0	YNL213C::chr14_2	downtag	sense
tag_6412_st	TTTATCTAGTCGCCATCGCA	1308.0	YBR192W::chr2_4	downtag	sense
tag_1513_st	GTACGGCCACGCTCTATGAA	170.0	YMR251W-A::chr13_5	uptag	sense
tag_3201_st	CCAGTCACAATAGTGTACCA	1262.0	YOR073W::chr15_1	downtag	sense
tag_10651_st	CTTGTATGACATCGACCCAG	5614.0	YPR040W::chr16_4	downtag	sense
tag_9723_st	CCAGTACAATCAATATCGGC	5425.0	YKL161C::chr11_2	downtag	sense
tag_9355_st	ATGAACCTCGATCAACCTGT	4692.0	YGR205W::chr7_5	downtag	sense
tag_947_st	TAGAGGTGACGTAGTCCACT	5524.0	YHL020C::chr8_1	uptag	sense
tag_1588_st	CAGATCAACGTATCGACACG	5249.0	YMR320W::chr00_8	uptag	sense
tag_183_st	CACCGACAACTCGTAGAGAG	18940.0	YML100W-A::chr00_9	uptag	sense
tag_14936_st	TTGCACAGTTGCTCAGTACA	90.0	unassigned	unassigned	sense
tag_15145_st	TTTCTCTAGTCCCGAGGCAG	166.0	unassigned	unassigned	sense
tag_5332_st	GTAATCCGCTCCACTGATAT	1915.0	YPR001W::chr16_3	downtag	sense
tag_9742_st	CCATGAAGATTTCCTACACG	8373.0	YKL180W::chr11_2	downtag	sense
tag_9810_st	CCGATCTGAACAAAGCAGCT	2852.0	YKR027W::chr00_14	uptag	sense
tag_4513_st	ATGAACCCGTGCCAACGTAG	9004.0	YOR137C::chr15_2	downtag	sense
tag_8993_st	CCTGAAACTTTATGCAAGGC	6722.0	YGR035C::chr7_4	uptag	sense
tag_1346_st	CTCAGACTAAGTGGAGAGAC	7031.0	YNL294C::chr14_1	uptag	sense
tag_636_st	TTGACTTGCGTGCAGTGTAC	20633.0	YER020W::chr5_3	downtag	sense
tag_12270_st	GTAGCACACGTAGCCATCAA	93.0	unassigned	unassigned	sense
tag_5678_st	CCAGTGGTAATAATCCGACA	2724.0	YNL094W::chr14_3	downtag	sense
tag_7584_st	CCGGCAGGACCAATCGTATT	9577.0	YDR185C::chr4_5	downtag	sense
tag_9800_st	CCGAGAACGCTTTCCAAGGA	3512.0	YKR017C::chr11_3	uptag	sense
tag_566_st	TACTACACGTTTCACGGCAG	2486.0	YER044C-A::chr5_3	uptag	sense
tag_12864_st	TAATTGCTCTCAACGCAGCT	134.0	YOR032W-A::chr00_21	uptag	sense
tag_15333_st	ATGATCCTAACGCAGGTACA	262.0	unassigned	unassigned	sense
tag_7899_st	ATGGAACCTGTCCCAACGGA	11677.0	YLR198C::chr12_3	uptag	sense
tag_469_st	TAGACGAGTCGGCACGATCA	829.0	YAL035W::chr1_1	uptag	sense
tag_2404_st	GAGCAGACCCTACTAGACGT	7370.0	YEL043W::chr5_2	downtag	sense
tag_5552_st	TGTTAGTTAGCGGATGCACT	6552.0	YNL124W::chr14_3	uptag	sense
tag_12280_st	GTAGGACGATGGCTATATTC	11225.0	YDR050C::chr00_11	downtag	sense
tag_4650_st	CGCTTTGCACCTCTAGTGAG	2852.0	YOR274W::chr00_17b	uptag	sense
tag_4184_st	TACGCCGTCTGACCTAATAG	19349.0	YJR066W::chr00_13	downtag	sense
tag_2507_st	GAGCCATGACCGACGAGTAT	208.0	YLL051C::chr12_1	uptag	sense
tag_10380_st	CTATTACTACATATCGGGCG	6178.0	YFR046C::chr00_2	uptag	sense
tag_14557_st	TGTTGATGAGAGTTCGCACT	91.0	unassigned	unassigned	sense
tag_9725_st	CCAGTCCTACAGACATGAGA	524.0	YKL163W::chr11_2	downtag	sense
tag_13418_st	TCACACGTCTGCCGAGAGAT	416.0	unassigned	unassigned	sense
tag_2063_st	GTAGCTGACTAGCCCGAGTT	672.0	YJL039C::chr10_2	downtag	sense
tag_1051_st	CTGGTACTAAGTGTGAGTCA	7340.0	YHL012W::chr8_1	downtag	sense
tag_6256_st	TCTAGTTACTGCGCTCCAAA	184.0	YBR133C::chr2_3	downtag	sense
tag_4011_st	TCCGCTCTAGCTCGTGAGAT	6571.0	YJL011C::chr00_13	uptag	sense
tag_4447_st	GTCTATGACCCGTCCGAGAT	7428.0	YOR167C::chr15_2	uptag	sense
tag_4332_st	CTACGGCTAAGGGTCTAGTA	21476.0	YIL149C::chr9_2	downtag	sense
tag_15636_st	CTGCCTACACCTTTGTGAGA	67.0	unassigned	unassigned	sense
tag_16053_st	TATCGTACCTCGCTCAGGAT	131.0	unassigned	unassigned	sense
tag_3315_st	GATACAGCCTACGACCGGAT	236.0	YHR135C::chr8_2	uptag	sense
tag_544_st	CTCTGCGAAGGTAGTGTAAT	4470.0	YER024W::chr5_3	uptag	sense
tag_14547_st	TGTTCCTGACTCTTCGGCAG	69.0	unassigned	unassigned	sense
tag_11054_st	GAGTGATTAGCAGACGCCAC	2067.0	YFL049W::chr6_1	downtag	sense
tag_5168_st	CGTGCCACACCTTGGAGTAT	68.0	YPL068C::chr16_3	uptag	sense
tag_9731_st	CCATACATAATAGGACGCCG	8998.0	YKL169C::chr11_2	downtag	sense
tag_12872_st	TACAATCTTTGGGAAGGGCA	67.0	YPL038W-A::chr00_21	uptag	sense
tag_3595_st	TACACGTAGCTCGCCAGGTA	2156.0	YCR075C::chr00_16a	downtag	sense
tag_3751_st	CTCCGCGAAGCTCGTGTAAT	9377.0	YPL141C::chr16_2	downtag	sense
tag_7864_st	TTGGCGAGCTGCGTTCTCAT	3296.0	YLR163C::chr12_3	uptag	sense
tag_14542_st	TGTTCATGCGACTGTCCGTC	73.0	unassigned	unassigned	sense
tag_545_st	CTCTGGAAGTCGTCGGACAT	2659.0	YER025W::chr5_3	uptag	sense
tag_13833_st	TCGTGGCGAGCCCTTCTATT	110.0	unassigned	unassigned	sense
tag_4134_st	TGTGTCCTAGAGCTGTGACC	8513.0	YJR016C::chr00_13	downtag	sense
tag_10231_st	CGTGAACGGTGGTTACATAA	64.0	unassigned	unassigned	sense
tag_3428_st	TAACGAGTCTTCAGCACGTA	2238.0	YBR276C::chr00_16a	uptag	sense
tag_2095_st	CAGTAGTCAAGAGTCGGACA	5446.0	YIL022W::chr9_1	uptag	sense
tag_13625_st	TCCCATAGATAGCTCGCTGG	621.0	YLR084C::chr00_23	uptag	sense
tag_2859_st	CGTGAAGCCGTCCACATAGA	2605.0	YOL008W::chr15_5	uptag	sense
tag_377_st	CGGCGTAGACACTCATCAGA	21539.0	YER136W::chr00_5	downtag	sense
tag_2245_st	CAGTGACCAAGTACGACGAC	11801.0	YIL076W::chr9_1	downtag	sense
tag_7748_st	TCCCATACGGCCTGTGAGTT	5811.0	YDR253C::chr4_6	downtag	sense
tag_6987_st	TGTGTGCCAGATTAGGTTAC	4622.0	YDL114W::chr4_2	downtag	sense
tag_1362_st	GTACGACCAGGGATGATCTC	199.0	YNL278W::chr14_1	uptag	sense
tag_3310_st	CGTGTTATACCCTCACATGA	3751.0	YHR130C::chr8_2	uptag	sense
tag_4597_st	CCAGCACTAAGCGCAGATAG	2360.0	YOR221C::chr15_3	uptag	sense
tag_14385_st	TGGTACGGTTGGACTTCAAA	65.0	unassigned	unassigned	sense
tag_16081_st	TCATTCACGTTACTCGCGTA	185.0	unassigned	unassigned	sense
tag_11291_st	GCAGTAGACACTTCTCACGA	4992.0	YGR254W::chr00_17a	uptag	sense
tag_9628_st	CATCACTAACTTACCGAGAG	10393.0	YKL162C::chr11_2	uptag	sense
tag_957_st	AACGCGGTAAACCTGTACGA	9146.0	YHL010C::chr8_1	uptag	sense
tag_13636_st	TCCCTTACGGGTGAGCAGTT	175.0	unassigned	unassigned	sense
tag_6990_st	TGTTGCCGAGAGTCTGTTCC	6731.0	YDL117W::chr4_2	downtag	sense
tag_1468_st	GTACGCTACATGGAGGCATA	146.0	YNL268W::chr14_1	downtag	sense
tag_9711_st	CCAGAACTCTATCACAATGG	12027.0	YKL149C::chr11_2	downtag	sense
tag_5638_st	ATGTCCGGCAATTAAGACGA	19285.0	YNL134C::chr14_3	downtag	sense
tag_8213_st	TGGAGGGCAGTCTCTCATAA	224.0	YDR433W::chr4_7	downtag	sense
tag_9626_st	CATCACAAGTCAGACACGGT	1936.0	YKL160W::chr11_2	uptag	sense
tag_5470_st	TCCCGTCGAGGATGAGCTAT	4617.0	YHR190W::chr8_3	downtag	sense
tag_14529_st	TGTTACTGGTGATACTGCAC	106.0	unassigned	unassigned	sense
tag_5797_st	CGTGCTCGAAGGATTTGACA	4656.0	YBL075C::chr2_1	uptag	sense
tag_7258_st	CCAGCGAACTTCAATACATG	142.0	YDR050C::chr4_4	uptag	sense
tag_9382_st	ATGTCAACGGAATGAGACCG	12257.0	YKL013C::chr11_1	uptag	sense
tag_9801_st	CCGAGCCAAGGACCATTAAG	1004.0	YKR018C::chr11_3	uptag	sense
tag_2650_st	CATCGACGAAGCAGTACACG	1786.0	YOR290C::chr15_4	uptag	sense
tag_3835_st	TCCCGCACGTCGTTAGGTTA	125.0	unassigned	unassigned	sense
tag_5342_st	GTAGTATCAGGCACCGGCAT	106.0	unassigned	unassigned	sense
tag_10244_st	CGTGGCAAGTGACGTACAAA	1353.0	YLR335W::chr12_5	downtag	sense
tag_9894_st	CCTAGCAACTGTTTCACATG	2995.0	YKR015C::chr11_3	downtag	sense
tag_8864_st	CCTAGCCCAAGGCATTAGAA	8840.0	YGR002C::chr7_3	uptag	sense
tag_652_st	ATATGAGTAACCGCGAGCAC	9139.0	YER036C::chr5_3	downtag	sense
tag_1199_st	TCGTTCGCACGCTTGACTAA	8027.0	YPL193W::chr16_1	uptag	sense
tag_11989_st	GGGAGTATAGCTGACCATCA	4796.0	YOL119C::chr00_6	uptag	sense
tag_2329_st	GGTAGTGTACGCTGATCTAT	5282.0	YEL063C::chr5_2	uptag	sense
tag_9584_st	CAGGTAGTACGAAGCACGAC	2895.0	YKL118W::chr11_2	uptag	sense
tag_4905_st	TCGTGTCCACCTTCTGGTAG	11621.0	YJR115W::chr10_4	downtag	sense
tag_15897_st	GGGCTTATACGGTACGCATC	78.0	unassigned	unassigned	sense
tag_8537_st	TGGACTTGAGCTGAGTTCCC	10191.0	YGL033W::chr7_1	downtag	sense
tag_13859_st	TCTACGAGGTCGCACGTTCT	108.0	unassigned	unassigned	sense
tag_1745_st	GACGTGTGACCCGAGTCTAT	3417.0	YJL168C::chr10_1	uptag	sense
tag_4219_st	CTACGAGACGAGCAGCACTA	5551.0	YIL132C::chr9_2	uptag	sense
tag_243_st	ATAGGTATAACGCAGTACGC	13848.0	YLR361C::chr00_11	uptag	sense
tag_13946_st	TCTGGCGACTCCTACTGGAT	120.0	unassigned	unassigned	sense
tag_10789_st	GAATCAGAGTTACCCAGACT	1958.0	YPR182W::chr16_5	uptag	sense
tag_2801_st	ATGCGGTTAAGCGGTAATAC	2480.0	YOR344C::chr15_4	downtag	sense
tag_14337_st	TGGCAGTTAGCTGGAATCAT	846.0	unassigned	unassigned	sense
tag_11180_st	GATTCTTGACAGGGATCAGC	3517.0	YNR037C::chr14_4	uptag	sense
tag_8627_st	AGCATCATAACCCAAGCTGG	1832.0	YGL124C::chr7_2	uptag	sense
tag_339_st	GTGACGAGCGTAGCATATCT	185.0	unassigned	unassigned	sense
tag_1998_st	CGTATGTGACACCGATCTAG	11455.0	YJL105W::chr00_15	downtag	sense
tag_9519_st	CACGAAGAGACCGACACTTG	104.0	YKL054C::chr11_1	downtag	sense
tag_4085_st	ATAAGTACAACGCAGTCGCC	2278.0	YJR063W::chr00_13	uptag	sense
tag_5493_st	TCGGGCACGTCCCTATGTAT	90.0	unassigned	unassigned	sense
tag_6348_st	TGTGTGACTGGTGCCACTCA	5588.0	YBR224W::chr2_4	uptag	sense
tag_5198_st	GAAGCGGACTACCGACCATT	3974.0	YPL038W::chr16_3	uptag	sense
tag_11736_st	GGAATTAAGTTCGTTACCGC	93.0	unassigned	unassigned	sense
tag_5116_st	CCTATGGTAAGCCCTCTAGT	3472.0	YLR097C::chr12_2	downtag	sense
tag_5634_st	ATGGTCCTAACGCGGGATAA	161.0	YNL138W::chr00_17b	downtag	sense
tag_11147_st	GATGGCCCAGGGACTCTTAA	6524.0	YNR004W::chr14_4	uptag	sense
tag_1417_st	GTGTACTATGTAGCGAGATC	16241.0	YNL319W::chr14_1	downtag	sense
tag_1347_st	CTCAGAGACATGACACTCGA	7307.0	YNL293W::chr14_1	uptag	sense
tag_13557_st	TCATGCACGTCGCCATAGGT	110.0	YGR037C::chr00_23	downtag	sense
tag_7839_st	TGTTAGATAGGGCGCTTCAT	2426.0	YLR130C::chr12_3	uptag	sense
tag_5262_st	GCTGTAGGACCCGACTCATT	17711.0	YPL070W::chr16_3	downtag	sense
tag_10138_st	CGGCAGGAACTTGTTACACC	5506.0	YLR325C::chr12_5	uptag	sense
tag_6672_st	CCATGTCGAAGCATTCATAC	6018.0	YCR016W::chr3_1	downtag	sense
tag_3349_st	ATGTTGCTAACGGACGGACA	23057.0	YHR073W::chr8_2	downtag	sense
tag_14556_st	TGTTGAGGAGTGCTCTATCA	183.0	unassigned	unassigned	sense
tag_11675_st	GCTTAGGCACCGAGCGATTT	243.0	unassigned	unassigned	sense
tag_6820_st	GGCCGTGAATTATCATAGAC	84.0	YDL044C::chr4_1	downtag	sense
tag_8209_st	TGCTTGGACTCCGGCGATTA	11715.0	YDR429C::chr4_7	downtag	sense
tag_10282_st	CGTTTGAAGGCGCGACACAA	4467.0	YLR373C::chr12_5	downtag	sense
tag_8461_st	GATAGTCAATGGCATCACCC	4809.0	YGL054C::chr7_1	uptag	sense
tag_8428_st	CCTTCTATAAGAGTTTGGCC	385.0	YGL020C::chr7_1	uptag	sense
tag_4073_st	TGTGATAGCGTAGGTCATTC	6914.0	YJR051W::chr00_13	uptag	sense
tag_6026_st	GGCGTTGCACTGCTACCTAA	3406.0	YBR003W::chr2_2	downtag	sense
tag_2492_st	ATGACGGCAACCTCTCGATA	3424.0	YLL036C::chr12_1	uptag	sense
tag_8883_st	GATGTTAATCTTGCCACCCA	363.0	YGR021W::chr7_3	uptag	sense
tag_15219_st	ACATTCAAATAATCCGGCGC	128.0	unassigned	unassigned	sense
tag_1867_st	TCTCTAGTACGGCTGGGACT	8387.0	YJL142C::chr10_1	downtag	sense
tag_3518_st	CGTTCTACAATGTGCGAGAC	11588.0	YBR270C::chr00_16a	downtag	sense
tag_15095_st	TTTATGGCAGTCGATGGTAC	44.0	unassigned	unassigned	sense
tag_15075_st	TTTAGCGAGTGGCAGTTCTC	66.0	unassigned	unassigned	sense
tag_5990_st	GCTTGTGAATGTGGACTACA	5860.0	YBR061C::chr2_2	uptag	sense
tag_15885_st	GGCTTGCACTCTCAGCAGTA	144.0	unassigned	unassigned	sense
tag_6709_st	CGTCTCTAATAATTGAGCCC	3989.0	YDL029W::chr4_1	uptag	sense
tag_6581_st	ATGAGAATAACTTAGCGGCC	10441.0	YCR020C-A::chr3_1	uptag	sense
tag_13427_st	TCACATTTCATTAGCCCAGG	139.0	unassigned	unassigned	sense
tag_8462_st	GATATTCAATCGGGAGCAAC	5147.0	YGL055W::chr7_1	uptag	sense
tag_8342_st	ACATTGTTAAAGCTGTGGCC	4025.0	YDR468C::chr4_8	downtag	sense
tag_1665_st	TCTCGATACTAGGTCGGATC	2745.0	YMR304C-A::chr13_5	downtag	sense
tag_3241_st	ACTGCGTAACACTGGCGAAC	12152.0	YHR061C::chr8_2	uptag	sense
tag_13579_st	TCATTTGCAGCAGTAGTGAC	91.0	YHR089C::chr00_23	downtag	sense
tag_15103_st	TTTCACGAGTCGGGAGTTCC	117.0	unassigned	unassigned	sense
tag_14190_st	TGCATTCGATTAGAGGGCAA	142.0	unassigned	unassigned	sense
tag_15888_st	GGGACTTCACGACTGCCTTA	252.0	unassigned	unassigned	sense
tag_10539_st	CTGTAGTTAATTTGAGCCGC	5559.0	YPR024W::chr00_15	uptag	sense
tag_2389_st	ATGAAAGTAGTACAGCCCGC	332.0	YEL028W::chr5_2	downtag	sense
tag_12616_st	GTTCATTTACCTTAGCCCAG	141.0	YCR075W-A::chr00_20	uptag	sense
tag_8023_st	GATGAGTCAATGGTCCCACA	3759.0	YLR226W::chr12_3	downtag	sense
tag_15214_st	AATTTGTAAAGCCGATCCCG	75.0	unassigned	unassigned	sense
tag_15107_st	TTTCAGATGTGGAGTCGTCA	98.0	unassigned	unassigned	sense
tag_5304_st	GGGATTGCACTGTACGTCCT	15696.0	YPL028W::chr16_3	downtag	sense
tag_2255_st	CGTCATTTAAGTTAGCGCAC	9816.0	YIL088C::chr9_1	downtag	sense
tag_11108_st	GATCAGCGAATTGACATGCA	1957.0	YNL012W::chr14_4	uptag	sense
tag_15352_st	ATTATTAGAAGACCAGGCCC	190.0	unassigned	unassigned	sense
tag_2152_st	CGTCAGAGACACTGGAATAG	11117.0	YIL079C::chr9_1	uptag	sense
tag_7450_st	TCCACTATGTCCACTGGGAG	290.0	YDR148C::chr4_5	uptag	sense
tag_16262_st	TTTCCTGTAGCGGTGAGTCA	175.0	unassigned	unassigned	sense
tag_12053_st	GGGTTACAATTCTGTTACCG	4746.0	YOL087C::chr00_6	downtag	sense
tag_12000_st	GGGATTTACGAGTATGTCTC	300.0	YOL130W::chr00_6	uptag	sense
tag_9366_st	ATGCAACCTCCCTAGAAGAT	15732.0	YGR216C::chr7_5	downtag	sense
tag_8623_st	ACTTCCACAAACCAGGAGGG	172.0	YGL120C::chr7_2	uptag	sense
tag_12575_st	GTTACGCTATGGGAACACGT	234.0	YDL227C::ctrl_8	uptag	sense
tag_6200_st	TCACCATAGCCGATTCGAGA	3991.0	YBR172C::chr2_3	uptag	sense
tag_6409_st	TTTACCTGTGGTGATAGCGA	17193.0	YBR189W::chr2_4	downtag	sense
tag_6804_st	GCGGAGTCAATTCGATTACC	14953.0	YDL028C::chr4_1	downtag	sense
tag_5303_st	GGGATCTCAGACGATGCTCT	1415.0	YPL029W::chr16_3	downtag	sense
tag_12648_st	GTTGATATAGACTGCTCACG	273.0	YGL188C-A::chr00_20	uptag	sense
tag_3309_st	CGTGTGGTACAATGATTACG	6503.0	YHR129C::chr8_2	uptag	sense
tag_9645_st	CATGATACACACTCACGAGG	3865.0	YKL179C::chr11_2	uptag	sense
tag_14550_st	TGTTCGTACTTGGCATCAGA	187.0	unassigned	unassigned	sense
tag_6037_st	GGGACCTCACGGACTGATTA	107.0	unassigned	unassigned	sense
tag_15332_st	ATGAGCAACGCGACCCAAGT	96.0	unassigned	unassigned	sense
tag_11138_st	GATGATAGAGACCCATGCCA	4296.0	YNL045W::chr14_4	uptag	sense
tag_3536_st	TCAGATATAGATAGGCGACG	8748.0	YBR288C::chr00_16a	downtag	sense
tag_9619_st	CATAGTACAATATCCCGACG	5843.0	YKL153W::chr11_2	uptag	sense
tag_5555_st	TGTTCGTCAGCCGCGATCAT	246.0	YNL121C::chr00_16b	uptag	sense
tag_9962_st	CGAAAGCCCGGACACGAATT	252.0	unassigned	unassigned	sense
tag_15502_st	CCTGCTAGACCCAAGTGGTA	46.0	unassigned	unassigned	sense
tag_6618_st	ATTTCATGCACATAGCACGC	1964.0	YMR160W::chr00_11	uptag	sense
tag_2356_st	CAATGTAACGTATCCTACCG	5916.0	YER010C::chr5_2	uptag	sense
tag_6349_st	TGTGTTCAGCGCCTCCAGTA	1059.0	YBR225W::chr2_4	uptag	sense
tag_15779_st	GCCACGCGAATGTAGTAGAA	94.0	unassigned	unassigned	sense
tag_3151_st	CGCAGGCGAAGGTATCACTA	16003.0	YOR023C::chr15_1	downtag	sense
tag_3299_st	ATGTTCTCACACACACTGGA	81.0	unassigned	unassigned	sense
tag_13401_st	TCAAGCCCGAGCCGAGTTTA	55.0	unassigned	unassigned	sense
tag_4437_st	CTACTATTACAGATCCAGCG	309.0	YOR157C::chr15_2	uptag	sense
tag_1574_st	TCTCATTCACTGTCCGTAGA	5315.0	YMR308C::chr13_5	uptag	sense
tag_10107_st	CGCTTAGGAAGGGTCACCAT	5867.0	YLR293C::chr12_4	downtag	sense
tag_9354_st	ATGAACCGATTCTAACGGAC	2645.0	YOL153C::chr00_15	uptag	sense
tag_13542_st	TCATCCCAGGCGAGCTGTTT	239.0	YGL145W::chr00_23	uptag	sense
tag_11157_st	GATGTTATAGCTCCCACCAA	3679.0	YNR014W::chr14_4	uptag	sense
tag_9946_st	CCTTCTAAGATGGTGGAATC	5688.0	YLR229C::chr12_4	uptag	sense
tag_1374_st	TCTACTATCGCTGATCCGAG	826.0	YNL266W::chr14_1	uptag	sense
tag_2321_st	CTACTTTGAATCACTACGCG	11354.0	YEL056W::chr5_2	uptag	sense
tag_1922_st	AAGTATCAACACACTGTCCG	10254.0	YJL086C::chr10_2	uptag	sense
tag_1012_st	TCGTCTTCACTATTGCGACA	90.0	YHR045W::chr00_8	uptag	sense
tag_6735_st	CTTAAAGCATGATTACGCGC	1354.0	YDL054C::chr4_1	uptag	sense
tag_4143_st	ATAATCAGAACGACGTGTCC	7598.0	YJR025C::chr00_13	downtag	sense
tag_16116_st	TCGTGTCTACGGATTGGTAA	92.0	unassigned	unassigned	sense
tag_15076_st	TTTAGCGTATGTCAGGCGAT	71.0	unassigned	unassigned	sense
tag_10561_st	CTTAAAGGCTGTAGAAGCGC	14039.0	YPR046W::chr16_4	uptag	sense
tag_9428_st	ATTTAGTAAGACCACACGCC	1966.0	YKL059C::chr11_1	uptag	sense
tag_8016_st	GATAGCTGAATCTCCAGGAA	1748.0	YLR219W::chr12_3	downtag	sense
tag_9292_st	ATAACTACAATACGCTGCCG	5114.0	YGR142W::chr7_5	downtag	sense
tag_5549_st	TGTGCTGACTTAGGTCGAAT	5656.0	YNL127W::chr14_3	uptag	sense
tag_5349_st	GTATGCCTACATTCCCTAGT	2432.0	YHR151C::chr8_3	uptag	sense
tag_4086_st	ATAATACAAGAGTCGCGCCG	15313.0	YJR064W::chr00_13	uptag	sense
tag_14254_st	TGCGTTGACGTTCGTTAGAA	86.0	unassigned	unassigned	sense
tag_10259_st	CGTTAATGCAGCGAGAATCA	296.0	YLR350W::chr12_5	downtag	sense
tag_12894_st	TACATGCCCTACGGATGCAG	233.0	YGL100W::chr00_21	downtag	sense
tag_6989_st	TGTTACTTATAGTGCCCAGC	150.0	YDL116W::chr4_2	downtag	sense
tag_8060_st	GCGTCATCAATTTCGCACAA	287.0	YDR376W::chr4_7	uptag	sense
tag_8148_st	TCCCTTCACTGCTGGATAGA	13961.0	YDR368W::chr4_7	downtag	sense
tag_8019_st	GATCCTCCACCGGAATGTGA	21185.0	YLR222C::chr12_3	downtag	sense
tag_13518_st	TCAGTCAGATTGAGAGGATC	66.0	YER015W::chr00_23	uptag	sense
tag_5547_st	TGTGATCTAGGGCGCTCTAT	4151.0	YNL129W::chr14_3	uptag	sense
tag_237_st	AGCACGTTAAATCTCCACAG	410.0	YML048W::chr13_1b	uptag	sense
tag_13529_st	TCATAAGCCTTTGGACGCAA	347.0	YFR038W::chr00_23	downtag	sense
tag_9687_st	CCAATAAACCGGAATTTCGC	13608.0	YKL125W::chr11_2	downtag	sense
tag_405_st	TACTGCTCACTACTATGTCG	13482.0	YMR112C::chr00_9	uptag	sense
tag_6239_st	TCGCGGCCACTTGACTGTAA	5491.0	YBR116C::chr2_3	downtag	sense
tag_4392_st	CTCTACATATACATAGCGCG	4929.0	YOR112W::chr15_2	uptag	sense
tag_14494_st	TGTGACTTCGGAGGTCTTAA	118.0	unassigned	unassigned	sense
tag_11508_st	GCGGATACCGATGGCCTATT	5036.0	YLR425W::chr00_4	uptag	sense
tag_6575_st	ATCGGAATAACGGTGAAGCC	3057.0	YCR015C::chr3_1	uptag	sense
tag_13405_st	TCAAGGTCCTGGAGCAGCAA	139.0	unassigned	unassigned	sense
tag_8024_st	GATGCTTCACCCATACTTGA	5843.0	YLR227C::chr12_3	downtag	sense
tag_4224_st	CTCGTATAATATGAGACGCG	10607.0	YIL137C::chr9_2	uptag	sense
tag_6983_st	TGTGATTTAGCAGTCTGGAC	9969.0	YDL110C::chr4_2	downtag	sense
tag_6573_st	ATCCGGTTAAGATGTAAGCC	11741.0	YCR013C::chr3_1	uptag	sense
tag_4185_st	TACGCCTGAGCAGTAGGTAC	5588.0	YIL098C::chr9_2	uptag	sense
tag_2751_st	ATGCGCGTAACCTCGTACAA	6514.0	YOR295W::chr15_4	downtag	sense
tag_10433_st	CTCGCAATACGTGTACCGTG	14834.0	YCR100C::chr00_2	downtag	sense
tag_14928_st	TTGAGTTTAGCGTCATGGAC	138.0	unassigned	unassigned	sense
tag_2949_st	CCACGGAACTTAATAGTCGA	13399.0	YOL002C::chr15_5	downtag	sense
tag_9387_st	ATGTGGAACTAAGATGAGCC	7822.0	YKL018W::chr11_1	uptag	sense
tag_15723_st	GAGGCGGTAATGATTCCACA	128.0	unassigned	unassigned	sense
tag_117_st	ATAGCGCGAACGAGGACACT	7439.0	YER167W::chr00_5	uptag	sense
tag_251_st	CCTACTGAAGCTACATTCGA	681.0	YML034W::chr13_2	uptag	sense
tag_6616_st	ATTTAGACAAGTCGATGGCC	13703.0	YCL033C::chr3_1	downtag	sense
tag_15722_st	GAGGATGAATGATGCTACCA	79.0	unassigned	unassigned	sense
tag_9897_st	CCTATATGAAGGCAGCGGAA	6163.0	YKR018C::chr11_3	downtag	sense
tag_14166_st	TGCACTGTAGCGAGTATCAG	286.0	unassigned	unassigned	sense
tag_302_st	ATAGGTCGAACGAGAGACTC	6082.0	YMR013C::chr13_2	uptag	sense
tag_909_st	ATATCCTAACGACTTCTCGG	14067.0	YMR223W::chr13_4	downtag	sense
tag_4896_st	TCCCATGTACTTATATCGCG	5014.0	YJR106W::chr00_12	downtag	sense
tag_4941_st	TGTTACCCGTGCTCATCGTG	138.0	unassigned	unassigned	sense
tag_12315_st	GTATGTTACTATATGCCCGG	5679.0	YML036W::chr00_11	downtag	sense
tag_3770_st	TACCACTGAGTCATACTGAG	18421.0	YPL122C::chr16_2	downtag	sense
tag_4885_st	TCACTCTATACGCCTTATGG	9328.0	YJR095W::chr00_12	downtag	sense
tag_7036_st	TTGGTCGAGTGCGCTTCATC	10552.0	YDL162C::chr4_2	downtag	sense
tag_13759_st	TCGCATAATTTGGTGCAAGC	84.0	unassigned	unassigned	sense
tag_11056_st	GAGTGCTTAGCCAACAAACC	5695.0	YFL051C::chr6_1	downtag	sense
tag_9873_st	CCTAACTCCCTGAGAAGGAA	5491.0	YKL215C::chr00_14	downtag	sense
tag_12425_st	GTCTCAGGAGCAGTCAGTAC	423.0	unassigned	unassigned	sense
tag_256_st	CTAGCTGAATAGATCGTACC	1233.0	YLR334C::chr00_11	uptag	sense
tag_13435_st	TCACCTGACGCTCTTTGAGG	97.0	unassigned	unassigned	sense
tag_10222_st	CGTCCTATACCATAATTCGG	1174.0	YLR409C::chr12_5	uptag	sense
tag_9907_st	CCTCCAAGACTTCTGAGTAA	6612.0	YKR028W::chr00_14	downtag	sense
tag_8464_st	GATGCCATACATTCATTCGC	3767.0	YGL057C::chr7_1	uptag	sense
tag_15501_st	CCTGCCAACTTGACGAGAAA	108.0	unassigned	unassigned	sense
tag_12585_st	GTTAGATGACGCTGCACGCT	78.0	unassigned	unassigned	sense
tag_4881_st	TCACACTTGCATATAGTCGG	4539.0	YJR092W::chr10_4	downtag	sense
tag_11143_st	GATGCCTTAATCTTTACCCG	2845.0	YNL050C::chr14_4	uptag	sense
tag_7935_st	CCTACCGCAAGGCAGGATAA	8464.0	YLR130C::chr12_3	downtag	sense
tag_4310_st	TTACGAGTGTAGCGTCCATG	142.0	unassigned	unassigned	sense
tag_7439_st	TCACCTTGCATTACTCGTGG	12338.0	YDR137W::chr4_4	downtag	sense
tag_8381_st	ATCACATTAACGGAAGGCCC	13759.0	YDR507C::chr4_8	downtag	sense
tag_797_st	CTATACCTAATGATCGCACG	13552.0	YMR207C::chr13_4	uptag	sense
tag_13595_st	TCCACTTAGTCATCAGCGTA	179.0	YHR187W::chr00_23	downtag	sense
tag_12264_st	GTAGACGGAGGATTATTCAC	2616.0	YAL016W::chr00_12	downtag	sense
tag_788_st	CCTCGCACAAGTCTGATAGA	179.0	YMR198W::chr13_4	uptag	sense
tag_985_st	CTATGTAGACACCATGCACG	1923.0	YHR018C::chr8_1	uptag	sense
tag_16199_st	TGTTATTGACTGTCGGCACC	134.0	unassigned	unassigned	sense
tag_12245_st	GTACGCAGAGGAGTCATCCA	13224.0	YOL162W::chr00_10	downtag	sense
tag_9365_st	ATGATCGGAACGGACAGATT	3621.0	YGR215W::chr7_5	downtag	sense
tag_734_st	CTAGTTCGACGGCAATATAC	4845.0	YMR149W::chr13_4	uptag	sense
tag_6668_st	CCACGGATAAGATACATTCC	7450.0	YCR012W::chr3_1	downtag	sense
tag_2648_st	ATGATGGTAACGGCACGTAA	11768.0	YLR029C::chr12_1	downtag	sense
tag_262_st	CTGACTGAATACTCGCTACG	9546.0	YML025C::chr13_2	uptag	sense
tag_16014_st	TACAGTTGAGGAGATCGAAC	91.0	unassigned	unassigned	sense
tag_7807_st	TGGCCCTCACTTGCGATAGT	19386.0	YDR312W::chr4_6	downtag	sense
tag_2671_st	GTATCGGACCGTAGCCCATA	4633.0	YOR310C::chr15_4	uptag	sense
tag_4604_st	CCGACCTGACAATCATGTAG	5026.0	YOR228C::chr15_3	uptag	sense
tag_2744_st	AGTATCTGAACATCGTCACC	121.0	YOR383C::chr15_4	uptag	sense
tag_5334_st	GTACTCGCAGAGCGCCATTT	451.0	YPR003C::chr16_3	downtag	sense
tag_15576_st	CGTGCTCAAGTAGGTCGAAA	266.0	unassigned	unassigned	sense
tag_9798_st	CCGACAGGACACCGAATGTA	4973.0	YKR015C::chr11_3	uptag	sense
tag_8015_st	GAGTTTCCAATCTCTCCAGA	2222.0	YLR218C::chr12_3	downtag	sense
tag_893_st	TTCTAGTCATGTAGGAGTCG	11479.0	YMR207C::chr13_4	downtag	sense
tag_14927_st	TTGAGTGCCAGGTATCCGAT	160.0	unassigned	unassigned	sense
tag_12274_st	GTAGCCAGACGCCGGATTTA	136.0	unassigned	unassigned	sense
tag_1780_st	AGGGTCTTAACAGTCGCTAA	9716.0	YJL133W::chr10_1	uptag	sense
tag_3621_st	CCGAACGGCTGTGAACTGTA	14227.0	YPL175W::chr16_2	uptag	sense
tag_8665_st	CCTCCATCACAGGGATTGAG	538.0	YGL162W::chr7_2	uptag	sense
tag_4362_st	TCGACACGCCGTCAGAGTAT	1405.0	YIR002C::chr9_2	downtag	sense
tag_11750_st	GGACCACTCTCACGATGTGT	108.0	unassigned	unassigned	sense
tag_6982_st	TGTGAGGCACTGGTTCCTAC	12569.0	YDL109C::chr4_2	downtag	sense
tag_5336_st	GTAGCCCACGCCGGTATATT	375.0	YPR005C::chr16_3	downtag	sense
tag_5795_st	CGTGATCGAAGGCTGCACAA	2012.0	YBL073W::chr2_1	uptag	sense
tag_8349_st	ACGATTCCAAAGGATGAGCC	5012.0	YDR475C::chr4_8	downtag	sense
tag_1638_st	CGACGACTACAGACCGATAT	882.0	YMR280C::chr13_5	downtag	sense
tag_2506_st	GAGCCACTACCCGTATAGGT	2955.0	YLL050C::chr12_1	uptag	sense
tag_5497_st	TCGTGATCCGATAGGCATGT	145.0	unassigned	unassigned	sense
tag_14521_st	TGTGTCCCAGATCGGTTGAT	79.0	unassigned	unassigned	sense
tag_10919_st	GACGGCGACCCAGGTTATAT	718.0	YFL013W-A::chr00_15	uptag	sense
tag_10239_st	CGTGATGTACCAGATGCACA	1216.0	YLR330W::chr12_5	downtag	sense
tag_9006_st	GAAGGCTGAGGAATCATTTC	2162.0	YGR048W::chr00_14	uptag	sense
tag_8325_st	AATAGATCAAAGGCTCTGCC	8129.0	YDR451C::chr4_8	downtag	sense
tag_972_st	CACGTCGTAAGACTAGATAC	113.0	YHR005C::chr00_10	uptag	sense
tag_11788_st	GGAGCATACGTGAGACTATT	70.0	unassigned	unassigned	sense
tag_7462_st	TCTCACGTCCCTGGAAAGTG	7678.0	YDR160W::chr4_5	uptag	sense
tag_6352_st	TGTTCGCGCCCTCGATGTTA	2640.0	YBR228W::chr2_4	uptag	sense
tag_12261_st	GTACTGTCACCCAAGGCTGT	6348.0	YPL224C::chr00_11	uptag	sense
tag_10966_st	GAGACACGGTACTAGAGACT	142.0	YFL060C::chr00_18	uptag	sense
tag_14178_st	TGCAGTCCCTAGCAATAGTA	80.0	unassigned	unassigned	sense
tag_5548_st	TGTGCCGACTGCCGTCTTAT	2623.0	YNL128W::chr14_3	uptag	sense
tag_4796_st	GTACGTTCACCCATTGCTAG	2639.0	YJR102C::chr10_4	uptag	sense
tag_1413_st	GTACGATACGTGACTAGAGC	12283.0	YNL323W::chr14_1	downtag	sense
tag_16197_st	TGTGTCCACTGCCGCTGTAT	84.0	unassigned	unassigned	sense
tag_8717_st	TGGTCCTCAGATTGATGATG	4692.0	YGL118C::chr7_2	downtag	sense
tag_8678_st	GAAATCCTTGGACCCACGAG	966.0	YGL175C::chr7_2	uptag	sense
tag_14922_st	TTGAGCCTCGTCACTCGAAA	154.0	unassigned	unassigned	sense
tag_6343_st	TGTGCATCGGCAGCTCGTTA	3195.0	YBR219C::chr2_4	uptag	sense
tag_6062_st	GTAGCGATAGCCATATTCCA	1021.0	YBR037C::chr2_2	downtag	sense
tag_12038_st	GGGTCATCACATGCGGTTAC	6768.0	YMR087W::chr00_6	downtag	sense
tag_5628_st	ATGCCTATAACCTTCCGAGA	10451.0	YNL144C::chr14_3	downtag	sense
tag_2149_st	CGAGCGTAACTTCTGCACGA	3994.0	YIL076W::chr9_1	uptag	sense
tag_10274_st	CGTTGATCCACTACAGCTAA	1188.0	YLR365W::chr12_5	downtag	sense
tag_12272_st	GTAGCAGGAGAGCTTTCCAC	5077.0	YCL038C::chr00_12	downtag	sense
tag_12005_st	GGGCACTACCGGGACTTTAT	5348.0	YOL135C::chr00_6	uptag	sense
tag_9024_st	GGTTGCCTAATTTGAGGACC	7075.0	YGR066C::chr7_4	uptag	sense
tag_8759_st	CCTGGCGAAGCCTAATCAAT	12930.0	YGL160W::chr7_2	downtag	sense
tag_3893_st	TCCCGTACCGTTCAGTATAA	7900.0	YNL151C::chr14_2	uptag	sense
tag_14492_st	TGTGACCTGTTCGCACGGTT	90.0	unassigned	unassigned	sense
tag_12273_st	GTAGCAGTAATGTTGTGCCA	16409.0	YCL041C::chr00_11	downtag	sense
tag_7939_st	CCTCGGCAAGCCTGGTATAA	252.0	YLR134W::chr12_3	downtag	sense
tag_1947_st	CGTATCTAACTTGTTCCACG	4618.0	YJL060W::chr10_2	uptag	sense
tag_10482_st	CTGAGTACAGAGTCGAGATC	6406.0	YFR052W::chr00_2	downtag	sense
tag_2463_st	GTAGTTGTAATTTGCGCGAC	3921.0	YLL007C::chr00_10	uptag	sense
tag_15891_st	GGGATTCGAGGCACTCCTAT	88.0	unassigned	unassigned	sense
tag_5793_st	CGTCTGCTAAGGCATTCTAA	2242.0	YBL071C::chr2_1	uptag	sense
tag_24_st	ACGCAGGTAAAGTGAATTGC	211.0	unassigned	unassigned	sense
tag_12304_st	GTATCGTACCATGTTCCACG	6467.0	YLR370C::chr00_11	downtag	sense
tag_75_st	CTAGAGTGAAGTGACGTTAC	8965.0	YER122C::chr00_5	uptag	sense
tag_13621_st	TCCCACGGACTGGTATCAGA	1811.0	YKL172W::chr00_23	uptag	sense
tag_14527_st	TGTTACCTGTCTTCCGAGAG	78.0	unassigned	unassigned	sense
tag_15917_st	GGTGATGCAGAGTCATTCAT	77.0	unassigned	unassigned	sense
tag_7277_st	CCTGGAGAATAATATGTGCG	6105.0	YDR070C::chr4_4	uptag	sense
tag_7527_st	AAACCTGCAAACACTCGGGT	9136.0	YDR224C::chr4_5	uptag	sense
tag_9925_st	CCTGCGAACTGGCCTGAATA	24229.0	YKR046C::chr00_14	downtag	sense
tag_263_st	CTGAGAAGGTAGAGCACACT	3064.0	YML024W::chr13_2	uptag	sense
tag_4944_st	TGTTGTACTTCCTCCGAGCG	497.0	YJR154W::chr10_4	downtag	sense
tag_12269_st	GTAGATAGAGGATCAGCATC	979.0	YBR191W::chr00_11	downtag	sense
tag_7532_st	AACCCGCGAAACCAAGGTGT	13028.0	YDR229W::chr4_5	uptag	sense
tag_10793_st	GAATCCAGGGACCCGACATT	3541.0	YPR186C::chr16_5	uptag	sense
tag_4007_st	TACCTTCTACGCTATCTGAG	973.0	YJL015C::chr00_13	uptag	sense
tag_181_st	CACCAGAACGTAGGCACAGT	4113.0	YML101C::chr00_9	uptag	sense
tag_4969_st	TTGTCGAGTCTCATCCAACG	675.0	YLR046C::chr12_2	uptag	sense
tag_7176_st	ATCCAACGCCATCTAAGAGG	174.0	YDL206W::chr4_3	downtag	sense
tag_11813_st	GGATACCCATGCCCAGAGTT	104.0	unassigned	unassigned	sense
tag_3693_st	CTCCAGATACCGAGCAGAGT	3192.0	YPL103C::chr16_2	uptag	sense
tag_4364_st	TTACGTCGGGCGATCCTACA	6606.0	YIR004W::chr9_2	downtag	sense
tag_6776_st	GATAATGTAATCTCCGCACC	121.0	YDL095W::chr4_1	uptag	sense
tag_11994_st	GGGATAGGACGCTCATCTAC	8624.0	YOL124C::chr00_6	uptag	sense
tag_8768_st	GAAAGGAGATGCAATGCTCT	7409.0	YGL169W::chr7_2	downtag	sense
tag_45_st	CCTTCATGCACGGACATTAA	164.0	unassigned	unassigned	sense
tag_3175_st	TATGTGTACTGATGCTCACG	9813.0	YOR047C::chr15_1	downtag	sense
tag_2567_st	GTATATGACCTAGTGCCACG	3689.0	YLL015W::chr12_1	downtag	sense
tag_4479_st	CTCTCAGTACATATAGCAGG	2133.0	YOR103C::chr15_2	downtag	sense
tag_1082_st	TTTCGCAGATGTCGTGAGTA	6476.0	YHR019C::chr8_1	downtag	sense
tag_5551_st	TGTGTCGGAGTCGCCCATAT	758.0	YNL125C::chr00_16b	uptag	sense
tag_11149_st	GATGGGACATACCTGCACAC	6674.0	YNR006W::chr14_4	uptag	sense
tag_4115_st	GGGATAGTAGCGACCTCCTA	15081.0	YJL003W::chr00_13	downtag	sense
tag_9278_st	ATAAAGGTCATGCCAACCGC	6426.0	YGR128C::chr7_5	downtag	sense
tag_5498_st	TCGTGTGTACCGGGTTCCAT	116.0	unassigned	unassigned	sense
tag_7870_st	TTTCGTGAGCGCCCAGTCTT	227.0	YLR169W::chr12_3	uptag	sense
tag_11983_st	GGGAGACTAGGACTTACTTC	3731.0	YOL113W::chr00_6	uptag	sense
tag_7347_st	CTTTGTTTACACGCCCATAG	184.0	YDR141C::chr4_4	uptag	sense
tag_11367_st	GCCATAAGGCTGTCGAATCA	2257.0	YKR067W::chr00_3	uptag	sense
tag_13236_st	TATACTCTATGATCGCCTCG	111.0	unassigned	unassigned	sense
tag_9949_st	CCTTGACGACACGAGCATAG	3326.0	YLR232W::chr12_4	uptag	sense
tag_6329_st	TGGTGTACCTGGTGTCATCA	1049.0	YBR205W::chr2_4	uptag	sense
tag_4422_st	TTAGCGTCAGTGCCCGAGTA	7320.0	YOR142W::chr15_2	uptag	sense
tag_9377_st	ATGGGTTTACAACGTCCACC	1634.0	YKL008C::chr11_1	uptag	sense
tag_2807_st	CATGGGTTACACACTACTAG	14701.0	YOR350C::chr15_4	downtag	sense
tag_16200_st	TGTTGCCCACTGTCATCTAG	173.0	unassigned	unassigned	sense
tag_15029_st	TTGTCTTGAGCCGCGAGCTA	118.0	unassigned	unassigned	sense
tag_6064_st	GTATTTGGACCGGAGTACCA	18042.0	YBR039W::chr2_2	downtag	sense
tag_6039_st	GGGATGGACGCTATTCACTA	17349.0	YBR014C::chr2_2	downtag	sense
tag_6715_st	CGTTGAGTAATAGGGATTCC	968.0	YDL035C::chr4_1	uptag	sense
tag_13623_st	TCCCAGAATGGTGAGGAATT	129.0	YKR091W::chr00_23	uptag	sense
tag_1845_st	CGTATAGCAGACAGCGCAAT	2624.0	YJL164C::chr10_1	downtag	sense
tag_4251_st	TGTTACTCTTAGCTCGCGGC	7447.0	YIL164C::chr9_2	uptag	sense
tag_15858_st	GGAGTTGCACTGAGATTACA	151.0	unassigned	unassigned	sense
tag_11997_st	GGGATGAGAGACTTCCATAT	1367.0	YOL127W::chr00_6	uptag	sense
tag_10276_st	CGTTGGAAGTTACGCGAATC	4390.0	YLR367W::chr12_5	downtag	sense
tag_7262_st	CCATTCTAAGCAGTGCGAAG	1714.0	YDR054C::chr4_4	uptag	sense
tag_4519_st	ATGTTTAGAACGTCATCCCG	11425.0	YOR143C::chr15_2	downtag	sense
tag_4455_st	TCGACGCTCGGGTACTCTTA	5706.0	YOR175C::chr15_2	uptag	sense
tag_3433_st	TCACTAGCGTGGAATAGAGC	9427.0	YBR281C::chr00_1	uptag	sense
tag_555_st	GCAGACTGAATTAGCTCTAC	3612.0	YER035W::chr5_3	uptag	sense
tag_5679_st	CCATCTGTAAGCAGTCTCAA	6805.0	YNL093W::chr00_16b	downtag	sense
tag_9432_st	ATTTCTAGCACCAAGAGCAC	2228.0	YKL063C::chr11_1	uptag	sense
tag_15474_st	CCGAGTGAACTTCCATCAAA	146.0	unassigned	unassigned	sense
tag_2362_st	GTAGTGAGACGCTCGATCAT	6763.0	YEL002C::chr5_2	downtag	sense
tag_10442_st	CTCGGATGACATACGGATAT	67.0	unassigned	unassigned	sense
tag_6667_st	CCACCTGTAAGATTTCAGAC	7703.0	YCR011C::chr3_1	downtag	sense
tag_14225_st	TGCCTTAGACTTATTCCAGC	81.0	unassigned	unassigned	sense
tag_9811_st	CCGATGAACTCTGCCAGGAA	2297.0	YKR028W::chr00_14	uptag	sense
tag_4016_st	TGTGAGACTGTGATCTACGT	119.0	YJL006C::chr00_13	uptag	sense
tag_6330_st	TGGTGTAGATTCGGTCATCA	166.0	YBR206W::chr2_4	uptag	sense
tag_11579_st	GCTAGAGTAGACCGATGCCA	17007.0	YKR087C::chr00_4	downtag	sense
tag_6480_st	ACGGCATCAAAGTTGCATAC	12520.0	YBR260C::chr2_4	downtag	sense
tag_9394_st	ATGTTTCGACCCAGAAGACT	732.0	YKL025C::chr11_1	uptag	sense
tag_13468_st	TCACTTGACATTGTATGCCC	57.0	YBR062C::chr00_23	uptag	sense
tag_9670_st	CCAAAGGTTGTCACACCGAA	22841.0	YKL108W::chr11_2	downtag	sense
tag_221_st	TCGGAGTACGTTGAGTTATC	8673.0	YML063W::chr13_1b	uptag	sense
tag_500_st	CCTTACAGACGGCACGGTAT	4194.0	YAL004W::chr1_1	uptag	sense
tag_13067_st	TAGAGACGGGTCACTATCAA	119.0	YPL075W::chr00_22	uptag	sense
tag_14563_st	TGTTGGTACTGTTAGCCAGA	94.0	unassigned	unassigned	sense
tag_6538_st	AGGGAGTCAAATTGGTACAC	4342.0	YCL051W::chr3_1	uptag	sense
tag_9307_st	ATAGTGCAACCCGCGCAGAA	4291.0	YGR157W::chr7_5	downtag	sense
tag_14001_st	TCTTTGACATTTGGCAGCAC	71.0	unassigned	unassigned	sense
tag_12992_st	TACGTCATCTCAGCATATCG	140.0	YDR318W::chr00_22	uptag	sense
tag_12888_st	TACAGTCTTTCAGCCAGCGG	177.0	YER016W::chr00_21	downtag	sense
tag_2703_st	CATCTACGAAGCGATAGGAC	5143.0	YOR342C::chr15_4	uptag	sense
tag_6126_st	TAAGCGCGTGGACTCCTAAA	12182.0	YBR099C::chr2_3	uptag	sense
tag_14663_st	TTAGACTGGTCAGGACAAAG	75.0	unassigned	unassigned	sense
tag_12658_st	GTTGGGACGGCTCCACTATA	65.0	YHL015W-A::chr00_20	uptag	sense
tag_5986_st	GCTGGATCACGAGGCTCATA	951.0	YBR057C::chr2_2	uptag	sense
tag_11867_st	GGCAGACGACGTTGCATACA	15586.0	YER150W::chr00_5	downtag	sense
tag_6523_st	AGCTAGGCAAAGTTTACCAC	643.0	YCL036W::chr3_1	uptag	sense
tag_10700_st	GAAATAGGGATGAATCTCGC	78.0	unassigned	unassigned	sense
tag_342_st	TACTCTTACTGAGCGCGACG	115.0	unassigned	unassigned	sense
tag_12901_st	TACATTTATTAGCCAGCGCG	139.0	YGL190C::chr00_21	downtag	sense
tag_4376_st	CAACTACGATACAAGTCTCG	7636.0	YIR016W::chr9_2	downtag	sense
tag_12799_st	TAAGGTCCGTGACGCCTAAA	173.0	YGL119W::chr00_21	uptag	sense
tag_2220_st	GTTAGGCGACGGTCTCTCAA	1592.0	YIL051C::chr9_1	downtag	sense
tag_9383_st	ATGTCCAGACCAACTCATGT	1659.0	YKL014C::chr11_1	uptag	sense
tag_13600_st	TCCAGCTAATGTTTCTCAGC	82.0	YHR201C::chr00_23	uptag	sense
tag_10778_st	GAATAATGATTGCAGACCGC	4218.0	YPR171W::chr16_5	uptag	sense
tag_9478_st	CAACGTACTGTAACGGTCCG	10765.0	YKL013C::chr11_1	downtag	sense
tag_1017_st	TTGTCCGTAGGATTCGTAGA	11055.0	YHL046C::chr8_1	downtag	sense
tag_11936_st	GGCTATACATTCCATCAGAC	2999.0	YMR082C::chr00_6	uptag	sense
tag_10201_st	CGTACCTCAAGTTCACATGA	4015.0	YLR388W::chr12_5	uptag	sense
tag_15291_st	AGTCTTGCACACCCAATGAT	171.0	unassigned	unassigned	sense
tag_9388_st	ATGTGGGCACCAAGACAGAT	4694.0	YKL019W::chr11_1	uptag	sense
tag_3926_st	CTACATTTACAGAGTACGCG	4263.0	YNL214W::chr14_2	downtag	sense
tag_15766_st	GCAGCCGACATCCGGTTATA	107.0	unassigned	unassigned	sense
tag_7297_st	CGGCTTCCAAGTCATCAGAG	1102.0	YDR090C::chr4_4	uptag	sense
tag_8811_st	TGCTATCCATCCCATTGAGT	2792.0	YGL213C::chr7_3	uptag	sense
tag_6582_st	ATGAGGGAACGCCGATCAAC	8359.0	YCR021C::chr3_1	uptag	sense
tag_11031_st	GAGGGAATCTCAGCACCAAC	3338.0	YFL028C::chr6_1	downtag	sense
tag_8425_st	CCGTTTGAAGATTTGCTACC	10243.0	YGL017W::chr7_1	uptag	sense
tag_13448_st	TCACGGTACTGGAGAGTCTA	168.0	unassigned	unassigned	sense
tag_6261_st	TCTGAGCGATCTGCCAGTCA	2796.0	YBR138C::chr2_3	downtag	sense
tag_14502_st	TGTGCGACTGGGTTACTTCC	61.0	unassigned	unassigned	sense
tag_11634_st	GCTGAGCACCGCGCTTATTA	7902.0	YLR455W::chr00_15	downtag	sense
tag_6710_st	CGTCTTAATTCATACAGGCC	96.0	YDL030W::chr4_1	uptag	sense
tag_9914_st	CCTCTGAACTGTCCATAAGG	598.0	YKR035C::chr11_3	downtag	sense
tag_10784_st	GAATATAATTGACCCACGCC	1435.0	YPR177C::chr16_5	uptag	sense
tag_13852_st	TCTACAGAGTGGACGTGCTA	504.0	unassigned	unassigned	sense
tag_3251_st	CCATAGCGAAGCGCACAGTA	274.0	unassigned	unassigned	sense
tag_13457_st	TCACTAGGCTCACTCAGTTG	214.0	unassigned	unassigned	sense
tag_11573_st	GCTACGAGCAGGAGCCATTA	2024.0	YNR066C::chr00_4	uptag	sense
tag_11944_st	GGCTCCACATTTACTACGGG	158.0	YMR089C::chr00_6	uptag	sense
tag_10200_st	CGTACCTAATATGAATCGGG	3637.0	YLR387C::chr12_5	uptag	sense
tag_11206_st	GCAATAGTTGGACCCAGGCT	76.0	YNL014W::chr14_4	downtag	sense
tag_9948_st	CCTTCTTGAATACCAGAGCA	349.0	YLR231C::chr12_4	uptag	sense
tag_2420_st	TATACCGTAGGGACGTAGCA	22690.0	YOL141W::chr00_10	uptag	sense
tag_667_st	CTATGCGAATACCGACCGAG	17330.0	YER048C::chr5_3	downtag	sense
tag_13419_st	TCACACTGGTCACTAATGCA	50.0	unassigned	unassigned	sense
tag_14548_st	TGTTCGCACTGGCTTAGCTC	71.0	unassigned	unassigned	sense
tag_15826_st	GCTAAGCACGTCTACGCAAA	103.0	unassigned	unassigned	sense
tag_15571_st	CGTCACTAATAGGAATCACC	306.0	unassigned	unassigned	sense
tag_10705_st	GAAATGTATTGACCAGGCCA	8006.0	YPR096C::chr16_4	downtag	sense
tag_9950_st	CCTTGATGACAGCACAGGCA	3006.0	YLR233C::chr12_4	uptag	sense
tag_4006_st	TACCTTAGCGGACGAGACGT	16740.0	YJL016W::chr00_13	uptag	sense
tag_4444_st	CTTGTCTGACCGCACAGTAG	322.0	YOR164C::chr15_2	uptag	sense
tag_14520_st	TGTGTCACCTCTGTCAGGGT	58.0	unassigned	unassigned	sense
tag_11888_st	GGCATTCTACCTATCGGACG	14532.0	YER172C::chr00_5	downtag	sense
tag_6598_st	ATGTGGTTAAGCCTCAAGAC	13350.0	YCL014W::chr3_1	downtag	sense
tag_13608_st	TCCATCATACTTAGGGAGCA	81.0	YIL127C::chr00_23	uptag	sense
tag_10707_st	GAAATTCTATGACCAGCTCC	2296.0	YPR098C::chr16_4	downtag	sense
tag_8429_st	CCTTGAATAATATCTCGGCC	6336.0	YGL021W::chr7_1	uptag	sense
tag_565_st	TACGTTTGACGAGGAGTACA	2835.0	YER044C::chr5_3	uptag	sense
tag_10666_st	CTTTAGTTACAGCGCACGAC	2933.0	YPR055W::chr16_4	downtag	sense
tag_4226_st	CTCGTATTAAGTGCGCTACC	1767.0	YIL139C::chr9_2	uptag	sense
tag_5567_st	TTCGCCTGACTGTTGAGCGT	469.0	unassigned	unassigned	sense
tag_12036_st	GGGTATTCACAGTATCGAGC	1441.0	YMR086C-A::chr00_6	downtag	sense
tag_15347_st	ATGTGGCAACGGACGATAAT	120.0	unassigned	unassigned	sense
tag_10829_st	GAATTGATAATCGCAGCCAC	1509.0	YPR126C::chr16_5	downtag	sense
tag_9943_st	CCTTCAGGAATACTAATGCC	12445.0	YKR064W::chr11_3	downtag	sense
tag_3070_st	GTTGTTCACGAGGCGTCACT	564.0	YOR038C::chr15_1	uptag	sense
tag_3989_st	CTCGATATAAGTCGCTCTAC	3124.0	YNL151C::chr14_2	downtag	sense
tag_6377_st	TTCCCGGTACTGGTGGACTA	7723.0	YBR253W::chr2_4	uptag	sense
tag_11998_st	GGGATTACCGGATCGACTAC	1335.0	YOL128C::chr00_6	uptag	sense
tag_16068_st	TCAATGCACTGAGCCCGAGA	165.0	unassigned	unassigned	sense
tag_11187_st	GATTTGTTACAGGCTAGGCA	5068.0	YNR044W::chr14_4	uptag	sense
tag_8426_st	CCTGAATTAAGTATAGGGCC	7740.0	YGL018C::chr7_1	uptag	sense
tag_2627_st	TATAGTATCGAGGAGCGACC	13680.0	YLR008C::chr12_1	downtag	sense
tag_4225_st	CTCGTATGACAGGATAGTAC	404.0	YIL138C::chr9_2	uptag	sense
tag_852_st	CCTCTGTAAGCCGCGAGATA	2630.0	YMR169C::chr13_4	downtag	sense
tag_13606_st	TCCATAGGAGGCGAGATTTA	218.0	YIL041W::chr00_23	uptag	sense
tag_2975_st	TATCTTTACGTGACTCGCGC	6605.0	YOL028C::chr15_5	downtag	sense
tag_13421_st	TCACAGGTCAGGACTGCGAA	210.0	unassigned	unassigned	sense
tag_14682_st	TTAGCTTACTGCCTCCATAG	137.0	unassigned	unassigned	sense
tag_324_st	CTGAGAGTACAGACTTGACA	5810.0	YMR034C::chr13_2	uptag	sense
tag_13617_st	TCCATTGAGCGCAGCGGTAT	106.0	YKL065C::chr00_23	uptag	sense
tag_6406_st	TTGTGTCTAGGCTGCCGATA	14811.0	YBR186W::chr2_4	downtag	sense
tag_3631_st	CGTTGTTCAATACTACTGCC	5833.0	YPL165C::chr16_2	uptag	sense
tag_660_st	CCTTCGCGCACTAGAGAGAA	13269.0	YER043C::chr5_3	downtag	sense
tag_8156_st	TCCTACTATTGAGCCATGCA	3062.0	YDR376W::chr4_7	downtag	sense
tag_258_st	CTAGGAGACAGCAGTCGATA	4444.0	YML029W::chr13_2	uptag	sense
tag_16085_st	TCCATTCGAGGTCAGATGAT	69.0	unassigned	unassigned	sense
tag_4799_st	GTATGCTTAGATATGCAGCG	898.0	YJR105W::chr10_4	uptag	sense
tag_550_st	CTTTGTGAATAGTCTAGCGC	9663.0	YER030W::chr5_3	uptag	sense
tag_15455_st	CCATCGCCACAGAGATTAGA	271.0	unassigned	unassigned	sense
tag_8467_st	GATGGTTTACCCTACAATGC	3473.0	YGL060W::chr7_1	uptag	sense
tag_8420_st	CCACTATCAAGATTTGCAGC	4737.0	YGL012W::chr7_1	uptag	sense
tag_12259_st	GTACTCTTACCTTAGATCCG	53.0	unassigned	unassigned	sense
tag_6100_st	GTTAGTTTACCGTGCCACCA	10244.0	YBR075W::chr2_2	downtag	sense
tag_6594_st	ATGGAGCAACGGCACTCAAC	16998.0	YCL010C::chr3_1	downtag	sense
tag_13471_st	TCAGAATGGAGGGTATTTCC	75.0	YBR105C::chr00_23	downtag	sense
tag_1261_st	AACTTCGTAAACAGACGCCG	7488.0	YPL227C::chr16_1	downtag	sense
tag_13583_st	TCCAATCGGTGCGACTATGC	73.0	YHR098C::chr00_23	downtag	sense
tag_7044_st	TTTGTGTCAGTGCCGACCAC	6535.0	YDL170W::chr4_2	downtag	sense
tag_15574_st	CGTCTTGGACAATCTCCTAG	114.0	unassigned	unassigned	sense
tag_5680_st	CCATGAGCAAGCGCGACTAA	10169.0	YNL092W::chr14_3	downtag	sense
tag_6587_st	ATGCGAGAACCTGGATTAAC	16793.0	YCL003W::chr3_1	downtag	sense
tag_1185_st	GTACCAGAGTTGCATATCAC	794.0	YPL207W::chr16_1	uptag	sense
tag_1641_st	CGTAGCTGAGAAGTAAACCC	16950.0	YMR283C::chr13_5	downtag	sense
tag_7260_st	CCAGGATTAAGCATCTATCG	113.0	YDR052C::chr4_4	uptag	sense
tag_6591_st	ATGCTAGAACCCGTGGGAAC	225.0	YCL007C::chr3_1	downtag	sense
tag_14073_st	TGAGAGCTGGATCGCATTCC	607.0	unassigned	unassigned	sense
tag_8760_st	CCTTGGAAGCGGCACCATAT	7686.0	YGL161C::chr7_2	downtag	sense
tag_13683_st	TCCTCTGACGTAAGAAGACG	83.0	unassigned	unassigned	sense
tag_5554_st	TGTTCGCCAGCGTCCAGTAT	121.0	YNL122C::chr14_3	uptag	sense
tag_5341_st	GTAGGGCTAGAGCTATTCAT	1397.0	YHR143W-A::chr8_3	uptag	sense
tag_4590_st	CCACAATCATAGACAGTCGG	1543.0	YOR214C::chr15_3	uptag	sense
tag_1680_st	ATCGGTCGAACCCTCGGATA	4090.0	YMR317W::chr00_8	downtag	sense
tag_14050_st	TGACGGGTGGATTATCTTCC	155.0	unassigned	unassigned	sense
tag_2315_st	ATACTCACAACGCGATACGG	11562.0	YEL050C::chr5_2	uptag	sense
tag_14537_st	TGTTCACACGGCTGCGGATA	64.0	unassigned	unassigned	sense
tag_13569_st	TCATTAGGAGGGATCAGTCC	68.0	YHR001W::chr00_23	downtag	sense
tag_33_st	ATCACTAACGAGTCATACGC	117.0	unassigned	unassigned	sense
tag_15021_st	TTGTCCCTAGCGAGTGAGAT	95.0	unassigned	unassigned	sense
tag_12019_st	GGGCTCGACGCAGTTCTTAT	2369.0	YMR070W::chr00_6	downtag	sense
tag_9738_st	CCATCATGCCACGAGAATGT	833.0	YKL176C::chr11_2	downtag	sense
tag_7198_st	ATTGCTTTAACTGTGACCCG	5669.0	YDL229W::chr4_3	downtag	sense
tag_10763_st	GAAGTCAGGGCAATGCTACC	1428.0	YPR156C::chr16_5	uptag	sense
tag_8667_st	CCTTCGGAATCAATATAGGG	2630.0	YGL164C::chr7_2	uptag	sense
tag_1233_st	CTGTATAGATCGCAATCGAG	3599.0	YPL255W::chr16_1	downtag	sense
tag_5249_st	GCGCATCACGCAGGACTTAT	5713.0	YPL083C::chr16_3	downtag	sense
tag_15450_st	CCAGGCTTACCACATAGGAG	103.0	unassigned	unassigned	sense
tag_9875_st	CCTAAGAAGTTCAGAGACCC	7490.0	YKL217W::chr11_3	downtag	sense
tag_10825_st	GAATTACTAGGACCAAGCCC	11854.0	YPR122W::chr16_5	downtag	sense
tag_8421_st	CCAGCTATAAGCATATTGCC	129.0	YGL013C::chr7_1	uptag	sense
tag_15648_st	CTGTCGAGACGGACGAATCT	150.0	unassigned	unassigned	sense
tag_4942_st	TGTTCTATATCTGGAGCGAG	15190.0	YJR152W::chr10_4	downtag	sense
tag_2716_st	GCTCTCTCACCTGGAGTGTA	6506.0	YOR355W::chr15_4	uptag	sense
tag_4595_st	CCACGGCAACTGACGATAAG	4263.0	YOR219C::chr15_3	uptag	sense
tag_10218_st	CGTCCCTAATACATTGACTG	2638.0	YLR405W::chr12_5	uptag	sense
tag_10744_st	GAAGCCATATCAATGCTCAC	724.0	YPR137W::chr16_5	uptag	sense
tag_15447_st	CCAGACCCAATAATATGGCT	137.0	unassigned	unassigned	sense
tag_383_st	CTAGTCGTAAGTAGTCGGAA	4785.0	YER143W::chr00_5	downtag	sense
tag_4187_st	TCCTAGCGAGCGCATGAGTA	1770.0	YIL100W::chr9_2	uptag	sense
tag_7041_st	TTTACAGTTTCGGAGGACGC	9861.0	YDL167C::chr4_2	downtag	sense
tag_1510_st	GCGGACTCACCCTTAGTGTA	5765.0	YMR247C::chr13_5	uptag	sense
tag_10806_st	GAATCTGGACCCATCCGAGA	10136.0	YPR199C::chr16_5	uptag	sense
tag_14539_st	TGTTCACGGTCCCGAGAGTA	197.0	unassigned	unassigned	sense
tag_1909_st	GTAGCACTCGCACGGCTTTA	5987.0	YJL098W::chr10_2	uptag	sense
tag_4662_st	CGTTCCCAATAGTCAGACAG	936.0	YOR286W::chr15_3	uptag	sense
tag_5700_st	CCGAGCTAACGGTGCCATAA	609.0	YNL072W::chr00_16b	downtag	sense
tag_9413_st	ATTGAACGCTGAGTAAGACC	8004.0	YKL044W::chr11_1	uptag	sense
tag_3077_st	TGCGTTCGAGTCACTTAGCT	1312.0	YOR045W::chr15_1	uptag	sense
tag_10470_st	CTGAACAGGTTAGACAGTAC	5545.0	YFR040W::chr00_2	downtag	sense
tag_6924_st	TCCATAGAGGCGATGATCTC	850.0	YDL146W::chr4_2	uptag	sense
tag_12271_st	GTAGCACCGGCACCTTGTTT	13957.0	YCL035C::chr00_11	downtag	sense
tag_12026_st	GGGTACAATTTAGTTACGCG	8991.0	YMR076C::chr00_6	downtag	sense
tag_15584_st	CGTTTAGCAAGTATTCGAGC	68.0	unassigned	unassigned	sense
tag_9008_st	GATGAGAATGGATATTGCCC	2504.0	YGR050C::chr00_14	uptag	sense
tag_15440_st	CCAATAATAGACAGCCTTGC	220.0	unassigned	unassigned	sense
tag_2979_st	TGCGCTCGATATACTCGTGC	6950.0	YOL032W::chr15_5	downtag	sense
tag_7619_st	GAGCCAGACCACGCTTGATT	1149.0	YDR220C::chr4_5	downtag	sense
tag_15579_st	CGTGTGGCAAGTTACCGACA	62.0	unassigned	unassigned	sense
tag_10687_st	GAAACAAGCAGATTTGCGGC	9239.0	YPR076W::chr16_4	downtag	sense
tag_2578_st	TGAGCTGACTACTTCGTATC	7657.0	YLL026W::chr12_1	downtag	sense
tag_3866_st	CTAATCCGAATGACGACACT	10070.0	YNL178W::chr14_2	uptag	sense
tag_13586_st	TCCACGATTGCGGACTAGGT	152.0	YHR141C::chr00_23	uptag	sense
tag_5211_st	GACGTGGGACCGACCTTTAT	357.0	YPL025C::chr16_3	uptag	sense
tag_15570_st	CGTATGCAAGGGCCGTACAT	141.0	unassigned	unassigned	sense
tag_9918_st	CCTGAACTTCCGACAAGGAG	15181.0	YKR039W::chr00_14	downtag	sense
tag_8418_st	CCAATAGTAAGTAATGGGCC	3291.0	YGL010W::chr7_1	uptag	sense
tag_13070_st	TAGAGCCTACTAGCTTATCG	168.0	YPL277C::chr00_22	uptag	sense
tag_5468_st	TCCAGCTTAGCGAGATGCGT	21410.0	YHR188C::chr8_3	downtag	sense
tag_14514_st	TGTGGCTACTGCTCTGTCAG	136.0	unassigned	unassigned	sense
tag_11058_st	GAGTGGCCCGAATCTCGTAT	5824.0	YFL053W::chr6_1	downtag	sense
tag_1792_st	CGTAGTGCAAGGTGATCTAA	3211.0	YJL217W::chr10_1	downtag	sense
tag_5676_st	CCAGTAACTTGCACTAAGGA	176.0	unassigned	unassigned	sense
tag_16159_st	TGCGCCCTACCTTTGGATAT	166.0	unassigned	unassigned	sense
tag_9005_st	GAAAGGTTCGGGAATTTACC	3516.0	YGR047C::chr7_4	uptag	sense
tag_14055_st	TGACGTTACGGCGGTCTATC	106.0	unassigned	unassigned	sense
tag_14496_st	TGTGAGCGAGTGTCCCTCTA	107.0	unassigned	unassigned	sense
tag_12313_st	GTATGGCCCTAGACCTCGTA	112.0	unassigned	unassigned	sense
tag_7648_st	GCGGAATCTGTGCAGCATCT	1139.0	YDR249C::chr4_6	uptag	sense
tag_2763_st	CGTCTGTGAAGGTCAGCTAA	15410.0	YOR306C::chr15_4/chr00_8	downtag	sense
tag_9768_st	CCCATTCGACGCAGAAGGTA	2181.0	YKL206C::chr11_3	uptag	sense
tag_9004_st	GAAAGGTGGGCTAATCATCC	3170.0	YGR046W::chr00_14	uptag	sense
tag_8859_st	CCATTGCCAAGAGTGTTCAA	4851.0	YGL260W::chr7_3	uptag	sense
tag_1755_st	GTACTTTCACATCGTTCACG	6026.0	YJL158C::chr10_1	uptag	sense
tag_13549_st	TCATCGGCACTGATAGCTCA	90.0	YGL211W::chr00_23	downtag	sense
tag_14491_st	TGTGACAGGTGTAGCCCTAA	144.0	unassigned	unassigned	sense
tag_11524_st	GCGGTTACCTAGAGATAGCA	46.0	YLR440C::chr00_4	uptag	sense
tag_9910_st	CCTCGCTTACCGAAGGGATT	5840.0	YKR031C::chr11_3	downtag	sense
tag_14004_st	TCTTTGGCAGAGGGTCATTC	131.0	unassigned	unassigned	sense
tag_10761_st	GAAGGTTGCGGACAATCTTT	2359.0	YPR154W::chr16_5	uptag	sense
tag_12421_st	GTCTATTCACGTATCATCCG	12963.0	YJL202C::chr00_14	downtag	sense
tag_13602_st	TCCAGGTCAGCGGAGTCTTA	126.0	YHR205W::chr00_23	uptag	sense
tag_9724_st	CCAGTATTACCACACAGTGA	1300.0	YKL162C::chr11_2	downtag	sense
tag_15344_st	ATGTATTCAACGGACCTTCC	74.0	unassigned	unassigned	sense
tag_16072_st	TCACTGAGAGGCCAGGCATT	223.0	unassigned	unassigned	sense
tag_10697_st	GAAAGGCGGAGCAATTACTC	8361.0	YPR088C::chr16_4	downtag	sense
tag_1065_st	GTACACGTATGCAGACGGAT	179.0	unassigned	unassigned	sense
tag_4410_st	GTCTATCACGCTAGTCGATC	3200.0	YOR130C::chr15_2	uptag	sense
tag_11294_st	GCAGTCCACCATCTATTAGG	739.0	YGR258C::chr00_17a	uptag	sense
tag_11927_st	GGCGTCGAATTAGCTGTAAA	789.0	YMR074C::chr00_15	uptag	sense
tag_5699_st	CCGACTTGACCACAATGTTA	222.0	YNL073W::chr00_16b	downtag	sense
tag_9358_st	ATGAATAAGACAGCCTCCCG	975.0	YGR208W::chr7_5	downtag	sense
tag_13572_st	TCATTCAGCCGCATCGGATT	91.0	YHR063C::chr00_23	uptag	sense
tag_12410_st	GTCGTGTTACGCCAGGACTT	1161.0	YJL161W::chr00_14	downtag	sense
tag_12037_st	GGGTCACGACTGTAGATACT	17214.0	YMR086W::chr00_6	downtag	sense
tag_310_st	CCTACTGTACGAGCCAATAA	112.0	YMR021C::chr13_2	uptag	sense
tag_4088_st	ATTTACTAAGACAGACGCCC	3855.0	YJR066W::chr00_13	uptag	sense
tag_341_st	GTGACGTGACCTGATGACTA	15833.0	YER101C::chr00_5	downtag	sense
tag_3214_st	GGACGCGACGCTACGATATA	9200.0	YOR086C::chr15_1	downtag	sense
tag_14108_st	TGAGTCTCCCAGATCCGGTA	58.0	unassigned	unassigned	sense
tag_2452_st	CGTCGAGCAATATGAATGAC	316.0	YER010C::chr5_2	downtag	sense
tag_9709_st	CCACTTACAGAGCAATAGCG	150.0	YKL147C::chr11_2	downtag	sense
tag_6617_st	ATTTCAACGTAAGTTCCGGC	2759.0	YCL034W::chr3_1	downtag	sense
tag_10695_st	GAAAGCACAATTTGATCCCG	79.0	unassigned	unassigned	sense
tag_8747_st	ACATCCGGCAACCAAATTGT	9532.0	YGL148W::chr7_2	downtag	sense
tag_13059_st	TAGACGTGACGCTGATCGCA	327.0	YOL154W::chr00_22	uptag	sense
tag_1121_st	GCGAGCGACGACTCAGTATT	277.0	YPL271W::chr16_1	uptag	sense
tag_4470_st	ATACGGAGAACGAGGATCTT	3705.0	YOR190W::chr15_2	uptag	sense
tag_15057_st	TTTACCACGTTCGCGTAGGA	69.0	unassigned	unassigned	sense
tag_12024_st	GGGTAAGCCGTGTTATCACT	10746.0	YMR075C-A::chr00_6	downtag	sense
tag_15364_st	ATTTACAACTATCTCGCCGG	316.0	unassigned	unassigned	sense
tag_2816_st	GAGGCGGACCGATACTACTA	8570.0	YOR359W::chr15_4	downtag	sense
tag_4316_st	ATACCAGAAGCAACTCTCGT	1497.0	YIL133C::chr9_2	downtag	sense
tag_13467_st	TCACTTCGAGTCAATCGCAA	82.0	YAL049C::chr00_23	downtag	sense
tag_14535_st	TGTTATCTACTTCGCGGACA	79.0	unassigned	unassigned	sense
tag_5166_st	CGTCGCCAATATGATCGAAT	11106.0	YPL070W::chr16_3	uptag	sense
tag_9883_st	CCTACCACACGGAGGAGAAT	1024.0	YKR004C::chr00_14	downtag	sense
tag_8659_st	CCATTCAACTATGTGGAAGG	13165.0	YGL156W::chr7_2	uptag	sense
tag_2298_st	TACGTGGGACGCTGTTACTA	609.0	YEL033W::chr5_2	uptag	sense
tag_3158_st	GAGTGGCGACCAGTCTACTA	5899.0	YOR030W::chr15_1	downtag	sense
tag_4159_st	CTACCTAATCGACAGCAGAG	421.0	YJR041C::chr00_13	downtag	sense
tag_13544_st	TCATCCGTAGCCGAGATCGA	121.0	YGL196W::chr00_23	uptag	sense
tag_4307_st	TGTTTACGTTGTCGCAGAAC	4607.0	YIL124W::chr9_2	downtag	sense
tag_5359_st	GTCCGTATAGCGGGCACTTT	4144.0	YHR161C::chr8_3	uptag	sense
tag_7936_st	CCTATCTGAACTGGCTGGAA	2272.0	YLR131C::chr12_3	downtag	sense
tag_2121_st	TAGTGGCGACGCTCCTCTAT	389.0	YIL048W::chr9_1	uptag	sense
tag_11044_st	GAGTAGGACATCCCGACACT	12804.0	YFL039C::chr00_15	downtag	sense
tag_3485_st	TCACTGGTAGCACTGCGGTA	9042.0	YCR060W::chr00_16a	uptag	sense
tag_6992_st	TGTTTATTAGCGTCCCGACC	15062.0	YDL119C::chr4_2	downtag	sense
tag_12230_st	GTACACTTATCTAGCCCATG	97.0	YOL143C::chr00_10	downtag	sense
tag_11920_st	GGCGATTACCTAGATTACTC	2781.0	YMR067C::chr00_6	uptag	sense
tag_9969_st	CGAACGCTTCTTAATGCACA	7311.0	YLR252W::chr12_4	uptag	sense
tag_8706_st	TCTGAGCCATATTTACTGGG	388.0	YGL107C::chr7_2	downtag	sense
tag_6415_st	TTTCATGCCGTAGCGTCGAA	4221.0	YBR195C::chr2_4	downtag	sense
tag_3649_st	GTCCTTATACTGATACCTGC	1578.0	YPL147W::chr16_2	uptag	sense
tag_15899_st	GGGTAGTTACGCTGAATTAC	60.0	unassigned	unassigned	sense
tag_7588_st	CGAACGCCTTCCAAGTAAAT	16816.0	YDR189W::chr4_5	downtag	sense
tag_15366_st	ATTTCGGGAACGATGTTACC	63.0	unassigned	unassigned	sense
tag_13441_st	TCACGATTGTCGAGTAGGCA	134.0	unassigned	unassigned	sense
tag_5543_st	TGTCGCATAGCCTAGTCCAT	239.0	YNL133C::chr14_3	uptag	sense
tag_12231_st	GTACAGACATTGTTACTCCC	6692.0	YOL144W::chr00_10	downtag	sense
tag_9967_st	CGAACCGCTCTCAGGAGTAA	5320.0	YLR250W::chr12_4	uptag	sense
tag_5685_st	CCCAGCACAATCGTATATGA	2738.0	YNL087W::chr00_16b	downtag	sense
tag_15441_st	CCAATGATAAGGACATGCCC	168.0	unassigned	unassigned	sense
tag_97_st	GTCTGTGTACGGGATACTAA	222.0	YER146W::chr00_5	uptag	sense
tag_4895_st	TCCATATACGCGCTGAGGAG	8093.0	YJR105W::chr10_4	downtag	sense
tag_5572_st	TTGCGATACCTCTTCCGAGT	2987.0	YNL104C::chr00_16b	uptag	sense
tag_10369_st	CTATACCCACCAGTGATGAG	1744.0	YFR035C::chr00_2	uptag	sense
tag_5672_st	CCACCGCTAAGCAGGTTATA	3949.0	YNL100W::chr00_16b	downtag	sense
tag_9691_st	CCAATGCAAGCTAATACCGG	16585.0	YKL129C::chr11_2	downtag	sense
tag_4067_st	TACGAGGACGTGGATCTATA	12070.0	YJR045C::chr00_13	uptag	sense
tag_13622_st	TCCCACTACTCTTGAGGGTG	98.0	YKL172W::chr00_23	downtag	sense
tag_3651_st	GTCCTTCTACGATGCTAGGC	706.0	YPL145C::chr16_2	uptag	sense
tag_10395_st	CTCACATCACCGAGGATTAG	10816.0	YGR222W::chr00_2	uptag	sense
tag_5674_st	CCAGCGTCAAGCATGTCAGA	4648.0	YNL098C::chr14_3	downtag	sense
tag_2438_st	ATGAAGTCAACGCATGGTAC	69.0	unassigned	unassigned	sense
tag_8715_st	TGGATTAGATGCTCATGCCG	8598.0	YGL116W::chr7_2	downtag	sense
tag_10980_st	GAGAGGAATTACATTGAGCC	121.0	YFR013W::chr6_1	uptag	sense
tag_7945_st	CCTTGGCTACAATCCTATGA	11016.0	YLR140W::chr12_3	downtag	sense
tag_13774_st	TCGCGGTACGTGGTTACTAC	219.0	unassigned	unassigned	sense
tag_13469_st	TCACTTTACGCTTGATCCGG	268.0	YBR062C::chr00_23	downtag	sense
tag_7649_st	GCGGACCTAGCCATAGCTTT	402.0	YDR250C::chr4_6	uptag	sense
tag_4623_st	CCTGTATCAAGCTATCTCAG	4727.0	YOR247W::chr15_3	uptag	sense
tag_11968_st	GGGAATCGGGTTACATTTCA	7768.0	YOL098C::chr00_6	uptag	sense
tag_8466_st	GATGGTGAATTACTTAGCCC	4959.0	YGL059W::chr7_1	uptag	sense
tag_8430_st	CCTTGGGTAACTATTTGGAC	9954.0	YGL022W::chr7_1	uptag	sense
tag_2931_st	TGCGAGTTAGAGTCGTCACT	5397.0	YOL080C::chr15_5	uptag	sense
tag_11519_st	GCGGTCACACTCCTTAGGTT	3359.0	YLR436C::chr00_4	uptag	sense
tag_15448_st	CCAGATGAAGCACTCGACAG	119.0	unassigned	unassigned	sense
tag_9379_st	ATGGTGACAACGATTGGACA	13704.0	YKL010C::chr11_1	uptag	sense
tag_12508_st	GTGGAGGTAGCATTATTTCC	3915.0	YNL086W::chr00_18	uptag	sense
tag_15737_st	GATATGGAAGTTATTGCGCC	108.0	unassigned	unassigned	sense
tag_12050_st	GGGTGTACCTCCCACGTTAT	9853.0	YNR075W::chr00_6	downtag	sense
tag_9707_st	CCACTATGAAGCGATATACC	1078.0	YKL145W::chr11_2	downtag	sense
tag_5645_st	ATTGTGGAACGGATGTACCA	8479.0	YNL127W::chr14_3	downtag	sense
tag_12035_st	GGGTATGTAGAATTGCTTCC	6074.0	YMR085W::chr00_6	downtag	sense
tag_8689_st	GCTATGGAATTATTGTCCCG	281.0	unassigned	unassigned	sense
tag_8632_st	AGTATTCCAAATTGCCCTCG	95.0	YGL129C::chr7_2	uptag	sense
tag_2373_st	TGACGAGCCGCGACTACTTA	223.0	YEL013W::chr5_2	downtag	sense
tag_698_st	TTGATCGCATAGCGTCTGAC	9128.0	YER074W::chr5_3	downtag	sense
tag_13460_st	TCACTCAGCCTTACTATTGG	177.0	unassigned	unassigned	sense
tag_12016_st	GGGCGACTAGATGCACATAT	90.0	YMR067C::chr00_6	downtag	sense
tag_2203_st	CGTCAGTCAAGTATGGCACA	21504.0	YIL034C::chr9_1	downtag	sense
tag_3195_st	ATGTCGCCAACGATTTACAC	12862.0	YOR067C::chr15_1	downtag	sense
tag_8200_st	TGCGCTTGACCTTCCTATGA	15115.0	YDR420W::chr4_7	downtag	sense
tag_12236_st	GTACCCATCCACTAGGGAGA	4280.0	YOL149W::chr00_10	downtag	sense
tag_5301_st	GGGAGCGTAGATCACATTAT	766.0	YPL031C::chr16_3	downtag	sense
tag_3144_st	ATGTCCGCAACCGTCTTAGA	17173.0	YOR016C::chr15_1	downtag	sense
tag_14092_st	TGAGCTTGAGCCCATTCATC	130.0	unassigned	unassigned	sense
tag_4882_st	TCACCAGCCAGACTGTGTAG	268.0	YJR093C::chr00_12	downtag	sense
tag_7519_st	TTTATCCGAGATTCGCTAGG	12079.0	YDR216W::chr4_5	uptag	sense
tag_15935_st	GTAGCCTTACATTGGCAGAG	217.0	unassigned	unassigned	sense
tag_11977_st	GGGACTCACGCGATCAGATA	1193.0	YOL107W::chr00_6	uptag	sense
tag_6670_st	CCAGGTTCAATAAGGTACAC	11669.0	YCR014C::chr3_1	downtag	sense
tag_9338_st	ATCGGGCAACCGCTCTAGTA	13239.0	YOL151W::chr00_17b/chr00_18	uptag	sense
tag_13432_st	TCACCCTTCCTAGATATTGG	94.0	unassigned	unassigned	sense
tag_3980_st	CGCGTTCGACCTCGGAATAT	12772.0	YNL160W::chr14_2	downtag	sense
tag_15638_st	CTGCGTACAGCATATCAGAG	187.0	unassigned	unassigned	sense
tag_13627_st	TCCCGAGAGCCCGTGTATTT	71.0	YLR118C::chr00_23	uptag	sense
tag_1960_st	GTAGCCGTAATTTGATCGAC	8189.0	YJL047C::chr10_2	uptag	sense
tag_4176_st	GGGCTCTCACGACTGGTATA	14996.0	YJR058C::chr00_13	downtag	sense
tag_10210_st	CGTATTAAGGGTGCAGAATC	279.0	YLR397C::chr12_5	uptag	sense
tag_6613_st	ATTGGGTAACCTTGTAGACC	10904.0	YCL030C::chr3_1	downtag	sense
tag_8704_st	TCGCCATCACTTCATATTGG	7062.0	YGL105W::chr7_2	downtag	sense
tag_10438_st	CTCGCTTACGACAGACTGGA	11428.0	YCR106W::chr00_2	downtag	sense
tag_13585_st	TCCACGAGGAGCCGCTTTAT	79.0	YHR102W::chr00_23	downtag	sense
tag_7382_st	GGAGCCACATTCATCGACAG	258.0	YDR079W::chr4_4	downtag	sense
tag_4175_st	GGGCGTCCACGATACGTTTA	4889.0	YJR057W::chr00_13	downtag	sense
tag_10206_st	CGTAGACGAAGGGTCCCATA	8825.0	YLR393W::chr12_5	uptag	sense
tag_13539_st	TCATCACATTTCCTCATGGG	90.0	YGL101W::chr00_23	downtag	sense
tag_6213_st	TCCCAGAGATGCGACTGCTA	2860.0	YBR090C-A::chr2_3	downtag	sense
tag_15569_st	CGTAGCATAAGGTCAGCACC	201.0	unassigned	unassigned	sense
tag_4592_st	CCACATACAGAGATATTCGG	461.0	YOR216C::chr15_3	uptag	sense
tag_6600_st	ATGTTGTGAACGATCTTCCC	4166.0	YCL017C::chr3_1	downtag	sense
tag_11063_st	GAGTTAATGTGCCACCCAAC	2192.0	YFL063W::chr00_18	downtag	sense
tag_2072_st	TCTGTGTCACGTCGGCAGTA	6030.0	YJL030W::chr10_2	downtag	sense
tag_13017_st	TACTATATCGTCACCGGCAA	139.0	YJR086W::chr00_22	uptag	sense
tag_6214_st	TCCCATCTACTGCGAGGGTA	9021.0	YBR091C::chr2_3	downtag	sense
tag_5896_st	GAGAGGCTAATGCAGTTACA	14300.0	YBL078C::chr2_1	downtag	sense
tag_9765_st	CCCATACGACACAATGTAGG	6101.0	YKL203C::chr11_3	uptag	sense
tag_3380_st	TCACGCCCGACGGTTAGTAT	14728.0	YHR104W::chr8_2	downtag	sense
tag_13014_st	TACTAGGCCCACGGTCAGAT	223.0	YJL160C::chr00_22	uptag	sense
tag_13416_st	TCACAACGGTTCCGAGAGCT	97.0	unassigned	unassigned	sense
tag_4964_st	TTGACATCCTGGACGTTACG	12623.0	YLR041W::chr00_8	uptag	sense
tag_3419_st	GATAGGCTAATCGGATGTAC	6772.0	YAR002C-A::chr00_16a	uptag	sense
tag_9958_st	CCTTTGACAAGTATGTAGCC	10584.0	YLR241W::chr12_4	uptag	sense
tag_2647_st	ATGATGCTAACCTGTCACAC	97.0	YLR028C::chr12_1	downtag	sense
tag_11016_st	GAGGAATTAGCCAGACCCAC	1257.0	YFL014W::chr00_15	downtag	sense
tag_4353_st	GTCTAGCCAGTACGCTCGAA	371.0	YIL170W::chr9_2	downtag	sense
tag_4227_st	CTTCTAGTACACCTATCGAG	4964.0	YIL140W::chr9_2	uptag	sense
tag_14504_st	TGTGCTATACTCTTGGCAGC	119.0	unassigned	unassigned	sense
tag_1554_st	GACGGCGCAATCGCTCTATA	583.0	YMR291W::chr13_5	uptag	sense
tag_11959_st	GGCTTACACTTTAGTACCGA	10028.0	YOL089C::chr00_6	uptag	sense
tag_2397_st	CGTCCAGCAAGGTCTCGATA	80.0	YEL036C::chr5_2	downtag	sense
tag_9746_st	CCATTACCAATATCACGGAG	9095.0	YKL184W::chr11_2	downtag	sense
tag_5632_st	ATGGAGCTAACCTCGCCAGA	184.0	YNL140C::chr00_17b	downtag	sense
tag_10712_st	GAACATTTCTGACACTGCCA	309.0	unassigned	unassigned	sense
tag_9758_st	CCCACAATCCGATAGAAGGG	10145.0	YKL196C::chr11_3	uptag	sense
tag_4170_st	CTTCTAGGACATAGTACGAG	10006.0	YJR052W::chr00_13	downtag	sense
tag_13423_st	TCACATCGGTCGCACTGAAT	82.0	unassigned	unassigned	sense
tag_5907_st	GAGTGTGCAATCGCTGTCAA	16842.0	YBL089W::chr2_1	downtag	sense
tag_7689_st	GGTCTATCACAGGGCCGATT	1801.0	YDR290W::chr4_6	uptag	sense
tag_3694_st	CTCCATCTAAGGTGCGATAC	1875.0	YPL101W::chr16_2	uptag	sense
tag_9729_st	CCAGTTGGACACAAACGGAG	23786.0	YKL167C::chr11_2	downtag	sense
tag_5636_st	ATGGTGTGAACCTTCTCAGA	3449.0	YNL136W::chr14_3	downtag	sense
tag_10732_st	GAACTTCACTTAGAATGCCC	107.0	YPR125W::chr16_5	uptag	sense
tag_3257_st	CGTGTATGACAGACTCGTAC	7239.0	YHR077C::chr8_2	uptag	sense
tag_2287_st	CTCTCTACAGATATTACGCG	176.0	unassigned	unassigned	sense
tag_14473_st	TGTCGCACCGTCGGCTATTT	109.0	unassigned	unassigned	sense
tag_15516_st	CGACCATTACAGAGGCAGAG	105.0	unassigned	unassigned	sense
tag_4687_st	CTCCTCTTAATTGTCAGACG	7798.0	YOR215C::chr15_3	downtag	sense
tag_10755_st	GAAGGCAGGTGAATCCCATT	105.0	YPR148C::chr16_5	uptag	sense
tag_78_st	CTCTTACTAATGACGACTCG	12082.0	YER125W::chr00_5	uptag	sense
tag_15552_st	CGGCAAGGATGCGACACATT	156.0	unassigned	unassigned	sense
tag_3456_st	CCCGTCTCAACGTGTGATAA	9564.0	YCR024C::chr00_1	uptag	sense
tag_9361_st	ATGAGAACGGCAGATACCGC	10142.0	YGR211W::chr7_5	downtag	sense
tag_12205_st	GTAAGGATGAGGCATTCCAT	1122.0	YHR146W::chr00_15	downtag	sense
tag_2835_st	TATCGGGACTCCTGACATAC	16739.0	YOR378W::chr15_4	downtag	sense
tag_10343_st	CTACTTCTACATAGCATCGG	12165.0	YDL130W-A::chr00_2	uptag	sense
tag_4206_st	ATACAGAAGATACGCTCCCG	2361.0	YIL119C::chr9_2	uptag	sense
tag_15940_st	GTATCACAATCACCTTGACG	93.0	unassigned	unassigned	sense
tag_3584_st	GGCAAGACCTGACGTACCTA	27563.0	YCR063W::chr00_1	downtag	sense
tag_13411_st	TCAATCCTGCGCCGGAGTTA	94.0	unassigned	unassigned	sense
tag_11114_st	GATCCATGACGAGCAGGCAA	9080.0	YNL020C::chr14_4	uptag	sense
tag_8658_st	CCACCATTAAGGACATCAGG	11506.0	YGL155W::chr7_2	uptag	sense
tag_2282_st	CTACTTCAATATAGCTCGCG	6261.0	YEL017W::chr5_2	uptag	sense
tag_4259_st	ATACAGATAACTAGCTCGCC	194.0	unassigned	unassigned	sense
tag_14412_st	TGGTTATGAGCCGCACGCAT	48.0	unassigned	unassigned	sense
tag_14475_st	TGTCGCTTAGCTGATCTCCA	50.0	unassigned	unassigned	sense
tag_14182_st	TGCATACCGGCCTCGGATTA	75.0	unassigned	unassigned	sense
tag_81_st	CTCTTTCTAAGTGAGTCGAG	10974.0	YER128W::chr00_5	uptag	sense
tag_2232_st	AATGAGTAACACCCGACCGT	18780.0	YIL063C::chr9_1	downtag	sense
tag_16162_st	TGCTAATCCGTTCCAGCGAT	41.0	unassigned	unassigned	sense
tag_4806_st	GTCCATATACCGCATGACTG	16203.0	YJR112W::chr00_12	uptag	sense
tag_6822_st	GGGAGTTTAGAGATCCTATC	2319.0	YDL045W-A::chr4_1	downtag	sense
tag_7337_st	CTTCTTTAATTGCCGAGACG	7303.0	YDR131C::chr4_4	uptag	sense
tag_1678_st	ATCGGAACCTACTTACAAGC	11365.0	YMR316W::chr00_8	downtag	sense
tag_13422_st	TCACATCAGCCTATCAGGGA	108.0	unassigned	unassigned	sense
tag_10721_st	GAACGCTTGTGACCATCCAA	784.0	YPR113W::chr16_5	uptag	sense
tag_1974_st	AAGTCGATAAACTGGTACGC	12951.0	YJL032W::chr10_2	uptag	sense
tag_14478_st	TGTCGTACTTGCCGATAGCA	94.0	unassigned	unassigned	sense
tag_15950_st	GTCCGATCACGGCATATTGA	185.0	unassigned	unassigned	sense
tag_6824_st	GGGATTTGACGATCTGTATC	2489.0	YDL047W::chr4_1	downtag	sense
tag_7332_st	CTTATTCAAGTTGCTCACCG	3300.0	YDR126W::chr4_4	uptag	sense
tag_7185_st	ATGAGACAACTTCCAAGCCG	4138.0	YDL215C::chr4_3	downtag	sense
tag_15459_st	CCCACCGAAGCGGGATTATA	121.0	unassigned	unassigned	sense
tag_13496_st	TCAGCGGTAGAGTACGTTCA	122.0	YDR092W::chr00_23	uptag	sense
tag_6078_st	GTCCGGGAGGATATTCTATA	1165.0	YBR053C::chr2_2	downtag	sense
tag_6713_st	CGTTATTCAAGGTTCCTCAC	487.0	YDL033C::chr4_1	uptag	sense
tag_5094_st	CCAAGTAAGTAGAAGCCGGT	17675.0	YLR075W::chr12_2	downtag	sense
tag_11185_st	GATTTGACAGGATTCACAGC	226.0	YNR042W::chr14_4	uptag	sense
tag_683_st	GTAAGCGGCTAGACGTACTA	9147.0	YER062C::chr5_3	downtag	sense
tag_3746_st	CTAACGACCTCACAGATAGT	124.0	YMR135W-A::chr00_11	uptag	sense
tag_2626_st	TATAGGTCACGCGCCCGATA	12559.0	YLR007W::chr12_1	downtag	sense
tag_5799_st	CGTTCCTCAAGTGGACGCAA	18340.0	YBL077W::chr2_1	uptag	sense
tag_9879_st	CCTAATATAAGCATCTCCGG	3241.0	YKL222C::chr11_3	downtag	sense
tag_7921_st	CCCATCGAAGCATGTGTAAA	17086.0	YLR220W::chr12_3	uptag	sense
tag_1289_st	CTCAGACACTCCAGTATAGG	3380.0	YPL199C::chr16_1	downtag	sense
tag_428_st	ATAGTGTAACGAGGCTGAAC	8796.0	YMR134W::chr00_9	uptag	sense
tag_12283_st	GTAGTAAGTGTTGGTATCCC	267.0	YDR427W::chr00_11	downtag	sense
tag_8178_st	TCTTTCCCACGTTGACTGAA	7661.0	YDR398W::chr4_7	downtag	sense
tag_15701_st	GACGGCCCAATGCTCATGTA	136.0	unassigned	unassigned	sense
tag_7876_st	ACTGCCGCAAAGGTTGATAA	13539.0	YLR175W::chr12_3	uptag	sense
tag_3213_st	GAGTTAGGACGACCGCTACA	24077.0	YOR085W::chr15_1	downtag	sense
tag_10322_st	CTACAGCACCTCAGGAGAGT	925.0	YLR414C::chr12_5	downtag	sense
tag_2312_st	ATACGTTTAAGCACGCACAC	12259.0	YEL047C::chr5_2	uptag	sense
tag_13459_st	TCACTATTAGATCCTGAGCG	69.0	unassigned	unassigned	sense
tag_15181_st	TTTGTATAGTCTCGCCGAAC	119.0	unassigned	unassigned	sense
tag_1561_st	GTACGTGAATTGGGTCTACC	132.0	YMR297W::chr13_5	uptag	sense
tag_6716_st	CGTTTCACAATGGAGGACAC	9996.0	YDL036C::chr4_1	uptag	sense
tag_15717_st	GAGCCCGCAATGGAGCTATA	116.0	unassigned	unassigned	sense
tag_7929_st	CCGCCCAGAACTGTGGATAA	613.0	YLR420W::chr12_3	downtag	sense
tag_2416_st	GTTATCGACTACGCTGTACT	14688.0	YEL055C::chr5_2	downtag	sense
tag_2550_st	CGAGTTGGAAGTACGTCTAA	5260.0	YLR027C::chr12_1	uptag	sense
tag_10308_st	CTAAGTCACGTACCCAGAAG	213.0	YLR399C::chr12_5	downtag	sense
tag_4374_st	ATACCTCTAACGAACTGACG	12107.0	YIR014W::chr9_2	downtag	sense
tag_14857_st	TTCGGTTACTTCGCGTGACA	83.0	unassigned	unassigned	sense
tag_6693_st	CGCACCTTAATTGACAAGTC	2097.0	YDL013W::chr4_1	uptag	sense
tag_11967_st	GGGAATCCAGTCGAGTCAAA	3192.0	YOL097C::chr00_6	uptag	sense
tag_8018_st	GATCCCGCAATGTAGAGGAA	21130.0	YLR221C::chr12_3	downtag	sense
tag_7940_st	CCTGCACCAAGGTTGACGAA	23808.0	YLR135W::chr12_3	downtag	sense
tag_4494_st	TACGTGATCGACGCGCTGTT	6132.0	YOR118W::chr15_2	downtag	sense
tag_1171_st	CTCACGACATCCAGGAGTAT	182.0	YPL221W::chr16_1	uptag	sense
tag_2354_st	ATACTGTCAACGAGACCACG	156.0	YER008C::chr5_2	uptag	sense
tag_13888_st	TCTATTGGATCGGAAGCTAC	122.0	unassigned	unassigned	sense
tag_6375_st	TTCATCTACGTTCTGGAGCA	1629.0	YBR251W::chr2_4	uptag	sense
tag_1756_st	GTAGACATTTATCAGGACGC	8223.0	YJL157C::chr10_1	uptag	sense
tag_7289_st	CGCCACTTAATTCCAGATAG	115.0	YDR082W::chr4_4	uptag	sense
tag_5792_st	CGTCATCGAAGGTCATGGAA	1489.0	YBL070C::chr2_1	uptag	sense
tag_9874_st	CCTAACTGAGTCTAAGGCAA	786.0	YKL216W::chr11_3	downtag	sense
tag_2853_st	CATGTTATACGAGGACAGAG	4129.0	YOL002C::chr15_5	uptag	sense
tag_3189_st	ACTGCACAACAACGGGACGT	18042.0	YOR061W::chr15_1	downtag	sense
tag_1329_st	ATCCACAACTAATCGACGGT	4059.0	YNL311C::chr14_1	uptag	sense
tag_6280_st	TCTTTGAGAGTAGGCGATCA	8988.0	YBR157C::chr2_3	downtag	sense
tag_14890_st	TTCTGCTACGTTTGGAGAGA	75.0	unassigned	unassigned	sense
tag_47_st	CGACCCTTAATCCTTAGGTA	69.0	unassigned	unassigned	sense
tag_2814_st	CGTCTTCTAAGCGTGCTGAA	10345.0	YOR357C::chr15_4	downtag	sense
tag_5671_st	CCAACGTGATCTAAGCCTAA	3522.0	YNL101W::chr14_3	downtag	sense
tag_15751_st	GATTCGCCAATGTGCGCTAA	111.0	unassigned	unassigned	sense
tag_7925_st	CCCGTGCAACGATTTGACAA	10031.0	YLR224W::chr12_3	uptag	sense
tag_12728_st	TAAATCTTCTGGACGCAGCG	517.0	YDR524C-B::chr00_20	downtag	sense
tag_13974_st	TCTTATGGACGTAGGGATTC	324.0	unassigned	unassigned	sense
tag_2399_st	CGTCCCGTAAGCTGACTGAA	13970.0	YEL038W::chr5_2	downtag	sense
tag_5720_st	CCTAACGGGTCTCAAGCTAA	4715.0	YNL051W::chr00_16b	downtag	sense
tag_16173_st	TGGCGAGGATTGATCTCCAA	71.0	unassigned	unassigned	sense
tag_15503_st	CCTGGCTTACAAATAAACCG	100.0	unassigned	unassigned	sense
tag_15306_st	ATACCGAGAACGAGCGAGCT	218.0	unassigned	unassigned	sense
tag_7751_st	TCCCTGGACGAGCGGTTATT	10952.0	YDR256C::chr4_6	downtag	sense
tag_14787_st	TTCATTACGTTGTGCGAAGG	129.0	unassigned	unassigned	sense
tag_3622_st	CCGAACGTCATTGAAGCTAC	12182.0	YPL174C::chr16_2	uptag	sense
tag_15740_st	GATCGCTCAATGCCTCAGAA	135.0	unassigned	unassigned	sense
tag_9418_st	ATTGGCCCAGACACCAGAAG	1047.0	YKL049C::chr11_1	uptag	sense
tag_3330_st	TCACAGCGGTCGAGGTTACT	197.0	unassigned	unassigned	sense
tag_4317_st	ATACCAGTAACGATAGCTCC	818.0	YIL134W::chr9_2	downtag	sense
tag_16087_st	TCCCGGCACGGTCAGTTATT	196.0	unassigned	unassigned	sense
tag_7029_st	TTGATTACTGGTGTCGAAGC	283.0	YDL155W::chr4_2	downtag	sense
tag_5338_st	GTAGGATAATTGGTCGCACT	111.0	unassigned	unassigned	sense
tag_7650_st	GCGGTTTGACCAGGTTCACT	1280.0	YDR251W::chr4_6	uptag	sense
tag_5593_st	AGCGTTTGAACAGGACCACA	1054.0	YNL083W::chr00_16b	uptag	sense
tag_11014_st	GAGCTGCAATCCGCATGAAT	2552.0	YFL013C::chr00_17a	downtag	sense
tag_7749_st	TCCCATCCAGCGTGGTAGAT	15110.0	YDR254W::chr4_6	downtag	sense
tag_3836_st	TGTCGAGATGTCGGATCATA	64.0	YNL208W::chr14_2	uptag	sense
tag_12275_st	GTAGCGAATTTGGCGTAATC	11354.0	YCL058C::chr00_12	downtag	sense
tag_15896_st	GGGCTATAATGAGCTTGACT	78.0	unassigned	unassigned	sense
tag_711_st	AGCGGTCCAAATGACAGACG	5732.0	YER087W::chr5_3	downtag	sense
tag_6583_st	ATGATTATACATGCACCGCC	319.0	YCR022C::chr3_1	uptag	sense
tag_8006_st	GAAGGGCTAGGAATCTATCA	7921.0	YLR209C::chr12_3	downtag	sense
tag_13474_st	TCAGACGTAGCGGACTCGTT	171.0	YBR122C::chr00_23	uptag	sense
tag_14925_st	TTGAGGACCTGTTCTACGGC	101.0	unassigned	unassigned	sense
tag_13677_st	TCCTCAGGCACGTAGGCTTA	172.0	unassigned	unassigned	sense
tag_6070_st	GTCCAATGGTGGCGATACTA	12989.0	YBR045C::chr2_2	downtag	sense
tag_2000_st	CGTATTATATGCAAGGTCGC	5133.0	YJL103C::chr00_18	downtag	sense
tag_9282_st	ATAAATGTCATGCACCACCG	9718.0	YGR132C::chr7_5	downtag	sense
tag_8155_st	TCCGTTGCAGGGTAGATTAA	1752.0	YDR375C::chr4_7	downtag	sense
tag_12194_st	GTAAATGCGGAGGATTCCAT	7738.0	YMR129W::chr00_9	downtag	sense
tag_12344_st	GTCAGGTACGCGGCTACTTT	2530.0	YOR302W::chr00_17b	downtag	sense
tag_6372_st	TTCAGGACCTCGTTCACGGA	6139.0	YBR248C::chr2_4	uptag	sense
tag_14393_st	TGGTCCACGGCTCGCTATTT	117.0	unassigned	unassigned	sense
tag_14508_st	TGTGGAGTATGATCGTTCCC	118.0	unassigned	unassigned	sense
tag_10188_st	CGTAACGTATTTAGAAGGGC	11387.0	YLR375W::chr12_5	uptag	sense
tag_8151_st	TCCGCCGGGAGAGTATTTAA	9190.0	YDR371W::chr4_7	downtag	sense
tag_9753_st	CCCAAGCAGCGGTAAGCATT	1624.0	YKL191W::chr11_3	uptag	sense
tag_102_st	TCGCGTTGACGGCTGTACTT	4952.0	YER151C::chr00_5	uptag	sense
tag_13337_st	TATGGGACCTGCCTACGGTA	100.0	unassigned	unassigned	sense
tag_1935_st	ATCTACTTAACGCGCTACAG	3207.0	YJL072C::chr10_2	uptag	sense
tag_3438_st	TGGTCCGACTGCTGCTACTA	10222.0	YBR286W::chr00_1	uptag	sense
tag_14471_st	TGTCGAGGTGCATGTATCTA	88.0	unassigned	unassigned	sense
tag_15512_st	CGAAGAAGTTTACAGAGCCC	166.0	unassigned	unassigned	sense
tag_2982_st	TGCGGTCTACTGCTATACTA	6652.0	YOL035C::chr15_5	downtag	sense
tag_700_st	TTGCGCGACTGAGTGTCATA	1303.0	YOL149W::chr00_10	uptag	sense
tag_9971_st	CGAACGTAATTTAAGTCCCG	8079.0	YLR254C::chr12_4	uptag	sense
tag_8140_st	TCAGGTCCACGGATTGCATA	1304.0	YDR359C::chr4_7	downtag	sense
tag_5475_st	TCCTCGGCACGGGTGTATAT	2286.0	YHR195W::chr8_3	downtag	sense
tag_14498_st	TGTGAGGGATCGTTATCTCC	114.0	unassigned	unassigned	sense
tag_709_st	AGCGGGTGAAATGACTATAC	4790.0	YER085C::chr5_3	downtag	sense
tag_8058_st	GCGGGTCCAATGTTCGCATA	1452.0	YDR374C::chr4_7	uptag	sense
tag_8004_st	GAACGTGGAGGACATTCCCA	10313.0	YLR207W::chr12_3	downtag	sense
tag_13442_st	TCACGCGGCACGGTTGATAT	98.0	unassigned	unassigned	sense
tag_5300_st	GGGAGCAGACTGACTACCTT	5616.0	YPL032C::chr16_3	downtag	sense
tag_1492_st	ATCCTTGCACATGAACGTAC	12146.0	YNL244C::chr00_8	downtag	sense
tag_11955_st	GGCTGCTACCATTTCACGGA	2471.0	YOL013W-A::chr00_6	uptag	sense
tag_13483_st	TCAGAGGTCAGGAGTTTATC	108.0	YCR061W::chr00_23	downtag	sense
tag_16252_st	TTGTCGGGAGTCGCCTATCA	85.0	unassigned	unassigned	sense
tag_11917_st	GGCGAGCAGATCGTATATCA	4563.0	YMR064W::chr00_6	uptag	sense
tag_3284_st	TGGAGTCGAGTAGTACATAC	6417.0	YHR104W::chr8_2	uptag	sense
tag_10452_st	CTCTACAGACTTATCCAGTG	2076.0	YDR541C::chr00_2	downtag	sense
tag_4017_st	TGTGAGTAGCTGTCCCTATC	4573.0	YJL005W::chr00_13	uptag	sense
tag_4118_st	GGGCGCGTACATCGTTATCA	11347.0	YJR001W::chr00_13	downtag	sense
tag_13633_st	TCCCTCAGATCCTATGGGTA	124.0	YLR251W::chr00_23	uptag	sense
tag_15663_st	CTTCTGATACATACTTCGCG	162.0	unassigned	unassigned	sense
tag_1332_st	ATCCACGTAACCCTGTATAG	3481.0	YNL308C::chr14_1	uptag	sense
tag_14497_st	TGTGAGGATCGTAGCTTCTA	86.0	unassigned	unassigned	sense
tag_5849_st	CTGGCGAGACATATTACCCA	23470.0	YBL031W::chr2_1	downtag	sense
tag_13530_st	TCATACCTCTCCTATTGGGA	51.0	YGL023C::chr00_23	uptag	sense
tag_8680_st	GACCCTCAATTCCAATAGTG	908.0	YGL177W::chr7_2	uptag	sense
tag_3643_st	GATCGACGAATGTTAGAGAC	2869.0	YPL153C::chr16_2	uptag	sense
tag_10510_st	CTGCTGTTACACTACTTCGA	15728.0	YGR241C::chr00_2	downtag	sense
tag_6454_st	AATGCGTCAAACTGGATACC	17624.0	YBR234C::chr2_4	downtag	sense
tag_13697_st	TCCTTACTCCATTCAGGGTA	127.0	unassigned	unassigned	sense
tag_15939_st	GTATAACGCTGTGTACTAGG	109.0	unassigned	unassigned	sense
tag_1988_st	ATCTCACTACAAGAGCCTAG	182.0	YJL117W::chr10_2	downtag	sense
tag_4883_st	TCACCTTCAGCTAGTCGGAG	821.0	YJR094C::chr00_12	downtag	sense
tag_16192_st	TGTCGTATAGGTCAGCTTCA	80.0	unassigned	unassigned	sense
tag_5051_st	ATCCCTACACAACTGGGTAT	19332.0	YLR032W::chr00_8	downtag	sense
tag_13626_st	TCCCATCGCAGGCAGGTTTA	120.0	YLR084C::chr00_23	downtag	sense
tag_3992_st	CTTCACGTACCGCAGAGTAT	595.0	YNL148C::chr14_2	downtag	sense
tag_13506_st	TCAGGGTCAGCCAGTCGATT	163.0	YDR448W::chr00_23	uptag	sense
tag_5618_st	ATCCTCGCAACCGTTTAGAA	4131.0	YNL058C::chr14_3	uptag	sense
tag_13699_st	TCCTTATAGCCTCCAGGTTG	85.0	unassigned	unassigned	sense
tag_2337_st	TACGTTACCGTTACTCAGTC	9628.0	YEL071W::chr5_2	uptag	sense
tag_9297_st	ATACAACGTGATACACCCGT	13788.0	YGR147C::chr7_5	downtag	sense
tag_14479_st	TGTCGTTACTCTGTCCAGCA	233.0	unassigned	unassigned	sense
tag_8025_st	GATTATATCCCACCCAGGTA	854.0	YDR338C::chr4_7	uptag	sense
tag_4358_st	TACGGTACAGTTCGTCAGAC	152.0	unassigned	unassigned	sense
tag_3578_st	CTGTCTAGCACGTACCGAGA	17979.0	YCR054C::chr00_16a	downtag	sense
tag_14487_st	TGTCTTACTTGGCGACGCGA	95.0	unassigned	unassigned	sense
tag_1040_st	CGAAGCGTATGGAAGCTACC	6119.0	YHL023C::chr8_1	downtag	sense
tag_15328_st	ATCTGCCGAACCTCTTATAG	99.0	unassigned	unassigned	sense
tag_7937_st	CCTCCCGGAACTTAGGTGAA	4961.0	YLR132C::chr12_3	downtag	sense
tag_10446_st	CTCGTCAGACAGAGCGGATT	1858.0	YDR535C::chr00_2	downtag	sense
tag_14109_st	TGAGTGGTACTTCCAAGAGC	74.0	unassigned	unassigned	sense
tag_6993_st	TGTTTCTCATAGTCGGCAGC	1851.0	YDL120W::chr4_2	downtag	sense
tag_6641_st	CAGGGTTTAATAGTACAGGC	2152.0	YMR173W::chr00_11	uptag	sense
tag_15359_st	ATTGACCCAACGTACCTTAG	57.0	unassigned	unassigned	sense
tag_16090_st	TCCGATGGACGGTCGTACAT	124.0	unassigned	unassigned	sense
tag_15553_st	CGGCAGACATAGGACACAGT	151.0	unassigned	unassigned	sense
tag_10572_st	CTTACAAGCGTTCGGACACT	7669.0	YPR057W::chr16_4	uptag	sense
tag_7040_st	TTGTTATCATCGCATCGAGC	1665.0	YDL166C::chr4_2	downtag	sense
tag_7373_st	GCCGACTAAGTTTGATGAAG	11285.0	YDR070C::chr4_4	downtag	sense
tag_14196_st	TGCCACTGTCCCTGATATGA	257.0	unassigned	unassigned	sense
tag_11887_st	GGCATTCGAGGGACCTTAAA	17039.0	YER171W::chr00_5	downtag	sense
tag_9740_st	CCATCTAGCAGCAAGGAGCA	142.0	YKL178C::chr11_2	downtag	sense
tag_4109_st	CTTCGTAAGTGCTGCGACAC	5873.0	YJL009W::chr00_13	downtag	sense
tag_13663_st	TCCTACACTTTCATAGAGGC	71.0	unassigned	unassigned	sense
tag_4762_st	GCAGTGTTACATGCAGTCAG	4100.0	YJR068W::chr00_12	uptag	sense
tag_12021_st	GGGCTTGACGAACAAAGACT	12197.0	YMR072W::chr00_6	downtag	sense
tag_8193_st	TGCATGGCACCTGTTACTGA	20597.0	YDR413C::chr4_7	downtag	sense
tag_9716_st	CCAGCAATAGCAATCACGGG	549.0	YKL154W::chr11_2	downtag	sense
tag_3058_st	GAGTCTATATCAGTAGCGAC	869.0	YOR026W::chr15_1	uptag	sense
tag_3932_st	CTTAGTACATAGTATCCGCC	170.0	YNL208W::chr14_2	downtag	sense
tag_15318_st	ATCAGACCAACGGAGCACGT	152.0	unassigned	unassigned	sense
tag_13665_st	TCCTACGACTTTCGATGAAG	74.0	unassigned	unassigned	sense
tag_6029_st	GGCTCGCTACCAGAACAAGA	5846.0	YBR006W::chr2_2	downtag	sense
tag_9870_st	CCTAAAGCTCCCAGAAGGGT	1637.0	YKL212W::chr11_3	downtag	sense
tag_12107_st	GGTCGTTACCGTAGTACCAG	398.0	YML070W::chr00_9	downtag	sense
tag_3991_st	CTTCACATATAGTACCGACG	14910.0	YNL149C::chr14_2	downtag	sense
tag_1152_st	ATCAGCGCAACCGATATACG	1388.0	YPL240C::chr16_1	uptag	sense
tag_6927_st	TCCTGCTACTGATATGATGC	2291.0	YDL149W::chr4_2	uptag	sense
tag_14490_st	TGTCTTTCATATAGGCGGAG	48.0	unassigned	unassigned	sense
tag_5340_st	GTAGGGCACTAGATTAGCTT	3497.0	YHR143W::chr8_3	uptag	sense
tag_4651_st	CGGAGTTTACCAGACCATCG	7505.0	YOR275C::chr00_17b	uptag	sense
tag_16086_st	TCCCAGTACCGGGTGCATTA	154.0	unassigned	unassigned	sense
tag_9677_st	CCAAGACCCTTACAGAATGG	7156.0	YKL115C::chr00_14	downtag	sense
tag_2858_st	CGATGTACCACGTAGACCAG	114.0	YOL007C::chr15_5	uptag	sense
tag_4284_st	CTTGAATTACGATACGACGC	7096.0	YIL101C::chr9_2	downtag	sense
tag_6848_st	GTAGGAGCAGGATCTATTTC	6158.0	YDL071C::chr4_1	downtag	sense
tag_6038_st	GGGAGTTGACGCTACCATCA	24303.0	YBR013C::chr2_2	downtag	sense
tag_9692_st	CCAATTATACGATACAGGCC	2425.0	YKL130C::chr11_2	downtag	sense
tag_8161_st	TCGCCAGCATGGGCTAGTTA	9195.0	YDR381W::chr4_7	downtag	sense
tag_8656_st	CCACAATGACCACAGATGGG	498.0	YGL153W::chr7_2	uptag	sense
tag_2280_st	CTACTTAGACATAGGTCACC	8174.0	YEL016C::chr5_2	uptag	sense
tag_1885_st	ATCTACGAACGCGCACGAAG	13990.0	YJL124C::chr10_2	uptag	sense
tag_14554_st	TGTTGACCTGTTGATAGCGA	94.0	unassigned	unassigned	sense
tag_6000_st	GGAGGCGACGCATCTCATTA	1277.0	YBR071W::chr2_2	uptag	sense
tag_9392_st	ATGTTGGGACAGAAACGATC	10576.0	YKL023W::chr11_1	uptag	sense
tag_8147_st	TCCCGCTACCTGGGTGATTA	21992.0	YDR367W::chr4_7	downtag	sense
tag_8626_st	AGCAAACCCAACATCGGTGG	582.0	YGL123W::chr7_2	uptag	sense
tag_195_st	CTAGCGTCAAGTCTCGCGTA	11192.0	YML089C::chr13_1b	uptag	sense
tag_4436_st	CTACTATCAAGTGTCAGCAC	6766.0	YOR156C::chr15_2	uptag	sense
tag_6350_st	TGTTAGCACTTCTCATCCGA	5151.0	YBR226C::chr2_4	uptag	sense
tag_15895_st	GGGCGCGACCATTTAGTATA	149.0	unassigned	unassigned	sense
tag_8878_st	GAGATGCCAATCGGCCATAA	94.0	YGR016W::chr7_3	uptag	sense
tag_3057_st	GAGTCGTCAATCGTCGCGTA	11860.0	YOR025W::chr15_1	uptag	sense
tag_10260_st	CGTTACACAGATACCTAGCA	1308.0	YLR351C::chr12_5	downtag	sense
tag_7834_st	TGTCTCCCAGCCGGTTAGAT	136.0	YLR451W::chr12_3	uptag	sense
tag_6076_st	GTCCGCCCACGTATTTGAGA	18106.0	YBR051W::chr2_2	downtag	sense
tag_11746_st	GGACAGTCGGAGATTACATA	57.0	unassigned	unassigned	sense
tag_12218_st	GTAATGCCCTGGACCGCAAT	375.0	unassigned	unassigned	sense
tag_1696_st	GACGTGTCAATAGTGTCGAA	182.0	YJL217W::chr10_1	uptag	sense
tag_1293_st	CTGTCCAGACGACCGAGTAT	8234.0	YPL195W::chr16_1	downtag	sense
tag_115_st	ATAGCCTAACGACGAGACGG	602.0	YER165W::chr00_5	uptag	sense
tag_6935_st	TCTATATGACGTTTCAGGCC	369.0	YDL157C::chr4_2	uptag	sense
tag_7831_st	TGTCGCCCAGCTCATGTGTT	803.0	YDR336W::chr4_6	downtag	sense
tag_12365_st	GTCCCACCGCGATGGTATTA	17811.0	YML046W::chr00_12	downtag	sense
tag_11760_st	GGACGAGCGCGACACTTAAA	84.0	unassigned	unassigned	sense
tag_6468_st	ACCAGGAGAAAGTGACCCTC	16593.0	YBR248C::chr2_4	downtag	sense
tag_6610_st	ATTGAGAACGCTGATTACCC	8923.0	YCL027W::chr3_1	downtag	sense
tag_8424_st	CCGATTTAATGGAACTTCGC	183.0	YGL016W::chr7_1	uptag	sense
tag_1460_st	GACGCGCTAATACTGTCACA	15695.0	YNL276C::chr14_1	downtag	sense
tag_1291_st	CTGTCACCAGACTCTATATG	177.0	YPL197C::chr16_1	downtag	sense
tag_60_st	ATAGCACAACGTAGACGCCG	9633.0	YER108C::chr00_5	uptag	sense
tag_6714_st	CGTTCCTGAATAATGAGTCC	3441.0	YDL034W::chr4_1	uptag	sense
tag_8338_st	ACATACATAAATGGCTGCCC	10843.0	YDR464W::chr4_8	downtag	sense
tag_4008_st	TACGACATGGTAGGACGCTA	16405.0	YJL014W::chr00_13	uptag	sense
tag_2395_st	CGAGTACCAATAGGTCACAG	5134.0	YEL034W::chr00_8	downtag	sense
tag_1115_st	CTGTACGACGCACCAGTGTA	96.0	unassigned	unassigned	sense
tag_116_st	ATAGCGACAACGATCTACCG	6288.0	YER166W::chr00_5	uptag	sense
tag_3333_st	TGGATTGACTGCGTAGTAAC	59.0	YHR057C::chr8_2	downtag	sense
tag_12380_st	GTCCTGGAGACTCTAGGCAT	4809.0	YJL165C::chr00_14	uptag	sense
tag_15856_st	GGAGGCATACTACTCATCAA	141.0	unassigned	unassigned	sense
tag_8470_st	GATTGATCCATAGCACCATC	2192.0	YGL063W::chr7_1	uptag	sense
tag_8005_st	GAAGCTCGCGGAATGATCCA	1786.0	YLR208W::chr12_3	downtag	sense
tag_15202_st	AAGCTCGAACAACCGACGTT	113.0	unassigned	unassigned	sense
tag_858_st	CGGGCTAGACCCTAATCGTA	17298.0	YMR173W-A::chr13_4	downtag	sense
tag_3095_st	CCAGAAGGATATACACGCGC	5318.0	YOR063W::chr15_1	uptag	sense
tag_11150_st	GATGGGCAATAGGTTCTACC	5108.0	YNR007C::chr14_4	uptag	sense
tag_15682_st	GAAGTCTGTGGAATCCCGCA	114.0	unassigned	unassigned	sense
tag_13466_st	TCACTTATAGTCACGGTCAG	178.0	YAL049C::chr00_23	uptag	sense
tag_4280_st	CTCGTCGCAATACTCGTAGA	19020.0	YIR016W::chr9_2	uptag	sense
tag_1718_st	AAGCCGTGAAACGACACCGT	6612.0	YJL194W::chr10_1	uptag	sense
tag_14489_st	TGTCTTTAGCCCAGCGCGTT	141.0	unassigned	unassigned	sense
tag_8041_st	GCCCTCCTAATGGTCAGGTA	3419.0	YDR356W::chr4_7	uptag	sense
tag_8007_st	GAATCATGGTCAAGGGTACA	18109.0	YLR210W::chr12_3	downtag	sense
tag_669_st	CTGCTCTGACACGCGAGTAT	10331.0	YER050C::chr5_3	downtag	sense
tag_13516_st	TCAGTAGCCCTATCTAGCTT	89.0	YEL041W::chr00_23	uptag	sense
tag_14553_st	TGTTCTTAGCGGCGCAGCTT	107.0	unassigned	unassigned	sense
tag_12367_st	GTCCCGAATTTGTCGAGCGA	6787.0	YBR189W::chr00_14	uptag	sense
tag_5823_st	CTCCGCCTAAGTGGCAGTAA	101.0	unassigned	unassigned	sense
tag_1562_st	GTACGTGTAATGTTGGTCAC	3805.0	YMR298W::chr13_5	uptag	sense
tag_7705_st	GTCGGGTCACCTGATTCCAT	2278.0	YDR306C::chr4_6	uptag	sense
tag_6354_st	TGTTCTGTAGCGGATCTGCA	5670.0	YBR230C::chr2_4	uptag	sense
tag_5931_st	GCAGGAATCGGTAGCACACA	223.0	YBR004C::chr2_2	uptag	sense
tag_12033_st	GGGTATCACGAGTCACCTCA	7400.0	YMR083W::chr00_6	downtag	sense
tag_5801_st	CGTTGCCAATGCACGAGCTA	2013.0	YBL079W::chr2_1	uptag	sense
tag_12409_st	GTCGTGTAGAGAGTTTATCC	4107.0	YJL160C::chr00_14	downtag	sense
tag_260_st	CTGACGATACCTACCTGAGG	4888.0	YLR246W::chr00_11	uptag	sense
tag_14483_st	TGTCTCTACTGGGATGGAAC	177.0	unassigned	unassigned	sense
tag_4293_st	GGGTTACTAGAGCGACTCCA	12639.0	YIL110W::chr9_2	downtag	sense
tag_10225_st	CGTCGGACACCAGGCATATA	5777.0	YLR413W::chr12_5	uptag	sense
tag_6609_st	ATTCTGAGAGACAAGCCTCC	6453.0	YCL026C::chr3_1	downtag	sense
tag_3847_st	ACTTGTCAACATAACGACGG	192.0	YNL197C::chr14_2	uptag	sense
tag_14006_st	TGAAATCAGTTTGAGGCAGC	107.0	unassigned	unassigned	sense
tag_15469_st	CCCTGCGGAACTGCATTGAA	103.0	unassigned	unassigned	sense
tag_6473_st	ACCGGCAGAAAGTTACAGCC	2502.0	YBR253W::chr2_4	downtag	sense
tag_6739_st	CTTGAGTAATCAGGCTTAGC	6545.0	YDL058W::chr00_17a	uptag	sense
tag_11647_st	GCTGGAGGACCATTCCCATA	6046.0	YMR169C::chr00_4	downtag	sense
tag_8877_st	GACTTGCGAATCCATTGGCA	2068.0	YGR015C::chr7_3	uptag	sense
tag_7880_st	AGCGGTGGAAATGCTTACAA	223.0	YLR179C::chr12_3	uptag	sense
tag_10342_st	CTACTTAATTGAGACGACGG	18631.0	YCR106W::chr00_2	uptag	sense
tag_7271_st	CCCTTACAACTTGGAGACAG	16725.0	YDR064W::chr4_4	uptag	sense
tag_8852_st	AGCCTTTCAACCCAGGGAGA	2789.0	YGL253W::chr7_3	uptag	sense
tag_10155_st	CGGGATATAAACGGACATTC	817.0	YLR342W::chr12_5	uptag	sense
tag_4573_st	CAGTGGTAAGCAAGTCTAAG	7098.0	YOR197W::chr15_3	uptag	sense
tag_15492_st	CCTATCCAATACCGAGGAAT	125.0	unassigned	unassigned	sense
tag_7881_st	AGCGTGGCAAATGGTCACAA	11616.0	YLR180W::chr12_3	uptag	sense
tag_8489_st	GGAGGTTAATTTCGCAGACC	8969.0	YGL082W::chr7_1	uptag	sense
tag_5157_st	CGGGCTCTACACCTGATGTT	1193.0	YPL079W::chr16_3	uptag	sense
tag_7575_st	CATGGTCGAGCAAACAAGCT	873.0	YDR177W::chr4_5	downtag	sense
tag_9905_st	CCTCACAAGTTCCAGGAGAG	873.0	YKR026C::chr11_3	downtag	sense
tag_14321_st	TGGAGTGAGCCCTGCATATC	135.0	unassigned	unassigned	sense
tag_12139_st	GGTGGGCGACTCATTCCATA	6678.0	YML115C::chr00_15	downtag	sense
tag_8366_st	AGCTGGCTAAATGGAATACC	6842.0	YDR492W::chr4_8	downtag	sense
tag_13204_st	TAGTGCGCCCATCAGCGATT	105.0	unassigned	unassigned	sense
tag_6766_st	GAGCTATCAATGGACTGACC	6660.0	YDL085W::chr4_1	uptag	sense
tag_15894_st	GGGCCTATACCTACGGCTAT	121.0	unassigned	unassigned	sense
tag_4586_st	CATGGCTAACTCGCTATAAG	7886.0	YOR210W::chr15_3	uptag	sense
tag_5722_st	CCTCGACAACTTTCTAGGAA	5866.0	YBL002W::chr2_1	uptag	sense
tag_11186_st	GATTTGCACGGCTACCCATG	7454.0	YNR043W::chr14_4	uptag	sense
tag_9159_st	ACTTGGGAACAAATTGAGCC	1833.0	YGR105W::chr7_4	downtag	sense
tag_6351_st	TGTTATGTAGGCGATGTCCA	755.0	YBR227C::chr2_4	uptag	sense
tag_10564_st	CTTAACTTGTCTGAATCCCG	8837.0	YPR049C::chr16_4	uptag	sense
tag_4518_st	ATGTAACGCTATTGAAGCCG	11109.0	YOR142W::chr15_2	downtag	sense
tag_14919_st	TTGAGATCATTGTATGGGCC	116.0	unassigned	unassigned	sense
tag_15743_st	GATGATCCAGGCAGCGATTA	199.0	unassigned	unassigned	sense
tag_531_st	TAGACGTAGTGAGCATGACT	114.0	unassigned	unassigned	sense
tag_2865_st	GAGGTAGAATCGTCTCGACA	1550.0	YOL014W::chr15_5	uptag	sense
tag_261_st	CTGACGGGACACGATGTTAT	10241.0	YML026C::chr13_2	uptag	sense
tag_13678_st	TCCTCAGTATGCGAGTACCA	112.0	unassigned	unassigned	sense
tag_7359_st	GATTAGCTCCAGGCACCTAG	1340.0	YDR055W::chr4_4	downtag	sense
tag_5313_st	GGTATCGGACACTGGATCAT	17106.0	YPL019C::chr16_3	downtag	sense
tag_6481_st	ACGGCTTGAAAGGGACATAC	4003.0	YBR261C::chr2_4	downtag	sense
tag_7203_st	ATTTGCCTAACTATGCCACG	1990.0	YDL234C::chr4_3	downtag	sense
tag_14907_st	TTGAATTGTTGGAGTGCCCA	116.0	unassigned	unassigned	sense
tag_3813_st	CTTACACGGTACAGATGCTA	636.0	YNL231C::chr14_2	uptag	sense
tag_16089_st	TCCCTTTCACGTAGTTCGAG	85.0	unassigned	unassigned	sense
tag_6419_st	TTTGGTCCAGTAGTGAGTCA	14764.0	YBR199W::chr2_4	downtag	sense
tag_6075_st	GTCCCTGACAGTGCTGCTTA	8991.0	YBR050C::chr2_2	downtag	sense
tag_11769_st	GGACTCAGAGACTGGACATA	197.0	unassigned	unassigned	sense
tag_10219_st	CGTCCCTTAACGGCTGGTAT	1115.0	unassigned	unassigned	sense
tag_5585_st	ACGGTGCCAAAGTGCGATAA	1727.0	YNL091W::chr00_16b	uptag	sense
tag_6604_st	ATTCAAATACCTATCGCGGC	97.0	unassigned	unassigned	sense
tag_8982_st	AGCTGCAAATGCCATGAACC	105.0	YGR024C::chr00_14	downtag	sense
tag_9096_st	TTCCTTTAGATGGGTGCCAA	10158.0	YGR042W::chr7_4	downtag	sense
tag_1549_st	CGTAGACTAAGTACCTAGAC	12842.0	YMR287C::chr13_5	uptag	sense
tag_13671_st	TCCTATCTATCCATATCGGG	104.0	unassigned	unassigned	sense
tag_7833_st	TGTCTCATAGCTGATGGCAT	2150.0	YLR420W::chr12_3	uptag	sense
tag_5360_st	GTCCTCCAGACGGCTGTTAT	336.0	YHR162W::chr00_8	uptag	sense
tag_11951_st	GGCTGAGACGACTGTCCATT	429.0	YNR072W::chr00_6	uptag	sense
tag_6554_st	AGTGGTTGAACATGGTATCC	119.0	unassigned	unassigned	sense
tag_15356_st	ATTCGATGAACCTTGTACCC	90.0	unassigned	unassigned	sense
tag_13966_st	TCTTACCTGCTTACTGGCAA	76.0	unassigned	unassigned	sense
tag_11148_st	GATGGCGGACCACCAATCTA	2058.0	YNR005C::chr14_4	uptag	sense
tag_8361_st	AGATGCGCCAAGAACATTTC	7396.0	YDR487C::chr4_8	downtag	sense
tag_4165_st	CTCGTACTACAGATTAGACG	540.0	YJR047C::chr00_13	downtag	sense
tag_7454_st	TCCTGTAGATCCCTATGCGG	3660.0	YDR152W::chr4_5	uptag	sense
tag_14460_st	TGTCATGTACTCCTATGCCA	137.0	unassigned	unassigned	sense
tag_2061_st	GTAGCTCACTGACCGCAGAA	3837.0	YJL042W::chr00_15	downtag	sense
tag_10145_st	CGGCGGTGACAATCCTTACT	2950.0	YLR332W::chr12_5	uptag	sense
tag_6467_st	ACATGGTAACAATGGATCGC	24076.0	YBR247C::chr2_4	downtag	sense
tag_16127_st	TCTGCCTGACCTTGCGGATA	67.0	unassigned	unassigned	sense
tag_9775_st	CCCGGCATACAGAACAATTT	310.0	YKL213C::chr11_3	uptag	sense
tag_13452_st	TCACGTCTATCGAGATGCGA	98.0	unassigned	unassigned	sense
tag_3149_st	CCAGGTAACTCTACTGAACG	13970.0	YOR021C::chr15_1	downtag	sense
tag_4939_st	TGTCATCTACTCGCTTGCGG	13372.0	YJR149W::chr10_4	downtag	sense
tag_12377_st	GTCCTCGACATTCCAGATGA	98.0	YJL160C::chr00_14	uptag	sense
tag_12052_st	GGGTGTGGACATCTCTCACT	294.0	YOL086C::chr00_6	downtag	sense
tag_10417_st	CTCCGAGCAAGTTAGCGGTA	15530.0	YGR244C::chr00_2	uptag	sense
tag_3972_st	ATTGCTATAACGGTCAGTCC	5316.0	YNL168C::chr14_2	downtag	sense
tag_3486_st	TCACTTCTACTGACTCGTGG	12521.0	YCR061W::chr00_1	uptag	sense
tag_12345_st	GTCAGTACCTCCATACGTGA	113.0	unassigned	unassigned	sense
tag_14472_st	TGTCGATCCGCCATGCGTTT	144.0	unassigned	unassigned	sense
tag_4809_st	GTCCTTACATTTCCGACTAG	5283.0	YJR115W::chr10_4	uptag	sense
tag_4348_st	GGGTTTACATCTCTCGACAC	2818.0	YIL165C::chr9_2	downtag	sense
tag_4657_st	CGTCCCTCAATCAGGAGTAG	176.0	YOR281C::chr15_3	uptag	sense
tag_7275_st	CCTCTGCTAACATTTACTGG	1851.0	YDR068W::chr4_4	uptag	sense
tag_4090_st	ATTTCCTAACGTAGCTGACC	3024.0	YJL028W::chr00_13	downtag	sense
tag_13886_st	TCTATGGGACTTGATCGCAA	57.0	unassigned	unassigned	sense
tag_3659_st	TCAGTTTACTCGATGTCACG	4103.0	YPL136W::chr16_2	uptag	sense
tag_7737_st	TATGCTGGACCGCCTGACAT	959.0	YDR242W::chr4_6	downtag	sense
tag_7827_st	TGTCAGTAGGCCAGGTCCAT	7185.0	YDR332W::chr4_6	downtag	sense
tag_1753_st	GTACTTGTAATGGGTCGTCA	119.0	YJL160C::chr10_1	uptag	sense
tag_7298_st	CGTCTCCCAATCATTTAGAG	3651.0	YDR091C::chr4_4	uptag	sense
tag_15360_st	ATTGCCGTAACGTAATCACC	159.0	unassigned	unassigned	sense
tag_12495_st	GTGCGATTACGTCGGACTCT	1158.0	YPL017C::chr00_17b	downtag	sense
tag_11779_st	GGAGACCTCTACGCACTGTT	160.0	unassigned	unassigned	sense
tag_6245_st	TCGGGTGACTGAGTTTATCA	67.0	YBR122C::chr2_3	downtag	sense
tag_14776_st	TTCAGTAGCCTGCCGACTTA	131.0	unassigned	unassigned	sense
tag_1703_st	GTACTCTGACATGATTCGCA	4655.0	YJL211C::chr10_1	uptag	sense
tag_12044_st	GGGTCTTTACCTATACCTCA	107.0	YMR093W::chr00_6	downtag	sense
tag_10213_st	CGTCACACCCATTTAGATGA	7535.0	YLR400W::chr12_5	uptag	sense
tag_3853_st	ATTGACCTAACTAGAGTGCC	14371.0	YNL191W::chr14_2	uptag	sense
tag_8912_st	TCTACTGCCCATCATTTGGA	1357.0	YGL218W::chr7_3/chr00_12	downtag	sense
tag_1609_st	GTACTAGACGCGAGGCACTT	11325.0	YMR251W-A::chr13_5	downtag	sense
tag_12267_st	GTAGAGAGCGATAGCATCTT	6954.0	YAR050W::chr00_12	downtag	sense
tag_6339_st	TGTCTGAGCGGGCCTACTTA	1827.0	YBR215W::chr2_4	uptag	sense
tag_5165_st	CGTCCACCAGACTTGAGAAT	270.0	YPL071C::chr16_3	uptag	sense
tag_4031_st	ATTGTGACAGACACGAAGCC	5354.0	YJR010W::chr00_13	uptag	sense
tag_13543_st	TCATCCGGCCCATGTATTAG	75.0	YGL145W::chr00_23	downtag	sense
tag_13792_st	TCGGACGTGAGGTCTACTTA	271.0	unassigned	unassigned	sense
tag_12276_st	GTAGCGAGAGGTATCCCACT	212.0	unassigned	unassigned	sense
tag_6341_st	TGTCTGTGAGCGGCCTCTTA	13070.0	YBR217W::chr2_4	uptag	sense
tag_9423_st	ATTGTCACAGAATAAGGGCG	146.0	YKL054C::chr11_1	uptag	sense
tag_13574_st	TCATTCCCACTCGTTGATGG	76.0	YHR071W::chr00_23	uptag	sense
tag_8783_st	GGCCTTCCACCTTGTGAGAT	128.0	unassigned	unassigned	sense
tag_2119_st	GTTACGCGAGAGGTCATTAC	9186.0	YIL046W::chr9_1	uptag	sense
tag_3815_st	CTTACTGTAGACGAATGGAG	13767.0	YNL229C::chr14_2	uptag	sense
tag_14486_st	TGTCTGTTAGCCCATCGCAT	212.0	unassigned	unassigned	sense
tag_10232_st	CGTGAAGGAGCTTGAATATC	8753.0	YLR421C::chr12_5	uptag	sense
tag_4529_st	ATTCGTCTACAAACAACGGG	181.0	YOR153W::chr15_2	downtag	sense
tag_13674_st	TCCTCACGGCATTTGCAGTG	77.0	unassigned	unassigned	sense
tag_12321_st	GTATTTCCACCCTTAGCTGA	14660.0	YML068W::chr00_12	downtag	sense
tag_4261_st	ATACAGCGACATACACGTCT	282.0	unassigned	unassigned	sense
tag_1684_st	CAGCAGCAACTCGACTAGAG	9518.0	YMR320W::chr00_8	downtag	sense
tag_10538_st	CTGTAGGTACGACTAATGAG	8605.0	YPR023C::chr00_15	uptag	sense
tag_13437_st	TCACGACCCTTCTTGATAGA	71.0	unassigned	unassigned	sense
tag_15575_st	CGTGATGGACACCCTCATAT	107.0	unassigned	unassigned	sense
tag_6615_st	ATTGTCCCAAGAAGCGAGAC	9843.0	YCL032W::chr3_1	downtag	sense
tag_786_st	CACGACCGAAGAGACGTACT	9076.0	YMR196W::chr13_4	uptag	sense
tag_595_st	CGGACTCGACAATCGCTAGT	374.0	YER068W::chr5_3	uptag	sense
tag_13795_st	TCGGATACCTTCTGCCAGTA	63.0	unassigned	unassigned	sense
tag_5164_st	CGTATAAGCCCACCAGTATT	774.0	YPL073C::chr16_3	uptag	sense
tag_9431_st	ATTTCGCCAACGGCTCGTAA	2605.0	YKL062W::chr11_1	uptag	sense
tag_4221_st	CTACGATCAATACGTCTACG	1408.0	YIL134W::chr9_2	uptag	sense
tag_3004_st	CGTGCGTGACACAGTACCTA	146.0	YOL056W::chr15_5	downtag	sense
tag_1292_st	CTGTCAGTAAGTTATCGTCC	662.0	YPL196W::chr16_1	downtag	sense
tag_6929_st	TCCTTATTAGATCGTCCAGC	148.0	YDL151C::chr4_2	uptag	sense
tag_11500_st	GCGCTCTAATAAACACCTAG	6095.0	YKR104W::chr00_4	uptag	sense
tag_10024_st	CGATCAAGCGGTCACAATAT	120.0	YLR308W::chr12_4	uptag	sense
tag_9416_st	ATTGCCCTAACGGCTCTAGT	11856.0	YKL047W::chr11_1	uptag	sense
tag_15765_st	GCAGACTTACCCTAGACGGA	85.0	unassigned	unassigned	sense
tag_1692_st	CGTAGTACAAGTGCCACCAA	172.0	unassigned	unassigned	sense
tag_11121_st	GATCCTTACCACTTCATGGG	5404.0	YNL027W::chr14_4	uptag	sense
tag_8857_st	CCACTTGGAAGCCACTGGAA	2620.0	YGL258W::chr7_3	uptag	sense
tag_3890_st	TACCGTGTACGTGAGCGCAT	15399.0	YNL154C::chr14_2	uptag	sense
tag_16189_st	TGTCATCACTCTTCCGTAAG	73.0	unassigned	unassigned	sense
tag_10914_st	GACGGAATCTCACTCACGGA	1049.0	YFL010C::chr00_17a	uptag	sense
tag_5995_st	GGACGGTTACCATCTTCACA	4082.0	YBR066C::chr2_2	uptag	sense
tag_4658_st	CGTCTATAAGCGGCAGCAAG	910.0	YOR282W::chr15_3	uptag	sense
tag_12296_st	GTATCACCCTCCATTATTGG	7404.0	YLR237W::chr00_11	downtag	sense
tag_15221_st	ACCCACTTAAAGACCATTGG	96.0	unassigned	unassigned	sense
tag_3125_st	TATGTAGTACGTGCGGACTT	12492.0	YOR093C::chr15_1	uptag	sense
tag_2462_st	GTAGTTGACAGTGAGCTATC	902.0	YLL006W::chr12_1	uptag	sense
tag_7739_st	TCACGGGAGGCGCTTACTTT	1211.0	YDR244W::chr4_6	downtag	sense
tag_15898_st	GGGTACGGAGCCTCATCATA	257.0	unassigned	unassigned	sense
tag_10221_st	CGTCCTAAGTCCAGGCAAGT	5860.0	YLR408C::chr12_5	uptag	sense
tag_3616_st	ATTCAGAGAACTGTAGAGCC	6788.0	YPL180W::chr16_2	uptag	sense
tag_2879_st	TATCGGTACGTGCGCCGTTA	4822.0	YOL028C::chr15_5	uptag	sense
tag_3817_st	GATCTGACAGGTAGCGATAC	1754.0	YNL226W::chr14_2	uptag	sense
tag_7762_st	TCGAGCACAGCGGGCTATTT	270.0	YDR267C::chr4_6	downtag	sense
tag_5928_st	GCACGGCCAATTACTCGATA	1530.0	YBR001C::chr2_2	uptag	sense
tag_11861_st	GGCACCGTAGCATAGCATAG	153.0	unassigned	unassigned	sense
tag_8791_st	TACCCAGGTTCAGCCAGGAT	270.0	unassigned	unassigned	sense
tag_3855_st	ATTGACGGAACTAGACAGCC	6273.0	YNL189W::chr14_2	uptag	sense
tag_13652_st	TCCGGTTTACGTGAAAGGCC	60.0	YNL083W::chr00_23	uptag	sense
tag_12220_st	GTAATGGAGGGATCTATTCC	130.0	unassigned	unassigned	sense
tag_2023_st	TCTGTCTACGGCTTCGCAGT	11465.0	YJL080C::chr10_2	downtag	sense
tag_2406_st	GCTATGACAGCTTCGAGACG	457.0	YEL045C::chr5_2	downtag	sense
tag_5385_st	GTTAGCTGACCCGGCGTTAT	87.0	unassigned	unassigned	sense
tag_10230_st	CGTCTTGAAGTCCACCAGGA	2885.0	YLR418C::chr12_5	uptag	sense
tag_9426_st	ATTTACGTCACCCGAAGATC	2489.0	YKL057C::chr11_1	uptag	sense
tag_10764_st	GAAGTCATTGGAAGTTGCTC	2753.0	YPR157W::chr16_5	uptag	sense
tag_1477_st	TCTATCAGACCTGTCGCTAG	12254.0	YNL259C::chr14_1	downtag	sense
tag_3152_st	CGCAGTCGAAGCTCCGTATA	6611.0	YOR024W::chr15_1	downtag	sense
tag_1934_st	ATCTACTGACAAGACGGACG	13274.0	YJL073W::chr10_2	uptag	sense
tag_5492_st	TCGGCTGACTCCCGGTATAT	98.0	unassigned	unassigned	sense
tag_9772_st	CCCGAGACAGCAATCAGGAT	1261.0	YKL210W::chr11_3	uptag	sense
tag_4531_st	ATTGACTCACAAGATGCACG	6422.0	YOR155C::chr15_2	downtag	sense
tag_12292_st	GTATAAATTGTATGGCCCGC	6303.0	YLR153C::chr00_12	downtag	sense
tag_8650_st	CACCGCCTAAGAAGCAATGG	14853.0	YGL147C::chr7_2	uptag	sense
tag_696_st	TCGTCGTGAGCATGGTCTAT	11260.0	YER072W::chr5_3	downtag	sense
tag_5932_st	GCAGGCTACCCGAGCTTATA	2564.0	YBR005W::chr2_2	uptag	sense
tag_12381_st	GTCCTGGGATATAGAGATTC	406.0	YJL172W::chr00_14	uptag	sense
tag_12639_st	GTTCTGGTACTCCCGACTAG	150.0	YER175W-A::chr00_20	uptag	sense
tag_10436_st	CTCGCCTAATAGACTTTACG	1524.0	YCR102W-A::chr00_14	downtag	sense
tag_971_st	ATCAAGTCAACCTACTACGG	9045.0	YHR004C::chr00_10	uptag	sense
tag_5485_st	TCGCGGCTACAGTGGTCATT	70.0	unassigned	unassigned	sense
tag_5545_st	TGTCGGCTACGGTTGTCCAT	496.0	YNL131W::chr14_3	uptag	sense
tag_218_st	TACTCGTGAGCCCAGCGTAT	217.0	YML066C::chr00_15	uptag	sense
tag_4481_st	CTCTCCTGACACGTTATTAG	820.0	YOR105W::chr15_2	downtag	sense
tag_1884_st	ATCTAAGCAACTCACAGTCG	3053.0	YJL125C::chr00_15	uptag	sense
tag_14233_st	TGCGAGCGATGCTGCACTTA	63.0	unassigned	unassigned	sense
tag_16196_st	TGTGGGTAGCGTCTATCCAT	62.0	unassigned	unassigned	sense
tag_13591_st	TCCACTCCCTTGAGGTGAAA	73.0	YHR165C::chr00_23	downtag	sense
tag_768_st	AACACCGTAAACCGGACGTG	12917.0	YMR179W::chr13_4	uptag	sense
tag_14089_st	TGAGCGCCAGCTTCCGTATA	228.0	unassigned	unassigned	sense
tag_14509_st	TGTGGATACTGTACTCCCTA	52.0	unassigned	unassigned	sense
tag_6072_st	GTCCCACTACCTTATGAGGA	14616.0	YBR047W::chr2_2	downtag	sense
tag_9715_st	CCAGCAACTGCGAGGAAGTA	3179.0	YKL153W::chr11_2	downtag	sense
tag_7193_st	ATTCATGCAGAACTCCATCG	670.0	YDL223C::chr4_3	downtag	sense
tag_8149_st	TCCCTTTACCTTCGTGAGGA	7513.0	YDR369C::chr4_7	downtag	sense
tag_9106_st	AACTACGGAAACCGCGCAGT	9364.0	YGR052W::chr7_4	downtag	sense
tag_13480_st	TCAGAGCGGAGCGTTCCTTA	94.0	YCL031C::chr00_23	uptag	sense
tag_14531_st	TGTTAGTAGCTTCTCCCGAA	63.0	unassigned	unassigned	sense
tag_11667_st	GCTTACCATTTATCACGCAG	10095.0	YNR064C::chr00_4	downtag	sense
tag_7676_st	GGCTCACCCTCGGAGATATT	928.0	YDR277C::chr4_6	uptag	sense
tag_9693_st	CCACAAGCCGCAGGAAGTAT	5396.0	YKL131W::chr11_2	downtag	sense
tag_7195_st	ATTCCTCCAACTAAGTCAGG	10868.0	YDL225W::chr4_3	downtag	sense
tag_12918_st	TACCCATTCCCAGGTGTGAG	208.0	YLR361C-A::chr00_21	downtag	sense
tag_1491_st	ATCCTGAACGCAGAGACACG	11530.0	YNL245C::chr14_1	downtag	sense
tag_11985_st	GGGAGCATACTCTATCATAC	862.0	YOL115W::chr00_6	uptag	sense
tag_10500_st	CTGCGGGAATAGATTGACAT	8221.0	YGR231C::chr00_2	downtag	sense
tag_9730_st	CCATAACTCTACCAGGAAGT	121.0	YKL168C::chr11_2	downtag	sense
tag_8126_st	TACCCATGTCCAGATCGGGA	5713.0	YDR345C::chr4_7	downtag	sense
tag_1155_st	ATCAGTATAACTACGAGGCC	125.0	YPL238C::chr16_1	uptag	sense
tag_13690_st	TCCTGCTGAGAGCGGTTCTT	69.0	unassigned	unassigned	sense
tag_15037_st	TTGTGTACCGTTCCCTCGAA	89.0	unassigned	unassigned	sense
tag_11507_st	GCGGAGTAATTGCAGTCACC	1584.0	YLR424W::chr00_4	uptag	sense
tag_5684_st	CCCAGAAGCCTAGCGAAGTA	7385.0	YNL088W::chr14_3	downtag	sense
tag_7889_st	AGGTGACCAAATCTTGTCCA	4179.0	YLR188W::chr12_3	uptag	sense
tag_562_st	GTCTGCATAGAGAACAACGT	6072.0	YER041W::chr5_3	uptag	sense
tag_1214_st	ATCATACTAACGGATCGACC	83.0	YPL274W::chr16_1	downtag	sense
tag_6226_st	TCCTGCGGACGGTCTGTTAA	1640.0	YBR103W::chr2_3	downtag	sense
tag_14522_st	TGTGTGGTACTTGCTCCAGA	179.0	unassigned	unassigned	sense
tag_4688_st	CTCGGGCGACATAAAGAACG	11230.0	YOR216C::chr15_3	downtag	sense
tag_9757_st	CCCACAAGCTGTACGAGAAG	2542.0	YKL195W::chr00_14	uptag	sense
tag_13499_st	TCAGCTTACTCCCTATTGGG	81.0	YDR147W::chr00_23	downtag	sense
tag_15243_st	ACTGGAGCAAATCATGGCAC	88.0	unassigned	unassigned	sense
tag_13031_st	TACTGGACGGACGTGACAAT	973.0	YKR054C::chr00_22	uptag	sense
tag_3758_st	GATCGTCGAGCACGCCTAAT	2153.0	YPL134C::chr00_8	downtag	sense
tag_2189_st	ATCTGTATAGACAAACCGCG	8860.0	YIL020C::chr9_1	downtag	sense
tag_13990_st	TCTTGCTGACGGGCTACGTT	138.0	unassigned	unassigned	sense
tag_6347_st	TGTGTCAGATTCCTCTCAGA	2882.0	YBR223C::chr2_4	uptag	sense
tag_4347_st	GGGTTCGACGTTCAGACTAA	13479.0	YIL164C::chr9_2	downtag	sense
tag_13500_st	TCAGCTTCAGCCATCTGGGA	89.0	YDR179W-A::chr00_23	uptag	sense
tag_13313_st	TATGAGCGAGACGTTCGATA	269.0	unassigned	unassigned	sense
tag_9340_st	ATCGTGATACAGAAGTACCG	10622.0	YGR190C::chr7_5	downtag	sense
tag_3892_st	TCCCGGTGACGTGTAGCTTA	469.0	YNL152W::chr14_2	uptag	sense
tag_1596_st	CGTAGCGAACTTGTGCGAAA	9585.0	YMR238W::chr13_5	downtag	sense
tag_4528_st	ATTCCTGGACAACTAGATCG	20399.0	YOR152C::chr15_2	downtag	sense
tag_13519_st	TCAGTCCCAGCCATTTGGAG	83.0	YER015W::chr00_23	downtag	sense
tag_7759_st	TCCTGGAGATGAGCTTAGAT	8560.0	YDR264C::chr4_6	downtag	sense
tag_15951_st	GTCCTACTACCTGCGGGATT	71.0	unassigned	unassigned	sense
tag_1896_st	CGTATCCGAAGGCGGTCTAA	3430.0	YJL111W::chr10_2	uptag	sense
tag_9412_st	ATTCTGTAAGACATACCGGC	6629.0	YKL043W::chr11_1	uptag	sense
tag_12228_st	GTACACCTCACTCGATGGAG	565.0	YOL141W::chr00_10	downtag	sense
tag_13682_st	TCCTCTCGACATTGGTCTAG	94.0	unassigned	unassigned	sense
tag_11221_st	GCACAAGTTTCGCGCATCGA	2167.0	YNL031C::chr14_4	downtag	sense
tag_4639_st	CGATCCTAAGGGACTGACAG	14481.0	YOR263C::chr15_3	uptag	sense
tag_4525_st	ATTCCCAGAAACTGAGTACG	7423.0	YOR149C::chr15_2	downtag	sense
tag_13038_st	TACTTCTCAGGAATCTGGCA	133.0	YLR383W::chr00_22	uptag	sense
tag_10754_st	GAAGGCACCTGACCACTTTG	5456.0	YPR147C::chr16_5	uptag	sense
tag_1526_st	TCTATCTCAGCTACGGTCGA	1082.0	YMR264W::chr13_5	uptag	sense
tag_15938_st	GTAGTCTCACCCGATGCGAT	158.0	unassigned	unassigned	sense
tag_12329_st	GTCACACAGTTTACGCGAAA	94.0	unassigned	unassigned	sense
tag_2705_st	CGATCCGTAAGGAGGTCACA	584.0	YOR344C::chr15_4	uptag	sense
tag_5095_st	CCACAGCAAGGGATACACGT	263.0	YLR076C::chr12_2	downtag	sense
tag_4526_st	ATTCCCTAACGCTTGATACG	15700.0	YOR150W::chr15_2	downtag	sense
tag_10816_st	GAATGGCCCTACAAGTGTTA	253.0	YPR112C::chr16_5	downtag	sense
tag_16115_st	TCGTCTTTACGGTCTGCACG	134.0	unassigned	unassigned	sense
tag_12506_st	GTGCTTCTACGCGATGCGAT	94.0	YNL059C::chr00_18	uptag	sense
tag_10613_st	CTTCGACTACGACATCTAGG	10125.0	YPR100W::chr16_4	uptag	sense
tag_4899_st	TCCTTCTTACGTTGAGAGCG	9191.0	YJR109C::chr00_12	downtag	sense
tag_1079_st	TTGTTGAGATAGTCGGCTAC	2668.0	YHR016C::chr00_8	downtag	sense
tag_2653_st	CGATAGCGAAGGAGTCCACA	1653.0	YOR293W::chr15_4	uptag	sense
tag_15442_st	CCACACGCAAGGCAAGTAGT	224.0	unassigned	unassigned	sense
tag_3619_st	ATTCCGATACAAGGCGATAC	12275.0	YPL177C::chr16_2	uptag	sense
tag_13514_st	TCAGGTTGACGTAATTGGCC	59.0	YEL022W::chr00_23	uptag	sense
tag_8875_st	GAATGGGCACGAATGCTTAA	9162.0	YGR013W::chr7_3	uptag	sense
tag_16166_st	TGCTTAGTAGCGGTAGTCAC	208.0	unassigned	unassigned	sense
tag_3887_st	GTCGCTTGACGCATAGTGAC	1298.0	YNL157W::chr14_2	uptag	sense
tag_10580_st	CTTACGGTAGACGAAACAGT	8890.0	YPR065W::chr16_4	uptag	sense
tag_13696_st	TCCTTACGTTCGCAGAAGTC	143.0	unassigned	unassigned	sense
tag_16255_st	TTGTTGTAGCTGGCGTCCAC	1169.0	unassigned	unassigned	sense
tag_5352_st	GTCACATCTGCGACCGGAAT	270.0	YHR154W::chr8_3	uptag	sense
tag_9683_st	CCAAGCGAATGCAACGTATC	13983.0	YKL121W::chr11_2	downtag	sense
tag_3455_st	ATTAGAGCAAGAGAGCGTTC	1609.0	YCR020W-B::chr00_1	uptag	sense
tag_10988_st	GAGATGTTACCCGAATTGCC	6454.0	YFR021W::chr6_1	uptag	sense
tag_105_st	TCGCTATGACCGCGTGTCTA	11989.0	YER154W::chr00_5	uptag	sense
tag_15957_st	GTCGTCCTACCGCTTGTGAT	102.0	unassigned	unassigned	sense
tag_3873_st	CTTAGATACTACGAGCACGA	3468.0	YNL170W::chr14_2	uptag	sense
tag_13865_st	TCTACTCAGTCTCAGGCATT	123.0	unassigned	unassigned	sense
tag_4940_st	TGTGCTCTAGGTCATCCGAG	7345.0	YJR150C::chr00_12	downtag	sense
tag_3374_st	GTCCGACACTTCATCGTAAA	56.0	unassigned	unassigned	sense
tag_9977_st	CGAAGCACTCTCAATAATCG	6661.0	YLR260W::chr12_4	uptag	sense
tag_4522_st	ATTAGGACAAGCACCGACCG	9873.0	YOR146W::chr15_2	downtag	sense
tag_8105_st	GTCCTCTCACCTTATTGGGA	1034.0	YDR421W::chr4_7	uptag	sense
tag_3091_st	ATGTAGCGAACGTACTCACA	10872.0	YOR059C::chr15_1	uptag	sense
tag_13669_st	TCCTAGTATCCAGGCATCTG	95.0	unassigned	unassigned	sense
tag_7191_st	ATTAGAAACCCATAGTCCCG	5022.0	YDL221W::chr4_3	downtag	sense
tag_16082_st	TCCAAGCCGCGCAGATGTTA	206.0	unassigned	unassigned	sense
tag_2414_st	GTTATATTACGCTCTCCACG	5006.0	YEL053C::chr5_2	downtag	sense
tag_2969_st	GTATTTGTACGTCGCAGGAC	4527.0	YOL022C::chr15_5	downtag	sense
tag_5546_st	TGTCTGCCAGCTTCGCGTAT	169.0	YNL130C::chr00_16b	uptag	sense
tag_4801_st	GTCACAATCTTCTGCACTAG	4661.0	YJR107W::chr00_12	uptag	sense
tag_12040_st	GGGTCGATAGCCAGTCCTTA	70.0	YMR089C::chr00_6	downtag	sense
tag_2756_st	CGATCTTCACAGAGACATCA	863.0	YOR300W::chr15_4/chr00_12	downtag	sense
tag_9713_st	CCAGATAATAGACCACGGGC	6637.0	YKL151C::chr11_2	downtag	sense
tag_9404_st	ATTCCAACGCATTGTAACGG	15988.0	YKL035W::chr11_1	uptag	sense
tag_1126_st	GTACATCTCGTGAGCAGAGC	3079.0	YPL266W::chr16_1	uptag	sense
tag_6337_st	TGTCCAGGAGTCCCGCTATA	108.0	YBR213W::chr2_4	uptag	sense
tag_7390_st	GTACCAACTTCCTGCATAGG	13154.0	YDR087C::chr4_4	downtag	sense
tag_15818_st	GCGGTCAGACGCCATCATAT	84.0	unassigned	unassigned	sense
tag_10187_st	CGTAACAGTTTGGACAACCA	6723.0	YLR374C::chr12_5	uptag	sense
tag_4412_st	TACGGTATATGACGGAGTCT	3064.0	YOR132W::chr15_2	uptag	sense
tag_1704_st	GTACTTAGACTGACGCGAGA	6372.0	YJL209W::chr10_1	uptag	sense
tag_6918_st	TCAGCATCAGTTATAGGGAC	2426.0	YDL140C::chr4_2	uptag	sense
tag_5544_st	TGTCGCCGAGGCTCAGTTAT	8613.0	YNL132W::chr14_3	uptag	sense
tag_3221_st	GTCCAACGTCTCCTAGTGAA	16572.0	YOR093C::chr15_1	downtag	sense
tag_134_st	CTGAACTCCTGTTACACGAA	10495.0	YER184C::chr00_5	uptag	sense
tag_9398_st	ATTACAGAACCTTCCCTGAG	2600.0	YKL029C::chr11_1	uptag	sense
tag_1814_st	TAGTAGTACGCTGTCAGAGC	188.0	YJL194W::chr10_1	downtag	sense
tag_4108_st	CTTCGCGCAGCTACATAGAT	4680.0	YJL010C::chr00_13	downtag	sense
tag_16198_st	TGTGTTCGAGGTCCGATCAT	231.0	unassigned	unassigned	sense
tag_3478_st	GTCCGTGACCGGCTATCATA	3270.0	YCR050C::chr00_1	uptag	sense
tag_4395_st	CTTGCTACATCATCAGAGAC	576.0	YOR115C::chr15_2	uptag	sense
tag_7938_st	CCTCCTGCAACTTGAGTGAA	658.0	YLR133W::chr12_3	downtag	sense
tag_1169_st	CTCACCGTACAGATCATAGA	3341.0	YPL223C::chr16_1	uptag	sense
tag_13694_st	TCCTGGTCAGCAGTCGGTTA	116.0	unassigned	unassigned	sense
tag_4943_st	TGTTGACACTTGCGTACCGG	19028.0	YJR153W::chr00_12	downtag	sense
tag_4706_st	CTTATCACAGCATCCGAGAG	358.0	YOR234C::chr15_3	downtag	sense
tag_15468_st	CCCTCAGCACGAGATATAAG	87.0	unassigned	unassigned	sense
tag_7914_st	CCACGGGCAAGATTCTCTAA	2164.0	YLR213C::chr12_3	uptag	sense
tag_2970_st	GTCACATACTTCACCGTAGG	14640.0	YOL023W::chr15_5	downtag	sense
tag_13695_st	TCCTGTGCATCATGGTACTC	122.0	unassigned	unassigned	sense
tag_15083_st	TTTAGTCAGTATGCTCGCGG	407.0	unassigned	unassigned	sense
tag_6061_st	GTAGAATTGGTGACCTGACA	8591.0	YBR036C::chr2_2	downtag	sense
tag_6034_st	GGGAATTACGTTAGACCGCA	18547.0	YBR011C::chr2_2	downtag	sense
tag_5677_st	CCAGTCCCACGAAGGTAGAA	3196.0	YNL095C::chr00_16b	downtag	sense
tag_3769_st	TACATCTCTTCACTCGTAGG	14761.0	YPL123C::chr16_2	downtag	sense
tag_1536_st	ATCGAACTAACGTACATGCC	9076.0	YMR274C::chr13_5	uptag	sense
tag_6925_st	TCCCGTGCAGCTTGAGTAAC	3767.0	YDL147W::chr4_2	uptag	sense
tag_6413_st	TTTATGATATGCGTCGCGGA	6865.0	YBR193C::chr2_4	downtag	sense
tag_9938_st	CCTGTTGCAGCACCATGAGT	6395.0	YKR059W::chr11_3	downtag	sense
tag_9381_st	ATGTACCAATGAAGCCAGCG	1741.0	YKL012W::chr11_1	uptag	sense
tag_13588_st	TCCACGGCATCTGAGCGTTT	156.0	YHR149C::chr00_23	uptag	sense
tag_6407_st	TTGTGTGCATCGTATCCGCA	16641.0	YBR187W::chr2_4	downtag	sense
tag_3272_st	GTCCATACAGTGTTATCAGC	1491.0	YHR092C::chr8_2	uptag	sense
tag_14814_st	TTCCGATCAGTCGATGCAAA	144.0	unassigned	unassigned	sense
tag_3987_st	CTCGACTTACATATACGACG	117.0	YNL153C::chr14_2	downtag	sense
tag_15319_st	ATCATACCAACGTACATCGG	63.0	unassigned	unassigned	sense
tag_13950_st	TCTGGGCACTCCGTCTAGTT	141.0	unassigned	unassigned	sense
tag_14488_st	TGTCTTAGCCCGTAGCGGTA	171.0	unassigned	unassigned	sense
tag_323_st	CTGAGACAGCTATCGACACA	159.0	YMR033W::chr13_2	uptag	sense
tag_6206_st	TCATGGCACGGCGCGTATTA	13417.0	YBR084W::chr2_3	downtag	sense
tag_12361_st	GTCCAGGAGGAGCTACCTAT	191.0	YML046W::chr00_12	uptag	sense
tag_11978_st	GGGACTTACGCATGAGCACT	3378.0	YOL108C::chr00_6	uptag	sense
tag_8881_st	GATCCAGAAGGTGTGCCAAA	336.0	YGR019W::chr7_3	uptag	sense
tag_13522_st	TCAGTCTGCGAGATGGATTA	134.0	YER029C::chr00_23	uptag	sense
tag_3269_st	GTCCACGGAGCGAGTCTTTA	346.0	unassigned	unassigned	sense
tag_1556_st	GCGGATAAGTCTTGGTACTA	5254.0	YMR293C::chr13_5	uptag	sense
tag_14007_st	TGAAATCGTTTGACTCGGGA	560.0	unassigned	unassigned	sense
tag_8100_st	GTAGGGAGACTGATTTCCAA	2575.0	YDR416W::chr4_7	uptag	sense
tag_3217_st	GGACGTACAGCTTGCGACTA	18720.0	YOR089C::chr15_1	downtag	sense
tag_13703_st	TCCTTCGAGGGCACGTCTTT	86.0	unassigned	unassigned	sense
tag_16257_st	TTTAGACTGTTCGGCAGCGA	74.0	unassigned	unassigned	sense
tag_12363_st	GTCCAGTGAGACGGTTTCCT	7318.0	YAL047C::chr00_12	downtag	sense
tag_4235_st	GGGTAGTAAGTTTGTCTCAC	5424.0	YIL148W::chr9_2	uptag	sense
tag_11026_st	GAGGCAATGCTCCCACAGTA	878.0	YFL023W::chr6_1	downtag	sense
tag_759_st	TACTTCATATCAGTCGCACG	12903.0	YMR172W::chr00_12	uptag	sense
tag_1799_st	GACTACTCAATCTGCGATAC	2211.0	YJL211C::chr10_1	downtag	sense
tag_2038_st	ATCTCGACACAAGCTAATCG	1167.0	YJL064W::chr10_2	downtag	sense
tag_13414_st	TCAATGGTTGCGACGCTGTC	79.0	unassigned	unassigned	sense
tag_6411_st	TTTAGTACCTGGTTGGACGA	1439.0	YBR191W::chr2_4	downtag	sense
tag_12242_st	GTACGACTATGAGGGATTCA	8073.0	YOL158C::chr00_10	downtag	sense
tag_4292_st	GGGTTAAGTGTTCGTACCTA	13877.0	YIL109C::chr9_2	downtag	sense
tag_9926_st	CCTGGACAATATGGTACACC	16560.0	YKR047W::chr11_3	downtag	sense
tag_3434_st	TCACTCATATCGAGCATCGT	414.0	YBR282W::chr00_1	uptag	sense
tag_2263_st	GCTATCGAATGTGCAGTACG	14795.0	YIL096C::chr9_1	downtag	sense
tag_2091_st	ATCTGAGCACAACTAGGACG	7259.0	YIL018W::chr9_1	uptag	sense
tag_13484_st	TCAGAGTCAGTGCCACCTGT	114.0	YCR095W-A::chr00_23	uptag	sense
tag_15180_st	TTTGTACTCTGGGCGAACTG	111.0	unassigned	unassigned	sense
tag_2920_st	GTATTATGAGAGCGAGCTTC	4231.0	YOL068C::chr15_5	uptag	sense
tag_5727_st	CCTGGTACAATCAGTAGCAA	125.0	unassigned	unassigned	sense
tag_8682_st	GAGGTCAATGCAGTTCAATG	3808.0	YGL179C::chr7_2	uptag	sense
tag_13867_st	TCTACTCTACTACTGGTCAG	180.0	unassigned	unassigned	sense
tag_9351_st	ATCTTGACATAACGTAGGCG	10145.0	YOL152W::chr00_17b/chr00_18	uptag	sense
tag_13473_st	TCAGACCTCGCGGCAGATTT	54.0	YBR108W::chr00_23	downtag	sense
tag_2213_st	GTAGTAATGTGGCGACCCTA	14371.0	YIL044C::chr9_1	downtag	sense
tag_11482_st	GCGCAGAAGTGTTTGACCAC	7743.0	YKR086W::chr00_4	uptag	sense
tag_13160_st	TAGGTATCAGGATTCAGGCC	167.0	YOR239W::chr00_22	downtag	sense
tag_2366_st	GTTAGTCACGCTCATCGACG	195.0	YEL006W::chr5_2	downtag	sense
tag_3808_st	CTCCGTCAAGTTAGCTCGAT	4388.0	YNL236W::chr14_2	uptag	sense
tag_13653_st	TCCGTACCTGGGCAGATAAG	44.0	YNL083W::chr00_23	downtag	sense
tag_11090_st	GATAGAGCACTAGCAGCGCA	3067.0	YFR026C::chr6_1	downtag	sense
tag_11496_st	GCGCGGAATGTGTATATCCC	2582.0	YKR100C::chr00_4	uptag	sense
tag_2711_st	CGTCTGAGAGCAATCGAGCA	6713.0	YOR350C::chr15_4	uptag	sense
tag_11868_st	GGCAGCAATTCGGGCTAATA	23552.0	YER151C::chr00_5	downtag	sense
tag_15305_st	ATACAACTATATCGACGCCG	190.0	unassigned	unassigned	sense
tag_7838_st	TGTGTGGGATCGCCCTATCT	890.0	YLR129W::chr12_3	uptag	sense
tag_11479_st	GCGCACAGAGGCGTATATCA	2093.0	YKR083C::chr00_3	downtag	sense
tag_3174_st	TATGTCTGACGTGATAGTCC	173.0	YOR046C::chr15_1	downtag	sense
tag_3929_st	CTCGACCTAATACTATCTGG	7051.0	YNL211C::chr14_2	downtag	sense
tag_2313_st	ATACTAATAACTCACGCCGG	10190.0	YEL048C::chr5_2	uptag	sense
tag_7837_st	TGTGTGGAGCCGTCACCATT	4656.0	YLR128W::chr12_3	uptag	sense
tag_10600_st	CTTCACTCAATTCATCGAGG	6705.0	YPR087W::chr16_4	uptag	sense
tag_9414_st	ATTGACAAGACTCTAGCAGC	11889.0	YKL045W::chr11_1	uptag	sense
tag_8103_st	GTATGCTGAATTGTGAGCCA	543.0	YDR419W::chr4_7	uptag	sense
tag_13182_st	TAGTATTGACGGAGTAGTCC	157.0	unassigned	unassigned	sense
tag_11335_st	GCATTCTAAGTGTTCAGACG	3300.0	YIR017C::chr00_3	uptag	sense
tag_3131_st	ACACTTCAACAATCGTAGCG	9062.0	YOR003W::chr15_1	downtag	sense
tag_3911_st	ATAACCGTACTACAACCTGG	16025.0	YNL229C::chr14_2	downtag	sense
tag_14686_st	TTAGGAGTGCGAGTCCCATC	79.0	unassigned	unassigned	sense
tag_7336_st	CTTCTTGACACTCCATGAGG	3799.0	YDR130C::chr4_4	uptag	sense
tag_11411_st	GCCGGTGAATTATATGATCC	8873.0	YGR279C::chr00_3	downtag	sense
tag_1999_st	CGTATGTTAATCGTCCAGAC	11603.0	YJL104W::chr10_2	downtag	sense
tag_4473_st	CAATCACCAAGAGTACGTCG	5434.0	YOR097C::chr15_2	downtag	sense
tag_4260_st	ATACAGCCACACACTATGGT	312.0	YIL173W::chr9_2	uptag	sense
tag_13477_st	TCAGAGACTTGGATATAGGC	59.0	YBR274W::chr00_23	downtag	sense
tag_4714_st	CTTTCTGAATCGCACTGACG	8306.0	YOR242C::chr15_3	downtag	sense
tag_9825_st	CCGCTAGAACCTGTTTCAAG	3089.0	YKR042W::chr11_3	uptag	sense
tag_4030_st	ATTGTCAGAACTACTTCGCC	7568.0	YJR009C::chr00_13	uptag	sense
tag_8478_st	GCATGTGGAATTAGGCTATC	4681.0	YGL071W::chr7_1	uptag	sense
tag_2277_st	CGCTTAACTTCGGTCAACGT	109.0	YEL013W::chr5_2	uptag	sense
tag_15589_st	CTACAGTTACCAGCACGATG	264.0	unassigned	unassigned	sense
tag_4318_st	ATACCCAGAACGACTATGCG	2444.0	YIL135C::chr9_2	downtag	sense
tag_13503_st	TCAGGATACTGGAGTCAGAT	120.0	YDR315C::chr00_23	downtag	sense
tag_11234_st	GCACATCACTGCACGATAGA	18382.0	YNL045W::chr14_4	downtag	sense
tag_6736_st	CTTATTTGAAGTTCGCGGAC	9771.0	YDL055C::chr4_1	uptag	sense
tag_5707_st	CCGCTCCGAACTGTTATTAA	4936.0	YNL065W::chr00_16b	downtag	sense
tag_8981_st	AGCATCGGAAATGGCAAGCC	4544.0	YGR023W::chr7_3	downtag	sense
tag_3933_st	CTTAGTATAATCGACTCGCC	8898.0	YNL207W::chr14_2	downtag	sense
tag_650_st	ATATCTGAACCGACTATCCG	11174.0	YER034W::chr5_3	downtag	sense
tag_16096_st	TCCTCGATACGGCTGGAGAT	820.0	unassigned	unassigned	sense
tag_6069_st	GTCAGTTTACGGCACGGCAA	6744.0	YBR044C::chr2_2	downtag	sense
tag_15812_st	GCGCGTGCAGAGCCTATTAT	128.0	unassigned	unassigned	sense
tag_3459_st	CCCTAGACAATCTGAGACGA	63.0	YCR026C::chr00_1	uptag	sense
tag_9395_st	ATTAACAATAGAGGCGCGTC	1987.0	YKL026C::chr11_1	uptag	sense
tag_8694_st	TACGAATGGTCGGCAATTTG	70.0	unassigned	unassigned	sense
tag_10831_st	GAATTGGAAGTGTGCTCATC	2625.0	YPR128C::chr16_5	downtag	sense
tag_3383_st	TCACGTATATTGACTCCGAC	7112.0	YHR107C::chr8_2	downtag	sense
tag_12428_st	GTCTCGTAATTGGTATAGCG	12637.0	YKL209C::chr00_14	downtag	sense
tag_3206_st	CGTGTAATAAGTTCTACGCC	6421.0	YOR078W::chr15_1	downtag	sense
tag_9346_st	ATCTCAGAACCTCTATACGG	6569.0	YGR196C::chr7_5	downtag	sense
tag_13656_st	TCCGTCATACTCCTTGGTAA	66.0	YNL162W::chr00_23	uptag	sense
tag_5307_st	GGGTCCAGACGCCTATCTAT	2828.0	YPL025C::chr16_3	downtag	sense
tag_4712_st	CTTCTTCCACAGTAGCGAGG	4262.0	YOR240W::chr15_3	downtag	sense
tag_9780_st	CCCGTCACACATTATAGATG	79.0	YKL218C::chr11_3	uptag	sense
tag_6602_st	ATTAGAATAAGCGACCTGCC	117.0	unassigned	unassigned	sense
tag_13135_st	TAGGACCTCCGACCAATTTG	47.0	YLR383W::chr00_22	downtag	sense
tag_10830_st	GAATTGCGAAGTTGCGTCAA	5142.0	YPR127W::chr16_5	downtag	sense
tag_1621_st	TCTCGACTATCTGCTAGGAC	14994.0	YMR263W::chr13_5	downtag	sense
tag_4178_st	GGGTAATACGTCTTAGGACT	9468.0	YJR060W::chr00_13	downtag	sense
tag_1732_st	ATCGTCAGAACCGTATGTAC	5155.0	YJL182C::chr10_1	uptag	sense
tag_14466_st	TGTCCGACTGAGGTAGCTTC	139.0	unassigned	unassigned	sense
tag_12265_st	GTAGACGTAGGACGCCCAAA	9734.0	YAL024C::chr00_17a	downtag	sense
tag_12039_st	GGGTCCATACGCCATCGTTA	2392.0	YMR088C::chr00_6	downtag	sense
tag_4711_st	CTTCTGTCAATATGGGTACG	6691.0	YOR239W::chr15_3	downtag	sense
tag_9695_st	CCACACAGCCATAGAGAGGT	234.0	YKL133C::chr11_2	downtag	sense
tag_7197_st	ATTGAAACATGAACTGCGCG	15630.0	YDL227C::chr4_3	downtag	sense
tag_13144_st	TAGGCAGGAGGCTATATTTC	47.0	YNL036W::chr00_22	downtag	sense
tag_3207_st	CGTGTACTACCGAATATGCA	17309.0	YOR079C::chr15_1	downtag	sense
tag_9339_st	ATCGTCACAAGCACGGACAG	1083.0	YGR189C::chr7_5	downtag	sense
tag_7441_st	TCAGAATTGTTTGACGTGCG	4868.0	YDR139C::chr4_4	downtag	sense
tag_7830_st	TGTCCCTGACGGGTTTGACT	20839.0	YDR335W::chr4_6	downtag	sense
tag_5854_st	CTGTGTTGACATATCAGGCA	8527.0	YBL036C::chr2_1	downtag	sense
tag_4598_st	CCCTACAGACCAGTATGGAG	663.0	YOR222W::chr15_3	uptag	sense
tag_9364_st	ATGATCCCAAGACAAGTCCG	11679.0	YGR214W::chr7_5	downtag	sense
tag_12871_st	TACAAGGCGGTGGATATTCC	104.0	YOR381W-A::chr00_21	uptag	sense
tag_9025_st	GGTTTATTACATTGGAGCCC	6365.0	YGR067C::chr7_4	uptag	sense
tag_1782_st	ATCGTCTTAACGCGAGAGAA	818.0	YJL131C::chr10_1	uptag	sense
tag_13449_st	TCACGTAATTTGTTAGCCGC	74.0	unassigned	unassigned	sense
tag_7829_st	TGTCCATGAGCCCTTCGAGT	8560.0	YDR334W::chr4_6	downtag	sense
tag_923_st	CTATGGAGACATCGCACAGC	182.0	YHL044W::chr8_1	uptag	sense
tag_5670_st	CCAACGCCTCTGAAGGAGTA	95.0	YNL102W::chr14_3	downtag	sense
tag_6601_st	ATTAACCGTTCTGAAGTCCC	12550.0	YMR139W::chr00_11	uptag	sense
tag_8384_st	ATGCAATGAACTCTAAGCCC	17319.0	YDR510W::chr4_8	downtag	sense
tag_9671_st	CCAAAGTGTTGCAGAATACC	7301.0	YKL109W::chr11_2	downtag	sense
tag_4181_st	GTCGTGCGAGATAGCTCTTA	1335.0	YJR063W::chr00_13	downtag	sense
tag_4051_st	CTTCGAGTACAGGATATGAC	133.0	unassigned	unassigned	sense
tag_13654_st	TCCGTACTCCCTTTAGGTAG	109.0	YNL112W::chr00_23	uptag	sense
tag_14464_st	TGTCCATCATCGCAGTCGGA	180.0	unassigned	unassigned	sense
tag_7395_st	GTCATTGCAGATATAGCTGG	639.0	YDR092W::chr4_4	downtag	sense
tag_5696_st	CCCTTTAGAACTGCGAGTAA	7168.0	YNL076W::chr00_16b	downtag	sense
tag_10531_st	CTGGTTAGACATGACGCACC	525.0	YPR016C::chr16_4	uptag	sense
tag_9770_st	CCCGAAGCCCTGATAAGAGA	3970.0	YKL208W::chr11_3	uptag	sense
tag_15349_st	ATTAACGAATGTACCAGCCC	89.0	unassigned	unassigned	sense
tag_13587_st	TCCACGCGGCAGGGTTATTT	127.0	YHR141C::chr00_23	downtag	sense
tag_8649_st	CACAAATTCTTCACAAGGCG	9404.0	YGL146C::chr7_2	uptag	sense
tag_2296_st	TACGTGCTAGGAGATGTAAC	5866.0	YEL031W::chr5_2	uptag	sense
tag_3934_st	CTTAGTTACACGGATGTCAC	4068.0	YNL206C::chr14_2	downtag	sense
tag_4898_st	TCCTATCCACTCTATGTGAG	757.0	YJR108W::chr10_4	downtag	sense
tag_6332_st	TGTACCGATTTGGAGCTAGA	9217.0	YBR208C::chr2_4	uptag	sense
tag_5673_st	CCACTAGCAAGCCGGAGTAA	468.0	YNL099C::chr00_16b	downtag	sense
tag_15650_st	CTGTGGAATAGTAGTGACCC	76.0	unassigned	unassigned	sense
tag_9877_st	CCTAAGCACCCGAGAGGATA	347.0	YKL220C::chr00_14	downtag	sense
tag_6603_st	ATTAGATTAAGACCAGCGCC	122.0	unassigned	unassigned	sense
tag_13693_st	TCCTGGGCAGCCATGTCTTT	103.0	unassigned	unassigned	sense
tag_12933_st	TACCGTCTACGCGAGGGATA	102.0	YMR230W-A::chr00_21	downtag	sense
tag_3426_st	GTCCGCTACGATGCGTCTTA	129.0	YBR274W::chr00_1	uptag	sense
tag_1290_st	CTGTATTACCGAATCGTCAC	6723.0	YPL198W::chr16_1	downtag	sense
tag_7456_st	TCCTTCTCACTTAGGCGAGG	13466.0	YDR154C::chr4_5	uptag	sense
tag_6079_st	GTCCTACCCTGGCATAGTGA	17575.0	YBR054W::chr2_2	downtag	sense
tag_5694_st	CCCTGCAACGGGTCGTAATA	4680.0	YNL078W::chr00_16b	downtag	sense
tag_5688_st	CCCGCATCAACGGTGGTATA	5236.0	YNL084C::chr14_3	downtag	sense
tag_9397_st	ATTAACTTACCACAAGGCGC	250.0	YKL028W::chr11_1	uptag	sense
tag_1190_st	GTGGCTAGACTGAGTTACTA	11378.0	YPL202C::chr16_1	uptag	sense
tag_3329_st	TCACACGATTCTCTAGCGGA	146.0	unassigned	unassigned	sense
tag_11957_st	GGCTGGCCCGATAGACTTAT	3930.0	YOL087C::chr00_6	uptag	sense
tag_13120_st	TAGCGTATAGTCGAGGTACT	194.0	YJR151C::chr00_22	downtag	sense
tag_10519_st	CTGGCGAACTGCGTGTACTT	12631.0	YGR250C::chr00_14	downtag	sense
tag_13431_st	TCACCCTCTCGATGAGTAGA	110.0	unassigned	unassigned	sense
tag_4932_st	TGTACCTTCTCCATGCGTAG	16724.0	YJR142W::chr00_12	downtag	sense
tag_15927_st	GTAAACTACATTTCCAGCGC	335.0	unassigned	unassigned	sense
tag_7664_st	GGACGAGGCCAGATCACTTT	657.0	YDR265W::chr4_6	uptag	sense
tag_5686_st	CCCATAGTAATAGCTCCAGA	179.0	unassigned	unassigned	sense
tag_12207_st	GTAAGGGCCGGACCATTTCA	51.0	unassigned	unassigned	sense
tag_13058_st	TAGACGGTCAGCGATCACCT	251.0	YOL145C::chr00_22	uptag	sense
tag_754_st	GTGAGGCTACCGCTCTACTT	7717.0	YMR167W::chr13_4	uptag	sense
tag_2860_st	CGTGAAGTACGTGACAAGTA	2475.0	YOL009C::chr15_5	uptag	sense
tag_5453_st	TCACCACTCGTCATGGAGAT	7565.0	YHR009C::chr00_10	downtag	sense
tag_5538_st	TGTACTCCCGCGCATGTGTT	109.0	YNL138W::chr00_17b	uptag	sense
tag_11971_st	GGGACAGCCGCACTCTTTAT	279.0	YOL101C::chr00_6	uptag	sense
tag_5791_st	CGTATGTCAAGGGCCTGATA	12528.0	YBL069W::chr2_1	uptag	sense
tag_9942_st	CCTTATGAATACCACTCGTG	13779.0	YKR063C::chr11_3	downtag	sense
tag_8125_st	TACAGCAGTGCAGGGCCTTA	3837.0	YDR344C::chr4_7	downtag	sense
tag_15892_st	GGGCAGCACCTCCATTTAGA	149.0	unassigned	unassigned	sense
tag_12989_st	TACGGGTACTAGGGTATCTT	135.0	YCL014W::chr00_22	uptag	sense
tag_4003_st	GTCGGGCTACGCTCGTTTAT	2087.0	YJL019W::chr00_13	uptag	sense
tag_3332_st	TCACCGTATTCGAGGCGACA	151.0	unassigned	unassigned	sense
tag_14420_st	TGTACCCGTGCGAGGTTCTT	101.0	unassigned	unassigned	sense
tag_2856_st	CGATGGGTACGAAGTCATAA	3368.0	YOL005C::chr15_5	uptag	sense
tag_9761_st	CCCACTAGAATAGACCATGT	181.0	YKL199C::chr11_3	uptag	sense
tag_12013_st	GGGCCGCACATCTCTATGAA	17097.0	YMR064W::chr00_6	downtag	sense
tag_13291_st	TATCGGCTACCGCGAGTCAT	307.0	unassigned	unassigned	sense
tag_1007_st	GTGCTGCTACCCGTGACTAT	8197.0	YHR040W::chr8_1	uptag	sense
tag_4130_st	TCCTACGTCCTCGATGGGTA	10540.0	YJR012C::chr00_13	downtag	sense
tag_2602_st	CGATACGGAAGGCGCACTAA	22100.0	YLL050C::chr12_1	downtag	sense
tag_9697_st	CCACACGGAATACAATTTCG	297.0	YKL135C::chr11_2	downtag	sense
tag_13130_st	TAGCTTACATTGTGCAGGCA	90.0	YLR054C::chr00_22	downtag	sense
tag_11111_st	GATCCACCACTCTTGATGAA	181.0	YNL015W::chr14_4	uptag	sense
tag_1067_st	GTGCTGGTACTAGCTGCTCT	2786.0	YOR008C-A::chr00_10	uptag	sense
tag_6877_st	TAAAGAGCAATGTGGCGTAC	2188.0	YDL100C::chr4_2	uptag	sense
tag_6223_st	TCCGTCTGACTGATCTGGAA	13263.0	YBR100W::chr2_3/chr00_16a	downtag	sense
tag_2655_st	CGATAGGTAAGGCGACTCAA	10236.0	YOR295W::chr15_4	uptag	sense
tag_7256_st	CCACAGGAAGCATGATACCG	4114.0	YDR048C::chr00_16b	downtag	sense
tag_13691_st	TCCTGGACAGTTGCTAGGCA	80.0	unassigned	unassigned	sense
tag_9087_st	GCGCAATGGCTGGCAATTAA	15734.0	YGR033C::chr7_4	downtag	sense
tag_3602_st	TGTAGCGTAGGCGTCATCAC	108.0	YCR084C::chr00_16a	downtag	sense
tag_883_st	GTGATAGGACGGTCTCCACT	1437.0	YMR197C::chr13_4	downtag	sense
tag_599_st	CTAGAGCTAATACGAGTTCC	9665.0	YER071C::chr5_3	uptag	sense
tag_13688_st	TCCTGCGACTGCACTGGATT	168.0	unassigned	unassigned	sense
tag_4074_st	TGTGCCTGACTCTGTTACGA	3904.0	YJR052W::chr00_13	uptag	sense
tag_11993_st	GGGATAGCATATTAGACCTC	2826.0	YOL123W::chr00_6	uptag	sense
tag_5132_st	CGATTAGAAGGGAGTACCAT	4548.0	YLR113W::chr12_2	downtag	sense
tag_15445_st	CCACTAGGAAGGACGCATAC	138.0	unassigned	unassigned	sense
tag_10961_st	GACTTTGCAGCCCGAATCGA	1086.0	YFL052W::chr6_1	uptag	sense
tag_9749_st	CCATTTAAGCTAATCTCCGG	709.0	YKL187C::chr11_2	downtag	sense
tag_1813_st	TAGTAGATCGCGGACGTTCT	131.0	YJL196C::chr10_1	downtag	sense
tag_278_st	GTGACATGCGTGACCTCGAT	4900.0	YML010W::chr13_2	uptag	sense
tag_865_st	CTGCCTCTAATAGTATCACG	11154.0	YMR180C::chr13_4	downtag	sense
tag_12815_st	TAATAGGGACGAGTTTAGCC	63.0	YLL006W-A::chr00_21	uptag	sense
tag_4884_st	TCACGTTCACTGCATTCGAG	18589.0	YJR094W-A::chr00_12	downtag	sense
tag_6066_st	GTCACCCTCCGATAGGATGA	11454.0	YBR041W::chr2_2	downtag	sense
tag_5097_st	CCATAAGGAGGACGAAGTCT	20757.0	YLR078C::chr12_2	downtag	sense
tag_15446_st	CCACTGTTAATCAATCCAGG	99.0	unassigned	unassigned	sense
tag_320_st	CTAGGTTGACATAGATGACG	4500.0	YMR031W-A::chr13_2	uptag	sense
tag_12879_st	TACAGAGGTGACCGTTTAGC	120.0	YPR159C-A::chr00_21	uptag	sense
tag_13661_st	TCCGTTGACGTGCATTGAGA	452.0	unassigned	unassigned	sense
tag_14448_st	TGTCACAGGTGGCTAGTACA	78.0	unassigned	unassigned	sense
tag_12030_st	GGGTAGAGAGATTTCACTCA	1496.0	YMR080C::chr00_6	downtag	sense
tag_9258_st	AGTTAAGCGCAACGACATCC	806.0	YGR204W::chr00_10	uptag	sense
tag_8522_st	TCAGGTATAATTCTCTGGCC	6124.0	YGL018C::chr7_1	downtag	sense
tag_7905_st	CAGGTTTCACCAATACCAGA	1072.0	YLR204W::chr12_3	uptag	sense
tag_14797_st	TTCCAGGGAGGGCAACTTAA	47.0	unassigned	unassigned	sense
tag_1571_st	TCTCACTTATCAGTATCGCG	8949.0	YMR306W::chr00_8	uptag	sense
tag_12360_st	GTCCAGCGACTATGATCGAC	1590.0	YAL058C-A::chr00_12	uptag	sense
tag_1636_st	CAGATTCGACGATAACTGAC	6488.0	YMR278W::chr13_5	downtag	sense
tag_6217_st	TCCGAGTGACGTGAATTTGA	17374.0	YBR094W::chr2_3	downtag	sense
tag_6060_st	GTACGCATATTTAGCCAGCA	3688.0	YBR035C::chr2_2	downtag	sense
tag_15454_st	CCATATTGAAGCGCACTACA	63.0	unassigned	unassigned	sense
tag_15158_st	TTTGATAGCTGCTTCAGGCA	99.0	unassigned	unassigned	sense
tag_8595_st	AACCATTTAACAACTGCCGG	11647.0	YGL092W::chr7_1	downtag	sense
tag_13896_st	TCTCAGTCACCTTATCGTAG	181.0	unassigned	unassigned	sense
tag_13397_st	TATTTGCGACTACTGCTGAG	115.0	unassigned	unassigned	sense
tag_1395_st	CAGAAGCGACAGAGACTGCT	318.0	YNL245C::chr14_1	uptag	sense
tag_6210_st	TCCAGTGTAGCCATCCGGTA	131.0	unassigned	unassigned	sense
tag_3978_st	CGCGTGGGAAGTATTATATC	59.0	YNL162W::chr14_2	downtag	sense
tag_3674_st	AGTTATAGAATACAGCCGCC	139.0	YPL122C::chr16_2	uptag	sense
tag_10593_st	CTTATGCGACACTAGCTCGA	204.0	YPR078C::chr00_15	uptag	sense
tag_1634_st	CAGATGTCAAGACGCGGACT	8019.0	YMR276W::chr13_5	downtag	sense
tag_12830_st	TAATCCTCCTACGCTGGGTG	145.0	YMR013W-A::chr00_21	uptag	sense
tag_11552_st	GCGTTGAGACCGAGTCCATA	6667.0	YMR174C::chr00_4	uptag	sense
tag_49_st	CGCGGCGGAAGTATCTATAA	48.0	unassigned	unassigned	sense
tag_800_st	CTGATGCTACACTAGGCACA	12509.0	YMR210W::chr13_4	uptag	sense
tag_6605_st	ATTCAGAACTAATGCACCGC	12038.0	YCL022C::chr00_12	downtag	sense
tag_14598_st	TTAATGGACTGGCGTCGAAC	673.0	unassigned	unassigned	sense
tag_14467_st	TGTCCGTAGCATTTATCCGA	64.0	unassigned	unassigned	sense
tag_11523_st	GCGGTGACACTTAGTCCACA	748.0	YLR439W::chr00_15	uptag	sense
tag_10247_st	CGTGTACCGGCAAGGCTATA	571.0	YLR338W::chr12_5	downtag	sense
tag_9259_st	AGTTACGAACCGGAAGGACC	11149.0	YGR205W::chr7_5	uptag	sense
tag_12859_st	TAATTCTACTATACGCGGGC	118.0	YOL159C-A::chr00_21	uptag	sense
tag_12247_st	GTACGGAGAGCGCATCCAAT	63.0	unassigned	unassigned	sense
tag_7606_st	CTGACGGAATAGGGCATAAT	1020.0	YDR207C::chr4_5	downtag	sense
tag_11973_st	GGGACCAGATTTGACATGAA	1399.0	YOL103W::chr00_6	uptag	sense
tag_6203_st	TCAGATGGCCGAGCAACGTA	154.0	YBR082C::chr2_3	downtag	sense
tag_11483_st	GCGCAGATATGACGAGTCCA	6452.0	YKR087C::chr00_4	uptag	sense
tag_5790_st	CGTACCCGAATGCAGCAGAA	1730.0	YBL068W::chr2_1	uptag	sense
tag_10767_st	GAAGTGACCAGCCCACATGA	305.0	YPR160W::chr16_5	uptag	sense
tag_10351_st	CTAGCATACCAGGCGAGAGT	1978.0	YDR536W::chr00_2	uptag	sense
tag_13429_st	TCACCATCCCTTGATAGAGT	100.0	unassigned	unassigned	sense
tag_3324_st	GTCCCGCCACGTTAGTGATA	5338.0	YHR049W::chr8_2	downtag	sense
tag_11934_st	GGCTAGTTACTCAGATCACA	3342.0	YMR080C::chr00_6	uptag	sense
tag_10474_st	CTGACCGAATCCAGCAGAGA	2733.0	YFR044C::chr00_2	downtag	sense
tag_15686_st	GAATGCCGAGCAATGATCCT	55.0	unassigned	unassigned	sense
tag_11084_st	GATACGGCACAATTTCTTCC	10053.0	YFR021W::chr6_1	downtag	sense
tag_1617_st	TAGGTACAGTGCTGGATACT	5560.0	YMR259C::chr13_5	downtag	sense
tag_4967_st	TTGGTCACTGTCGTGCAACG	18356.0	YLR044C::chr12_2	uptag	sense
tag_196_st	CTAGCGTTACATACGGAGAG	7668.0	YML088W::chr13_1b	uptag	sense
tag_3476_st	GTCCGGCAGGTACTGTATAA	103.0	YCR048W::chr00_16a	uptag	sense
tag_1298_st	GCGCACGCACTCAGATGTAA	7891.0	YPL190C::chr16_1	downtag	sense
tag_13907_st	TCTCCTACGTGCGTGCATAG	308.0	unassigned	unassigned	sense
tag_5461_st	TCAGTGCTACCGGGCAGTAT	1666.0	YHR181W::chr00_8	downtag	sense
tag_4467_st	ATACGCTAACGCACCTAGAG	829.0	YOR187W::chr15_2	uptag	sense
tag_11494_st	GCGCCGCACAGAGTCTTATA	330.0	YKR098C::chr00_4	uptag	sense
tag_3930_st	CTCGACGGAATCAGCGGTAA	82.0	YNL210W::chr14_2	downtag	sense
tag_7268_st	CCCGCATTACACTAGAATTG	7979.0	YDR061W::chr4_4	uptag	sense
tag_6619_st	ATTTGATGAACTCCGCAGAC	3901.0	YCL036W::chr3_1	downtag	sense
tag_8158_st	TCCTGGCGACGTTGATGCAA	12178.0	YDR378C::chr4_7	downtag	sense
tag_13443_st	TCACGCTCTGCTAGACTAAG	145.0	unassigned	unassigned	sense
tag_1081_st	TTTAGGACCGTGTGTCAGTA	4211.0	YHR018C::chr8_1	downtag	sense
tag_3875_st	CTTAGGAGACATGAGTAGAC	108.0	YNL169C::chr14_2	uptag	sense
tag_9304_st	ATAGCAACGCCAACTACGTG	7643.0	YGR154C::chr7_5	downtag	sense
tag_5755_st	CGCCGCGCAAGCTGTATTAA	111.0	YBL033C::chr2_1	uptag	sense
tag_2103_st	CGTCACGGACCAGAGCATTA	249.0	unassigned	unassigned	sense
tag_10824_st	GAATTACGCACCCAGCTTGA	5776.0	YPR121W::chr16_5	downtag	sense
tag_473_st	TCGTCATACGTGATTCAGTC	5323.0	YAL033W::chr1_1	uptag	sense
tag_9302_st	ATAGAGAACTCACACCCGTG	9826.0	YGR152C::chr7_5	downtag	sense
tag_1505_st	GACGCGGGAATATAGTTACC	62.0	YMR243C::chr13_5	uptag	sense
tag_378_st	CGGCGTCCAAGGTCGTTATA	11586.0	YER137C::chr00_5	downtag	sense
tag_1039_st	CGAAGCGCCAGTACCAGATA	133.0	YHL024W::chr00_8	downtag	sense
tag_9718_st	CCAGCTCTACCAGATAATGA	2024.0	YKL156W::chr11_2	downtag	sense
tag_9745_st	CCATGCAGAGCAAGGAGTCA	3794.0	YKL183W::chr11_2	downtag	sense
tag_12912_st	TACCATACGGATGTAGAGCG	12310.0	YLR099W-A::chr00_21	downtag	sense
tag_3812_st	CTTACACAGTCTGAGATACG	969.0	YNL232W::chr14_2	uptag	sense
tag_1379_st	AAGAGCCTAAACGCTACGCG	8676.0	YNL261W::chr14_1	uptag	sense
tag_810_st	GCCGAGGTAATGTGATATAC	2345.0	YMR220W::chr13_4	uptag	sense
tag_6700_st	CGGCTGGAAGCGTTTATACC	5974.0	YDL020C::chr4_1	uptag	sense
tag_5122_st	CGAAGCCCACGCAGAGATAT	254.0	YLR103C::chr12_2	downtag	sense
tag_3669_st	ACTTAGCTCAAGAACCAGTC	8057.0	YPL127C::chr16_2	uptag	sense
tag_15662_st	CTTCGTACAGCTAATTCGAG	176.0	unassigned	unassigned	sense
tag_3909_st	ATAACCCTCAGTAACGACGG	21966.0	YNL231C::chr14_2	downtag	sense
tag_15810_st	GCGCCAGTAGCACGCTTATT	106.0	unassigned	unassigned	sense
tag_10216_st	CGTCATCTACCAGACAAGGA	362.0	YLR403W::chr12_5	uptag	sense
tag_10756_st	GAAGGCCGCAGAAGCTCTAA	739.0	YPR149W::chr16_5	uptag	sense
tag_14574_st	TTAAAGATGTTTGCCCAGGC	99.0	unassigned	unassigned	sense
tag_3411_st	CGCCTGAGACACTGATACAG	6350.0	YHR135C::chr8_2	downtag	sense
tag_15658_st	CTTCAGGTACACGATGTGAG	113.0	unassigned	unassigned	sense
tag_304_st	ATAGTAACCTCAATACGCGC	14823.0	YMR015C::chr13_2	uptag	sense
tag_6408_st	TTTAACGGTGTTCCAGCGTA	584.0	YBR188C::chr2_4	downtag	sense
tag_5794_st	CGTCTTTCAAGTCAGGCGAA	10984.0	YBL072C::chr2_1	uptag	sense
tag_8013_st	GAGCGAGGAATGCCATCTAA	934.0	YLR216C::chr12_3	downtag	sense
tag_15056_st	TTTACATTTGTGCCCAAGGC	229.0	unassigned	unassigned	sense
tag_3530_st	GTCCTAGTAGCACTGACTCA	5634.0	YBR282W::chr00_1	downtag	sense
tag_2956_st	CGTGCCTTACAGATGACGAG	1591.0	YOL009C::chr15_5	downtag	sense
tag_4144_st	ATAATCATAACCTCGACGCG	4093.0	YJR026W::chr00_13	downtag	sense
tag_9009_st	GATGGATCACATGCAATTCC	66.0	YGR051C::chr7_4	uptag	sense
tag_8052_st	GCGCGGGTAAGTTTCATTAA	1239.0	YDR368W::chr4_7	uptag	sense
tag_1744_st	CGTAGTCTAGCATACACCGT	13431.0	YJL169W::chr10_1	uptag	sense
tag_4179_st	GTCGTCTTACGCATTCCTAG	10242.0	YJR061W::chr00_13	downtag	sense
tag_1022_st	AACGTATGAAACCTCGACCG	16712.0	YHL041W::chr8_1	downtag	sense
tag_1364_st	GTACGAGCAGTTGAGCATAA	1921.0	YNL276C::chr14_1	uptag	sense
tag_8594_st	AACACAAACATCTTGCCGGG	18441.0	YGL091C::chr7_1	downtag	sense
tag_1315_st	TCGTTTGACGCTTCCGACGT	410.0	YNL324W::chr14_1	uptag	sense
tag_3755_st	CTGTTTCGACATTCACGACG	14603.0	YPL136W::chr16_2	downtag	sense
tag_833_st	AACAGTAGAAACTCGTCCCG	9278.0	YMR152W::chr13_4	downtag	sense
tag_4933_st	TGTACTATCTTAGGCCACTG	65.0	unassigned	unassigned	sense
tag_9700_st	CCACCACAATCTAGTAGGAG	9069.0	YKL138C::chr11_2	downtag	sense
tag_9840_st	CCGGCAAGATTTCTCAATAC	5800.0	YKR057W::chr11_3	uptag	sense
tag_10_st	AACTCAATAAAGCGCCCTGG	240.0	YDL227C::ctrl_4	downtag	sense
tag_1868_st	TCTCTATGACTCTCTGACGG	8975.0	YJL141C::chr00_14	downtag	sense
tag_1260_st	AACTTACGAAACTGACCGCG	7269.0	YPL228W::chr16_1	downtag	sense
tag_14459_st	TGTCATGGAGCGCAACGTCA	95.0	unassigned	unassigned	sense
tag_15266_st	AGCTATCCAAATGGCGAGAC	105.0	unassigned	unassigned	sense
tag_9396_st	ATTAACGCTGCCACAAGCAT	475.0	YKL027W::chr11_1	uptag	sense
tag_8501_st	GTCCTATAATGGCCTTCAAC	6863.0	YGL094C::chr7_1	uptag	sense
tag_9122_st	ACATAAAGAGATTTCCGCCC	8312.0	YGR068C::chr7_4	downtag	sense
tag_8314_st	AAGCGAAGAAAGGCTCCCTC	12856.0	YDR438W::chr4_8	downtag	sense
tag_12972_st	TACGCTACTCGACTTCAGGG	444.0	YPL189C-A::chr00_21	downtag	sense
tag_9333_st	ATCGAACGCAAGTACACCTG	216.0	YGR183C::chr7_5	downtag	sense
tag_7484_st	TGTTCCCTAGCCTCAGGTAG	502.0	YDR181C::chr4_5	uptag	sense
tag_3016_st	GTCACCTGAGCGCACTGTTA	18229.0	YOL068C::chr15_5	downtag	sense
tag_11480_st	GCGCACTAATGGCTGGTAAC	7109.0	YKR084C::chr00_3	downtag	sense
tag_6550_st	AGTCCTTCAAATGGAGAGAC	1029.0	YCL063W::chr3_1	uptag	sense
tag_9721_st	CCAGGACAATTAAGTAGCCC	27977.0	YKL159C::chr11_2	downtag	sense
tag_8603_st	AAGGAAACAATTCTCCCGCG	182.0	unassigned	unassigned	sense
tag_6749_st	GAATCACACCATGCTAGAGC	442.0	YDL068W::chr4_1	uptag	sense
tag_7760_st	TCCTTCCGAGCCGATGTGTT	17864.0	YDR265W::chr4_6	downtag	sense
tag_7521_st	TTTCCTCAGTCGCCTAGTGG	16529.0	YDR218C::chr4_5	uptag	sense
tag_4802_st	GTCACCATCGACCTATGTGG	6871.0	YJR108W::chr10_4	uptag	sense
tag_5959_st	GCGCACACATTGCAGGAGTA	9376.0	YBR030W::chr2_2	uptag	sense
tag_1093_st	ATCACTTCAACCTAGACAGG	3302.0	YHR030C::chr8_1	downtag	sense
tag_11013_st	GAGCTGATAAGTGGCTTCAA	11487.0	YFL012W::chr00_17a	downtag	sense
tag_8403_st	CACCGTTTAATAATGGACCC	12710.0	YDR529C::chr4_8	downtag	sense
tag_8309_st	AACGGAAGAAACTTGCGCCC	11542.0	YDR531W::chr4_8	uptag	sense
tag_9095_st	TTAATTGCCTTAGCCTGCCA	4707.0	YGR041W::chr7_4	downtag	sense
tag_12929_st	TACCGCTACTCATCGTATTG	102.0	YMR122W-A::chr00_21	downtag	sense
tag_7756_st	TCCTCTGGACGCTGGATGAT	9547.0	YDR261C::chr4_6	downtag	sense
tag_1582_st	AGGATTAGAACCTACGCACC	9214.0	YMR316W::chr00_8	uptag	sense
tag_8992_st	CCAATTAAGATTTGACCGCC	14156.0	YGR034W::chr7_4	uptag	sense
tag_8308_st	AACGCGAGAAACCATTTGCC	8009.0	YDR530C::chr4_8	uptag	sense
tag_1723_st	ACGGTCTCAAAGTCGAAGAG	11550.0	YJL190C::chr10_1	uptag	sense
tag_4438_st	CTACTCATAAGTCTCGCAGA	10917.0	YOR158W::chr15_2	uptag	sense
tag_13428_st	TCACCACGGCTCAGGATGTA	299.0	unassigned	unassigned	sense
tag_14544_st	TGTTCCGACTGTCCTACTGA	78.0	unassigned	unassigned	sense
tag_5195_st	CTTGTGACATCAGCCACGAT	191.0	YPL041C::chr16_3	uptag	sense
tag_5611_st	AGTTGTTGAACCTACGGGAA	8993.0	YNL065W::chr00_16b	uptag	sense
tag_8050_st	GCGCAGGGAGATCCATATCA	1454.0	YDR365C::chr4_7	uptag	sense
tag_8459_st	GAATCATCCTCAATGTAGCC	2185.0	YGL051W::chr7_1	uptag	sense
tag_8988_st	CAGTAAAGAAGATTTGGGCC	6636.0	YGR030C::chr7_4	uptag	sense
tag_3576_st	CTGTCGTCACCAGCATGTAG	5597.0	YCR052W::chr00_1	downtag	sense
tag_186_st	CCGTTCTAATACGCAGAGAG	7407.0	YML097C::chr00_9	uptag	sense
tag_2748_st	ATGCGAACGTAAGACAGCGT	11541.0	YOR292C::chr15_4	downtag	sense
tag_13584_st	TCCACAGTTCTCACGGTTGA	209.0	YHR102W::chr00_23	uptag	sense
tag_14503_st	TGTGCGCGACTCGTCCTTAA	60.0	unassigned	unassigned	sense
tag_15946_st	GTCAGGCTACCGATCATCAG	163.0	unassigned	unassigned	sense
tag_6506_st	AGAGGTTCAAATCGGGATAC	90.0	unassigned	unassigned	sense
tag_8076_st	GGACAGAGGCTGATCCATTA	132.0	YDR392W::chr4_7	uptag	sense
tag_10790_st	GAATCAGCCATAATGAGGTC	307.0	YPR183W::chr16_5	uptag	sense
tag_13192_st	TAGTCGTCACGGCCTACGTT	207.0	unassigned	unassigned	sense
tag_1052_st	CTGGTCACACCGCAGTAGTA	2822.0	YOL160W::chr00_10	uptag	sense
tag_601_st	CTCTGTGAATACCGAGTACA	4552.0	YER073W::chr5_3	uptag	sense
tag_2895_st	ATGGATACACAGAGAGCGTC	293.0	YOL044W::chr15_5	uptag	sense
tag_13921_st	TCTCTTAGACCTGGATTCAG	97.0	unassigned	unassigned	sense
tag_3600_st	TGTAGCCGAGTCGCCGTTAA	2221.0	YCR082W::chr00_1	downtag	sense
tag_11285_st	GCAGGGACATTACGATCAGT	15109.0	YNR046W::chr14_4	downtag	sense
tag_10198_st	CGTACATAATCTGAGCCAAC	5267.0	YLR385C::chr12_5	uptag	sense
tag_6517_st	AGCAGTGCAAATCCTGATAC	63.0	YCL030C::chr3_1	uptag	sense
tag_3732_st	AGTTCACTAACCGGAATCAC	11597.0	YPL160W::chr16_2	downtag	sense
tag_9555_st	CAGACCCAAGCCAAGATGGT	681.0	YKL090W::chr11_1	downtag	sense
tag_988_st	CTGGCTACATACGCTTACGA	2389.0	YHR021C::chr8_1	uptag	sense
tag_3811_st	CTCCTCATACATCGAGTAGA	6143.0	YNL233W::chr14_2	uptag	sense
tag_2994_st	ATGGTCGTACAAGACGTAGA	28076.0	YOL047C::chr15_5	downtag	sense
tag_6277_st	TCTTTAGCACTGTCGCATCA	80.0	YBR154C::chr2_3	downtag	sense
tag_14691_st	TTAGGCGAGTAGGCTCATTC	115.0	unassigned	unassigned	sense
tag_11290_st	GCAGGTGACCCACTTCAGAT	643.0	YGR253C::chr00_3	uptag	sense
tag_9974_st	CGAACTGGCGTGAAGTAAAC	6860.0	YLR257W::chr12_4	uptag	sense
tag_5056_st	ATTCCGAACGCGCTCTAAAT	5929.0	YLR037C::chr00_8	downtag	sense
tag_8653_st	CCAAACATAATCACCTGTGG	4268.0	YGL150C::chr7_2	uptag	sense
tag_468_st	TAGACCTTAGTCACGTATCC	12603.0	YAL036C::chr1_1	uptag	sense
tag_3754_st	CTGTTTACATACGTCGCACG	13953.0	YPL138C::chr16_2	downtag	sense
tag_1871_st	AAGGTCGTAAACGTCGAGAC	5382.0	YJL138C::chr10_1	downtag	sense
tag_15032_st	TTGTGCATAGTCAGTTAGGC	71.0	unassigned	unassigned	sense
tag_6681_st	CGAACGATTGTGAAGAACCC	9653.0	YDL001W::chr4_1	uptag	sense
tag_4197_st	ACCGGATCAAAGTAGACCCG	11479.0	YIL110W::chr9_2	uptag	sense
tag_3733_st	AGTTCCGAAGCAACGTGAAG	6995.0	YPL159C::chr16_2	downtag	sense
tag_15437_st	CCAAATTATTCACACAGGCG	234.0	unassigned	unassigned	sense
tag_10557_st	CTGTTCGTAAGGTCGTCGAT	13112.0	YPR042C::chr16_4	uptag	sense
tag_2897_st	ATGGCAGTAACGTCACGACA	8725.0	YOL046C::chr15_5	uptag	sense
tag_7368_st	GCATAGCCACCGATCATTAG	697.0	YDR065W::chr4_4	downtag	sense
tag_2394_st	CGAGTAATAAGTGATAGGCC	159.0	YEL033W::chr5_2	downtag	sense
tag_15462_st	CCCATCATAATACGAGATCG	113.0	unassigned	unassigned	sense
tag_15296_st	AGTGTTACAACCAATCCACG	129.0	unassigned	unassigned	sense
tag_4365_st	TTACGTGTTGAGAGTGTCAC	9150.0	YIR005W::chr9_2	downtag	sense
tag_7861_st	TTCTTCGAGTGCCCGCATGT	1113.0	YLR152C::chr12_3	uptag	sense
tag_7642_st	GCCTGGCCCGAGACTTATAT	7106.0	YDR243C::chr4_6	uptag	sense
tag_9985_st	CGAATGAAGGATCGAGACCT	634.0	YLR268W::chr12_4	uptag	sense
tag_6559_st	AGTTGTCAAGCAATACACCC	7333.0	YCL075W::chr00_12	uptag	sense
tag_3233_st	TGCTGTTTAGAGTCGCGTAC	195.0	unassigned	unassigned	sense
tag_16048_st	TATAGCCGATGACTCCGAAA	153.0	unassigned	unassigned	sense
tag_9391_st	ATGTTCAGACAATCACCAGG	4662.0	YKL022C::chr11_1	uptag	sense
tag_3281_st	TGCTTGTGAGAGTCGCTACT	12954.0	YHR101C::chr8_2	uptag	sense
tag_758_st	TACTTATGATGACTGCGGAC	9448.0	YMR171C::chr00_8	uptag	sense
tag_13630_st	TCCCTAGAGCCGCGATTAGT	113.0	YLR125W::chr00_23	downtag	sense
tag_2903_st	CGATGTAGAAGGCATGATAC	5396.0	YOL052C::chr15_5	uptag	sense
tag_4524_st	ATTATAGTAACTCCCACCGG	9474.0	YOR148C::chr15_2	downtag	sense
tag_1371_st	TAGCTCATCGAGAGTGCAGT	7138.0	YNL269W::chr14_1	uptag	sense
tag_512_st	CTGCTCAGACCGACTAGAGA	6600.0	YAR015W::chr1_1	uptag	sense
tag_12764_st	TAACTTTACTCGACTGCCGA	98.0	YIL134C-A::chr00_20	downtag	sense
tag_13430_st	TCACCCAGCTACGGATGTGT	108.0	unassigned	unassigned	sense
tag_14840_st	TTCGATCACGCGGCTGGATT	445.0	unassigned	unassigned	sense
tag_10211_st	CGTATTGTAAGGATTGAGCC	6182.0	YLR398C::chr12_5	uptag	sense
tag_2190_st	ATCTGTCGAACCGCCGTAGA	431.0	YIL021W::chr9_1	downtag	sense
tag_13434_st	TCACCTCCCGTAGGATGAGT	100.0	unassigned	unassigned	sense
tag_5539_st	TGTAGCTCCGGCGCAGTTAT	10017.0	YNL137C::chr00_16b	uptag	sense
tag_15949_st	GTCCCGGAGCACTCGTTATT	72.0	unassigned	unassigned	sense
tag_10196_st	CGTAATGAATGCACACAGCC	246.0	unassigned	unassigned	sense
tag_8406_st	CAGGTGGAAGGAATACATCC	655.0	YDR532C::chr4_8	downtag	sense
tag_3698_st	CTGTTAGGACACGCGACGTA	233.0	YPL098C::chr16_2	uptag	sense
tag_13573_st	TCATTCCACTTACTGGGACT	65.0	YHR063C::chr00_23	downtag	sense
tag_365_st	ATAGTCAACCGAGTCACACG	14440.0	YER124C::chr00_5	downtag	sense
tag_4886_st	TCAGCTATCCGATGATCTAG	8165.0	YJR096W::chr00_12	downtag	sense
tag_5550_st	TGTGGTCCAGGATCGCTACT	5141.0	YNL126W::chr14_3/chr00_16b	uptag	sense
tag_5354_st	GTCAGGCCACCTCTTGTAGT	1820.0	YHR156C::chr8_3	uptag	sense
tag_10237_st	CGTGACTTAATGTCCAATCC	229.0	YLR328W::chr12_5	downtag	sense
tag_9774_st	CCCGGATGACAATGACCGAT	4717.0	YKL212W::chr11_3	uptag	sense
tag_2825_st	GTATGCGGACGCCGTACTAT	1030.0	YOR368W::chr15_4	downtag	sense
tag_12954_st	TACCTTCGCACCTGGGAGTA	54.0	YOL097W-A::chr00_21	downtag	sense
tag_3601_st	TGTAGCGATTGCAGTCGTCC	394.0	YCR083W::chr00_16a	downtag	sense
tag_12334_st	GTCACAGTCCACCTTTGTAT	7993.0	YMR138W::chr00_11	downtag	sense
tag_10483_st	CTGAGTTAATGCTGAATCCG	12911.0	YFR053C::chr00_2	downtag	sense
tag_6669_st	CCAGAGAGAGCAATATCCGC	5082.0	YCR013C::chr3_1	downtag	sense
tag_32_st	AGTTCCCTAACATTTCAGCG	56.0	unassigned	unassigned	sense
tag_8130_st	TAGCCGTGACCTTCAAGAAA	25484.0	YDR349C::chr4_7	downtag	sense
tag_12517_st	GTGGCTGCACCCTTTCGATA	4106.0	YNL284C::chr00_18	uptag	sense
tag_9558_st	CAGATTTAAGGCAATGACGC	12338.0	YKL093W::chr11_1	downtag	sense
tag_4345_st	GCACGAGTACGATCTACGAG	19474.0	YIL162W::chr9_2	downtag	sense
tag_3108_st	GAGTGACGAGACGATTACTA	4752.0	YOR076C::chr15_1	uptag	sense
tag_3837_st	TGTCGCCTACTGCTCGGTAA	5336.0	YNL207W::chr14_2	uptag	sense
tag_5351_st	GTCACAGCCCGTACATGGTT	258.0	YHR153C::chr8_3	uptag	sense
tag_11514_st	GCGGGCTGACCCTATCTATA	2689.0	YLR431C::chr00_4	uptag	sense
tag_3796_st	CCGAGAGTAAGCTATATCCA	14844.0	YPL096W::chr16_2	downtag	sense
tag_7918_st	CCAGTATCAAGCCCTATGAA	5919.0	YLR217W::chr12_3	uptag	sense
tag_266_st	GAATAGGTACTACTACGACG	312.0	unassigned	unassigned	sense
tag_12268_st	GTAGAGGACGTGACTTACTA	249.0	unassigned	unassigned	sense
tag_5574_st	TTGCTCCTAGCTCGCGTGAT	11473.0	YNL102W::chr14_3	uptag	sense
tag_6080_st	GTCCTGCACCGCTTGGTATA	23770.0	YBR055C::chr2_2	downtag	sense
tag_10484_st	CTGATACAGGCATAGACATC	3817.0	YFR054C::chr00_2	downtag	sense
tag_15449_st	CCAGCGTAAGCTAAGTCAAC	162.0	unassigned	unassigned	sense
tag_3854_st	ATTGACGAACGGGTGATAAC	4579.0	YNL190W::chr14_2	uptag	sense
tag_13594_st	TCCACTGTCAGGGAAACAAC	119.0	YHR187W::chr00_23	uptag	sense
tag_3256_st	CGCCAGTACGACATACGAGT	931.0	YHR076W::chr8_2	uptag	sense
tag_2011_st	GTAGCGGACGCGCCTATATT	5074.0	YJL092W::chr10_2	downtag	sense
tag_15948_st	GTCCACCTATCCTTAGAGTG	181.0	unassigned	unassigned	sense
tag_12055_st	GGGTTCGGAGATACTTATTC	1705.0	YOL089C::chr00_6	downtag	sense
tag_925_st	CTGGATTGACACTAGCATAC	3293.0	YHL042W::chr8_1	uptag	sense
tag_15443_st	CCACCGAACTCGATTGAAAT	91.0	unassigned	unassigned	sense
tag_2274_st	ATACGTGAACCAGGTGGAAC	1142.0	YEL010W::chr5_2	uptag	sense
tag_8170_st	TCTGGTGTACTGGGCCTCAA	2908.0	YDR390C::chr4_7	downtag	sense
tag_12515_st	GTGGCTAATTTGCTCGAAGC	957.0	YNL220W::chr00_18	uptag	sense
tag_2264_st	GTAGTCGGACCGCGTTACTT	602.0	YIL097W::chr9_1	downtag	sense
[truncated: 14,269 more rows]
