# Supplementary material for: A comparative analysis of DNA barcode microarray feature size
Source: BMC Genomics. 2009 Oct 13;10:471. doi: 10.1186/1471-2164-10-471 (PMC2765990; doi:10.1186/1471-2164-10-471)
Supplement: Additional file 1 — supplementary_data. A collection of processed microarray data corresponding to the experiments from the manuscript. Experimental details are included in the individual file names within the collection. [file 1471-2164-10-471-S1.ZIP › Experiment_3_TAG3.tab]

tag_3_at	AACCACGCGGGTGTTTGTTT	28.3	unassigned	unassigned	0
tag_4_at	GGGCACAGGGTTATATCTTT	34.0	unassigned	unassigned	0
tag_5_at	AGAGGCGCGGTTCTTCCTTT	27.0	unassigned	unassigned	0
tag_6_at	GGCCGCATGTTTACGCCTTT	35.0	unassigned	unassigned	0
tag_7_at	CGGAGCCCGTTTGCTGATTT	132.0	unassigned	unassigned	0
tag_8_at	CGCTGCGGGTTTAGACATTT	32.0	unassigned	unassigned	0
tag_9_at	CGGAGAAGCGTTTCATTGTT	27.0	unassigned	unassigned	0
tag_10_at	CCAGGGCGCTTTATTGAGTT	30.0	unassigned	unassigned	0
tag_11_at	ACCGTGTCTTTGCCGGAGTT	88.0	unassigned	unassigned	0
tag_12_at	GGCACCTAGTTTAGTCAGTT	29.0	unassigned	unassigned	0
tag_13_at	GCGAACGAGTTTCCCTTCTT	27.0	unassigned	unassigned	0
tag_14_at	GGATATACGTTTCCACCCTT	26.0	unassigned	unassigned	0
tag_15_at	GGCAGTTATTTGGGCCACTT	29.0	unassigned	unassigned	0
tag_16_at	CGCAGGATGTGTTCAGTATT	28.0	unassigned	unassigned	0
tag_17_at	CGCTGAGAGTTTGGCCTATT	30.0	unassigned	unassigned	0
tag_18_at	GGGCTCGTCTTTACAGCATT	32.0	unassigned	unassigned	0
tag_19_at	CGGATCAGTTGTTACCCATT	26.0	unassigned	unassigned	0
tag_20_at	ACGAGCGTCTGTTCTCTGGT	27.0	unassigned	unassigned	0
tag_21_at	CGACTATGCTTTGGACTGGT	57.0	unassigned	unassigned	0
tag_22_at	CCCATTAAGTGTTGTGCGGT	41.0	unassigned	unassigned	0
tag_23_at	GGCTACCTCTTTCATGCGGT	28.0	unassigned	unassigned	0
tag_24_at	GCAATTCACTTTACCTGCGT	28.0	unassigned	unassigned	0
tag_25_at	TTGTCAGACTTTCACGACGT	31.0	unassigned	unassigned	0
tag_26_at	GGGATTCTATTTCGCAACGT	28.0	unassigned	unassigned	0
tag_27_at	CGGACATGATTTATCCCAGT	26.0	unassigned	unassigned	0
tag_28_at	GGCGTCCGATTTGTAGCTCT	30.0	unassigned	unassigned	0
tag_29_at	GGAGTTACTGTTACAACGCT	26.0	unassigned	unassigned	0
tag_30_at	GCGATGTCGGTTATCCTCCT	31.3	unassigned	unassigned	0
tag_31_at	GGCTCTGATGTTGCGTACCT	30.0	unassigned	unassigned	0
tag_32_at	CGCTGAAATGTTAGGGAACT	26.0	unassigned	unassigned	0
tag_33_at	GCGTATGACTCGTTAGTGAT	28.0	unassigned	unassigned	0
tag_34_at	GGTGTAAAGTCGTTCCAGAT	29.0	unassigned	unassigned	0
tag_35_at	CGCTAATTGTGTCTGAGCAT	41.0	unassigned	unassigned	0
tag_36_at	GGATTAACCGTTCCTCACAT	26.0	unassigned	unassigned	0
tag_37_at	CGTACTGTGTGTGGATCAAT	38.3	unassigned	unassigned	0
tag_38_at	GGCTTGACCCTTAACACAAT	30.0	unassigned	unassigned	0
tag_39_at	ACATTGCTTCGTGTAAGGTG	36.0	unassigned	unassigned	0
tag_40_at	CGTGGTGATCTTAGACTCTG	28.0	unassigned	unassigned	0
tag_41_at	GTCTGCGCTCTTCAAATCTG	26.0	unassigned	unassigned	0
tag_42_at	GGATAACTTCTTCTAGGCTG	28.0	unassigned	unassigned	0
tag_43_at	CTTCGTATTCGTACACACTG	27.0	unassigned	unassigned	0
tag_44_at	CTCTATTCCGGTATAATCGG	26.0	unassigned	unassigned	0
tag_45_at	TTAATGTCCGTGCATGAAGG	72.3	unassigned	unassigned	0
tag_46_at	ACTCTCAGTGGTGCTCAAGG	39.0	unassigned	unassigned	0
tag_47_at	TACCTAAGGATTAAGGGTCG	31.0	unassigned	unassigned	0
tag_48_at	CTATATGGCTGTATCCTGCG	28.0	unassigned	unassigned	0
tag_49_at	TTATAGATACTTCCGCCGCG	34.0	unassigned	unassigned	0
tag_50_at	TATACGCGACTTGCGAGACG	32.0	unassigned	unassigned	0
tag_51_at	CGGCTTGACTTTCCGTAGGT	27.0	unassigned	unassigned	0
tag_52_at	GACATTTCGTTGACGTAGGT	30.0	unassigned	unassigned	0
tag_53_at	CACGGTCTCTGTTGCTAGGT	49.3	unassigned	unassigned	0
tag_54_at	CGCGAGAGTTCGTTATATCT	26.0	unassigned	unassigned	0
tag_55_at	AGCGCCGTCGTTCTTGATCT	55.0	unassigned	unassigned	0
tag_56_at	GTGTAACGCTGTTCGCATCT	30.0	unassigned	unassigned	0
tag_57_at	CTATACGGATTTCGCCATCT	26.0	unassigned	unassigned	0
tag_58_at	GGCGCGTCAGTTATATCTAT	34.0	unassigned	unassigned	0
tag_59_at	GGTCAGCTCGTTCAATCTAT	27.0	unassigned	unassigned	0
tag_60_at	CGGCGTCTACGTTGTGCTAT	51.0	unassigned	unassigned	0
tag_61_at	GGACTATGCGTTACTGCTAT	35.3	unassigned	unassigned	0
tag_62_at	GGACACTCTCTTCGTCTGTG	119.3	unassigned	unassigned	0
tag_63_at	GTGTCACGTATTAACCTGTG	73.0	unassigned	unassigned	0
tag_64_at	GTGATGCGTCTTCCACTGTG	43.8	unassigned	unassigned	0
tag_65_at	GCGCCAGTATATTGTATGTG	36.0	unassigned	unassigned	0
tag_66_at	TTATACTACGTGCGCGACGG	42.3	unassigned	unassigned	0
tag_67_at	TTGACACACGTTACCGACGG	131.0	unassigned	unassigned	0
tag_68_at	AGTCACTGAAGTTACGACGG	52.0	unassigned	unassigned	0
tag_69_at	CTAGTCACTTGTAGTCACGG	28.0	unassigned	unassigned	0
tag_70_at	TTACGATTGCGTGGTCTCCG	66.0	unassigned	unassigned	0
tag_71_at	GTAGTCCTGATTCGTCTCCG	41.0	unassigned	unassigned	0
tag_72_at	GTCGTATGACTTGCTCTCCG	58.0	unassigned	unassigned	0
tag_73_at	TGTAGTACCCTTAGGCTCCG	103.3	unassigned	unassigned	0
tag_74_at	GGCAATTCAGTGTACTCTAG	37.0	unassigned	unassigned	0
tag_75_at	GTAACGTCACTTCACTCTAG	43.3	unassigned	unassigned	0
tag_76_at	CGTGAGTGATGTCTATCTAG	36.0	unassigned	unassigned	0
tag_77_at	GGTCATCTGATTCGATCTAG	30.0	unassigned	unassigned	0
tag_78_at	CGAGTCGTCATTAGTAAGAG	46.0	unassigned	unassigned	0
tag_79_at	GTATCCGAACTTCCTAAGAG	30.0	unassigned	unassigned	0
tag_80_at	CTAACGATGTGTACGAAGAG	42.3	unassigned	unassigned	0
tag_81_at	CTCGACTCACTTAGAAAGAG	37.0	unassigned	unassigned	0
tag_82_at	GATCTACTGTACGAGAGTTC	107.3	unassigned	unassigned	0
tag_83_at	TAGGTCGGTCTCACCAGTTC	39.0	unassigned	unassigned	0
tag_84_at	TAGTCTCGGTGACGGTCTTC	46.3	unassigned	unassigned	0
tag_85_at	GCGCGTATCTAGTAGTCTTC	82.8	unassigned	unassigned	0
tag_86_at	GTATCACATGGTCTCGCTGC	65.0	unassigned	unassigned	0
tag_87_at	TACTCGACAGATTGCGCTGC	51.0	unassigned	unassigned	0
tag_88_at	TGATACTCTGCTCTAGCTGC	44.3	unassigned	unassigned	0
tag_89_at	TAGTATAGTCCGTCTCCTGC	68.0	unassigned	unassigned	0
tag_90_at	GCTGCTATCGCGTAATGACC	39.0	unassigned	unassigned	0
tag_91_at	TATACGCCGATGTAGGGACC	204.0	unassigned	unassigned	0
tag_92_at	TACTCTAAGCGGGTAGGACC	344.5	unassigned	unassigned	0
tag_93_at	TAGGTAGCACCGATTCGACC	36.0	unassigned	unassigned	0
tag_94_at	TAAGCTAGTCCTCTACAGAC	48.8	unassigned	unassigned	0
tag_95_at	AAAGTGCGACGGTCACAGAC	53.8	unassigned	unassigned	0
tag_96_at	ATGACGCTCTATGCACAGAC	89.8	unassigned	unassigned	0
tag_97_at	TTAGTATCCCGTACACAGAC	54.8	unassigned	unassigned	0
tag_98_at	GCGGGACCTAGTAAATAGTA	34.3	unassigned	unassigned	0
tag_99_at	TAAACCCGTCGCGGTGAGTA	106.3	unassigned	unassigned	0
tag_100_at	GTGTTCCAGTCCCGTGAGTA	109.0	unassigned	unassigned	0
tag_101_at	ATCGACCGTCATCGGGAGTA	60.5	unassigned	unassigned	0
tag_102_at	AAGTACAGCCGTCAACGCGA	62.0	unassigned	unassigned	0
tag_103_at	CGATAATCACGTAGTAGCGA	146.3	unassigned	unassigned	0
tag_104_at	TATGCCAGAGCGTCTAGCGA	55.3	unassigned	unassigned	0
tag_105_at	TAGACACGCGGTCATAGCGA	132.3	unassigned	unassigned	0
tag_106_at	GGAGTCCTGTTTCACTAGGT	32.0	unassigned	unassigned	0
tag_107_at	CCCGCTAGGTTTGTATAGGT	134.3	unassigned	unassigned	0
tag_108_at	CCCGCTATCTGTTGTGAGGT	347.5	unassigned	unassigned	0
tag_109_at	CCCTGATAGTGTTATGAGGT	36.0	unassigned	unassigned	0
tag_110_at	CGGTAGGTATGTTCCCATCT	36.8	unassigned	unassigned	0
tag_111_at	GGTGAACACTTTCGACATCT	33.0	unassigned	unassigned	0
tag_112_at	GCGGGTTACGTTAAACATCT	37.0	unassigned	unassigned	0
tag_113_at	CGGCGATCATGTTCTAATCT	32.0	unassigned	unassigned	0
tag_114_at	GCCGTAATCGTTATGGCTAT	37.3	unassigned	unassigned	0
tag_115_at	CCGTCTCGTCGTTAGGCTAT	40.0	unassigned	unassigned	0
tag_116_at	CGGTAGATCGTTGTCGCTAT	55.0	unassigned	unassigned	0
tag_117_at	AGTGTCCTCGTTCGCGCTAT	57.3	unassigned	unassigned	0
tag_118_at	CGAGTACGTCTTAGTATGTG	92.8	unassigned	unassigned	0
tag_119_at	CGCCGTAGTATTAAGATGTG	33.0	unassigned	unassigned	0
tag_120_at	GGACTGTCTCTTACCATGTG	55.0	unassigned	unassigned	0
tag_121_at	CACTGTGGTCGTATAATGTG	86.0	unassigned	unassigned	0
tag_122_at	GTGTCAGCCAGTTATCACGG	63.0	unassigned	unassigned	0
tag_123_at	TGATCTATGTGTACGCACGG	37.0	unassigned	unassigned	0
tag_124_at	GGAGATATTGCTATACACGG	43.0	unassigned	unassigned	0
tag_125_at	TCTACTAGGTGTCGTAACGG	56.3	unassigned	unassigned	0
tag_126_at	TATAGCTCTGGTACGCTCCG	104.0	unassigned	unassigned	0
tag_127_at	TAGTGTGAGACCTTCCTCCG	44.0	unassigned	unassigned	0
tag_128_at	TGGTCACTATACTTACTCCG	52.0	unassigned	unassigned	0
tag_129_at	TCTGGATCTGGTGTACTCCG	60.0	unassigned	unassigned	0
tag_130_at	GTCCAGCTACTTACATCTAG	38.0	unassigned	unassigned	0
tag_131_at	GGTCGTAGATATTCTGCTAG	46.3	unassigned	unassigned	0
tag_132_at	TGTATGCAGTATTCGGCTAG	67.0	unassigned	unassigned	0
tag_133_at	TTCAGTGACCTTACGGCTAG	78.0	unassigned	unassigned	0
tag_134_at	TTCGTGTAACAGGAGTTCAG	64.0	unassigned	unassigned	0
tag_135_at	GTGTATTAGCAGGACTTCAG	78.0	unassigned	unassigned	0
tag_136_at	GACTATTCCGAGCACTTCAG	61.3	unassigned	unassigned	0
tag_137_at	TACGCTTCAGCTAACTTCAG	102.5	unassigned	unassigned	0
tag_138_at	CGACTTCGTAAGGACTCTTC	33.3	unassigned	unassigned	0
tag_139_at	GAGTAGATGTCCCTCGCTTC	40.0	unassigned	unassigned	0
tag_140_at	TATAGAGTGTACGGGCCTTC	83.0	unassigned	unassigned	0
tag_141_at	TACAGCGTGTGGGCTACTTC	81.3	unassigned	unassigned	0
tag_142_at	ATCATGCGTCGTAGACCTGC	88.0	unassigned	unassigned	0
tag_143_at	TGTGCTATGAGTCGTACTGC	95.8	unassigned	unassigned	0
tag_144_at	GTGACACTCATTACTACTGC	62.0	unassigned	unassigned	0
tag_145_at	GTAGAATCTCGTCCGACTGC	46.0	unassigned	unassigned	0
tag_146_at	ACTGATACGTCTATGCGACC	77.3	unassigned	unassigned	0
tag_147_at	GACTCAATGTAGTACCGACC	33.0	unassigned	unassigned	0
tag_148_at	TACTCGAAGACATTACGACC	31.3	unassigned	unassigned	0
tag_149_at	TACAATAGGCGGTGACGACC	57.0	unassigned	unassigned	0
tag_150_at	CTGATACCGTAGTAACAGAC	54.0	unassigned	unassigned	0
tag_151_at	CTCTATGCTCCTAGTAAGAC	44.0	unassigned	unassigned	0
tag_152_at	GGTCGCCTATACTCTAAGAC	102.0	unassigned	unassigned	0
tag_153_at	ATGACTCCGGGTACGAAGAC	32.3	unassigned	unassigned	0
tag_154_at	TGCCTAAGTCGTCAGGAGTA	107.0	unassigned	unassigned	0
tag_155_at	TCTACGGCTACGTGCGAGTA	204.5	unassigned	unassigned	0
tag_156_at	CTACGCCGTGATAGCGAGTA	161.3	unassigned	unassigned	0
tag_3_at	AACCACGCGGCTGTTTGTTT	26.3	unassigned	unassigned	0
tag_4_at	GGGCACAGGGATATATCTTT	31.0	unassigned	unassigned	0
tag_5_at	AGAGGCGCGGATCTTCCTTT	26.0	unassigned	unassigned	0
tag_6_at	GGCCGCATGTATACGCCTTT	29.0	unassigned	unassigned	0
tag_7_at	CGGAGCCCGTATGCTGATTT	28.0	unassigned	unassigned	0
tag_8_at	CGCTGCGGGTATAGACATTT	30.0	unassigned	unassigned	0
tag_9_at	CGGAGAAGCGATTCATTGTT	26.3	unassigned	unassigned	0
tag_10_at	CCAGGGCGCTATATTGAGTT	28.3	unassigned	unassigned	0
tag_11_at	ACCGTGTCTTAGCCGGAGTT	31.3	unassigned	unassigned	0
tag_12_at	GGCACCTAGTATAGTCAGTT	26.0	unassigned	unassigned	0
tag_13_at	GCGAACGAGTATCCCTTCTT	26.0	unassigned	unassigned	0
tag_14_at	GGATATACGTATCCACCCTT	27.0	unassigned	unassigned	0
tag_15_at	GGCAGTTATTAGGGCCACTT	28.0	unassigned	unassigned	0
tag_16_at	CGCAGGATGTCTTCAGTATT	30.0	unassigned	unassigned	0
tag_17_at	CGCTGAGAGTATGGCCTATT	31.0	unassigned	unassigned	0
tag_18_at	GGGCTCGTCTATACAGCATT	31.0	unassigned	unassigned	0
tag_19_at	CGGATCAGTTCTTACCCATT	27.0	unassigned	unassigned	0
tag_20_at	ACGAGCGTCTCTTCTCTGGT	28.3	unassigned	unassigned	0
tag_21_at	CGACTATGCTATGGACTGGT	42.0	unassigned	unassigned	0
tag_22_at	CCCATTAAGTCTTGTGCGGT	36.3	unassigned	unassigned	0
tag_23_at	GGCTACCTCTATCATGCGGT	29.8	unassigned	unassigned	0
tag_24_at	GCAATTCACTATACCTGCGT	27.0	unassigned	unassigned	0
tag_25_at	TTGTCAGACTATCACGACGT	34.0	unassigned	unassigned	0
tag_26_at	GGGATTCTATATCGCAACGT	26.3	unassigned	unassigned	0
tag_27_at	CGGACATGATATATCCCAGT	28.0	unassigned	unassigned	0
tag_28_at	GGCGTCCGATATGTAGCTCT	30.3	unassigned	unassigned	0
tag_29_at	GGAGTTACTGATACAACGCT	28.0	unassigned	unassigned	0
tag_30_at	GCGATGTCGGATATCCTCCT	29.0	unassigned	unassigned	0
tag_31_at	GGCTCTGATGATGCGTACCT	28.0	unassigned	unassigned	0
tag_32_at	CGCTGAAATGATAGGGAACT	28.0	unassigned	unassigned	0
tag_33_at	GCGTATGACTGGTTAGTGAT	34.0	unassigned	unassigned	0
tag_34_at	GGTGTAAAGTGGTTCCAGAT	31.0	unassigned	unassigned	0
tag_35_at	CGCTAATTGTCTCTGAGCAT	28.0	unassigned	unassigned	0
tag_36_at	GGATTAACCGATCCTCACAT	28.0	unassigned	unassigned	0
tag_37_at	CGTACTGTGTCTGGATCAAT	28.0	unassigned	unassigned	0
tag_38_at	GGCTTGACCCATAACACAAT	30.0	unassigned	unassigned	0
tag_39_at	ACATTGCTTCCTGTAAGGTG	31.3	unassigned	unassigned	0
tag_40_at	CGTGGTGATCATAGACTCTG	28.8	unassigned	unassigned	0
tag_41_at	GTCTGCGCTCATCAAATCTG	26.0	unassigned	unassigned	0
tag_42_at	GGATAACTTCATCTAGGCTG	28.0	unassigned	unassigned	0
tag_43_at	CTTCGTATTCCTACACACTG	29.0	unassigned	unassigned	0
tag_44_at	CTCTATTCCGCTATAATCGG	30.3	unassigned	unassigned	0
tag_45_at	TTAATGTCCGAGCATGAAGG	65.0	unassigned	unassigned	0
tag_46_at	ACTCTCAGTGCTGCTCAAGG	34.0	unassigned	unassigned	0
tag_47_at	TACCTAAGGAATAAGGGTCG	32.0	unassigned	unassigned	0
tag_48_at	CTATATGGCTCTATCCTGCG	28.0	unassigned	unassigned	0
tag_49_at	TTATAGATACATCCGCCGCG	36.0	unassigned	unassigned	0
tag_50_at	TATACGCGACATGCGAGACG	36.0	unassigned	unassigned	0
tag_51_at	CGGCTTGACTATCCGTAGGT	27.0	unassigned	unassigned	0
tag_52_at	GACATTTCGTAGACGTAGGT	28.0	unassigned	unassigned	0
tag_53_at	CACGGTCTCTCTTGCTAGGT	38.3	unassigned	unassigned	0
tag_54_at	CGCGAGAGTTGGTTATATCT	29.0	unassigned	unassigned	0
tag_55_at	AGCGCCGTCGATCTTGATCT	33.0	unassigned	unassigned	0
tag_56_at	GTGTAACGCTCTTCGCATCT	28.0	unassigned	unassigned	0
tag_57_at	CTATACGGATATCGCCATCT	28.0	unassigned	unassigned	0
tag_58_at	GGCGCGTCAGATATATCTAT	41.3	unassigned	unassigned	0
tag_59_at	GGTCAGCTCGATCAATCTAT	28.0	unassigned	unassigned	0
tag_60_at	CGGCGTCTACCTTGTGCTAT	41.3	unassigned	unassigned	0
tag_61_at	GGACTATGCGATACTGCTAT	35.0	unassigned	unassigned	0
tag_62_at	GGACACTCTCATCGTCTGTG	45.0	unassigned	unassigned	0
tag_63_at	GTGTCACGTAATAACCTGTG	46.0	unassigned	unassigned	0
tag_64_at	GTGATGCGTCATCCACTGTG	41.3	unassigned	unassigned	0
tag_65_at	GCGCCAGTATTTTGTATGTG	44.5	unassigned	unassigned	0
tag_66_at	TTATACTACGAGCGCGACGG	45.0	unassigned	unassigned	0
tag_67_at	TTGACACACGATACCGACGG	50.0	unassigned	unassigned	0
tag_68_at	AGTCACTGAACTTACGACGG	37.0	unassigned	unassigned	0
tag_69_at	CTAGTCACTTCTAGTCACGG	32.0	unassigned	unassigned	0
tag_70_at	TTACGATTGCCTGGTCTCCG	58.0	unassigned	unassigned	0
tag_71_at	GTAGTCCTGAATCGTCTCCG	39.8	unassigned	unassigned	0
tag_72_at	GTCGTATGACATGCTCTCCG	48.0	unassigned	unassigned	0
tag_73_at	TGTAGTACCCATAGGCTCCG	56.0	unassigned	unassigned	0
tag_74_at	GGCAATTCAGAGTACTCTAG	36.0	unassigned	unassigned	0
tag_75_at	GTAACGTCACATCACTCTAG	47.3	unassigned	unassigned	0
tag_76_at	CGTGAGTGATCTCTATCTAG	36.0	unassigned	unassigned	0
tag_77_at	GGTCATCTGAATCGATCTAG	32.3	unassigned	unassigned	0
tag_78_at	CGAGTCGTCAATAGTAAGAG	46.3	unassigned	unassigned	0
tag_79_at	GTATCCGAACATCCTAAGAG	32.3	unassigned	unassigned	0
tag_80_at	CTAACGATGTCTACGAAGAG	39.3	unassigned	unassigned	0
tag_81_at	CTCGACTCACATAGAAAGAG	42.0	unassigned	unassigned	0
tag_82_at	GATCTACTGTTCGAGAGTTC	369.3	unassigned	unassigned	0
tag_83_at	TAGGTCGGTCACACCAGTTC	47.0	unassigned	unassigned	0
tag_84_at	TAGTCTCGGTCACGGTCTTC	56.0	unassigned	unassigned	0
tag_85_at	GCGCGTATCTTGTAGTCTTC	60.0	unassigned	unassigned	0
tag_86_at	GTATCACATGCTCTCGCTGC	48.3	unassigned	unassigned	0
tag_87_at	TACTCGACAGTTTGCGCTGC	47.0	unassigned	unassigned	0
tag_88_at	TGATACTCTGGTCTAGCTGC	33.0	unassigned	unassigned	0
tag_89_at	TAGTATAGTCGGTCTCCTGC	57.0	unassigned	unassigned	0
tag_90_at	GCTGCTATCGGGTAATGACC	35.0	unassigned	unassigned	0
tag_91_at	TATACGCCGAAGTAGGGACC	68.3	unassigned	unassigned	0
tag_92_at	TACTCTAAGCCGGTAGGACC	66.5	unassigned	unassigned	0
tag_93_at	TAGGTAGCACGGATTCGACC	40.0	unassigned	unassigned	0
tag_94_at	TAAGCTAGTCGTCTACAGAC	60.0	unassigned	unassigned	0
tag_95_at	AAAGTGCGACCGTCACAGAC	60.3	unassigned	unassigned	0
tag_96_at	ATGACGCTCTTTGCACAGAC	79.3	unassigned	unassigned	0
tag_97_at	TTAGTATCCCCTACACAGAC	54.0	unassigned	unassigned	0
tag_98_at	GCGGGACCTACTAAATAGTA	31.0	unassigned	unassigned	0
tag_99_at	TAAACCCGTCCCGGTGAGTA	142.0	unassigned	unassigned	0
tag_100_at	GTGTTCCAGTGCCGTGAGTA	98.5	unassigned	unassigned	0
tag_101_at	ATCGACCGTCTTCGGGAGTA	41.0	unassigned	unassigned	0
tag_102_at	AAGTACAGCCCTCAACGCGA	57.0	unassigned	unassigned	0
tag_103_at	CGATAATCACCTAGTAGCGA	45.5	unassigned	unassigned	0
tag_104_at	TATGCCAGAGGGTCTAGCGA	47.3	unassigned	unassigned	0
tag_105_at	TAGACACGCGCTCATAGCGA	48.3	unassigned	unassigned	0
tag_106_at	GGAGTCCTGTATCACTAGGT	29.3	unassigned	unassigned	0
tag_107_at	CCCGCTAGGTATGTATAGGT	46.3	unassigned	unassigned	0
tag_108_at	CCCGCTATCTCTTGTGAGGT	56.3	unassigned	unassigned	0
tag_109_at	CCCTGATAGTCTTATGAGGT	31.0	unassigned	unassigned	0
tag_110_at	CGGTAGGTATCTTCCCATCT	40.0	unassigned	unassigned	0
tag_111_at	GGTGAACACTATCGACATCT	30.3	unassigned	unassigned	0
tag_112_at	GCGGGTTACGATAAACATCT	30.0	unassigned	unassigned	0
tag_113_at	CGGCGATCATCTTCTAATCT	29.0	unassigned	unassigned	0
tag_114_at	GCCGTAATCGATATGGCTAT	28.3	unassigned	unassigned	0
tag_115_at	CCGTCTCGTCCTTAGGCTAT	31.0	unassigned	unassigned	0
tag_116_at	CGGTAGATCGATGTCGCTAT	40.3	unassigned	unassigned	0
tag_117_at	AGTGTCCTCGATCGCGCTAT	40.8	unassigned	unassigned	0
tag_118_at	CGAGTACGTCATAGTATGTG	46.8	unassigned	unassigned	0
tag_119_at	CGCCGTAGTAATAAGATGTG	29.0	unassigned	unassigned	0
tag_120_at	GGACTGTCTCATACCATGTG	37.0	unassigned	unassigned	0
tag_121_at	CACTGTGGTCCTATAATGTG	31.0	unassigned	unassigned	0
tag_122_at	GTGTCAGCCACTTATCACGG	80.3	unassigned	unassigned	0
tag_123_at	TGATCTATGTCTACGCACGG	46.3	unassigned	unassigned	0
tag_124_at	GGAGATATTGGTATACACGG	34.3	unassigned	unassigned	0
tag_125_at	TCTACTAGGTCTCGTAACGG	55.3	unassigned	unassigned	0
tag_126_at	TATAGCTCTGCTACGCTCCG	42.0	unassigned	unassigned	0
tag_127_at	TAGTGTGAGAGCTTCCTCCG	40.0	unassigned	unassigned	0
tag_128_at	TGGTCACTATTCTTACTCCG	45.3	unassigned	unassigned	0
tag_129_at	TCTGGATCTGCTGTACTCCG	40.3	unassigned	unassigned	0
tag_130_at	GTCCAGCTACATACATCTAG	81.0	unassigned	unassigned	0
tag_131_at	GGTCGTAGATTTTCTGCTAG	34.0	unassigned	unassigned	0
tag_132_at	TGTATGCAGTTTTCGGCTAG	47.0	unassigned	unassigned	0
tag_133_at	TTCAGTGACCATACGGCTAG	58.5	unassigned	unassigned	0
tag_134_at	TTCGTGTAACTGGAGTTCAG	62.0	unassigned	unassigned	0
tag_135_at	GTGTATTAGCTGGACTTCAG	1021.5	unassigned	unassigned	0
tag_136_at	GACTATTCCGTGCACTTCAG	46.3	unassigned	unassigned	0
tag_137_at	TACGCTTCAGGTAACTTCAG	63.5	unassigned	unassigned	0
tag_138_at	CGACTTCGTATGGACTCTTC	30.0	unassigned	unassigned	0
tag_139_at	GAGTAGATGTGCCTCGCTTC	47.3	unassigned	unassigned	0
tag_140_at	TATAGAGTGTTCGGGCCTTC	51.0	unassigned	unassigned	0
tag_141_at	TACAGCGTGTCGGCTACTTC	45.3	unassigned	unassigned	0
tag_142_at	ATCATGCGTCCTAGACCTGC	46.0	unassigned	unassigned	0
tag_143_at	TGTGCTATGACTCGTACTGC	46.8	unassigned	unassigned	0
tag_144_at	GTGACACTCAATACTACTGC	36.0	unassigned	unassigned	0
tag_145_at	GTAGAATCTCCTCCGACTGC	41.0	unassigned	unassigned	0
tag_146_at	ACTGATACGTGTATGCGACC	40.0	unassigned	unassigned	0
tag_147_at	GACTCAATGTTGTACCGACC	30.0	unassigned	unassigned	0
tag_148_at	TACTCGAAGAGATTACGACC	31.3	unassigned	unassigned	0
tag_149_at	TACAATAGGCCGTGACGACC	39.0	unassigned	unassigned	0
tag_150_at	CTGATACCGTTGTAACAGAC	31.3	unassigned	unassigned	0
tag_151_at	CTCTATGCTCGTAGTAAGAC	129.8	unassigned	unassigned	0
tag_152_at	GGTCGCCTATTCTCTAAGAC	45.3	unassigned	unassigned	0
tag_153_at	ATGACTCCGGCTACGAAGAC	39.0	unassigned	unassigned	0
tag_154_at	TGCCTAAGTCCTCAGGAGTA	47.0	unassigned	unassigned	0
tag_155_at	TCTACGGCTAGGTGCGAGTA	60.0	unassigned	unassigned	0
tag_156_at	CTACGCCGTGTTAGCGAGTA	88.5	unassigned	unassigned	0
tag_3_st	AAACAAACACCCGCGTGGTT	26.0	YDL227C::ctrl_1	uptag	0
tag_4_st	AAAGATATAACCCTGTGCCC	27.3	YDL227C::ctrl_1	downtag	0
tag_5_st	AAAGGAAGAACCGCGCCTCT	27.0	YDL227C::ctrl_2	uptag	0
tag_6_st	AAAGGCGTAAACATGCGGCC	37.0	YDL227C::ctrl_2	downtag	0
tag_7_st	AAATCAGCAAACGGGCTCCG	34.0	YDL227C::ctrl_3	uptag	0
tag_8_st	AAATGTCTAAACCCGCAGCG	38.0	YDL227C::ctrl_3	downtag	0
tag_9_st	AACAATGAAACGCTTCTCCG	28.0	YDL227C::ctrl_4	uptag	0
tag_10_st	AACTCAATAAAGCGCCCTGG	32.0	YDL227C::ctrl_4	downtag	0
tag_11_st	AACTCCGGCAAAGACACGGT	31.0	unassigned	unassigned	0
tag_12_st	AACTGACTAAACTAGGTGCC	41.0	unassigned	unassigned	0
tag_13_st	AAGAAGGGAAACTCGTTCGC	28.0	unassigned	unassigned	0
tag_14_st	AAGGGTGGAAACGTATATCC	28.0	unassigned	unassigned	0
tag_15_st	AAGTGGCCCAAATAACTGCC	28.0	unassigned	unassigned	0
tag_16_st	AATACTGAACACATCCTGCG	30.0	unassigned	unassigned	0
tag_17_st	AATAGGCCAAACTCTCAGCG	33.0	unassigned	unassigned	0
tag_18_st	AATGCTGTAAAGACGAGCCC	39.0	unassigned	unassigned	0
tag_19_st	AATGGGTAACAACTGATCCG	27.8	unassigned	unassigned	0
tag_20_st	ACCAGAGAACAGACGCTCGT	35.0	unassigned	unassigned	0
tag_21_st	ACCAGTCCAAAGCATAGTCG	32.0	unassigned	unassigned	0
tag_22_st	ACCGCACAACACTTAATGGG	29.0	unassigned	unassigned	0
tag_23_st	ACCGCATGAAAGAGGTAGCC	51.8	unassigned	unassigned	0
tag_24_st	ACGCAGGTAAAGTGAATTGC	29.0	unassigned	unassigned	0
tag_25_st	ACGTCGTGAAAGTCTGACAA	31.0	unassigned	unassigned	0
tag_26_st	ACGTTGCGAAATAGAATCCC	27.0	unassigned	unassigned	0
tag_27_st	ACTGGGATAAATCATGTCCG	43.0	unassigned	unassigned	0
tag_28_st	AGAGCTACAAATCGGACGCC	38.0	unassigned	unassigned	0
tag_29_st	AGCGTTGTAACAGTAACTCC	26.0	unassigned	unassigned	0
tag_30_st	AGGAGGATAACCGACATCGC	28.0	unassigned	unassigned	0
tag_31_st	AGGTACGCAACATCAGAGCC	34.8	unassigned	unassigned	0
tag_32_st	AGTTCCCTAACATTTCAGCG	29.0	unassigned	unassigned	0
tag_33_st	ATCACTAACGAGTCATACGC	31.0	unassigned	unassigned	0
tag_34_st	ATCTGGAACGACTTTACACC	28.0	unassigned	unassigned	0
tag_35_st	ATGCTCAGACACAATTAGCG	31.0	unassigned	unassigned	0
tag_36_st	ATGTGAGGAACGGTTAATCC	28.0	unassigned	unassigned	0
tag_37_st	ATTGATCCACACACAGTACG	32.3	unassigned	unassigned	0
tag_38_st	ATTGTGTTAAGGGTCAAGCC	31.0	unassigned	unassigned	0
tag_39_st	CACCTTACACGAAGCAATGT	29.0	unassigned	unassigned	0
tag_40_st	CAGAGTCTAAGATCACCACG	29.0	unassigned	unassigned	0
tag_41_st	CAGATTTGAAGAGCGCAGAC	35.0	unassigned	unassigned	0
tag_42_st	CAGCCTAGAAGAAGTTATCC	28.0	unassigned	unassigned	0
tag_43_st	CAGTGTGTACGAATACGAAG	27.0	unassigned	unassigned	0
tag_44_st	CCGATTATACCGGAATAGAG	27.0	unassigned	unassigned	0
tag_45_st	CCTTCATGCACGGACATTAA	31.0	unassigned	unassigned	0
tag_46_st	CCTTGAGCACCACTGAGAGT	40.0	unassigned	unassigned	0
tag_47_st	CGACCCTTAATCCTTAGGTA	26.0	unassigned	unassigned	0
tag_48_st	CGCAGGATACAGCCATATAG	34.0	unassigned	unassigned	0
tag_49_st	CGCGGCGGAAGTATCTATAA	29.0	unassigned	unassigned	0
tag_50_st	CGTCTCGCAAGTCGCGTATA	35.8	unassigned	unassigned	0
tag_51_st	ACCTACGGAAAGTCAAGCCG	30.0	unassigned	unassigned	0
tag_52_st	ACCTACGTCAACGAAATGTC	29.8	unassigned	unassigned	0
tag_53_st	ACCTAGCAACAGAGACCGTG	1023.3	YER101C::chr00_5	uptag	1
tag_54_st	AGATATAACGAACTCTCGCG	29.0	unassigned	unassigned	0
tag_55_st	AGATCAAGAACGACGGCGCT	335.0	YER103W::chr00_5	uptag	1
tag_56_st	AGATGCGAACAGCGTTACAC	33.0	YER104W::chr00_5	uptag	1
tag_57_st	AGATGGCGAAATCCGTATAG	34.0	unassigned	unassigned	0
tag_58_st	ATAGATATAACTGACGCGCC	2477.3	YER106W::chr00_5	uptag	1
tag_59_st	ATAGATTGAACGAGCTGACC	59.0	YER107C::chr00_5	uptag	1
tag_60_st	ATAGCACAACGTAGACGCCG	1350.3	YER108C::chr00_5	uptag	1
tag_61_st	ATAGCAGTAACGCATAGTCC	988.3	YER109C::chr00_5	uptag	1
tag_62_st	CACAGACGAAGAGAGTGTCC	1496.0	YER110C::chr00_5	uptag	1
tag_63_st	CACAGGTTAATACGTGACAC	2034.3	YER111C::chr00_5	uptag	1
tag_64_st	CACAGTGGAAGACGCATCAC	800.8	YER112W::chr00_5	uptag	1
tag_65_st	CACATACAATATACTGGCGC	2064.0	YER113C::chr00_5	uptag	1
tag_66_st	CCGTCGCGCACGTAGTATAA	1014.3	YER114C::chr00_5	uptag	1
tag_67_st	CCGTCGGTAACGTGTGTCAA	785.0	YER115C::chr00_5	uptag	1
tag_68_st	CCGTCGTAACTTCAGTGACT	399.8	YER116C::chr00_5	uptag	1
tag_69_st	CCGTGACTACAAGTGACTAG	40.8	YER117W::chr00_5	uptag	1
tag_70_st	CGGAGACCACGCAATCGTAA	997.3	YER118C::chr00_5	uptag	1
tag_71_st	CGGAGACGAATCAGGACTAC	1193.0	YER119C::chr00_5	uptag	1
tag_72_st	CGGAGAGCAAGTCATACGAC	231.8	YER119C-A::chr00_5	uptag	1
tag_73_st	CGGAGCCTAAGGGTACTACA	2276.0	YER120W::chr00_5	uptag	1
tag_74_st	CTAGAGTACACTGAATTGCC	1479.0	YER121W::chr00_5	uptag	1
tag_75_st	CTAGAGTGAAGTGACGTTAC	2045.0	YER122C::chr00_5	uptag	1
tag_76_st	CTAGATAGACATCACTCACG	1423.3	YER123W::chr00_5	uptag	1
tag_77_st	CTAGATCGAATCAGATGACC	626.8	YER124C::chr00_5	uptag	1
tag_78_st	CTCTTACTAATGACGACTCG	2408.8	YER125W::chr00_5	uptag	1
tag_79_st	CTCTTAGGAAGTTCGGATAC	86.5	YER126C::chr00_5	uptag	1
tag_80_st	CTCTTCGTACACATCGTTAG	1471.8	YER127W::chr00_5	uptag	1
tag_81_st	CTCTTTCTAAGTGAGTCGAG	2119.5	YER128W::chr00_5	uptag	1
tag_82_st	GAACTCTCGTACAGTAGATC	394.0	YER129W::chr00_5	uptag	1
tag_83_st	GAACTGGTGAGACCGACCTA	544.3	YER130C::chr00_5	uptag	1
tag_84_st	GAAGACCGTCACCGAGACTA	1766.5	YER131W::chr00_5	uptag	1
tag_85_st	GAAGACTACTAGATACGCGC	3393.0	YER132C::chr00_5	uptag	1
tag_86_st	GCAGCGAGACCATGTGATAC	531.3	YER133W::chr00_5	uptag	1
tag_87_st	GCAGCGCAATCTGTCGAGTA	401.5	YER134C::chr00_5	uptag	1
tag_88_st	GCAGCTAGAGCAGAGTATCA	72.0	YER135C::chr00_5	uptag	1
tag_89_st	GCAGGAGACGGACTATACTA	2203.5	YER136W::chr00_5	uptag	1
tag_90_st	GGTCATTACGCGATAGCAGC	79.0	YER137C::chr00_5	uptag	1
tag_91_st	GGTCCCTACATCGGCGTATA	1573.3	YER139C::chr00_5	uptag	1
tag_92_st	GGTCCTACCCGCTTAGAGTA	2930.5	YER140W::chr00_5	uptag	1
tag_93_st	GGTCGAATCGGTGCTACCTA	60.0	YER141W::chr00_5	uptag	1
tag_94_st	GTCTGTAGAGGACTAGCTTA	1825.5	YER142C::chr00_5	uptag	1
tag_95_st	GTCTGTGACCGTCGCACTTT	831.8	YER143W::chr00_5	uptag	1
tag_96_st	GTCTGTGCATAGAGCGTCAT	2621.8	YER145C::chr00_5	uptag	1
tag_97_st	GTCTGTGTACGGGATACTAA	85.0	YER146W::chr00_5	uptag	1
tag_98_st	TACTATTTACTAGGTCCCGC	95.0	YER147C::chr00_5	uptag	1
tag_99_st	TACTCACCGCGACGGGTTTA	141.0	YER148W::chr00_5	uptag	1
tag_100_st	TACTCACGGGACTGGAACAC	2981.0	YER149C::chr00_5	uptag	1
tag_101_st	TACTCCCGATGACGGTCGAT	973.3	YER150W::chr00_5	uptag	1
tag_102_st	TCGCGTTGACGGCTGTACTT	446.8	YER151C::chr00_5	uptag	1
tag_103_st	TCGCTACTACGTGATTATCG	2614.8	YER152C::chr00_5	uptag	1
tag_104_st	TCGCTAGACGCTCTGGCATA	45.0	YER153C::chr00_5	uptag	1
tag_105_st	TCGCTATGACCGCGTGTCTA	1846.3	YER154W::chr00_5	uptag	1
tag_106_st	ACCTAGTGAAACAGGACTCC	79.3	YER155C::chr00_5	uptag	1
tag_107_st	ACCTATACAAACCTAGCGGG	2680.5	YER156C::chr00_5	uptag	1
tag_108_st	ACCTCACAACAGATAGCGGG	2575.0	YER157W::chr00_5	uptag	1
tag_109_st	ACCTCATAACACTATCAGGG	344.8	YER158C::chr00_5	uptag	1
tag_110_st	AGATGGGAACATACCTACCG	2083.5	YER159C::chr00_5	uptag	1
tag_111_st	AGATGTCGAAAGTGTTCACC	358.0	YER161C::chr00_5	uptag	1
tag_112_st	AGATGTTTAACGTAACCCGC	445.5	YER162C::chr00_5	uptag	1
tag_113_st	AGATTAGAACATGATCGCCG	362.3	YER163C::chr00_5	uptag	1
tag_114_st	ATAGCCATAACGATTACGGC	591.0	YER164W::chr00_5	uptag	1
tag_115_st	ATAGCCTAACGACGAGACGG	150.3	YER165W::chr00_5	uptag	1
tag_116_st	ATAGCGACAACGATCTACCG	959.0	YER166W::chr00_5	uptag	1
tag_117_st	ATAGCGCGAACGAGGACACT	899.5	YER167W::chr00_5	uptag	1
tag_118_st	CACATACTAAGACGTACTCG	2656.8	YER168C::chr00_5	uptag	1
tag_119_st	CACATCTTAATACTACGGCG	100.3	YER169W::chr00_5	uptag	1
tag_120_st	CACATGGTAAGAGACAGTCC	842.3	YER170W::chr00_5	uptag	1
tag_121_st	CACATTATACGACCACAGTG	129.0	YER171W::chr00_5	uptag	1
tag_122_st	CCGTGATAACTGGCTGACAC	3769.0	YER172C::chr00_5	uptag	1
tag_123_st	CCGTGCGTACACATAGATCA	891.3	YER173W::chr00_5	uptag	1
tag_124_st	CCGTGTATAGCAATATCTCC	809.3	YER174C::chr00_5	uptag	1
tag_125_st	CCGTTACGACACCTAGTAGA	1278.0	YER175C::chr00_5	uptag	1
tag_126_st	CGGAGCGTACCAGAGCTATA	105.8	YER176W::chr00_5	uptag	1
tag_127_st	CGGAGGAAGGTCTCACACTA	972.3	YER177W::chr00_5	uptag	1
tag_128_st	CGGAGTAAGTATAGTGACCA	2142.8	YER178W::chr00_5	uptag	1
tag_129_st	CGGAGTACACCAGATCCAGA	568.5	YER179W::chr00_5	uptag	1
tag_130_st	CTAGATGTAAGTAGCTGGAC	4000.5	YER180C::chr00_5	uptag	1
tag_131_st	CTAGCAGAATATCTACGACC	699.0	YER181C::chr00_5	uptag	1
tag_132_st	CTAGCCGAATACTGCATACA	1755.3	YER182W::chr00_5	uptag	1
tag_133_st	CTAGCCGTAAGGTCACTGAA	2239.3	YER183C::chr00_5	uptag	1
tag_134_st	CTGAACTCCTGTTACACGAA	2665.3	YER184C::chr00_5	uptag	1
tag_135_st	CTGAAGTCCTGCTAATACAC	688.5	YER185W::chr00_5	uptag	1
tag_136_st	CTGAAGTGCTCGGAATAGTC	2017.5	YER186C::chr00_5	uptag	1
tag_137_st	CTGAAGTTAGCTGAAGCGTA	3585.8	YER187W::chr00_5	uptag	1
tag_138_st	GAAGAGTCCTTACGAAGTCG	49.0	YMR049C::chr00_5	uptag	1
tag_139_st	GAAGCGAGGGACATCTACTC	526.0	YMR052C-A::chr00_5	uptag	1
tag_140_st	GAAGGCCCGTACACTCTATA	1173.5	YMR052W::chr00_5	uptag	1
tag_141_st	GAAGTAGCCCACACGCTGTA	217.3	YMR053C::chr00_5	uptag	1
tag_142_st	GCAGGTCTACGACGCATGAT	1271.0	YMR054W::chr00_5	uptag	1
tag_143_st	GCAGTACGACTCATAGCACA	982.0	YMR055C::chr00_5	uptag	1
tag_144_st	GCAGTAGTAATGAGTGTCAC	1279.5	YMR056C::chr00_5	uptag	1
tag_145_st	GCAGTCGGACGAGATTCTAC	957.5	YMR057C::chr00_5	uptag	1
tag_146_st	GGTCGCATAGACGTATCAGT	337.3	YMR058W::chr00_5	uptag	1
tag_147_st	GGTCGGTACTACATTGAGTC	36.0	unassigned	unassigned	0
tag_148_st	GGTCGTAATGTCTTCGAGTA	37.0	unassigned	unassigned	0
tag_149_st	GGTCGTCACCGCCTATTGTA	118.3	YML131W::chr00_9	uptag	1
tag_150_st	GTCTGTTACTACGGTATCAG	224.0	YML130C::chr00_9	uptag	1
tag_151_st	GTCTTACTAGGAGCATAGAG	296.5	YML129C::chr00_9	uptag	1
tag_152_st	GTCTTAGAGTATAGGCGACC	2480.0	YML128C::chr00_9	uptag	1
tag_153_st	GTCTTCGTACCCGGAGTCAT	56.0	YML127W::chr00_9	uptag	1
tag_154_st	TACTCCTGACGACTTAGGCA	1602.5	YML126C::chr00_9	uptag	1
tag_155_st	TACTCGCACGTAGCCGTAGA	1005.0	YML125C::chr00_9	uptag	1
tag_156_st	TACTCGCTATCACGGCGTAG	3096.5	YML124C::chr00_9	uptag	1
tag_3_st	AAACAAACAGCCGCGTGGTT	34.0	unassigned	unassigned	0
tag_4_st	AAAGATATATCCCTGTGCCC	28.0	unassigned	unassigned	0
tag_5_st	AAAGGAAGATCCGCGCCTCT	27.0	unassigned	unassigned	0
tag_6_st	AAAGGCGTATACATGCGGCC	33.0	unassigned	unassigned	0
tag_7_st	AAATCAGCATACGGGCTCCG	34.0	unassigned	unassigned	0
tag_8_st	AAATGTCTATACCCGCAGCG	34.0	unassigned	unassigned	0
tag_9_st	AACAATGAATCGCTTCTCCG	28.3	unassigned	unassigned	0
tag_10_st	AACTCAATATAGCGCCCTGG	31.0	unassigned	unassigned	0
tag_11_st	AACTCCGGCTAAGACACGGT	39.3	unassigned	unassigned	0
tag_12_st	AACTGACTATACTAGGTGCC	43.0	unassigned	unassigned	0
tag_13_st	AAGAAGGGATACTCGTTCGC	28.0	unassigned	unassigned	0
tag_14_st	AAGGGTGGATACGTATATCC	27.0	unassigned	unassigned	0
tag_15_st	AAGTGGCCCTAATAACTGCC	27.3	unassigned	unassigned	0
tag_16_st	AATACTGAAGACATCCTGCG	27.0	unassigned	unassigned	0
tag_17_st	AATAGGCCATACTCTCAGCG	30.0	unassigned	unassigned	0
tag_18_st	AATGCTGTATAGACGAGCCC	36.0	unassigned	unassigned	0
tag_19_st	AATGGGTAAGAACTGATCCG	27.0	unassigned	unassigned	0
tag_20_st	ACCAGAGAAGAGACGCTCGT	34.0	unassigned	unassigned	0
tag_21_st	ACCAGTCCATAGCATAGTCG	35.0	unassigned	unassigned	0
tag_22_st	ACCGCACAAGACTTAATGGG	31.0	unassigned	unassigned	0
tag_23_st	ACCGCATGATAGAGGTAGCC	47.0	unassigned	unassigned	0
tag_24_st	ACGCAGGTATAGTGAATTGC	29.0	unassigned	unassigned	0
tag_25_st	ACGTCGTGATAGTCTGACAA	32.0	unassigned	unassigned	0
tag_26_st	ACGTTGCGATATAGAATCCC	27.0	unassigned	unassigned	0
tag_27_st	ACTGGGATATATCATGTCCG	43.0	unassigned	unassigned	0
tag_28_st	AGAGCTACATATCGGACGCC	34.0	unassigned	unassigned	0
tag_29_st	AGCGTTGTATCAGTAACTCC	26.3	unassigned	unassigned	0
tag_30_st	AGGAGGATATCCGACATCGC	30.0	unassigned	unassigned	0
tag_31_st	AGGTACGCATCATCAGAGCC	34.0	unassigned	unassigned	0
tag_32_st	AGTTCCCTATCATTTCAGCG	30.0	unassigned	unassigned	0
tag_33_st	ATCACTAACCAGTCATACGC	33.0	unassigned	unassigned	0
tag_34_st	ATCTGGAACCACTTTACACC	30.0	unassigned	unassigned	0
tag_35_st	ATGCTCAGAGACAATTAGCG	33.0	unassigned	unassigned	0
tag_36_st	ATGTGAGGATCGGTTAATCC	31.0	unassigned	unassigned	0
tag_37_st	ATTGATCCAGACACAGTACG	34.0	unassigned	unassigned	0
tag_38_st	ATTGTGTTATGGGTCAAGCC	30.0	unassigned	unassigned	0
tag_39_st	CACCTTACAGGAAGCAATGT	34.0	unassigned	unassigned	0
tag_40_st	CAGAGTCTATGATCACCACG	28.0	unassigned	unassigned	0
tag_41_st	CAGATTTGATGAGCGCAGAC	47.3	unassigned	unassigned	0
tag_42_st	CAGCCTAGATGAAGTTATCC	30.0	unassigned	unassigned	0
tag_43_st	CAGTGTGTAGGAATACGAAG	29.0	unassigned	unassigned	0
tag_44_st	CCGATTATAGCGGAATAGAG	26.0	unassigned	unassigned	0
tag_45_st	CCTTCATGCTCGGACATTAA	53.0	unassigned	unassigned	0
tag_46_st	CCTTGAGCAGCACTGAGAGT	40.3	unassigned	unassigned	0
tag_47_st	CGACCCTTATTCCTTAGGTA	26.0	unassigned	unassigned	0
tag_48_st	CGCAGGATAGAGCCATATAG	31.8	unassigned	unassigned	0
tag_49_st	CGCGGCGGATGTATCTATAA	29.0	unassigned	unassigned	0
tag_50_st	CGTCTCGCATGTCGCGTATA	91.3	unassigned	unassigned	0
tag_51_st	ACCTACGGATAGTCAAGCCG	29.0	unassigned	unassigned	0
tag_52_st	ACCTACGTCTACGAAATGTC	27.3	unassigned	unassigned	0
tag_53_st	ACCTAGCAAGAGAGACCGTG	574.0	unassigned	unassigned	0
tag_54_st	AGATATAACCAACTCTCGCG	28.0	unassigned	unassigned	0
tag_55_st	AGATCAAGATCGACGGCGCT	110.0	unassigned	unassigned	0
tag_56_st	AGATGCGAAGAGCGTTACAC	33.0	unassigned	unassigned	0
tag_57_st	AGATGGCGATATCCGTATAG	28.0	unassigned	unassigned	0
tag_58_st	ATAGATATATCTGACGCGCC	737.5	unassigned	unassigned	0
tag_59_st	ATAGATTGATCGAGCTGACC	170.3	unassigned	unassigned	0
tag_60_st	ATAGCACAAGGTAGACGCCG	542.5	unassigned	unassigned	0
tag_61_st	ATAGCAGTATCGCATAGTCC	322.3	unassigned	unassigned	0
tag_62_st	CACAGACGATGAGAGTGTCC	464.0	unassigned	unassigned	0
tag_63_st	CACAGGTTATTACGTGACAC	446.5	unassigned	unassigned	0
tag_64_st	CACAGTGGATGACGCATCAC	83.3	unassigned	unassigned	0
tag_65_st	CACATACAAAATACTGGCGC	541.8	unassigned	unassigned	0
tag_66_st	CCGTCGCGCTCGTAGTATAA	437.3	unassigned	unassigned	0
tag_67_st	CCGTCGGTATCGTGTGTCAA	74.0	unassigned	unassigned	0
tag_68_st	CCGTCGTAAGTTCAGTGACT	70.3	unassigned	unassigned	0
tag_69_st	CCGTGACTAGAAGTGACTAG	31.3	unassigned	unassigned	0
tag_70_st	CGGAGACCAGGCAATCGTAA	238.5	unassigned	unassigned	0
tag_71_st	CGGAGACGATTCAGGACTAC	546.3	unassigned	unassigned	0
tag_72_st	CGGAGAGCATGTCATACGAC	82.0	unassigned	unassigned	0
tag_73_st	CGGAGCCTATGGGTACTACA	1139.8	unassigned	unassigned	0
tag_74_st	CTAGAGTACTCTGAATTGCC	256.5	unassigned	unassigned	0
tag_75_st	CTAGAGTGATGTGACGTTAC	760.3	unassigned	unassigned	0
tag_76_st	CTAGATAGAGATCACTCACG	103.0	unassigned	unassigned	0
tag_77_st	CTAGATCGATTCAGATGACC	102.0	unassigned	unassigned	0
tag_78_st	CTCTTACTATTGACGACTCG	814.3	unassigned	unassigned	0
tag_79_st	CTCTTAGGATGTTCGGATAC	40.3	unassigned	unassigned	0
tag_80_st	CTCTTCGTAGACATCGTTAG	288.5	unassigned	unassigned	0
tag_81_st	CTCTTTCTATGTGAGTCGAG	799.3	unassigned	unassigned	0
tag_82_st	GAACTCTCGAACAGTAGATC	64.0	unassigned	unassigned	0
tag_83_st	GAACTGGTGTGACCGACCTA	266.5	unassigned	unassigned	0
tag_84_st	GAAGACCGTGACCGAGACTA	721.0	unassigned	unassigned	0
tag_85_st	GAAGACTACAAGATACGCGC	561.3	unassigned	unassigned	0
tag_86_st	GCAGCGAGAGCATGTGATAC	63.3	unassigned	unassigned	0
tag_87_st	GCAGCGCAAACTGTCGAGTA	283.0	unassigned	unassigned	0
tag_88_st	GCAGCTAGACCAGAGTATCA	61.0	unassigned	unassigned	0
tag_89_st	GCAGGAGACCGACTATACTA	238.5	unassigned	unassigned	0
tag_90_st	GGTCATTACCCGATAGCAGC	48.3	unassigned	unassigned	0
tag_91_st	GGTCCCTACTTCGGCGTATA	403.0	unassigned	unassigned	0
tag_92_st	GGTCCTACCGGCTTAGAGTA	1027.5	unassigned	unassigned	0
tag_93_st	GGTCGAATCCGTGCTACCTA	44.0	unassigned	unassigned	0
tag_94_st	GTCTGTAGACGACTAGCTTA	133.3	unassigned	unassigned	0
tag_95_st	GTCTGTGACGGTCGCACTTT	239.5	unassigned	unassigned	0
tag_96_st	GTCTGTGCAAAGAGCGTCAT	558.5	unassigned	unassigned	0
tag_97_st	GTCTGTGTAGGGGATACTAA	156.0	unassigned	unassigned	0
tag_98_st	TACTATTTAGTAGGTCCCGC	36.3	unassigned	unassigned	0
tag_99_st	TACTCACCGGGACGGGTTTA	69.0	unassigned	unassigned	0
tag_100_st	TACTCACGGCACTGGAACAC	374.3	unassigned	unassigned	0
tag_101_st	TACTCCCGAAGACGGTCGAT	241.8	unassigned	unassigned	0
tag_102_st	TCGCGTTGAGGGCTGTACTT	223.0	unassigned	unassigned	0
tag_103_st	TCGCTACTAGGTGATTATCG	81.0	unassigned	unassigned	0
tag_104_st	TCGCTAGACCCTCTGGCATA	37.3	unassigned	unassigned	0
tag_105_st	TCGCTATGAGCGCGTGTCTA	698.5	unassigned	unassigned	0
tag_106_st	ACCTAGTGATACAGGACTCC	55.0	unassigned	unassigned	0
tag_107_st	ACCTATACATACCTAGCGGG	1007.3	unassigned	unassigned	0
tag_108_st	ACCTCACAAGAGATAGCGGG	939.5	unassigned	unassigned	0
tag_109_st	ACCTCATAAGACTATCAGGG	67.0	unassigned	unassigned	0
tag_110_st	AGATGGGAAGATACCTACCG	277.3	unassigned	unassigned	0
tag_111_st	AGATGTCGATAGTGTTCACC	66.3	unassigned	unassigned	0
tag_112_st	AGATGTTTATCGTAACCCGC	109.0	unassigned	unassigned	0
tag_113_st	AGATTAGAAGATGATCGCCG	61.0	unassigned	unassigned	0
tag_114_st	ATAGCCATATCGATTACGGC	84.0	unassigned	unassigned	0
tag_115_st	ATAGCCTAAGGACGAGACGG	121.0	unassigned	unassigned	0
tag_116_st	ATAGCGACATCGATCTACCG	147.0	unassigned	unassigned	0
tag_117_st	ATAGCGCGATCGAGGACACT	323.0	unassigned	unassigned	0
tag_118_st	CACATACTATGACGTACTCG	559.5	unassigned	unassigned	0
tag_119_st	CACATCTTATTACTACGGCG	54.0	unassigned	unassigned	0
tag_120_st	CACATGGTATGAGACAGTCC	127.3	unassigned	unassigned	0
tag_121_st	CACATTATAGGACCACAGTG	61.0	unassigned	unassigned	0
tag_122_st	CCGTGATAAGTGGCTGACAC	464.0	unassigned	unassigned	0
tag_123_st	CCGTGCGTAGACATAGATCA	131.0	unassigned	unassigned	0
tag_124_st	CCGTGTATACCAATATCTCC	49.0	unassigned	unassigned	0
tag_125_st	CCGTTACGAGACCTAGTAGA	204.0	unassigned	unassigned	0
tag_126_st	CGGAGCGTAGCAGAGCTATA	72.3	unassigned	unassigned	0
tag_127_st	CGGAGGAAGCTCTCACACTA	142.3	unassigned	unassigned	0
tag_128_st	CGGAGTAAGAATAGTGACCA	308.3	unassigned	unassigned	0
tag_129_st	CGGAGTACAGCAGATCCAGA	88.0	unassigned	unassigned	0
tag_130_st	CTAGATGTATGTAGCTGGAC	2509.8	unassigned	unassigned	0
tag_131_st	CTAGCAGAAAATCTACGACC	161.3	unassigned	unassigned	0
tag_132_st	CTAGCCGAAAACTGCATACA	339.5	unassigned	unassigned	0
tag_133_st	CTAGCCGTATGGTCACTGAA	499.3	unassigned	unassigned	0
tag_134_st	CTGAACTCCAGTTACACGAA	702.8	unassigned	unassigned	0
tag_135_st	CTGAAGTCCAGCTAATACAC	81.3	unassigned	unassigned	0
tag_136_st	CTGAAGTGCACGGAATAGTC	499.3	unassigned	unassigned	0
tag_137_st	CTGAAGTTACCTGAAGCGTA	225.3	unassigned	unassigned	0
tag_138_st	GAAGAGTCCATACGAAGTCG	33.0	unassigned	unassigned	0
tag_139_st	GAAGCGAGGCACATCTACTC	57.0	unassigned	unassigned	0
tag_140_st	GAAGGCCCGAACACTCTATA	125.0	unassigned	unassigned	0
tag_141_st	GAAGTAGCCGACACGCTGTA	219.8	unassigned	unassigned	0
tag_142_st	GCAGGTCTAGGACGCATGAT	275.0	unassigned	unassigned	0
tag_143_st	GCAGTACGAGTCATAGCACA	94.3	unassigned	unassigned	0
tag_144_st	GCAGTAGTATTGAGTGTCAC	212.5	unassigned	unassigned	0
tag_145_st	GCAGTCGGAGGAGATTCTAC	178.3	unassigned	unassigned	0
tag_146_st	GGTCGCATACACGTATCAGT	65.0	unassigned	unassigned	0
tag_147_st	GGTCGGTACAACATTGAGTC	35.0	unassigned	unassigned	0
tag_148_st	GGTCGTAATCTCTTCGAGTA	32.3	unassigned	unassigned	0
tag_149_st	GGTCGTCACGGCCTATTGTA	57.0	unassigned	unassigned	0
tag_150_st	GTCTGTTACAACGGTATCAG	158.5	unassigned	unassigned	0
tag_151_st	GTCTTACTACGAGCATAGAG	93.3	unassigned	unassigned	0
tag_152_st	GTCTTAGAGAATAGGCGACC	600.0	unassigned	unassigned	0
tag_153_st	GTCTTCGTAGCCGGAGTCAT	45.0	unassigned	unassigned	0
tag_154_st	TACTCCTGAGGACTTAGGCA	208.3	unassigned	unassigned	0
tag_155_st	TACTCGCACCTAGCCGTAGA	93.0	unassigned	unassigned	0
tag_156_st	TACTCGCTAACACGGCGTAG	1513.8	unassigned	unassigned	0
tag_157_at	TCATAGAGTGATGCCGAGTA	52.3	unassigned	unassigned	0
tag_158_at	TACAGCGATGCTCACAGCGA	42.0	unassigned	unassigned	0
tag_159_at	TACCGTACTGCTGGAAGCGA	574.0	unassigned	unassigned	0
tag_160_at	GCGCTGATCGAATAGTCCGA	59.0	unassigned	unassigned	0
tag_161_at	TAGACGATCCCTAAGTCCGA	61.3	unassigned	unassigned	0
tag_162_at	GGATCGAGCACTCTAACTAA	40.3	unassigned	unassigned	0
tag_163_at	GTGCCGTCCGAGAAGTATAA	50.0	unassigned	unassigned	0
tag_164_at	GTACCTGCCTACGGCTATAA	37.0	unassigned	unassigned	0
tag_165_at	TACCACGTACTGGCCTATAA	125.8	unassigned	unassigned	0
tag_166_at	CCGGCGCAGTGTTTACGTTT	274.0	unassigned	unassigned	0
tag_167_at	GGCGCACGGTTTCTACGTTT	32.0	unassigned	unassigned	0
tag_168_at	GGACGACGGTTTCCTAGTTT	101.3	unassigned	unassigned	0
tag_169_at	CCCGGTCGTTATTTCGAGGT	52.3	unassigned	unassigned	0
tag_170_at	CAACGTGTATTTGTCGAGGT	627.8	unassigned	unassigned	0
tag_171_at	TTCTCACCGTGTTGCGAGGT	51.3	unassigned	unassigned	0
tag_172_at	CCATGTTCGTTGCTAGAGGT	178.0	unassigned	unassigned	0
tag_173_at	CGGTCTGCCTGTTACAATCT	41.8	unassigned	unassigned	0
tag_174_at	CGCGTTATCTGTGCAAATCT	28.0	unassigned	unassigned	0
tag_175_at	CGACGGACTGTTGCTTTGCT	122.8	unassigned	unassigned	0
tag_176_at	CAGCGCGTAGTTCTTGTGCT	82.0	unassigned	unassigned	0
tag_177_at	TTCTACGCGGTTGGAGCTAT	76.0	unassigned	unassigned	0
tag_178_at	GGTCTAAGGGTTACAGCTAT	39.0	unassigned	unassigned	0
tag_179_at	AGACGAGTCCTTCTTCCTAT	32.0	unassigned	unassigned	0
tag_180_at	CGGAAGTGTAGTTGTCCTAT	53.0	unassigned	unassigned	0
tag_181_at	ACTGTGCCTACGTTCTGGTG	92.0	unassigned	unassigned	0
tag_182_at	GCGGTATCTCTTCACTGGTG	65.0	unassigned	unassigned	0
tag_183_at	CTCTCTACGAGTTGTCGGTG	53.3	unassigned	unassigned	0
tag_184_at	AGTACCCTTCTTCGTCGGTG	47.0	unassigned	unassigned	0
tag_185_at	GGATGTGTACTTACTAACGG	43.0	unassigned	unassigned	0
tag_186_at	CTCTCTGCGTATTAGAACGG	43.0	unassigned	unassigned	0
tag_187_at	CGTGTATCACTTAACAACGG	36.3	unassigned	unassigned	0
tag_188_at	ATAACTCGCGGTCGAAACGG	35.0	unassigned	unassigned	0
tag_189_at	TGAGATTCCTCTATACTCCG	34.0	unassigned	unassigned	0
tag_190_at	GGAACGTATATTAGACTCCG	76.0	unassigned	unassigned	0
tag_191_at	CGTGATTACGATTAACTCCG	29.0	unassigned	unassigned	0
tag_192_at	TAAGTGTCTCGCTGTATCCG	28.0	unassigned	unassigned	0
tag_193_at	TGAAACCTACTTACCGCTAG	79.3	unassigned	unassigned	0
tag_194_at	CGCTACATCTATTACGCTAG	41.0	unassigned	unassigned	0
tag_195_at	TACGCGAGACTTGACGCTAG	102.0	unassigned	unassigned	0
tag_196_at	CTCTCCGTATGTAACGCTAG	33.3	unassigned	unassigned	0
tag_197_at	GTCACGTACATTGGATTCAG	35.0	unassigned	unassigned	0
tag_198_at	ATTCGGTAGCCGTCTGTCAG	34.8	unassigned	unassigned	0
tag_199_at	GTAGTCTCCATTCATGTCAG	32.0	unassigned	unassigned	0
tag_200_at	GTATCGTACATTAGGGTCAG	48.3	unassigned	unassigned	0
tag_201_at	TAGGCTATGTAGGCGACTTC	98.5	unassigned	unassigned	0
tag_202_at	GGCGACGTGTCTACAACTTC	30.0	unassigned	unassigned	0
tag_203_at	GGCTAGTGTGAGTAAACTTC	29.0	unassigned	unassigned	0
tag_204_at	TATCGGCTGTCGCGGTATTC	63.0	unassigned	unassigned	0
tag_205_at	ACAGTGGTAACGTCGTATGC	189.0	unassigned	unassigned	0
tag_206_at	GTAGTGAGTAGTCTCTATGC	40.0	unassigned	unassigned	0
tag_207_at	TAACGTGGGCGTAACTATGC	139.3	unassigned	unassigned	0
tag_208_at	TATGTCTGACGCTGTGATGC	141.8	unassigned	unassigned	0
tag_209_at	TAGTCATACGGTGGACGACC	87.0	unassigned	unassigned	0
tag_210_at	TGTCAGAACATTAGACGACC	87.0	unassigned	unassigned	0
tag_211_at	ATAACGGTAGCTGCACGACC	43.0	unassigned	unassigned	0
tag_212_at	AAAGTACGTCGGGCTAGACC	96.3	unassigned	unassigned	0
tag_213_at	GCGCTCGTATAGTCCAAGAC	38.0	unassigned	unassigned	0
tag_214_at	GCTACGCGAGGTAACAAGAC	103.0	unassigned	unassigned	0
tag_215_at	GGCTCTACACGTATAAAGAC	78.0	unassigned	unassigned	0
tag_216_at	GTTGTATCTACGGCCTTCAC	51.3	unassigned	unassigned	0
tag_217_at	TATCTACGGAGGTACGAGTA	90.0	unassigned	unassigned	0
tag_218_at	ATACGCTGGGCTCACGAGTA	53.3	unassigned	unassigned	0
tag_219_at	CTAGACGGTAGTAACGAGTA	137.3	unassigned	unassigned	0
tag_220_at	TCCCGAGTGAACGTAGAGTA	203.0	unassigned	unassigned	0
tag_221_at	GATAACTCAACGTACTCCGA	33.0	unassigned	unassigned	0
tag_222_at	GGACACATATCTAACTCCGA	36.0	unassigned	unassigned	0
tag_223_at	TAGAGCGCACTGCTATCCGA	83.8	unassigned	unassigned	0
tag_224_at	CTGACGCATAGTATATCCGA	38.0	unassigned	unassigned	0
tag_225_at	GACGCACTCTAGCCGGATAA	41.0	unassigned	unassigned	0
tag_226_at	GCTGACGAGAAGTCCGATAA	138.0	unassigned	unassigned	0
tag_227_at	GCCTCGATGACTACAGATAA	37.0	unassigned	unassigned	0
tag_228_at	GTGCCGAACGAGTATCATAA	65.0	unassigned	unassigned	0
tag_229_at	CGGAACGTGTTTACGAGTTT	38.0	unassigned	unassigned	0
tag_230_at	CCGAGAGCTGTTTAGAGTTT	48.0	unassigned	unassigned	0
tag_231_at	CACGCGGAGGTTTAGTCTTT	28.0	unassigned	unassigned	0
tag_232_at	CGCTTGTACTTTAGAGAGGT	55.0	unassigned	unassigned	0
tag_233_at	ACCGTATAGTGTTGTCAGGT	40.0	unassigned	unassigned	0
tag_234_at	CCGGTGGTATTTACTCAGGT	35.0	unassigned	unassigned	0
tag_235_at	GTGCTATCCTTTACGCAGGT	36.0	unassigned	unassigned	0
tag_236_at	CGACGGTACGTTATTGTGCT	28.0	unassigned	unassigned	0
tag_237_at	CTGTGGAGATTTAACGTGCT	35.0	unassigned	unassigned	0
tag_238_at	ACGTCGTCCTGTTGAGTGCT	54.0	unassigned	unassigned	0
tag_239_at	CGGTAGTCATTTAGAGTGCT	40.0	unassigned	unassigned	0
tag_240_at	GGTCGCCTCGTTAGTCCTAT	27.0	unassigned	unassigned	0
tag_241_at	CTATACGTCGTTACGCCTAT	29.0	unassigned	unassigned	0
tag_242_at	GTTACGGTGCGTTGCCCTAT	63.8	unassigned	unassigned	0
tag_243_at	GCGTACTGCGTTATACCTAT	66.0	unassigned	unassigned	0
tag_244_at	CGTGACTGTCTTATCCGGTG	34.8	unassigned	unassigned	0
tag_245_at	CTTACAAGTAGTTGACGGTG	41.0	unassigned	unassigned	0
tag_246_at	CTAACTCTTGGTAGACGGTG	54.0	unassigned	unassigned	0
tag_247_at	GTCTAGTCTCTTCCACGGTG	42.0	unassigned	unassigned	0
tag_248_at	TTCGTAGAAGTTCACGTAGG	36.8	unassigned	unassigned	0
tag_249_at	CGAGCATAAGTTCTAGTAGG	54.3	unassigned	unassigned	0
tag_250_at	TATCGAGTCCTTAGAGTAGG	46.0	unassigned	unassigned	0
tag_251_at	TCGAATGTAGCTTCAGTAGG	34.3	unassigned	unassigned	0
tag_252_at	GGTACGAAAGTTACGATCCG	56.3	unassigned	unassigned	0
tag_253_at	TGAACTTCTCGTAACATCCG	41.0	unassigned	unassigned	0
tag_254_at	TAGTCGCTGTCTCGAATCCG	41.0	unassigned	unassigned	0
tag_255_at	TGGTAGTCGTCTATCTGCCG	57.0	unassigned	unassigned	0
tag_256_at	GGTACGATCTATTCAGCTAG	39.0	unassigned	unassigned	0
tag_257_at	GTATGTCACACGCTTCCTAG	46.0	unassigned	unassigned	0
tag_258_at	TATCGACTGCTGTCTCCTAG	105.0	unassigned	unassigned	0
tag_259_at	TCGGTAAGCTGTATGCCTAG	92.3	unassigned	unassigned	0
tag_260_at	CCTCAGGTAGGTATCGTCAG	42.3	unassigned	unassigned	0
tag_261_at	ATAACATCGTGTCCCGTCAG	53.0	unassigned	unassigned	0
tag_262_at	CGTAGCGAGTATTCAGTCAG	89.3	unassigned	unassigned	0
tag_263_at	AGTGTGCTCTACCTTCTCAG	37.0	unassigned	unassigned	0
tag_264_at	GCGCATATTCACACGTATTC	42.0	unassigned	unassigned	0
tag_265_at	AGGTCTCTCTCGAAGTATTC	33.0	unassigned	unassigned	0
tag_266_at	CGTCGTAGTAGTACCTATTC	26.0	unassigned	unassigned	0
tag_267_at	GGCTGTCGATATACTGATTC	54.3	unassigned	unassigned	0
tag_268_at	TCTGACTATGGTAGCGATGC	146.0	unassigned	unassigned	0
tag_269_at	GTACTCGACATTAGTCATGC	28.3	unassigned	unassigned	0
tag_270_at	TATACTGTCGGTCACCATGC	44.0	unassigned	unassigned	0
tag_271_at	GTATCGAGATGTCTGAATGC	39.0	unassigned	unassigned	0
tag_272_at	CGTCGAAAGACTTATAGACC	50.3	unassigned	unassigned	0
tag_273_at	TATACACTGGCGTGGAGACC	463.8	unassigned	unassigned	0
tag_274_at	TATCACAGTCGTGGGAGACC	71.0	unassigned	unassigned	0
tag_275_at	ATAGCGACTCGTCAGAGACC	42.0	unassigned	unassigned	0
tag_276_at	TAAGTCGTACCGGCATTCAC	47.0	unassigned	unassigned	0
tag_277_at	GTTATATCTGCCACTGTCAC	53.0	unassigned	unassigned	0
tag_278_at	ATCGAGGTCACGCATGTCAC	59.3	unassigned	unassigned	0
tag_279_at	AATACAGTGGAGACGGTCAC	77.0	unassigned	unassigned	0
tag_280_at	GGATCAAGTACGCTAGAGTA	42.3	unassigned	unassigned	0
tag_281_at	TCACGCCGTAGTCGAGAGTA	314.8	unassigned	unassigned	0
tag_282_at	TACCTCGGCGCTAGAGAGTA	45.3	unassigned	unassigned	0
tag_283_at	CTCGACAGTGAGTCAGAGTA	41.3	unassigned	unassigned	0
tag_284_at	TACTACGGAACGTGAGCCGA	52.0	unassigned	unassigned	0
tag_285_at	ATACGAGCACGTCAAGCCGA	43.3	unassigned	unassigned	0
tag_286_at	GTAGAGCATCCTAGACCCGA	65.0	unassigned	unassigned	0
tag_287_at	TCGATAAGAGAGTGTACCGA	72.0	unassigned	unassigned	0
tag_288_at	TGGCGAGACAGTACGCATAA	169.3	unassigned	unassigned	0
tag_289_at	GTACGTGGAGATCGACATAA	73.0	unassigned	unassigned	0
tag_290_at	GTACTCCGCGACTCGAATAA	34.0	unassigned	unassigned	0
tag_291_at	AGATACTGCGACCGCGTGAA	41.0	unassigned	unassigned	0
tag_292_at	CGACAGAGGTTTCGTGCTTT	196.3	unassigned	unassigned	0
tag_293_at	CGACCGGCGTTTAGTCCTTT	59.0	unassigned	unassigned	0
tag_294_at	GGTGTACGCTTTCTCCAGGT	38.0	unassigned	unassigned	0
tag_295_at	GTGTCGTACTTTAACCAGGT	50.3	unassigned	unassigned	0
tag_296_at	GCGGATCACTTTATACAGGT	52.0	unassigned	unassigned	0
tag_297_at	CCCTGTGACTGTGTTAAGGT	142.0	unassigned	unassigned	0
tag_298_at	GTAGTACGATTTCACCTGCT	47.8	unassigned	unassigned	0
tag_299_at	GTCTTGCGCGTTAAACTGCT	69.0	unassigned	unassigned	0
tag_300_at	CGGAGTGAATTTCGTATGCT	59.0	unassigned	unassigned	0
tag_301_at	CGGATCAGTGGTTATATGCT	55.0	unassigned	unassigned	0
tag_302_at	GAGTCTCTCGTTCGACCTAT	30.3	unassigned	unassigned	0
tag_303_at	GGCACGTTAGTTGAACCTAT	30.0	unassigned	unassigned	0
tag_304_at	GCGCGTATTGAGGTTACTAT	83.0	unassigned	unassigned	0
tag_305_at	CGCGGCTGGTGTCTTACTAT	55.0	unassigned	unassigned	0
tag_306_at	TTGTAACGTCTTGAACGGTG	60.0	unassigned	unassigned	0
tag_307_at	ACGGTATCGTCTCTTAGGTG	55.8	unassigned	unassigned	0
tag_308_at	CCGTAATGTAGTTCTAGGTG	57.0	unassigned	unassigned	0
tag_309_at	CGTGAGTCTCTTCATAGGTG	90.0	unassigned	unassigned	0
tag_310_at	TTATTGGCTCGTACAGTAGG	63.0	unassigned	unassigned	0
tag_311_at	CCGAGTATCTATTCTCTAGG	47.3	unassigned	unassigned	0
tag_312_at	GTAGTCGATTGTCCTCTAGG	50.0	unassigned	unassigned	0
tag_313_at	TCTGTGGAGCTTCTACTAGG	35.0	unassigned	unassigned	0
tag_314_at	TAACTCGTGGGTAACTGCCG	150.0	unassigned	unassigned	0
tag_315_at	GTCTCGAAGAGTTCATGCCG	35.0	unassigned	unassigned	0
tag_316_at	ATACATACGTGTCGTGGCCG	51.0	unassigned	unassigned	0
tag_317_at	ATAGTCTCGTGTACTGGCCG	90.0	unassigned	unassigned	0
tag_318_at	TGTTACGACAGCTTCCCTAG	64.3	unassigned	unassigned	0
tag_319_at	GATACACTACTTAGCCCTAG	50.0	unassigned	unassigned	0
tag_320_at	CGTCATCTATGTCAACCTAG	33.3	unassigned	unassigned	0
tag_321_at	CGGGTACGATATTCTACTAG	26.0	unassigned	unassigned	0
tag_322_at	GGCGTCTCTCATATTCTCAG	26.0	unassigned	unassigned	0
tag_323_at	TGTGTCGATAGCTGTCTCAG	34.0	unassigned	unassigned	0
tag_324_at	TGTCAAGTCTGTACTCTCAG	54.3	unassigned	unassigned	0
tag_325_at	CTAGTCTGCTGTGATCTCAG	56.0	unassigned	unassigned	0
tag_326_at	CGTCGTCGTAGATTCCATTC	42.0	unassigned	unassigned	0
tag_327_at	GGTAACGTCTATCTCCATTC	26.0	unassigned	unassigned	0
tag_328_at	GACGCGATTAGTACCCATTC	36.3	unassigned	unassigned	0
tag_329_at	TCGTAGCCGTCATTACATTC	40.0	unassigned	unassigned	0
tag_330_at	GACTAGCTCTCTATCAATGC	28.0	unassigned	unassigned	0
tag_331_at	TCGTCGTCACACATATTGGC	31.0	unassigned	unassigned	0
tag_332_at	TATAAACTCGCGTGCGTGGC	251.0	unassigned	unassigned	0
tag_333_at	GCTAGAATATGTAACGTGGC	62.3	unassigned	unassigned	0
tag_334_at	ATCGACATGCGTAACAGACC	47.0	unassigned	unassigned	0
tag_335_at	GTAGCGTCGAGTACAAGACC	35.0	unassigned	unassigned	0
tag_336_at	CGATATACATAGGTCTCACC	31.0	unassigned	unassigned	0
tag_337_at	TAGAGTACAGGTCGCTCACC	54.0	unassigned	unassigned	0
tag_338_at	CTACTATACCGTAAGGTCAC	43.0	unassigned	unassigned	0
tag_339_at	AGATATGCTACGCTCGTCAC	46.8	unassigned	unassigned	0
tag_340_at	TTAGGCTCACGTAGCGTCAC	36.3	unassigned	unassigned	0
tag_341_at	TAGTCATCAGGTCACGTCAC	56.8	unassigned	unassigned	0
tag_342_at	CGTCGCGCTCAGTAAGAGTA	42.0	unassigned	unassigned	0
tag_343_at	TACCGAGCGTGGACTCAGTA	77.5	unassigned	unassigned	0
tag_344_at	TGCTGACAGTACGTGCAGTA	59.0	unassigned	unassigned	0
tag_345_at	TGACTCGCTACGTCGCAGTA	194.3	unassigned	unassigned	0
tag_346_at	AGTTTGACTAACCGTACCGA	31.0	unassigned	unassigned	0
tag_347_at	TAACGCTGGAGCAGTACCGA	111.3	unassigned	unassigned	0
tag_348_at	AGACAGTACCGTAGGACCGA	192.8	unassigned	unassigned	0
tag_349_at	ATATAACTAGCTCCGACCGA	181.3	unassigned	unassigned	0
tag_350_at	GACTACGCTGAGGATCTGAA	71.0	unassigned	unassigned	0
tag_351_at	TACCCTGACTATCGACTGAA	47.0	unassigned	unassigned	0
tag_352_at	GTGTACGCCCGCTAACTGAA	516.5	unassigned	unassigned	0
tag_353_at	ATCGCTCACGACTCTATGAA	130.5	unassigned	unassigned	0
tag_354_at	CGGACGTGGTTTAGAACTTT	79.0	unassigned	unassigned	0
tag_355_at	CGCGAAGCGGTTGTCTATTT	58.0	unassigned	unassigned	0
tag_356_at	CGCGCTGTATTTCGTAAGGT	51.0	unassigned	unassigned	0
tag_357_at	GGGCTACACTTTACTAAGGT	46.0	unassigned	unassigned	0
tag_358_at	CCCGTCGTATTTGTGAAGGT	628.8	unassigned	unassigned	0
tag_359_at	CCGTCTTGGTCGTTAAAGGT	236.0	unassigned	unassigned	0
tag_360_at	CAGGTAGTCTGGTTCATGCT	56.0	unassigned	unassigned	0
tag_361_at	CGCAGTATGGTTGTAATGCT	153.3	unassigned	unassigned	0
tag_362_at	AGACGCTCTCGTTCTTGGCT	36.0	unassigned	unassigned	0
tag_363_at	GTCTAACGATTTACGTGGCT	56.3	unassigned	unassigned	0
tag_364_at	TGACGGATCGTTCGTACTAT	45.0	unassigned	unassigned	0
tag_365_at	CGTGTGACTCGGTTGACTAT	148.0	unassigned	unassigned	0
tag_366_at	GGCTCAATCGTTCTGACTAT	104.3	unassigned	unassigned	0
tag_367_at	GGTATTCGCGTTACGACTAT	75.0	unassigned	unassigned	0
tag_368_at	TGTACCCGTCTTACGAGGTG	63.0	unassigned	unassigned	0
tag_369_at	GTACTACGTCTTCTCAGGTG	60.3	unassigned	unassigned	0
tag_370_at	TCTATACTTGGTAGCAGGTG	55.3	unassigned	unassigned	0
tag_371_at	CCTAGTAGTAGTTACAGGTG	59.3	unassigned	unassigned	0
tag_372_at	GTCCGATAAGTTAGACTAGG	651.8	unassigned	unassigned	0
tag_373_at	TTCTACTCGCTTACACTAGG	345.0	unassigned	unassigned	0
tag_374_at	GTGGCGTAACTTAAACTAGG	761.0	unassigned	unassigned	0
tag_375_at	TCTACTACGTGTGGTATAGG	44.0	unassigned	unassigned	0
tag_376_at	TCTATGAATTGTACTCGCCG	68.8	unassigned	unassigned	0
tag_377_at	TCTGATGAGTGTCTACGCCG	104.8	unassigned	unassigned	0
tag_378_at	TATAACGACCTTGGACGCCG	126.0	unassigned	unassigned	0
tag_379_at	GTTCTCTGCGATTAACGCCG	50.0	unassigned	unassigned	0
tag_380_at	TTGATCGCACTTCCTACTAG	139.0	unassigned	unassigned	0
tag_381_at	TTCTACGCCATTGTGACTAG	34.8	unassigned	unassigned	0
tag_382_at	CTACTGTCGGGTCTGACTAG	58.3	unassigned	unassigned	0
tag_383_at	TTCCGACTACTTACGACTAG	94.3	unassigned	unassigned	0
tag_384_at	ATCGTGAAGTGTATGCTCAG	245.0	unassigned	unassigned	0
tag_385_at	GTACAATCACTTACGCTCAG	102.0	unassigned	unassigned	0
tag_386_at	ACTGTGGTATATGTCCTCAG	36.0	unassigned	unassigned	0
tag_387_at	TCGTAATACACTTGCCTCAG	54.0	unassigned	unassigned	0
tag_388_at	CGTGGAGTGTAGTAACATTC	47.0	unassigned	unassigned	0
tag_389_at	TGTCGGTCTAACAGATTGTC	42.8	unassigned	unassigned	0
tag_390_at	CTCTAGTCTGAGGATGTGTC	54.3	unassigned	unassigned	0
tag_391_at	ATAACTCGGTATGCGGTGTC	50.3	unassigned	unassigned	0
tag_392_at	TAATATCTACGTCTCCTGGC	47.0	unassigned	unassigned	0
tag_393_at	GTAACGTAATGTAACTGGGC	77.0	unassigned	unassigned	0
tag_394_at	TTACTACAACTTACACGGGC	61.3	unassigned	unassigned	0
tag_395_at	TATAGCTCACGCTGTAGGGC	60.0	unassigned	unassigned	0
tag_396_at	ATATGGAGCGCGTACTCACC	71.3	unassigned	unassigned	0
tag_397_at	ATAGTGCAGCGTACATCACC	45.0	unassigned	unassigned	0
tag_398_at	ATACGAGCATGTACGGCACC	81.3	unassigned	unassigned	0
tag_399_at	TAGTCAACAGATTACGCACC	70.0	unassigned	unassigned	0
tag_400_at	ATCTCATAGCCGGTAGTCAC	56.0	unassigned	unassigned	0
tag_401_at	CAGAATTACGAGCTAGTCAC	72.5	unassigned	unassigned	0
tag_402_at	CGTGGAAGTAGTACAGTCAC	63.3	unassigned	unassigned	0
tag_403_at	ATAGTGGGCGCTAGTCTCAC	58.0	unassigned	unassigned	0
tag_404_at	GTAGATCCAGGTCCGCAGTA	60.3	unassigned	unassigned	0
tag_405_at	CGACATAGTAGTGAGCAGTA	62.3	unassigned	unassigned	0
tag_406_at	GTCGCTATGACTCTACAGTA	68.0	unassigned	unassigned	0
tag_407_at	GTTGACTATCCTCCACAGTA	56.0	unassigned	unassigned	0
tag_408_at	ACTGAGCAGACGTAGACCGA	73.0	unassigned	unassigned	0
tag_409_at	TGAACTAGCCGAGTCACCGA	60.8	unassigned	unassigned	0
tag_410_at	GTGAGAATATCTAGCACCGA	38.0	unassigned	unassigned	0
tag_411_at	AGGCTAGAACGTACCACCGA	137.3	unassigned	unassigned	0
tag_412_at	GGATCGACTACTGACATGAA	47.0	unassigned	unassigned	0
tag_413_at	TACTACGCACAGTCGCGGAA	70.0	unassigned	unassigned	0
tag_414_at	TCTATTACCTCTACGCGGAA	47.8	unassigned	unassigned	0
tag_415_at	TCGACTGGAGATATACGGAA	43.0	unassigned	unassigned	0
tag_416_at	CGGACGACGTTTGGTAATTT	47.3	unassigned	unassigned	0
tag_417_at	CCGCCGACGGTTGTATTGTT	173.0	unassigned	unassigned	0
tag_418_at	GGACGCACGTTTAGATTGTT	60.0	unassigned	unassigned	0
tag_419_at	GCGACTCTGTTTCTAAAGGT	33.0	unassigned	unassigned	0
tag_420_at	CAGCGGAAGTATTGTTTCGT	47.0	unassigned	unassigned	0
tag_157_at	TCATAGAGTGTTGCCGAGTA	144.8	unassigned	unassigned	0
tag_158_at	TACAGCGATGGTCACAGCGA	37.3	unassigned	unassigned	0
tag_159_at	TACCGTACTGGTGGAAGCGA	53.0	unassigned	unassigned	0
tag_160_at	GCGCTGATCGTATAGTCCGA	29.3	unassigned	unassigned	0
tag_161_at	TAGACGATCCGTAAGTCCGA	41.3	unassigned	unassigned	0
tag_162_at	GGATCGAGCAGTCTAACTAA	31.0	unassigned	unassigned	0
tag_163_at	GTGCCGTCCGTGAAGTATAA	42.3	unassigned	unassigned	0
tag_164_at	GTACCTGCCTTCGGCTATAA	38.0	unassigned	unassigned	0
tag_165_at	TACCACGTACAGGCCTATAA	49.0	unassigned	unassigned	0
tag_166_at	CCGGCGCAGTCTTTACGTTT	44.3	unassigned	unassigned	0
tag_167_at	GGCGCACGGTATCTACGTTT	30.0	unassigned	unassigned	0
tag_168_at	GGACGACGGTATCCTAGTTT	38.0	unassigned	unassigned	0
tag_169_at	CCCGGTCGTTTTTTCGAGGT	143.3	unassigned	unassigned	0
tag_170_at	CAACGTGTATATGTCGAGGT	89.3	unassigned	unassigned	0
tag_171_at	TTCTCACCGTCTTGCGAGGT	32.0	unassigned	unassigned	0
tag_172_at	CCATGTTCGTAGCTAGAGGT	51.0	unassigned	unassigned	0
tag_173_at	CGGTCTGCCTCTTACAATCT	32.0	unassigned	unassigned	0
tag_174_at	CGCGTTATCTCTGCAAATCT	32.0	unassigned	unassigned	0
tag_175_at	CGACGGACTGATGCTTTGCT	45.0	unassigned	unassigned	0
tag_176_at	CAGCGCGTAGATCTTGTGCT	38.0	unassigned	unassigned	0
tag_177_at	TTCTACGCGGATGGAGCTAT	51.3	unassigned	unassigned	0
tag_178_at	GGTCTAAGGGATACAGCTAT	34.0	unassigned	unassigned	0
tag_179_at	AGACGAGTCCATCTTCCTAT	41.5	unassigned	unassigned	0
tag_180_at	CGGAAGTGTACTTGTCCTAT	39.0	unassigned	unassigned	0
tag_181_at	ACTGTGCCTAGGTTCTGGTG	46.0	unassigned	unassigned	0
tag_182_at	GCGGTATCTCATCACTGGTG	48.0	unassigned	unassigned	0
tag_183_at	CTCTCTACGACTTGTCGGTG	64.3	unassigned	unassigned	0
tag_184_at	AGTACCCTTCATCGTCGGTG	48.0	unassigned	unassigned	0
tag_185_at	GGATGTGTACATACTAACGG	33.0	unassigned	unassigned	0
tag_186_at	CTCTCTGCGTTTTAGAACGG	41.0	unassigned	unassigned	0
tag_187_at	CGTGTATCACATAACAACGG	31.0	unassigned	unassigned	0
tag_188_at	ATAACTCGCGCTCGAAACGG	31.0	unassigned	unassigned	0
tag_189_at	TGAGATTCCTGTATACTCCG	34.0	unassigned	unassigned	0
tag_190_at	GGAACGTATAATAGACTCCG	44.3	unassigned	unassigned	0
tag_191_at	CGTGATTACGTTTAACTCCG	32.0	unassigned	unassigned	0
tag_192_at	TAAGTGTCTCCCTGTATCCG	28.3	unassigned	unassigned	0
tag_193_at	TGAAACCTACATACCGCTAG	33.0	unassigned	unassigned	0
tag_194_at	CGCTACATCTTTTACGCTAG	44.0	unassigned	unassigned	0
tag_195_at	TACGCGAGACATGACGCTAG	46.0	unassigned	unassigned	0
tag_196_at	CTCTCCGTATCTAACGCTAG	40.3	unassigned	unassigned	0
tag_197_at	GTCACGTACAATGGATTCAG	37.3	unassigned	unassigned	0
tag_198_at	ATTCGGTAGCGGTCTGTCAG	38.0	unassigned	unassigned	0
tag_199_at	GTAGTCTCCAATCATGTCAG	33.3	unassigned	unassigned	0
tag_200_at	GTATCGTACAATAGGGTCAG	41.3	unassigned	unassigned	0
tag_201_at	TAGGCTATGTTGGCGACTTC	45.3	unassigned	unassigned	0
tag_202_at	GGCGACGTGTGTACAACTTC	31.3	unassigned	unassigned	0
tag_203_at	GGCTAGTGTGTGTAAACTTC	35.3	unassigned	unassigned	0
tag_204_at	TATCGGCTGTGGCGGTATTC	47.3	unassigned	unassigned	0
tag_205_at	ACAGTGGTAAGGTCGTATGC	59.3	unassigned	unassigned	0
tag_206_at	GTAGTGAGTACTCTCTATGC	34.0	unassigned	unassigned	0
tag_207_at	TAACGTGGGCCTAACTATGC	38.3	unassigned	unassigned	0
tag_208_at	TATGTCTGACCCTGTGATGC	38.0	unassigned	unassigned	0
tag_209_at	TAGTCATACGCTGGACGACC	1307.0	unassigned	unassigned	0
tag_210_at	TGTCAGAACAATAGACGACC	36.0	unassigned	unassigned	0
tag_211_at	ATAACGGTAGGTGCACGACC	33.0	unassigned	unassigned	0
tag_212_at	AAAGTACGTCCGGCTAGACC	54.0	unassigned	unassigned	0
tag_213_at	GCGCTCGTATTGTCCAAGAC	32.0	unassigned	unassigned	0
tag_214_at	GCTACGCGAGCTAACAAGAC	69.0	unassigned	unassigned	0
tag_215_at	GGCTCTACACCTATAAAGAC	42.8	unassigned	unassigned	0
tag_216_at	GTTGTATCTAGGGCCTTCAC	50.0	unassigned	unassigned	0
tag_217_at	TATCTACGGACGTACGAGTA	41.0	unassigned	unassigned	0
tag_218_at	ATACGCTGGGGTCACGAGTA	38.0	unassigned	unassigned	0
tag_219_at	CTAGACGGTACTAACGAGTA	56.3	unassigned	unassigned	0
tag_220_at	TCCCGAGTGATCGTAGAGTA	51.3	unassigned	unassigned	0
tag_221_at	GATAACTCAAGGTACTCCGA	38.3	unassigned	unassigned	0
tag_222_at	GGACACATATGTAACTCCGA	35.0	unassigned	unassigned	0
tag_223_at	TAGAGCGCACAGCTATCCGA	44.8	unassigned	unassigned	0
tag_224_at	CTGACGCATACTATATCCGA	33.0	unassigned	unassigned	0
tag_225_at	GACGCACTCTTGCCGGATAA	39.0	unassigned	unassigned	0
tag_226_at	GCTGACGAGATGTCCGATAA	37.0	unassigned	unassigned	0
tag_227_at	GCCTCGATGAGTACAGATAA	33.3	unassigned	unassigned	0
tag_228_at	GTGCCGAACGTGTATCATAA	33.0	unassigned	unassigned	0
tag_229_at	CGGAACGTGTATACGAGTTT	28.0	unassigned	unassigned	0
tag_230_at	CCGAGAGCTGATTAGAGTTT	30.0	unassigned	unassigned	0
tag_231_at	CACGCGGAGGATTAGTCTTT	27.0	unassigned	unassigned	0
tag_232_at	CGCTTGTACTATAGAGAGGT	33.0	unassigned	unassigned	0
tag_233_at	ACCGTATAGTCTTGTCAGGT	45.0	unassigned	unassigned	0
tag_234_at	CCGGTGGTATATACTCAGGT	44.0	unassigned	unassigned	0
tag_235_at	GTGCTATCCTATACGCAGGT	33.0	unassigned	unassigned	0
tag_236_at	CGACGGTACGATATTGTGCT	25.0	unassigned	unassigned	0
tag_237_at	CTGTGGAGATATAACGTGCT	27.0	unassigned	unassigned	0
tag_238_at	ACGTCGTCCTCTTGAGTGCT	37.0	unassigned	unassigned	0
tag_239_at	CGGTAGTCATATAGAGTGCT	43.0	unassigned	unassigned	0
tag_240_at	GGTCGCCTCGATAGTCCTAT	27.0	unassigned	unassigned	0
tag_241_at	CTATACGTCGATACGCCTAT	34.0	unassigned	unassigned	0
tag_242_at	GTTACGGTGCCTTGCCCTAT	53.3	unassigned	unassigned	0
tag_243_at	GCGTACTGCGATATACCTAT	64.3	unassigned	unassigned	0
tag_244_at	CGTGACTGTCATATCCGGTG	40.0	unassigned	unassigned	0
tag_245_at	CTTACAAGTACTTGACGGTG	40.0	unassigned	unassigned	0
tag_246_at	CTAACTCTTGCTAGACGGTG	43.0	unassigned	unassigned	0
tag_247_at	GTCTAGTCTCATCCACGGTG	61.0	unassigned	unassigned	0
tag_248_at	TTCGTAGAAGATCACGTAGG	39.0	unassigned	unassigned	0
tag_249_at	CGAGCATAAGATCTAGTAGG	43.0	unassigned	unassigned	0
tag_250_at	TATCGAGTCCATAGAGTAGG	32.0	unassigned	unassigned	0
tag_251_at	TCGAATGTAGGTTCAGTAGG	31.0	unassigned	unassigned	0
tag_252_at	GGTACGAAAGATACGATCCG	33.3	unassigned	unassigned	0
tag_253_at	TGAACTTCTCCTAACATCCG	33.0	unassigned	unassigned	0
tag_254_at	TAGTCGCTGTGTCGAATCCG	37.0	unassigned	unassigned	0
tag_255_at	TGGTAGTCGTGTATCTGCCG	39.0	unassigned	unassigned	0
tag_256_at	GGTACGATCTTTTCAGCTAG	39.0	unassigned	unassigned	0
tag_257_at	GTATGTCACAGGCTTCCTAG	40.3	unassigned	unassigned	0
tag_258_at	TATCGACTGCAGTCTCCTAG	37.0	unassigned	unassigned	0
tag_259_at	TCGGTAAGCTCTATGCCTAG	39.3	unassigned	unassigned	0
tag_260_at	CCTCAGGTAGCTATCGTCAG	42.3	unassigned	unassigned	0
tag_261_at	ATAACATCGTCTCCCGTCAG	39.0	unassigned	unassigned	0
tag_262_at	CGTAGCGAGTTTTCAGTCAG	56.0	unassigned	unassigned	0
tag_263_at	AGTGTGCTCTTCCTTCTCAG	34.0	unassigned	unassigned	0
tag_264_at	GCGCATATTCTCACGTATTC	29.0	unassigned	unassigned	0
tag_265_at	AGGTCTCTCTGGAAGTATTC	33.0	unassigned	unassigned	0
tag_266_at	CGTCGTAGTACTACCTATTC	27.0	unassigned	unassigned	0
tag_267_at	GGCTGTCGATTTACTGATTC	31.0	unassigned	unassigned	0
tag_268_at	TCTGACTATGCTAGCGATGC	33.3	unassigned	unassigned	0
tag_269_at	GTACTCGACAATAGTCATGC	32.0	unassigned	unassigned	0
tag_270_at	TATACTGTCGCTCACCATGC	45.0	unassigned	unassigned	0
tag_271_at	GTATCGAGATCTCTGAATGC	29.0	unassigned	unassigned	0
tag_272_at	CGTCGAAAGAGTTATAGACC	28.0	unassigned	unassigned	0
tag_273_at	TATACACTGGGGTGGAGACC	40.0	unassigned	unassigned	0
tag_274_at	TATCACAGTCCTGGGAGACC	36.3	unassigned	unassigned	0
tag_275_at	ATAGCGACTCCTCAGAGACC	38.3	unassigned	unassigned	0
tag_276_at	TAAGTCGTACGGGCATTCAC	39.3	unassigned	unassigned	0
tag_277_at	GTTATATCTGGCACTGTCAC	50.0	unassigned	unassigned	0
tag_278_at	ATCGAGGTCAGGCATGTCAC	40.0	unassigned	unassigned	0
tag_279_at	AATACAGTGGTGACGGTCAC	38.0	unassigned	unassigned	0
tag_280_at	GGATCAAGTAGGCTAGAGTA	69.8	unassigned	unassigned	0
tag_281_at	TCACGCCGTACTCGAGAGTA	165.0	unassigned	unassigned	0
tag_282_at	TACCTCGGCGGTAGAGAGTA	40.0	unassigned	unassigned	0
tag_283_at	CTCGACAGTGTGTCAGAGTA	50.3	unassigned	unassigned	0
tag_284_at	TACTACGGAAGGTGAGCCGA	51.0	unassigned	unassigned	0
tag_285_at	ATACGAGCACCTCAAGCCGA	41.3	unassigned	unassigned	0
tag_286_at	GTAGAGCATCGTAGACCCGA	219.0	unassigned	unassigned	0
tag_287_at	TCGATAAGAGTGTGTACCGA	40.0	unassigned	unassigned	0
tag_288_at	TGGCGAGACACTACGCATAA	39.0	unassigned	unassigned	0
tag_289_at	GTACGTGGAGTTCGACATAA	34.0	unassigned	unassigned	0
tag_290_at	GTACTCCGCGTCTCGAATAA	30.3	unassigned	unassigned	0
tag_291_at	AGATACTGCGTCCGCGTGAA	36.0	unassigned	unassigned	0
tag_292_at	CGACAGAGGTATCGTGCTTT	62.0	unassigned	unassigned	0
tag_293_at	CGACCGGCGTATAGTCCTTT	30.3	unassigned	unassigned	0
tag_294_at	GGTGTACGCTATCTCCAGGT	45.3	unassigned	unassigned	0
tag_295_at	GTGTCGTACTATAACCAGGT	51.0	unassigned	unassigned	0
tag_296_at	GCGGATCACTATATACAGGT	58.3	unassigned	unassigned	0
tag_297_at	CCCTGTGACTCTGTTAAGGT	30.0	unassigned	unassigned	0
tag_298_at	GTAGTACGATATCACCTGCT	32.0	unassigned	unassigned	0
tag_299_at	GTCTTGCGCGATAAACTGCT	56.5	unassigned	unassigned	0
tag_300_at	CGGAGTGAATATCGTATGCT	29.0	unassigned	unassigned	0
tag_301_at	CGGATCAGTGCTTATATGCT	39.0	unassigned	unassigned	0
tag_302_at	GAGTCTCTCGATCGACCTAT	33.3	unassigned	unassigned	0
tag_303_at	GGCACGTTAGATGAACCTAT	29.0	unassigned	unassigned	0
tag_304_at	GCGCGTATTGTGGTTACTAT	50.0	unassigned	unassigned	0
tag_305_at	CGCGGCTGGTCTCTTACTAT	34.0	unassigned	unassigned	0
tag_306_at	TTGTAACGTCATGAACGGTG	58.0	unassigned	unassigned	0
tag_307_at	ACGGTATCGTGTCTTAGGTG	53.3	unassigned	unassigned	0
tag_308_at	CCGTAATGTACTTCTAGGTG	58.3	unassigned	unassigned	0
tag_309_at	CGTGAGTCTCATCATAGGTG	75.0	unassigned	unassigned	0
tag_310_at	TTATTGGCTCCTACAGTAGG	40.3	unassigned	unassigned	0
tag_311_at	CCGAGTATCTTTTCTCTAGG	47.5	unassigned	unassigned	0
tag_312_at	GTAGTCGATTCTCCTCTAGG	31.8	unassigned	unassigned	0
tag_313_at	TCTGTGGAGCATCTACTAGG	35.0	unassigned	unassigned	0
tag_314_at	TAACTCGTGGCTAACTGCCG	59.0	unassigned	unassigned	0
tag_315_at	GTCTCGAAGACTTCATGCCG	36.0	unassigned	unassigned	0
tag_316_at	ATACATACGTCTCGTGGCCG	36.3	unassigned	unassigned	0
tag_317_at	ATAGTCTCGTCTACTGGCCG	39.0	unassigned	unassigned	0
tag_318_at	TGTTACGACACCTTCCCTAG	40.3	unassigned	unassigned	0
tag_319_at	GATACACTACATAGCCCTAG	51.0	unassigned	unassigned	0
tag_320_at	CGTCATCTATCTCAACCTAG	30.0	unassigned	unassigned	0
tag_321_at	CGGGTACGATTTTCTACTAG	32.0	unassigned	unassigned	0
tag_322_at	GGCGTCTCTCTTATTCTCAG	28.0	unassigned	unassigned	0
tag_323_at	TGTGTCGATACCTGTCTCAG	30.0	unassigned	unassigned	0
tag_324_at	TGTCAAGTCTCTACTCTCAG	33.3	unassigned	unassigned	0
tag_325_at	CTAGTCTGCTCTGATCTCAG	31.0	unassigned	unassigned	0
tag_326_at	CGTCGTCGTACATTCCATTC	34.0	unassigned	unassigned	0
tag_327_at	GGTAACGTCTTTCTCCATTC	27.0	unassigned	unassigned	0
tag_328_at	GACGCGATTACTACCCATTC	30.0	unassigned	unassigned	0
tag_329_at	TCGTAGCCGTGATTACATTC	43.0	unassigned	unassigned	0
tag_330_at	GACTAGCTCTGTATCAATGC	28.3	unassigned	unassigned	0
tag_331_at	TCGTCGTCACTCATATTGGC	30.0	unassigned	unassigned	0
tag_332_at	TATAAACTCGGGTGCGTGGC	56.3	unassigned	unassigned	0
tag_333_at	GCTAGAATATCTAACGTGGC	32.0	unassigned	unassigned	0
tag_334_at	ATCGACATGCCTAACAGACC	55.0	unassigned	unassigned	0
tag_335_at	GTAGCGTCGACTACAAGACC	36.0	unassigned	unassigned	0
tag_336_at	CGATATACATTGGTCTCACC	30.0	unassigned	unassigned	0
tag_337_at	TAGAGTACAGCTCGCTCACC	48.0	unassigned	unassigned	0
tag_338_at	CTACTATACCCTAAGGTCAC	47.0	unassigned	unassigned	0
tag_339_at	AGATATGCTAGGCTCGTCAC	188.0	unassigned	unassigned	0
tag_340_at	TTAGGCTCACCTAGCGTCAC	32.0	unassigned	unassigned	0
tag_341_at	TAGTCATCAGCTCACGTCAC	68.3	unassigned	unassigned	0
tag_342_at	CGTCGCGCTCTGTAAGAGTA	37.0	unassigned	unassigned	0
tag_343_at	TACCGAGCGTCGACTCAGTA	36.3	unassigned	unassigned	0
tag_344_at	TGCTGACAGTTCGTGCAGTA	55.0	unassigned	unassigned	0
tag_345_at	TGACTCGCTAGGTCGCAGTA	79.0	unassigned	unassigned	0
tag_346_at	AGTTTGACTATCCGTACCGA	29.0	unassigned	unassigned	0
tag_347_at	TAACGCTGGACCAGTACCGA	160.0	unassigned	unassigned	0
tag_348_at	AGACAGTACCCTAGGACCGA	59.0	unassigned	unassigned	0
tag_349_at	ATATAACTAGGTCCGACCGA	44.5	unassigned	unassigned	0
tag_350_at	GACTACGCTGTGGATCTGAA	46.0	unassigned	unassigned	0
tag_351_at	TACCCTGACTTTCGACTGAA	37.0	unassigned	unassigned	0
tag_352_at	GTGTACGCCCCCTAACTGAA	94.5	unassigned	unassigned	0
tag_353_at	ATCGCTCACGTCTCTATGAA	59.3	unassigned	unassigned	0
tag_354_at	CGGACGTGGTATAGAACTTT	43.3	unassigned	unassigned	0
tag_355_at	CGCGAAGCGGATGTCTATTT	40.0	unassigned	unassigned	0
tag_356_at	CGCGCTGTATATCGTAAGGT	32.0	unassigned	unassigned	0
tag_357_at	GGGCTACACTATACTAAGGT	36.0	unassigned	unassigned	0
tag_358_at	CCCGTCGTATATGTGAAGGT	111.0	unassigned	unassigned	0
tag_359_at	CCGTCTTGGTGGTTAAAGGT	84.0	unassigned	unassigned	0
tag_360_at	CAGGTAGTCTCGTTCATGCT	37.0	unassigned	unassigned	0
tag_361_at	CGCAGTATGGATGTAATGCT	41.3	unassigned	unassigned	0
tag_362_at	AGACGCTCTCCTTCTTGGCT	32.3	unassigned	unassigned	0
tag_363_at	GTCTAACGATATACGTGGCT	36.0	unassigned	unassigned	0
tag_364_at	TGACGGATCGATCGTACTAT	32.8	unassigned	unassigned	0
tag_365_at	CGTGTGACTCCGTTGACTAT	49.5	unassigned	unassigned	0
tag_366_at	GGCTCAATCGATCTGACTAT	45.5	unassigned	unassigned	0
tag_367_at	GGTATTCGCGATACGACTAT	41.5	unassigned	unassigned	0
tag_368_at	TGTACCCGTCATACGAGGTG	54.0	unassigned	unassigned	0
tag_369_at	GTACTACGTCATCTCAGGTG	67.0	unassigned	unassigned	0
tag_370_at	TCTATACTTGCTAGCAGGTG	61.3	unassigned	unassigned	0
tag_371_at	CCTAGTAGTACTTACAGGTG	63.0	unassigned	unassigned	0
tag_372_at	GTCCGATAAGATAGACTAGG	82.0	unassigned	unassigned	0
tag_373_at	TTCTACTCGCATACACTAGG	90.0	unassigned	unassigned	0
tag_374_at	GTGGCGTAACATAAACTAGG	84.3	unassigned	unassigned	0
tag_375_at	TCTACTACGTCTGGTATAGG	43.0	unassigned	unassigned	0
tag_376_at	TCTATGAATTCTACTCGCCG	55.3	unassigned	unassigned	0
tag_377_at	TCTGATGAGTCTCTACGCCG	77.0	unassigned	unassigned	0
tag_378_at	TATAACGACCATGGACGCCG	66.0	unassigned	unassigned	0
tag_379_at	GTTCTCTGCGTTTAACGCCG	35.0	unassigned	unassigned	0
tag_380_at	TTGATCGCACATCCTACTAG	62.0	unassigned	unassigned	0
tag_381_at	TTCTACGCCAATGTGACTAG	42.0	unassigned	unassigned	0
tag_382_at	CTACTGTCGGCTCTGACTAG	43.0	unassigned	unassigned	0
tag_383_at	TTCCGACTACATACGACTAG	49.0	unassigned	unassigned	0
tag_384_at	ATCGTGAAGTCTATGCTCAG	71.0	unassigned	unassigned	0
tag_385_at	GTACAATCACATACGCTCAG	52.0	unassigned	unassigned	0
tag_386_at	ACTGTGGTATTTGTCCTCAG	32.0	unassigned	unassigned	0
tag_387_at	TCGTAATACAGTTGCCTCAG	63.0	unassigned	unassigned	0
tag_388_at	CGTGGAGTGTTGTAACATTC	39.3	unassigned	unassigned	0
tag_389_at	TGTCGGTCTATCAGATTGTC	36.0	unassigned	unassigned	0
tag_390_at	CTCTAGTCTGTGGATGTGTC	61.0	unassigned	unassigned	0
tag_391_at	ATAACTCGGTTTGCGGTGTC	51.3	unassigned	unassigned	0
tag_392_at	TAATATCTACCTCTCCTGGC	35.0	unassigned	unassigned	0
tag_393_at	GTAACGTAATCTAACTGGGC	35.0	unassigned	unassigned	0
tag_394_at	TTACTACAACATACACGGGC	61.0	unassigned	unassigned	0
tag_395_at	TATAGCTCACCCTGTAGGGC	34.0	unassigned	unassigned	0
tag_396_at	ATATGGAGCGGGTACTCACC	55.0	unassigned	unassigned	0
tag_397_at	ATAGTGCAGCCTACATCACC	56.0	unassigned	unassigned	0
tag_398_at	ATACGAGCATCTACGGCACC	53.3	unassigned	unassigned	0
tag_399_at	TAGTCAACAGTTTACGCACC	51.3	unassigned	unassigned	0
tag_400_at	ATCTCATAGCGGGTAGTCAC	60.0	unassigned	unassigned	0
tag_401_at	CAGAATTACGTGCTAGTCAC	38.0	unassigned	unassigned	0
tag_402_at	CGTGGAAGTACTACAGTCAC	54.0	unassigned	unassigned	0
tag_403_at	ATAGTGGGCGGTAGTCTCAC	50.0	unassigned	unassigned	0
tag_404_at	GTAGATCCAGCTCCGCAGTA	71.3	unassigned	unassigned	0
tag_405_at	CGACATAGTACTGAGCAGTA	52.0	unassigned	unassigned	0
tag_406_at	GTCGCTATGAGTCTACAGTA	72.0	unassigned	unassigned	0
tag_407_at	GTTGACTATCGTCCACAGTA	63.3	unassigned	unassigned	0
tag_408_at	ACTGAGCAGAGGTAGACCGA	59.3	unassigned	unassigned	0
tag_409_at	TGAACTAGCCCAGTCACCGA	68.0	unassigned	unassigned	0
tag_410_at	GTGAGAATATGTAGCACCGA	38.3	unassigned	unassigned	0
tag_411_at	AGGCTAGAACCTACCACCGA	118.0	unassigned	unassigned	0
tag_412_at	GGATCGACTAGTGACATGAA	31.0	unassigned	unassigned	0
tag_413_at	TACTACGCACTGTCGCGGAA	51.0	unassigned	unassigned	0
tag_414_at	TCTATTACCTGTACGCGGAA	38.0	unassigned	unassigned	0
tag_415_at	TCGACTGGAGTTATACGGAA	38.0	unassigned	unassigned	0
tag_416_at	CGGACGACGTATGGTAATTT	32.0	unassigned	unassigned	0
tag_417_at	CCGCCGACGGATGTATTGTT	47.0	unassigned	unassigned	0
tag_418_at	GGACGCACGTATAGATTGTT	30.0	unassigned	unassigned	0
tag_419_at	GCGACTCTGTATCTAAAGGT	34.0	unassigned	unassigned	0
tag_420_at	CAGCGGAAGTTTTGTTTCGT	39.0	unassigned	unassigned	0
tag_157_st	TACTCGGCATCACTCTATGA	368.5	YML123C::chr00_9	uptag	1
tag_158_st	TCGCTGTGAGCATCGCTGTA	51.0	YML122C::chr00_9	uptag	1
tag_159_st	TCGCTTCCAGCAGTACGGTA	40.0	YML121W::chr00_9	uptag	1
tag_160_st	TCGGACTATTCGATCAGCGC	124.3	YML120C::chr00_9	uptag	1
tag_161_st	TCGGACTTAGGGATCGTCTA	1932.3	YML119W::chr00_9	uptag	1
tag_162_st	TTAGTTAGAGTGCTCGATCC	197.3	YML118W::chr00_9	uptag	1
tag_163_st	TTATACTTCTCGGACGGCAC	492.3	YML117W::chr00_9	uptag	1
tag_164_st	TTATAGCCGTAGGCAGGTAC	937.8	YML117W-A::chr00_9	uptag	1
tag_165_st	TTATAGGCCAGTACGTGGTA	2175.5	YML116W::chr00_9	uptag	1
tag_166_st	AAACGTAAACACTGCGCCGG	1139.0	YML115C::chr00_15	uptag	1
tag_167_st	AAACGTAGAAACCGTGCGCC	320.0	YML114C::chr00_9	uptag	1
tag_168_st	AAACTAGGAAACCGTCGTCC	1032.0	YML113W::chr00_9	uptag	1
tag_169_st	ACCTCGAAATAACGACCGGG	1296.3	YML112W::chr00_9	uptag	1
tag_170_st	ACCTCGACAAATACACGTTG	1293.3	YML111W::chr00_9	uptag	1
tag_171_st	ACCTCGCAACACGGTGAGAA	271.0	YML110C::chr00_9	uptag	1
tag_172_st	ACCTCTAGCAACGAACATGG	1829.0	YML109W::chr00_9	uptag	1
tag_173_st	AGATTGTAACAGGCAGACCG	502.0	YML108W::chr00_9	uptag	1
tag_174_st	AGATTTGCACAGATAACGCG	533.3	YML107C::chr00_9	uptag	1
tag_175_st	AGCAAAGCAACAGTCCGTCG	96.3	YML106W::chr00_9	uptag	1
tag_176_st	AGCACAAGAACTACGCGCTG	628.0	YML105C::chr00_9	uptag	1
tag_177_st	ATAGCTCCAACCGCGTAGAA	1791.0	YML104C::chr00_9	uptag	1
tag_178_st	ATAGCTGTAACCCTTAGACC	366.0	YML103C::chr00_9	uptag	1
tag_179_st	ATAGGAAGAAGGACTCGTCT	1695.8	YML102W::chr00_9	uptag	1
tag_180_st	ATAGGACAACTACACTTCCG	1652.3	YML102C-A::chr00_9	uptag	1
tag_181_st	CACCAGAACGTAGGCACAGT	1488.8	YML101C::chr00_9	uptag	1
tag_182_st	CACCAGTGAAGAGATACCGC	2275.5	YML100W::chr00_9	uptag	1
tag_183_st	CACCGACAACTCGTAGAGAG	3682.5	YML100W-A::chr00_9	uptag	1
tag_184_st	CACCGACGAAGAAGGGTACT	808.8	YML099C::chr00_9	uptag	1
tag_185_st	CCGTTAGTAAGTACACATCC	1386.8	YML098W::chr00_9	uptag	1
tag_186_st	CCGTTCTAATACGCAGAGAG	2504.5	YML097C::chr00_9	uptag	1
tag_187_st	CCGTTGTTAAGTGATACACG	534.3	YML096W::chr00_9	uptag	1
tag_188_st	CCGTTTCGACCGCGAGTTAT	191.3	YML095C::chr00_9	uptag	1
tag_189_st	CGGAGTATAGAGGAATCTCA	359.3	YML094W::chr00_9	uptag	1
tag_190_st	CGGAGTCTAATATACGTTCC	2131.0	YML095C-A::chr00_9	uptag	1
tag_191_st	CGGAGTTAATCGTAATCACG	651.3	YML093W::chr00_9	uptag	1
tag_192_st	CGGATACAGCGAGACACTTA	48.0	YML092C::chr00_9	uptag	1
tag_193_st	CTAGCGGTAAGTAGGTTTCA	419.3	YML091C::chr00_9	uptag	1
tag_194_st	CTAGCGTAATAGATGTAGCG	1610.0	YML090W::chr00_9	uptag	1
tag_195_st	CTAGCGTCAAGTCTCGCGTA	1572.5	YML089C::chr13_1b	uptag	1
tag_196_st	CTAGCGTTACATACGGAGAG	1425.5	YML088W::chr13_1b	uptag	1
tag_197_st	CTGAATCCAATGTACGTGAC	1543.3	YML087C::chr13_1b	uptag	1
tag_198_st	CTGACAGACGGCTACCGAAT	41.0	YML086C::chr13_1b	uptag	0
tag_199_st	CTGACATGAATGGAGACTAC	35.0	unassigned	unassigned	0
tag_200_st	CTGACCCTAATGTACGATAC	1754.0	YML084W::chr13_1b	uptag	1
tag_201_st	GAAGTCGCCTACATAGCCTA	321.5	YML083C::chr13_1b	uptag	1
tag_202_st	GAAGTTGTAGACACGTCGCC	611.3	YML082W::chr13_1b	uptag	1
tag_203_st	GAAGTTTACTCACACTAGCC	54.0	YML081W::chr13_1b	uptag	1
tag_204_st	GAATACCGCGACAGCCGATA	54.0	YML080W::chr13_1b	uptag	1
tag_205_st	GCATACGACGTTACCACTGT	40.3	YML079W::chr13_1b	uptag	1
tag_206_st	GCATAGAGACTACTCACTAC	938.0	YML078W::chr13_1b	uptag	1
tag_207_st	GCATAGTTACGCCCACGTTA	750.0	YML023C::chr00_11	uptag	1
tag_208_st	GCATCACAGCGTCAGACATA	42.0	YML022W::chr00_11	uptag	1
tag_209_st	GGTCGTCCACCGTATGACTA	76.0	YML015C::chr00_11	uptag	1
tag_210_st	GGTCGTCTAATGTTCTGACA	191.3	YML074C::chr00_9	uptag	1
tag_211_st	GGTCGTGCAGCTACCGTTAT	77.3	YML073C::chr00_18	uptag	1
tag_212_st	GGTCTAGCCCGACGTACTTT	1175.0	YLR406C::chr00_11	uptag	1
tag_213_st	GTCTTGGACTATACGAGCGC	325.3	YML071C::chr00_9	uptag	1
tag_214_st	GTCTTGTTACCTCGCGTAGC	1932.3	YML070W::chr00_9	uptag	1
tag_215_st	GTCTTTATACGTGTAGAGCC	2576.8	YML069W::chr00_15	uptag	1
tag_216_st	GTGAAGGCCGTAGATACAAC	2949.0	YLR394W::chr00_11	uptag	1
tag_217_st	TACTCGTACCTCCGTAGATA	1204.0	YLR382C::chr00_11	uptag	1
tag_218_st	TACTCGTGAGCCCAGCGTAT	56.8	YML066C::chr00_15	uptag	1
tag_219_st	TACTCGTTACTACCGTCTAG	3483.8	YML065W::chr13_1b	uptag	1
tag_220_st	TACTCTACGTTCACTCGGGA	504.5	YML064C::chr13_1b	uptag	1
tag_221_st	TCGGAGTACGTTGAGTTATC	1158.3	YML063W::chr13_1b	uptag	1
tag_222_st	TCGGAGTTAGATATGTGTCC	676.0	YML062C::chr13_1b	uptag	1
tag_223_st	TCGGATAGCAGTGCGCTCTA	151.3	YML061C::chr13_1b	uptag	1
tag_224_st	TCGGATATACTATGCGTCAG	1087.8	YML060W::chr13_1b	uptag	1
tag_225_st	TTATCCGGCTAGAGTGCGTC	1330.3	YML059C::chr13_1b	uptag	1
tag_226_st	TTATCGGACTTCTCGTCAGC	616.5	YML058W::chr13_1b	uptag	1
tag_227_st	TTATCTGTAGTCATCGAGGC	641.3	YML057W::chr13_1b	uptag	1
tag_228_st	TTATGATACTCGTTCGGCAC	700.0	YML058C-A::chr13_1b	uptag	1
tag_229_st	AAACTCGTAAACACGTTCCG	89.0	YML056C::chr13_1b	uptag	1
tag_230_st	AAACTCTAAACAGCTCTCGG	441.8	YML055W::chr13_1b	uptag	1
tag_231_st	AAAGACTAAACCTCCGCGTG	88.0	YML054C::chr13_1b	uptag	1
tag_232_st	ACCTCTCTAAAGTACAAGCG	1219.5	YML053C::chr13_1b	uptag	1
tag_233_st	ACCTGACAACACTATACGGT	1975.5	YML052W::chr13_1b	uptag	1
tag_234_st	ACCTGAGTAAATACCACCGG	1939.3	YML051W::chr13_1b	uptag	1
tag_235_st	ACCTGCGTAAAGGATAGCAC	94.3	YML050W::chr13_1b	uptag	1
tag_236_st	AGCACAATAACGTACCGTCG	57.0	YML049C::chr13_1b	uptag	1
tag_237_st	AGCACGTTAAATCTCCACAG	78.3	YML048W::chr13_1b	uptag	1
tag_238_st	AGCACTCAACAGGACGACGT	122.0	YML048W-A::chr13_1b	uptag	1
tag_239_st	AGCACTCTAAATGACTACCG	1645.0	YLR370C::chr00_11	uptag	1
tag_240_st	ATAGGACTAACGAGGCGACC	32.0	unassigned	unassigned	0
tag_241_st	ATAGGCGTAACGACGTATAG	30.0	unassigned	unassigned	0
tag_242_st	ATAGGGCAACGCACCGTAAC	2034.8	YML043C::chr13_1b	uptag	1
tag_243_st	ATAGGTATAACGCAGTACGC	4544.3	YLR361C::chr00_11	uptag	1
tag_244_st	CACCGGATAAGACAGTCACG	871.0	YLR358C::chr00_11	uptag	1
tag_245_st	CACCGTCAACTACTTGTAAG	30.0	unassigned	unassigned	0
tag_246_st	CACCGTCTACCAAGAGTTAG	35.0	unassigned	unassigned	0
tag_247_st	CACCGTGGAAGAGACTAGAC	3965.5	YLR346C::chr00_11	uptag	1
tag_248_st	CCTACGTGAACTTCTACGAA	1324.5	YML037C::chr13_2	uptag	1
tag_249_st	CCTACTAGAACTTATGCTCG	1217.8	YLR343W::chr00_12	uptag	1
tag_250_st	CCTACTCTAAGGACTCGATA	40.0	YML035C::chr13_2	uptag	0
tag_251_st	CCTACTGAAGCTACATTCGA	144.8	YML034W::chr13_2	uptag	1
tag_252_st	CGGATCGTAACTTTCGTACC	858.3	YML035C-A::chr13_2	uptag	1
tag_253_st	CGGATGTTACGAGAAGTTCA	807.0	YML033W::chr13_2	uptag	1
tag_254_st	CGGATTCGAGACAGCGACTA	68.3	YML032C::chr13_2	uptag	1
tag_255_st	CGGCAGATAGACGACTACCA	1308.0	YLR286C::chr00_12	uptag	1
tag_256_st	CTAGCTGAATAGATCGTACC	161.3	YLR334C::chr00_11	uptag	1
tag_257_st	CTAGGAAGCGTGTGACATAC	816.5	YML030W::chr13_2	uptag	1
tag_258_st	CTAGGAGACAGCAGTCGATA	1577.5	YML029W::chr13_2	uptag	1
tag_259_st	CTAGGCATACAGCTTACCGA	1093.3	YML028W::chr13_2	uptag	1
tag_260_st	CTGACGATACCTACCTGAGG	861.3	YLR246W::chr00_11	uptag	1
tag_261_st	CTGACGGGACACGATGTTAT	1425.0	YML026C::chr13_2	uptag	1
tag_262_st	CTGACTGAATACTCGCTACG	2672.0	YML025C::chr13_2	uptag	1
tag_263_st	CTGAGAAGGTAGAGCACACT	432.0	YML024W::chr13_2	uptag	1
tag_264_st	GAATACGTGTGAATATGCGC	504.5	YML023C::chr13_2	uptag	1
tag_265_st	GAATACTTCGAGAGAGACCT	1037.8	YLR237W::chr00_11	uptag	1
tag_266_st	GAATAGGTACTACTACGACG	34.0	unassigned	unassigned	0
tag_267_st	GAATCAGTATATCGACAGCC	59.0	YML020W::chr13_2	uptag	1
tag_268_st	GCATCGCTACCATAGTCAGA	217.3	YML019W::chr13_2	uptag	1
tag_269_st	GCATGACTAATGTCGAGTAC	671.8	YML018C::chr13_2	uptag	1
tag_270_st	GCATGGTGACCGACAGTATA	643.0	YML017W::chr13_2	uptag	1
tag_271_st	GCATTCAGACATCTCGATAC	71.5	YML016C::chr13_2	uptag	1
tag_272_st	GGTCTATAAGTCTTTCGACG	113.0	YML015C::chr13_2	uptag	1
tag_273_st	GGTCTCCACGCCAGTGTATA	51.0	YML014W::chr13_2	uptag	1
tag_274_st	GGTCTCCCACGACTGTGATA	279.3	YML013W::chr13_2	uptag	1
tag_275_st	GGTCTCTGACGAGTCGCTAT	881.0	YML013C-A::chr13_2	uptag	1
tag_276_st	GTGAATGCCGGTACGACTTA	1245.8	YML012W::chr13_2	uptag	1
tag_277_st	GTGACAGTGGCAGATATAAC	1834.8	YML011C::chr13_2	uptag	1
tag_278_st	GTGACATGCGTGACCTCGAT	552.3	YML010W::chr13_2	uptag	1
tag_279_st	GTGACCGTCTCCACTGTATT	63.0	YML010W-A::chr13_2	uptag	1
tag_280_st	TACTCTAGCGTACTTGATCC	28.0	unassigned	unassigned	0
tag_281_st	TACTCTCGACTACGGCGTGA	527.0	YML009C::chr13_2	uptag	1
tag_282_st	TACTCTCTAGCGCCGAGGTA	167.0	YML008C::chr13_2	uptag	1
tag_283_st	TACTCTGACTCACTGTCGAG	346.0	YML007W::chr13_2	uptag	1
tag_284_st	TCGGCTCACGTTCCGTAGTA	901.8	YML006C::chr13_2	uptag	1
tag_285_st	TCGGCTTGACGTGCTCGTAT	175.8	YML005W::chr13_2	uptag	1
tag_286_st	TCGGGTCTAGGATGCTCTAC	197.3	YML004C::chr13_2	uptag	1
tag_287_st	TCGGTACACTCTCTTATCGA	720.0	YML003W::chr13_2	uptag	1
tag_288_st	TTATGCGTACTGTCTCGCCA	337.0	YML002W::chr13_2	uptag	1
tag_289_st	TTATGTCGATCTCCACGTAC	246.8	YML001W::chr13_2	uptag	1
tag_290_st	TTATTCGAGTCGCGGAGTAC	639.5	YMR001C::chr13_2	uptag	1
tag_291_st	TTCACGCGGTCGCAGTATCT	35.0	YMR002W::chr13_2	uptag	1
tag_292_st	AAAGCACGAAACCTCTGTCG	236.3	YMR003W::chr13_2	uptag	1
tag_293_st	AAAGGACTAAACGCCGGTCG	611.3	YMR004W::chr00_9	uptag	1
tag_294_st	ACCTGGAGAAAGCGTACACC	1328.3	YMR005W::chr13_2	uptag	1
tag_295_st	ACCTGGTTAAAGTACGACAC	2572.5	YMR006C::chr13_2	uptag	1
tag_296_st	ACCTGTATAAAGTGATCCGC	1782.5	YMR007W::chr13_2	uptag	1
tag_297_st	ACCTTAACACAGTCACAGGG	314.5	YMR008C::chr13_2	uptag	1
tag_298_st	AGCAGGTGAAATCGTACTAC	183.3	YMR009W::chr13_2	uptag	1
tag_299_st	AGCAGTTTAACGCGCAAGAC	3245.3	YMR010W::chr13_2	uptag	1
tag_300_st	AGCATACGAAATTCACTCCG	255.0	YMR011W::chr13_2	uptag	1
tag_301_st	AGCATATAACCACTGATCCG	1283.3	YMR012W::chr13_2	uptag	1
tag_302_st	ATAGGTCGAACGAGAGACTC	429.0	YMR013C::chr13_2	uptag	1
tag_303_st	ATAGGTTCAACTAACGTGCC	42.0	YMR014W::chr13_2	uptag	1
tag_304_st	ATAGTAACCTCAATACGCGC	2752.5	YMR015C::chr13_2	uptag	1
tag_305_st	ATAGTAAGACACCAGCCGCG	85.0	YMR016C::chr13_2	uptag	1
tag_306_st	CACCGTTCAAGACGTTACAA	2773.0	YMR017W::chr13_2	uptag	1
tag_307_st	CACCTAAGAGACGATACCGT	2035.5	YMR018W::chr13_2	uptag	1
tag_308_st	CACCTAGAACTACATTACGG	1855.3	YMR019W::chr13_2	uptag	1
tag_309_st	CACCTATGAAGAGACTCACG	4204.0	YMR020W::chr13_2	uptag	1
tag_310_st	CCTACTGTACGAGCCAATAA	68.0	YMR021C::chr13_2	uptag	1
tag_311_st	CCTAGAGAATAGATACTCGG	2876.3	YMR022W::chr13_2	uptag	1
tag_312_st	CCTAGAGGACAATCGACTAC	142.0	YMR023C::chr13_2	uptag	1
tag_313_st	CCTAGTAGAAGCTCCACAGA	47.0	YMR024W::chr13_2	uptag	1
tag_314_st	CGGCAGTTACCCACGAGTTA	334.5	YMR025W::chr13_2	uptag	1
tag_315_st	CGGCATGAACTCTTCGAGAC	245.0	YMR026C::chr13_2	uptag	1
tag_316_st	CGGCCACGACACGTATGTAT	377.8	YMR027W::chr13_2	uptag	1
tag_317_st	CGGCCAGTACACGAGACTAT	353.0	YMR028W::chr13_2	uptag	1
tag_318_st	CTAGGGAAGCTGTCGTAACA	2090.8	YMR029C::chr13_2	uptag	1
tag_319_st	CTAGGGCTAAGTAGTGTATC	774.0	YMR030W::chr13_2	uptag	1
tag_320_st	CTAGGTTGACATAGATGACG	463.0	YMR031W-A::chr13_2	uptag	1
tag_321_st	CTAGTAGAATATCGTACCCG	435.0	YMR031C::chr13_2	uptag	1
tag_322_st	CTGAGAATATGAGAGACGCC	36.0	YMR032W::chr13_2	uptag	1
tag_323_st	CTGAGACAGCTATCGACACA	51.3	YMR033W::chr13_2	uptag	1
tag_324_st	CTGAGAGTACAGACTTGACA	1088.0	YMR034C::chr13_2	uptag	1
tag_325_st	CTGAGATCACAGCAGACTAG	188.0	YMR035W::chr13_2	uptag	1
tag_326_st	GAATGGAATCTACGACGACG	669.5	YMR036C::chr13_2	uptag	1
tag_327_st	GAATGGAGATAGACGTTACC	30.0	unassigned	unassigned	0
tag_328_st	GAATGGGTACTAATCGCGTC	347.3	YMR038C::chr13_2	uptag	1
tag_329_st	GAATGTAATGACGGCTACGA	1600.5	YMR039C::chr13_2	uptag	1
tag_330_st	GCATTGATAGAGAGCTAGTC	220.0	YMR040W::chr13_2	uptag	1
tag_331_st	GCCAATATGTGTGACGACGA	95.5	YMR041C::chr13_2	uptag	1
tag_332_st	GCCACGCACGCGAGTTTATA	109.8	YMR042W::chr13_2	uptag	1
tag_333_st	GCCACGTTACATATTCTAGC	151.0	YMR043W::chr13_2	uptag	1
tag_334_st	GGTCTGTTACGCATGTCGAT	128.3	YMR044W::chr13_2	uptag	1
tag_335_st	GGTCTTGTACTCGACGCTAC	45.0	unassigned	unassigned	0
tag_336_st	GGTGAGACCTATGTATATCG	29.0	unassigned	unassigned	0
tag_337_st	GGTGAGCGACCTGTACTCTA	490.0	YMR047C::chr13_2	uptag	1
tag_338_st	GTGACCTTACGGTATAGTAG	1562.5	YML027W::chr00_11	uptag	1
tag_339_st	GTGACGAGCGTAGCATATCT	42.0	unassigned	unassigned	0
tag_340_st	GTGACGCTACGTGAGCCTAA	58.0	unassigned	unassigned	0
tag_341_st	GTGACGTGACCTGATGACTA	2333.3	YER101C::chr00_5	downtag	1
tag_342_st	TACTCTTACTGAGCGCGACG	58.0	unassigned	unassigned	0
tag_343_st	TACTGAGTCCACGCTCGGTA	306.0	YER103W::chr00_5	downtag	1
tag_344_st	TACTGCACGTACTGTCAGCA	1466.3	YER104W::chr00_5	downtag	1
tag_345_st	TACTGCGACGTAGCGAGTCA	46.0	unassigned	unassigned	0
tag_346_st	TCGGTACGGTTAGTCAAACT	42.0	YER106W::chr00_5	downtag	1
tag_347_st	TCGGTACTGCTCCAGCGTTA	45.0	YER107C::chr00_5	downtag	1
tag_348_st	TCGGTCCTACGGTACTGTCT	1641.0	YER108C::chr00_5	downtag	1
tag_349_st	TCGGTCGGAGCTAGTTATAT	505.0	YER109C::chr00_5	downtag	1
tag_350_st	TTCAGATCCTCAGCGTAGTC	828.8	YER110C::chr00_5	downtag	1
tag_351_st	TTCAGTCGATAGTCAGGGTA	226.0	YER111C::chr00_5	downtag	1
tag_352_st	TTCAGTTAGCGGGCGTACAC	3998.8	YER112W::chr00_5	downtag	1
tag_353_st	TTCATAGAGTCGTGAGCGAT	2057.3	YER113C::chr00_5	downtag	1
tag_354_st	AAAGTTCTAAACCACGTCCG	891.0	YER114C::chr00_5	downtag	1
tag_355_st	AAATAGACAACCGCTTCGCG	693.5	YER115C::chr00_5	downtag	1
tag_356_st	ACCTTACGAAATACAGCGCG	242.0	YER116C::chr00_5	downtag	1
tag_357_st	ACCTTAGTAAAGTGTAGCCC	230.3	YER117W::chr00_5	downtag	1
tag_358_st	ACCTTCACAAATACGACGGG	6278.5	YER118C::chr00_5	downtag	1
tag_359_st	ACCTTTAACGACCAAGACGG	2557.0	YER119C::chr00_5	downtag	1
tag_360_st	AGCATGAACCAGACTACCTG	991.8	YER119C-A::chr00_5	downtag	1
tag_361_st	AGCATTACAACCATACTGCG	1561.5	YER120W::chr00_5	downtag	1
tag_362_st	AGCCAAGAACGAGAGCGTCT	95.0	YER121W::chr00_5	downtag	1
tag_363_st	AGCCACGTAAATCGTTAGAC	1417.0	YER122C::chr00_5	downtag	1
tag_364_st	ATAGTACGAACGATCCGTCA	903.0	YER123W::chr00_5	downtag	1
tag_365_st	ATAGTCAACCGAGTCACACG	1951.3	YER124C::chr00_5	downtag	1
tag_366_st	ATAGTCAGAACGATTGAGCC	2113.0	YER125W::chr00_5	downtag	1
tag_367_st	ATAGTCGTAACGCGAATACC	1990.3	YER126C::chr00_5	downtag	1
tag_368_st	CACCTCGTAAGACGGGTACA	2036.0	YER127W::chr00_5	downtag	1
tag_369_st	CACCTGAGAAGACGTAGTAC	1894.0	YER128W::chr00_5	downtag	1
tag_370_st	CACCTGCTACCAAGTATAGA	1326.0	YER129W::chr00_5	downtag	1
tag_371_st	CACCTGTAACTACTACTAGG	700.0	YER130C::chr00_5	downtag	1
tag_372_st	CCTAGTCTAACTTATCGGAC	3899.5	YER131W::chr00_5	downtag	1
tag_373_st	CCTAGTGTAAGCGAGTAGAA	3172.8	YER132C::chr00_5	downtag	1
tag_374_st	CCTAGTTTAAGTTACGCCAC	3955.5	YER133W::chr00_5	downtag	1
tag_375_st	CCTATACCACACGTAGTAGA	996.0	YER134C::chr00_5	downtag	1
tag_376_st	CGGCGAGTACAATTCATAGA	906.8	YER135C::chr00_5	downtag	1
tag_377_st	CGGCGTAGACACTCATCAGA	4360.5	YER136W::chr00_5	downtag	1
tag_378_st	CGGCGTCCAAGGTCGTTATA	1037.5	YER137C::chr00_5	downtag	1
tag_379_st	CGGCGTTAATCGCAGAGAAC	950.0	YER139C::chr00_5	downtag	1
tag_380_st	CTAGTAGGAAGTGCGATCAA	3793.8	YER140W::chr00_5	downtag	1
tag_381_st	CTAGTCACAATGGCGTAGAA	74.0	YER141W::chr00_5	downtag	1
tag_382_st	CTAGTCAGACCCGACAGTAG	200.8	YER142C::chr00_5	downtag	1
tag_383_st	CTAGTCGTAAGTAGTCGGAA	1452.3	YER143W::chr00_5	downtag	1
tag_384_st	CTGAGCATACACTTCACGAT	1793.3	YER145C::chr00_5	downtag	1
tag_385_st	CTGAGCGTAAGTGATTGTAC	545.0	YER146W::chr00_5	downtag	1
tag_386_st	CTGAGGACATATACCACAGT	120.3	YER147C::chr00_5	downtag	1
tag_387_st	CTGAGGCAAGTGTATTACGA	1888.3	YMR094W::chr00_9	uptag	1
tag_388_st	GAATGTTACTACACTCCACG	1267.0	YMR095C::chr00_9	uptag	1
tag_389_st	GACAATCTGTTAGACCGACA	231.0	YMR096W::chr00_9	uptag	1
tag_390_st	GACACATCCTCAGACTAGAG	97.3	YMR097C::chr00_9	uptag	1
tag_391_st	GACACCGCATACCGAGTTAT	418.3	YMR098C::chr00_9	uptag	1
tag_392_st	GCCAGGAGACGTAGATATTA	583.5	YMR099C::chr00_9	uptag	1
tag_393_st	GCCCAGTTACATTACGTTAC	259.3	YMR100W::chr00_9	uptag	1
tag_394_st	GCCCGTGTAAGTTGTAGTAA	1101.0	YMR101C::chr00_9	uptag	1
tag_395_st	GCCCTACAGCGTGAGCTATA	72.0	YMR102C::chr00_9	uptag	1
tag_396_st	GGTGAGTACGCGCTCCATAT	1047.0	YMR103C::chr00_9	uptag	1
tag_397_st	GGTGATGTACGCTGCACTAT	404.8	YMR104C::chr00_15	uptag	1
tag_398_st	GGTGCCGTACATGCTCGTAT	436.3	YMR105C::chr00_9	uptag	1
tag_399_st	GGTGCGTAATCTGTTGACTA	844.0	YMR106C::chr00_9	uptag	1
tag_400_st	GTGACTACCGGCTATGAGAT	43.0	YMR107W::chr00_9	uptag	1
tag_401_st	GTGACTAGCTCGTAATTCTG	552.5	YMR108W::chr00_9/chr00_15	uptag	0
tag_402_st	GTGACTGTACTACTTCCACG	496.3	YMR109W::chr00_9	uptag	1
tag_403_st	GTGAGACTAGCGCCCACTAT	1241.5	YMR110C::chr00_9	uptag	1
tag_404_st	TACTGCGGACCTGGATCTAC	1590.3	YMR111C::chr00_9	uptag	1
tag_405_st	TACTGCTCACTACTATGTCG	2538.3	YMR112C::chr00_9	uptag	1
tag_406_st	TACTGTAGAGTCATAGCGAC	37.0	YMR113W::chr00_9	uptag	1
tag_407_st	TACTGTGGAGGATAGTCAAC	1250.0	YMR114C::chr00_9	uptag	1
tag_408_st	TCGGTCTACGTCTGCTCAGT	47.3	YMR115W::chr00_9	uptag	1
tag_409_st	TCGGTGACTCGGCTAGTTCA	297.0	YMR116C::chr00_9	uptag	1
tag_410_st	TCGGTGCTAGATATTCTCAC	207.5	YMR117C::chr00_9	uptag	1
tag_411_st	TCGGTGGTACGTTCTAGCCT	483.0	YMR118C::chr00_15	uptag	1
tag_412_st	TTCATGTCAGTAGTCGATCC	312.5	YMR119W::chr00_15	uptag	1
tag_413_st	TTCCGCGACTGTGCGTAGTA	1011.0	YMR119W-A::chr00_9	uptag	1
tag_414_st	TTCCGCGTAGAGGTAATAGA	547.5	YMR120C::chr00_9	uptag	1
tag_415_st	TTCCGTATATCTCCAGTCGA	461.8	YMR121C::chr00_9	uptag	1
tag_416_st	AAATTACCAAACGTCGTCCG	208.5	YMR122C::chr00_9	uptag	1
tag_417_st	AACAATACAACCGTCGGCGG	1316.5	YMR123W::chr00_9	uptag	1
tag_418_st	AACAATCTAAACGTGCGTCC	662.0	YMR124W::chr00_9	uptag	1
tag_419_st	ACCTTTAGAAACAGAGTCGC	1033.3	YMR125W::chr00_9	uptag	1
tag_420_st	ACGAAACAATACTTCCGCTG	153.0	YMR126C::chr00_9	uptag	1
tag_157_st	TACTCGGCAACACTCTATGA	100.0	unassigned	unassigned	0
tag_158_st	TCGCTGTGACCATCGCTGTA	37.3	unassigned	unassigned	0
tag_159_st	TCGCTTCCACCAGTACGGTA	41.0	unassigned	unassigned	0
tag_160_st	TCGGACTATACGATCAGCGC	42.0	unassigned	unassigned	0
tag_161_st	TCGGACTTACGGATCGTCTA	105.0	unassigned	unassigned	0
tag_162_st	TTAGTTAGACTGCTCGATCC	146.3	unassigned	unassigned	0
tag_163_st	TTATACTTCACGGACGGCAC	92.3	unassigned	unassigned	0
tag_164_st	TTATAGCCGAAGGCAGGTAC	127.0	unassigned	unassigned	0
tag_165_st	TTATAGGCCTGTACGTGGTA	916.3	unassigned	unassigned	0
tag_166_st	AAACGTAAAGACTGCGCCGG	494.5	unassigned	unassigned	0
tag_167_st	AAACGTAGATACCGTGCGCC	72.0	unassigned	unassigned	0
tag_168_st	AAACTAGGATACCGTCGTCC	430.3	unassigned	unassigned	0
tag_169_st	ACCTCGAAAAAACGACCGGG	307.5	unassigned	unassigned	0
tag_170_st	ACCTCGACATATACACGTTG	275.0	unassigned	unassigned	0
tag_171_st	ACCTCGCAAGACGGTGAGAA	83.3	unassigned	unassigned	0
tag_172_st	ACCTCTAGCTACGAACATGG	186.0	unassigned	unassigned	0
tag_173_st	AGATTGTAAGAGGCAGACCG	392.0	unassigned	unassigned	0
tag_174_st	AGATTTGCAGAGATAACGCG	161.0	unassigned	unassigned	0
tag_175_st	AGCAAAGCATCAGTCCGTCG	121.3	unassigned	unassigned	0
tag_176_st	AGCACAAGATCTACGCGCTG	302.0	unassigned	unassigned	0
tag_177_st	ATAGCTCCATCCGCGTAGAA	514.5	unassigned	unassigned	0
tag_178_st	ATAGCTGTATCCCTTAGACC	65.0	unassigned	unassigned	0
tag_179_st	ATAGGAAGATGGACTCGTCT	563.8	unassigned	unassigned	0
tag_180_st	ATAGGACAAGTACACTTCCG	124.8	unassigned	unassigned	0
tag_181_st	CACCAGAACCTAGGCACAGT	122.0	unassigned	unassigned	0
tag_182_st	CACCAGTGATGAGATACCGC	514.5	unassigned	unassigned	0
tag_183_st	CACCGACAAGTCGTAGAGAG	776.5	unassigned	unassigned	0
tag_184_st	CACCGACGATGAAGGGTACT	148.0	unassigned	unassigned	0
tag_185_st	CCGTTAGTATGTACACATCC	190.3	unassigned	unassigned	0
tag_186_st	CCGTTCTAAAACGCAGAGAG	785.5	unassigned	unassigned	0
tag_187_st	CCGTTGTTATGTGATACACG	58.0	unassigned	unassigned	0
tag_188_st	CCGTTTCGAGCGCGAGTTAT	37.0	unassigned	unassigned	0
tag_189_st	CGGAGTATACAGGAATCTCA	37.0	unassigned	unassigned	0
tag_190_st	CGGAGTCTATTATACGTTCC	344.3	unassigned	unassigned	0
tag_191_st	CGGAGTTAAACGTAATCACG	95.0	unassigned	unassigned	0
tag_192_st	CGGATACAGGGAGACACTTA	34.0	unassigned	unassigned	0
tag_193_st	CTAGCGGTATGTAGGTTTCA	50.0	unassigned	unassigned	0
tag_194_st	CTAGCGTAAAAGATGTAGCG	426.5	unassigned	unassigned	0
tag_195_st	CTAGCGTCATGTCTCGCGTA	320.3	unassigned	unassigned	0
tag_196_st	CTAGCGTTAGATACGGAGAG	241.8	unassigned	unassigned	0
tag_197_st	CTGAATCCATTGTACGTGAC	261.8	unassigned	unassigned	0
tag_198_st	CTGACAGACCGCTACCGAAT	51.0	unassigned	unassigned	0
tag_199_st	CTGACATGATTGGAGACTAC	29.3	unassigned	unassigned	0
tag_200_st	CTGACCCTATTGTACGATAC	326.5	unassigned	unassigned	0
tag_201_st	GAAGTCGCCAACATAGCCTA	58.0	unassigned	unassigned	0
tag_202_st	GAAGTTGTACACACGTCGCC	149.3	unassigned	unassigned	0
tag_203_st	GAAGTTTACACACACTAGCC	36.3	unassigned	unassigned	0
tag_204_st	GAATACCGCCACAGCCGATA	46.0	unassigned	unassigned	0
tag_205_st	GCATACGACCTTACCACTGT	34.0	unassigned	unassigned	0
tag_206_st	GCATAGAGAGTACTCACTAC	50.0	unassigned	unassigned	0
tag_207_st	GCATAGTTAGGCCCACGTTA	105.0	unassigned	unassigned	0
tag_208_st	GCATCACAGGGTCAGACATA	44.0	unassigned	unassigned	0
tag_209_st	GGTCGTCCAGCGTATGACTA	36.3	unassigned	unassigned	0
tag_210_st	GGTCGTCTATTGTTCTGACA	37.3	unassigned	unassigned	0
tag_211_st	GGTCGTGCACCTACCGTTAT	40.3	unassigned	unassigned	0
tag_212_st	GGTCTAGCCGGACGTACTTT	488.0	unassigned	unassigned	0
tag_213_st	GTCTTGGACAATACGAGCGC	88.0	unassigned	unassigned	0
tag_214_st	GTCTTGTTAGCTCGCGTAGC	304.0	unassigned	unassigned	0
tag_215_st	GTCTTTATAGGTGTAGAGCC	108.3	unassigned	unassigned	0
tag_216_st	GTGAAGGCCCTAGATACAAC	293.0	unassigned	unassigned	0
tag_217_st	TACTCGTACGTCCGTAGATA	129.0	unassigned	unassigned	0
tag_218_st	TACTCGTGACCCCAGCGTAT	40.0	unassigned	unassigned	0
tag_219_st	TACTCGTTAGTACCGTCTAG	566.5	unassigned	unassigned	0
tag_220_st	TACTCTACGATCACTCGGGA	58.0	unassigned	unassigned	0
tag_221_st	TCGGAGTACCTTGAGTTATC	75.8	unassigned	unassigned	0
tag_222_st	TCGGAGTTACATATGTGTCC	45.0	unassigned	unassigned	0
tag_223_st	TCGGATAGCTGTGCGCTCTA	121.3	unassigned	unassigned	0
tag_224_st	TCGGATATAGTATGCGTCAG	76.0	unassigned	unassigned	0
tag_225_st	TTATCCGGCAAGAGTGCGTC	415.0	unassigned	unassigned	0
tag_226_st	TTATCGGACATCTCGTCAGC	119.3	unassigned	unassigned	0
tag_227_st	TTATCTGTACTCATCGAGGC	50.0	unassigned	unassigned	0
tag_228_st	TTATGATACACGTTCGGCAC	122.3	unassigned	unassigned	0
tag_229_st	AAACTCGTATACACGTTCCG	30.0	unassigned	unassigned	0
tag_230_st	AAACTCTAATCAGCTCTCGG	106.8	unassigned	unassigned	0
tag_231_st	AAAGACTAATCCTCCGCGTG	32.0	unassigned	unassigned	0
tag_232_st	ACCTCTCTATAGTACAAGCG	72.0	unassigned	unassigned	0
tag_233_st	ACCTGACAAGACTATACGGT	337.5	unassigned	unassigned	0
tag_234_st	ACCTGAGTATATACCACCGG	266.5	unassigned	unassigned	0
tag_235_st	ACCTGCGTATAGGATAGCAC	32.0	unassigned	unassigned	0
tag_236_st	AGCACAATATCGTACCGTCG	30.0	unassigned	unassigned	0
tag_237_st	AGCACGTTATATCTCCACAG	36.3	unassigned	unassigned	0
tag_238_st	AGCACTCAAGAGGACGACGT	136.8	unassigned	unassigned	0
tag_239_st	AGCACTCTATATGACTACCG	199.5	unassigned	unassigned	0
tag_240_st	ATAGGACTATCGAGGCGACC	32.0	unassigned	unassigned	0
tag_241_st	ATAGGCGTATCGACGTATAG	29.0	unassigned	unassigned	0
tag_242_st	ATAGGGCAAGGCACCGTAAC	528.3	unassigned	unassigned	0
tag_243_st	ATAGGTATATCGCAGTACGC	2179.0	unassigned	unassigned	0
tag_244_st	CACCGGATATGACAGTCACG	194.3	unassigned	unassigned	0
tag_245_st	CACCGTCAAGTACTTGTAAG	28.0	unassigned	unassigned	0
tag_246_st	CACCGTCTAGCAAGAGTTAG	35.0	unassigned	unassigned	0
tag_247_st	CACCGTGGATGAGACTAGAC	1653.8	unassigned	unassigned	0
tag_248_st	CCTACGTGATCTTCTACGAA	126.0	unassigned	unassigned	0
tag_249_st	CCTACTAGATCTTATGCTCG	924.0	unassigned	unassigned	0
tag_250_st	CCTACTCTATGGACTCGATA	37.0	unassigned	unassigned	0
tag_251_st	CCTACTGAACCTACATTCGA	32.3	unassigned	unassigned	0
tag_252_st	CGGATCGTATCTTTCGTACC	146.0	unassigned	unassigned	0
tag_253_st	CGGATGTTAGGAGAAGTTCA	157.8	unassigned	unassigned	0
tag_254_st	CGGATTCGACACAGCGACTA	42.8	unassigned	unassigned	0
tag_255_st	CGGCAGATACACGACTACCA	101.0	unassigned	unassigned	0
tag_256_st	CTAGCTGAAAAGATCGTACC	42.0	unassigned	unassigned	0
tag_257_st	CTAGGAAGCCTGTGACATAC	96.3	unassigned	unassigned	0
tag_258_st	CTAGGAGACTGCAGTCGATA	276.3	unassigned	unassigned	0
tag_259_st	CTAGGCATAGAGCTTACCGA	232.3	unassigned	unassigned	0
tag_260_st	CTGACGATAGCTACCTGAGG	106.5	unassigned	unassigned	0
tag_261_st	CTGACGGGAGACGATGTTAT	295.3	unassigned	unassigned	0
tag_262_st	CTGACTGAAAACTCGCTACG	1454.5	unassigned	unassigned	0
tag_263_st	CTGAGAAGGAAGAGCACACT	52.8	unassigned	unassigned	0
tag_264_st	GAATACGTGAGAATATGCGC	48.0	unassigned	unassigned	0
tag_265_st	GAATACTTCCAGAGAGACCT	62.0	unassigned	unassigned	0
tag_266_st	GAATAGGTAGTACTACGACG	29.0	unassigned	unassigned	0
tag_267_st	GAATCAGTAAATCGACAGCC	41.0	unassigned	unassigned	0
tag_268_st	GCATCGCTAGCATAGTCAGA	47.0	unassigned	unassigned	0
tag_269_st	GCATGACTATTGTCGAGTAC	564.8	unassigned	unassigned	0
tag_270_st	GCATGGTGAGCGACAGTATA	52.0	unassigned	unassigned	0
tag_271_st	GCATTCAGAGATCTCGATAC	28.0	unassigned	unassigned	0
tag_272_st	GGTCTATAACTCTTTCGACG	31.0	unassigned	unassigned	0
tag_273_st	GGTCTCCACCCCAGTGTATA	41.0	unassigned	unassigned	0
tag_274_st	GGTCTCCCAGGACTGTGATA	110.0	unassigned	unassigned	0
tag_275_st	GGTCTCTGAGGAGTCGCTAT	378.0	unassigned	unassigned	0
tag_276_st	GTGAATGCCCGTACGACTTA	90.0	unassigned	unassigned	0
tag_277_st	GTGACAGTGCCAGATATAAC	104.5	unassigned	unassigned	0
tag_278_st	GTGACATGCCTGACCTCGAT	93.3	unassigned	unassigned	0
tag_279_st	GTGACCGTCACCACTGTATT	39.0	unassigned	unassigned	0
tag_280_st	TACTCTAGCCTACTTGATCC	28.0	unassigned	unassigned	0
tag_281_st	TACTCTCGAGTACGGCGTGA	231.3	unassigned	unassigned	0
tag_282_st	TACTCTCTACCGCCGAGGTA	37.0	unassigned	unassigned	0
tag_283_st	TACTCTGACACACTGTCGAG	74.0	unassigned	unassigned	0
tag_284_st	TCGGCTCACCTTCCGTAGTA	190.3	unassigned	unassigned	0
tag_285_st	TCGGCTTGAGGTGCTCGTAT	55.0	unassigned	unassigned	0
tag_286_st	TCGGGTCTACGATGCTCTAC	45.0	unassigned	unassigned	0
tag_287_st	TCGGTACACACTCTTATCGA	134.8	unassigned	unassigned	0
tag_288_st	TTATGCGTAGTGTCTCGCCA	43.0	unassigned	unassigned	0
tag_289_st	TTATGTCGAACTCCACGTAC	55.0	unassigned	unassigned	0
tag_290_st	TTATTCGAGACGCGGAGTAC	116.3	unassigned	unassigned	0
tag_291_st	TTCACGCGGACGCAGTATCT	32.0	unassigned	unassigned	0
tag_292_st	AAAGCACGATACCTCTGTCG	73.3	unassigned	unassigned	0
tag_293_st	AAAGGACTATACGCCGGTCG	277.3	unassigned	unassigned	0
tag_294_st	ACCTGGAGATAGCGTACACC	178.3	unassigned	unassigned	0
tag_295_st	ACCTGGTTATAGTACGACAC	593.0	unassigned	unassigned	0
tag_296_st	ACCTGTATATAGTGATCCGC	214.0	unassigned	unassigned	0
tag_297_st	ACCTTAACAGAGTCACAGGG	89.0	unassigned	unassigned	0
tag_298_st	AGCAGGTGATATCGTACTAC	51.0	unassigned	unassigned	0
tag_299_st	AGCAGTTTATCGCGCAAGAC	1285.8	unassigned	unassigned	0
tag_300_st	AGCATACGATATTCACTCCG	41.0	unassigned	unassigned	0
tag_301_st	AGCATATAAGCACTGATCCG	115.0	unassigned	unassigned	0
tag_302_st	ATAGGTCGATCGAGAGACTC	103.3	unassigned	unassigned	0
tag_303_st	ATAGGTTCATCTAACGTGCC	34.3	unassigned	unassigned	0
tag_304_st	ATAGTAACCACAATACGCGC	431.0	unassigned	unassigned	0
tag_305_st	ATAGTAAGAGACCAGCCGCG	59.0	unassigned	unassigned	0
tag_306_st	CACCGTTCATGACGTTACAA	616.3	unassigned	unassigned	0
tag_307_st	CACCTAAGACACGATACCGT	237.3	unassigned	unassigned	0
tag_308_st	CACCTAGAAGTACATTACGG	189.0	unassigned	unassigned	0
tag_309_st	CACCTATGATGAGACTCACG	1148.3	unassigned	unassigned	0
tag_310_st	CCTACTGTAGGAGCCAATAA	36.0	unassigned	unassigned	0
tag_311_st	CCTAGAGAAAAGATACTCGG	659.3	unassigned	unassigned	0
tag_312_st	CCTAGAGGAGAATCGACTAC	42.0	unassigned	unassigned	0
tag_313_st	CCTAGTAGATGCTCCACAGA	51.0	unassigned	unassigned	0
tag_314_st	CGGCAGTTAGCCACGAGTTA	49.5	unassigned	unassigned	0
tag_315_st	CGGCATGAAGTCTTCGAGAC	44.3	unassigned	unassigned	0
tag_316_st	CGGCCACGAGACGTATGTAT	43.0	unassigned	unassigned	0
tag_317_st	CGGCCAGTAGACGAGACTAT	241.0	unassigned	unassigned	0
tag_318_st	CTAGGGAAGGTGTCGTAACA	60.3	unassigned	unassigned	0
tag_319_st	CTAGGGCTATGTAGTGTATC	205.8	unassigned	unassigned	0
tag_320_st	CTAGGTTGAGATAGATGACG	88.8	unassigned	unassigned	0
tag_321_st	CTAGTAGAAAATCGTACCCG	164.0	unassigned	unassigned	0
tag_322_st	CTGAGAATAAGAGAGACGCC	46.0	unassigned	unassigned	0
tag_323_st	CTGAGACAGGTATCGACACA	39.0	unassigned	unassigned	0
tag_324_st	CTGAGAGTAGAGACTTGACA	160.0	unassigned	unassigned	0
tag_325_st	CTGAGATCAGAGCAGACTAG	202.3	unassigned	unassigned	0
tag_326_st	GAATGGAATGTACGACGACG	113.0	unassigned	unassigned	0
tag_327_st	GAATGGAGAAAGACGTTACC	33.0	unassigned	unassigned	0
tag_328_st	GAATGGGTAGTAATCGCGTC	54.3	unassigned	unassigned	0
tag_329_st	GAATGTAATCACGGCTACGA	69.3	unassigned	unassigned	0
tag_330_st	GCATTGATACAGAGCTAGTC	47.0	unassigned	unassigned	0
tag_331_st	GCCAATATGAGTGACGACGA	84.0	unassigned	unassigned	0
tag_332_st	GCCACGCACCCGAGTTTATA	55.0	unassigned	unassigned	0
tag_333_st	GCCACGTTAGATATTCTAGC	32.0	unassigned	unassigned	0
tag_334_st	GGTCTGTTAGGCATGTCGAT	54.0	unassigned	unassigned	0
tag_335_st	GGTCTTGTAGTCGACGCTAC	31.0	unassigned	unassigned	0
tag_336_st	GGTGAGACCAATGTATATCG	30.3	unassigned	unassigned	0
tag_337_st	GGTGAGCGAGCTGTACTCTA	301.3	unassigned	unassigned	0
tag_338_st	GTGACCTTAGGGTATAGTAG	500.5	unassigned	unassigned	0
tag_339_st	GTGACGAGCCTAGCATATCT	43.3	unassigned	unassigned	0
tag_340_st	GTGACGCTAGGTGAGCCTAA	50.0	unassigned	unassigned	0
tag_341_st	GTGACGTGAGCTGATGACTA	978.0	unassigned	unassigned	0
tag_342_st	TACTCTTACAGAGCGCGACG	47.0	unassigned	unassigned	0
tag_343_st	TACTGAGTCGACGCTCGGTA	213.8	unassigned	unassigned	0
tag_344_st	TACTGCACGAACTGTCAGCA	286.3	unassigned	unassigned	0
tag_345_st	TACTGCGACCTAGCGAGTCA	36.3	unassigned	unassigned	0
tag_346_st	TCGGTACGGATAGTCAAACT	31.0	unassigned	unassigned	0
tag_347_st	TCGGTACTGGTCCAGCGTTA	44.8	unassigned	unassigned	0
tag_348_st	TCGGTCCTAGGGTACTGTCT	745.0	unassigned	unassigned	0
tag_349_st	TCGGTCGGACCTAGTTATAT	57.3	unassigned	unassigned	0
tag_350_st	TTCAGATCCACAGCGTAGTC	67.0	unassigned	unassigned	0
tag_351_st	TTCAGTCGAAAGTCAGGGTA	58.0	unassigned	unassigned	0
tag_352_st	TTCAGTTAGGGGGCGTACAC	476.5	unassigned	unassigned	0
tag_353_st	TTCATAGAGACGTGAGCGAT	563.3	unassigned	unassigned	0
tag_354_st	AAAGTTCTATACCACGTCCG	125.8	unassigned	unassigned	0
tag_355_st	AAATAGACATCCGCTTCGCG	167.0	unassigned	unassigned	0
tag_356_st	ACCTTACGATATACAGCGCG	102.5	unassigned	unassigned	0
tag_357_st	ACCTTAGTATAGTGTAGCCC	84.3	unassigned	unassigned	0
tag_358_st	ACCTTCACATATACGACGGG	2279.0	unassigned	unassigned	0
tag_359_st	ACCTTTAACCACCAAGACGG	223.0	unassigned	unassigned	0
tag_360_st	AGCATGAACGAGACTACCTG	647.3	unassigned	unassigned	0
tag_361_st	AGCATTACATCCATACTGCG	201.5	unassigned	unassigned	0
tag_362_st	AGCCAAGAAGGAGAGCGTCT	133.3	unassigned	unassigned	0
tag_363_st	AGCCACGTATATCGTTAGAC	127.8	unassigned	unassigned	0
tag_364_st	ATAGTACGATCGATCCGTCA	106.3	unassigned	unassigned	0
tag_365_st	ATAGTCAACGGAGTCACACG	803.3	unassigned	unassigned	0
tag_366_st	ATAGTCAGATCGATTGAGCC	450.3	unassigned	unassigned	0
tag_367_st	ATAGTCGTATCGCGAATACC	298.3	unassigned	unassigned	0
tag_368_st	CACCTCGTATGACGGGTACA	478.0	unassigned	unassigned	0
tag_369_st	CACCTGAGATGACGTAGTAC	745.3	unassigned	unassigned	0
tag_370_st	CACCTGCTAGCAAGTATAGA	71.3	unassigned	unassigned	0
tag_371_st	CACCTGTAAGTACTACTAGG	61.0	unassigned	unassigned	0
tag_372_st	CCTAGTCTATCTTATCGGAC	970.3	unassigned	unassigned	0
tag_373_st	CCTAGTGTATGCGAGTAGAA	1830.0	unassigned	unassigned	0
tag_374_st	CCTAGTTTATGTTACGCCAC	1060.0	unassigned	unassigned	0
tag_375_st	CCTATACCAGACGTAGTAGA	453.0	unassigned	unassigned	0
tag_376_st	CGGCGAGTAGAATTCATAGA	89.3	unassigned	unassigned	0
tag_377_st	CGGCGTAGAGACTCATCAGA	1316.0	unassigned	unassigned	0
tag_378_st	CGGCGTCCATGGTCGTTATA	205.0	unassigned	unassigned	0
tag_379_st	CGGCGTTAAACGCAGAGAAC	132.3	unassigned	unassigned	0
tag_380_st	CTAGTAGGATGTGCGATCAA	889.0	unassigned	unassigned	0
tag_381_st	CTAGTCACATTGGCGTAGAA	60.3	unassigned	unassigned	0
tag_382_st	CTAGTCAGAGCCGACAGTAG	65.0	unassigned	unassigned	0
tag_383_st	CTAGTCGTATGTAGTCGGAA	222.0	unassigned	unassigned	0
tag_384_st	CTGAGCATAGACTTCACGAT	112.0	unassigned	unassigned	0
tag_385_st	CTGAGCGTATGTGATTGTAC	49.0	unassigned	unassigned	0
tag_386_st	CTGAGGACAAATACCACAGT	62.8	unassigned	unassigned	0
tag_387_st	CTGAGGCAACTGTATTACGA	109.0	unassigned	unassigned	0
tag_388_st	GAATGTTACAACACTCCACG	154.0	unassigned	unassigned	0
tag_389_st	GACAATCTGATAGACCGACA	43.3	unassigned	unassigned	0
tag_390_st	GACACATCCACAGACTAGAG	66.3	unassigned	unassigned	0
tag_391_st	GACACCGCAAACCGAGTTAT	68.0	unassigned	unassigned	0
tag_392_st	GCCAGGAGAGGTAGATATTA	64.0	unassigned	unassigned	0
tag_393_st	GCCCAGTTAGATTACGTTAC	45.0	unassigned	unassigned	0
tag_394_st	GCCCGTGTATGTTGTAGTAA	261.3	unassigned	unassigned	0
tag_395_st	GCCCTACAGGGTGAGCTATA	56.3	unassigned	unassigned	0
tag_396_st	GGTGAGTACCCGCTCCATAT	231.0	unassigned	unassigned	0
tag_397_st	GGTGATGTAGGCTGCACTAT	90.0	unassigned	unassigned	0
tag_398_st	GGTGCCGTAGATGCTCGTAT	131.3	unassigned	unassigned	0
tag_399_st	GGTGCGTAAACTGTTGACTA	136.8	unassigned	unassigned	0
tag_400_st	GTGACTACCCGCTATGAGAT	39.0	unassigned	unassigned	0
tag_401_st	GTGACTAGCACGTAATTCTG	93.0	unassigned	unassigned	0
tag_402_st	GTGACTGTAGTACTTCCACG	72.0	unassigned	unassigned	0
tag_403_st	GTGAGACTACCGCCCACTAT	128.3	unassigned	unassigned	0
tag_404_st	TACTGCGGAGCTGGATCTAC	582.5	unassigned	unassigned	0
tag_405_st	TACTGCTCAGTACTATGTCG	327.5	unassigned	unassigned	0
tag_406_st	TACTGTAGACTCATAGCGAC	36.3	unassigned	unassigned	0
tag_407_st	TACTGTGGACGATAGTCAAC	150.0	unassigned	unassigned	0
tag_408_st	TCGGTCTACCTCTGCTCAGT	43.0	unassigned	unassigned	0
tag_409_st	TCGGTGACTGGGCTAGTTCA	151.5	unassigned	unassigned	0
tag_410_st	TCGGTGCTACATATTCTCAC	45.0	unassigned	unassigned	0
tag_411_st	TCGGTGGTAGGTTCTAGCCT	60.3	unassigned	unassigned	0
tag_412_st	TTCATGTCACTAGTCGATCC	47.0	unassigned	unassigned	0
tag_413_st	TTCCGCGACAGTGCGTAGTA	153.8	unassigned	unassigned	0
tag_414_st	TTCCGCGTACAGGTAATAGA	52.0	unassigned	unassigned	0
tag_415_st	TTCCGTATAACTCCAGTCGA	175.8	unassigned	unassigned	0
tag_416_st	AAATTACCATACGTCGTCCG	86.0	unassigned	unassigned	0
tag_417_st	AACAATACATCCGTCGGCGG	461.5	unassigned	unassigned	0
tag_418_st	AACAATCTATACGTGCGTCC	141.0	unassigned	unassigned	0
tag_419_st	ACCTTTAGATACAGAGTCGC	440.8	unassigned	unassigned	0
tag_420_st	ACGAAACAAAACTTCCGCTG	58.5	unassigned	unassigned	0
tag_421_at	ACCGTGACGTGTTCGTTCGT	41.0	unassigned	unassigned	0
tag_422_at	GGCAGACTATTTACGTTCGT	37.0	unassigned	unassigned	0
tag_423_at	GGTACTAGATTTCTCGGGCT	51.0	unassigned	unassigned	0
tag_424_at	TCTACGAAGTGTTAAGGGCT	54.0	unassigned	unassigned	0
tag_425_at	CGAGCTATGGTTCTTCGGCT	47.0	unassigned	unassigned	0
tag_426_at	CGTATCGAATTTGTGCGGCT	38.3	unassigned	unassigned	0
tag_427_at	CGGTGCTGAGTTGTCACTAT	59.0	unassigned	unassigned	0
tag_428_at	GTTCAGCCTCGTTACACTAT	42.0	unassigned	unassigned	0
tag_429_at	CTGCTTGTGGGTCGAACTAT	37.0	unassigned	unassigned	0
tag_430_at	GCGCGGTATGCGATTTATAT	31.0	unassigned	unassigned	0
tag_431_at	ACTCTTGCTCGTCGAAGGTG	66.3	unassigned	unassigned	0
tag_432_at	CGACGTATTGGTCCTTCGTG	34.0	unassigned	unassigned	0
tag_433_at	AGGCGATACTCTTATTCGTG	33.0	unassigned	unassigned	0
tag_434_at	GGTCTCCTCCTTCGTATAGG	46.0	unassigned	unassigned	0
tag_435_at	TTATCGACGCTTCGGACAGG	33.0	unassigned	unassigned	0
tag_436_at	TGTAAGACAGTTCGCACAGG	79.0	unassigned	unassigned	0
tag_437_at	ATCGTAGGCGCTTACACAGG	62.0	unassigned	unassigned	0
tag_438_at	GAGTATCTCTTTCTGACCCG	33.3	unassigned	unassigned	0
tag_439_at	ATAGAGACTTGTCGCACCCG	87.0	unassigned	unassigned	0
tag_440_at	TGATAGCTCTGTAACACCCG	32.0	unassigned	unassigned	0
tag_441_at	ATATACGAGTGTGTGTACCG	31.0	unassigned	unassigned	0
tag_442_at	TTCACTCGACTTACGGATAG	27.0	unassigned	unassigned	0
tag_443_at	GTCATAACCCTTAGCGATAG	41.0	unassigned	unassigned	0
tag_444_at	GCGGACTGATATTACGATAG	58.0	unassigned	unassigned	0
tag_445_at	GGTCCATCACTTGACGATAG	80.0	unassigned	unassigned	0
tag_446_at	TATACTACTCGTGGGCGCAG	94.0	unassigned	unassigned	0
tag_447_at	GTTGTCTATGGTATCCGCAG	65.0	unassigned	unassigned	0
tag_448_at	TTCATACGACTTAGCCGCAG	38.0	unassigned	unassigned	0
tag_449_at	ATTCTACACACTTGACGCAG	48.3	unassigned	unassigned	0
tag_450_at	AGGTAACTGTCTCTACTGTC	52.0	unassigned	unassigned	0
tag_451_at	GTACGAGTGATTAGACTGTC	51.0	unassigned	unassigned	0
tag_452_at	ATCTCGTCTGCGTAACTGTC	108.0	unassigned	unassigned	0
tag_453_at	CTACTGTCATGTCAACTGTC	48.0	unassigned	unassigned	0
tag_454_at	GCATATCGAGCTATACCGGC	126.0	unassigned	unassigned	0
tag_455_at	TTTCGTCTGAGTAGTACGGC	166.8	unassigned	unassigned	0
tag_456_at	ATCTAGCGTCGTGATACGGC	34.8	unassigned	unassigned	0
tag_457_at	CTATACTACATTAGGACGGC	115.0	unassigned	unassigned	0
tag_458_at	TACTGCACTCGTGGATAACC	100.0	unassigned	unassigned	0
tag_459_at	TAGTCCAGTGCGTCATAACC	50.0	unassigned	unassigned	0
tag_460_at	TCAGGTACGTCGTGAGAACC	125.0	unassigned	unassigned	0
tag_461_at	GAAGTGCAGTCTACTCAACC	47.8	unassigned	unassigned	0
tag_462_at	AGTAACTACGGTCCATGCAC	75.0	unassigned	unassigned	0
tag_463_at	ATACCTGACCGTAGTGGCAC	34.0	unassigned	unassigned	0
tag_464_at	TAACAGTGGAGTCTCGGCAC	55.0	unassigned	unassigned	0
tag_465_at	ATATACGCTAGTGGCGGCAC	36.3	unassigned	unassigned	0
tag_466_at	TAACTCTCAGTCACGGTCTA	54.0	unassigned	unassigned	0
tag_467_at	TCGCGCTGCAACTAGGTCTA	281.0	unassigned	unassigned	0
tag_468_at	GGATACGTGACTAAGGTCTA	120.3	unassigned	unassigned	0
tag_469_at	TGATCGTGCCGACTCGTCTA	48.0	unassigned	unassigned	0
tag_470_at	CCTGGAGACGAGTAATACGA	38.0	unassigned	unassigned	0
tag_471_at	TAACCAGTGAGACGTGACGA	177.5	unassigned	unassigned	0
tag_472_at	TACTCGCAGGATGCTGACGA	80.3	unassigned	unassigned	0
tag_473_at	GACTGAATCACGTATGACGA	35.0	unassigned	unassigned	0
tag_474_at	ACTAGGCGCAGCTACGAGAA	60.0	unassigned	unassigned	0
tag_475_at	TCCGCGCACGATATAGAGAA	208.0	unassigned	unassigned	0
tag_476_at	TCTGCACTAAGTCGAGAGAA	201.5	unassigned	unassigned	0
tag_477_at	GATACACGCGCTACGCAGAA	52.8	unassigned	unassigned	0
tag_478_at	CCAGACGAGTTTATGTGGTT	162.3	unassigned	unassigned	0
tag_479_at	GCACAGTCGTTTAGATGGTT	111.3	unassigned	unassigned	0
tag_480_at	CGCGGTACGTTTACTCGGTT	157.3	unassigned	unassigned	0
tag_481_at	ACGGCGTAGTTTCTCCGGTT	57.3	unassigned	unassigned	0
tag_482_at	GTACTAGCCTTTACAGTCGT	50.0	unassigned	unassigned	0
tag_483_at	GACGGTACGCTTGTTCTCGT	113.0	unassigned	unassigned	0
tag_484_at	GGCAGCATATTTACTCTCGT	49.3	unassigned	unassigned	0
tag_485_at	GTCAGCTAGTGTTCGCTCGT	78.0	unassigned	unassigned	0
tag_486_at	GCTAAGCTATTTACTGCGCT	71.8	unassigned	unassigned	0
tag_487_at	ACGTGTCGCTGTTATGCGCT	36.0	unassigned	unassigned	0
tag_488_at	GTATGTGCATTTCACGCGCT	44.8	unassigned	unassigned	0
tag_489_at	CGTGTAGACTGTTGTCCGCT	131.0	unassigned	unassigned	0
tag_490_at	GTTAGCGTGCGTTCCGATAT	34.0	unassigned	unassigned	0
tag_491_at	CGCGTCTTCCGTTACGATAT	39.0	unassigned	unassigned	0
tag_492_at	GGCGTATGGCTTAACGATAT	106.3	unassigned	unassigned	0
tag_493_at	CTATGCGCGGTTAGAGATAT	30.0	unassigned	unassigned	0
tag_494_at	GCTATACGTCTTATCGCGTG	49.0	unassigned	unassigned	0
tag_495_at	GTCATTAGTCTTCGAGCGTG	53.0	unassigned	unassigned	0
tag_496_at	GTGATATACAGTTGTCCGTG	36.3	unassigned	unassigned	0
tag_497_at	CGGTCTAGTAGTTATCCGTG	54.0	unassigned	unassigned	0
tag_498_at	TACTTGAACGCGAGTTAAGG	277.0	unassigned	unassigned	0
tag_499_at	CTCACTAGGTATGTGTAAGG	52.0	unassigned	unassigned	0
tag_500_at	ATACCGTGCCGTCTGTAAGG	214.3	unassigned	unassigned	0
tag_501_at	TCCGTATGATGTGTCTAAGG	60.0	unassigned	unassigned	0
tag_502_at	CTGTATAGTCGTATGTACCG	59.8	unassigned	unassigned	0
tag_503_at	TATGACTGTCGTGCGTACCG	114.0	unassigned	unassigned	0
tag_504_at	TGATATACACTTCCGTACCG	69.0	unassigned	unassigned	0
tag_505_at	ATAACCGTGTGGACGTACCG	164.0	unassigned	unassigned	0
tag_506_at	CCATACGTGAGTGTAGATAG	70.0	unassigned	unassigned	0
tag_507_at	CGTCACGCACTTGGAGATAG	107.3	unassigned	unassigned	0
tag_508_at	GTACTCTCACTTCGTCATAG	43.0	unassigned	unassigned	0
tag_509_at	ATATCGAGGTGGTCTCATAG	33.0	unassigned	unassigned	0
tag_510_at	TAACGCGATTCTCGACGCAG	30.0	unassigned	unassigned	0
tag_511_at	GTAGCTCATATTCCTAGCAG	39.0	unassigned	unassigned	0
tag_512_at	TCTCTAGTCGGTCTGAGCAG	39.0	unassigned	unassigned	0
tag_513_at	ATCAGTGCCTGTACGAGCAG	70.5	unassigned	unassigned	0
tag_514_at	CGCGAATAGTGTAAACTGTC	41.0	unassigned	unassigned	0
tag_515_at	AACGTGGTATGGTCTATGTC	66.0	unassigned	unassigned	0
tag_516_at	CGTGAGATGTCTACTATGTC	46.3	unassigned	unassigned	0
tag_517_at	TCTGAGTGGAGCTATATGTC	96.0	unassigned	unassigned	0
tag_518_at	TAGTACAGTGGTCTCACGGC	91.3	unassigned	unassigned	0
tag_519_at	CTGGATAGTAGTATAACGGC	87.0	unassigned	unassigned	0
tag_520_at	ATACATACAGGTGAGTAGGC	49.8	unassigned	unassigned	0
tag_521_at	GTCATCTACGGTATCTAGGC	50.8	unassigned	unassigned	0
tag_522_at	GAAGTACGCTCTAATCAACC	28.0	unassigned	unassigned	0
tag_523_at	ACTGAGTCATCGTAGCAACC	101.0	unassigned	unassigned	0
tag_524_at	TCGATCTGATAGCGGGTTAC	185.0	unassigned	unassigned	0
tag_525_at	GGTAGAGTCACCCACGTTAC	201.0	unassigned	unassigned	0
tag_526_at	TAAGTACACGGTCACGGCAC	125.5	unassigned	unassigned	0
tag_527_at	TAAGATCGCCGTCTAGGCAC	40.0	unassigned	unassigned	0
tag_528_at	TAATCAGACGGTCGAGGCAC	173.3	unassigned	unassigned	0
tag_529_at	GACTATCGCTATGCAGGCAC	70.0	unassigned	unassigned	0
tag_530_at	TAATGAGCGCCGTCCGTCTA	92.5	unassigned	unassigned	0
tag_531_at	AGTCATGCTCACTACGTCTA	31.0	unassigned	unassigned	0
tag_532_at	GCGTCCCGTCAATGAGTCTA	40.0	unassigned	unassigned	0
tag_533_at	AATCCCTCGTGTAGGTACGG	37.0	unassigned	unassigned	0
tag_534_at	TAAGCTGATTGTCGCTACGG	38.0	unassigned	unassigned	0
tag_535_at	GTCTGCATTGGTCACTACGG	73.0	unassigned	unassigned	0
tag_536_at	ACTCTAGGTGGTAATGTCCG	45.0	unassigned	unassigned	0
tag_537_at	TGTACTTCACTTGAGGTCCG	56.0	unassigned	unassigned	0
tag_538_at	CTATATGTCGGTGTCGTCCG	44.0	unassigned	unassigned	0
tag_539_at	TATAAGTCTGGTCGCGTCCG	65.0	unassigned	unassigned	0
tag_540_at	GTATGTCGCAGTCTGTCTAG	125.0	unassigned	unassigned	0
tag_541_at	TCGCTGTGAGATATGTCTAG	65.0	unassigned	unassigned	0
tag_542_at	GTATGTCAACTTCGGTCTAG	46.0	unassigned	unassigned	0
tag_543_at	CGCTCTCTGCATTAGTCTAG	41.0	unassigned	unassigned	0
tag_544_at	ATTACACTACCTTCGCAGAG	60.0	unassigned	unassigned	0
tag_545_at	ATGTCCGACGACTTCCAGAG	35.0	unassigned	unassigned	0
tag_546_at	CGTACTAGCTGTAGCCAGAG	46.0	unassigned	unassigned	0
tag_547_at	GATACTAACCCTTACCAGAG	34.0	unassigned	unassigned	0
tag_548_at	TCGTACACCGTATTGGAAAG	40.0	unassigned	unassigned	0
tag_549_at	TTTAGTGTCAGCGTCGAAAG	41.3	unassigned	unassigned	0
tag_550_at	GCGCTAGACTATTCACAAAG	37.0	unassigned	unassigned	0
tag_551_at	AATCGCGTGTCGGACTGTTC	41.0	unassigned	unassigned	0
tag_552_at	GATGCTCTGCGTAATAGTGC	57.0	unassigned	unassigned	0
tag_553_at	ATCTCCGTGAGTACGAGTGC	80.3	unassigned	unassigned	0
tag_554_at	GTATATGATAGTGCGTCTGC	52.8	unassigned	unassigned	0
tag_555_at	GTAGAGCTAATTCAGTCTGC	43.0	unassigned	unassigned	0
tag_556_at	GTGCGGGAATGTACTATACC	49.0	unassigned	unassigned	0
tag_557_at	GGACGACACATTCATATACC	28.0	unassigned	unassigned	0
tag_558_at	GTAAGAGTAGGTCGCATACC	73.3	unassigned	unassigned	0
tag_559_at	GGTGAGAGACATTACATACC	43.0	unassigned	unassigned	0
tag_560_at	TATGTCGGACCGTGTCAGAC	45.0	unassigned	unassigned	0
tag_561_at	GTGCTAACACATTCTCAGAC	44.0	unassigned	unassigned	0
tag_562_at	ACGTTGTTCTCTATGCAGAC	31.0	unassigned	unassigned	0
tag_563_at	ATAAGTACCGCGTGGCAGAC	81.3	unassigned	unassigned	0
tag_564_at	TAGGACTCGCCTGCAACGTA	146.3	unassigned	unassigned	0
tag_565_at	TGTACTCCTCGTCAAACGTA	39.0	unassigned	unassigned	0
tag_566_at	CTGCCGTGAAACGTGTAGTA	130.0	unassigned	unassigned	0
tag_567_at	CCCAGTAGTGCCGAGTAGTA	314.0	unassigned	unassigned	0
tag_568_at	TCATACGATGCTACGGGCGA	77.3	unassigned	unassigned	0
tag_569_at	TAAGACTACGCTCTCGGCGA	67.0	unassigned	unassigned	0
tag_570_at	TATAACAGAGTGCGCCGCGA	43.0	unassigned	unassigned	0
tag_571_at	TGTAGTCAACGTCACCGCGA	90.0	unassigned	unassigned	0
tag_572_at	CGCTTATAGTTTGGAACGGT	47.0	unassigned	unassigned	0
tag_573_at	GGTACGCCGTTTACTTAGGT	142.0	unassigned	unassigned	0
tag_574_at	ACCCGTGAGTGTTATTAGGT	30.0	unassigned	unassigned	0
tag_575_at	CGATGTCACTTTAGGTAGGT	34.0	unassigned	unassigned	0
tag_576_at	CGAGGTCTCTGTATAACTCT	28.3	unassigned	unassigned	0
tag_577_at	ACGGCGGCTTGTCGTTATCT	38.0	unassigned	unassigned	0
tag_578_at	GAACGTCCATTTCCGTATCT	37.0	unassigned	unassigned	0
tag_579_at	GGCGCTATGGTTAAGTATCT	38.3	unassigned	unassigned	0
tag_580_at	CGTGCAGTCGTTGCGTCTAT	170.8	unassigned	unassigned	0
tag_581_at	GGATCGTGCGTTAAGTCTAT	63.0	unassigned	unassigned	0
tag_582_at	GCAACTATCGTTCGCTCTAT	33.0	unassigned	unassigned	0
tag_583_at	GGTACGCTCGTTGACTCTAT	96.3	unassigned	unassigned	0
tag_584_at	CAGTATCTGAGTTACGTGTG	55.0	unassigned	unassigned	0
tag_585_at	ACGTCATTCGAGTTAGTGTG	120.5	unassigned	unassigned	0
tag_586_at	ACGCTGTCTCTTCGAGTGTG	93.0	unassigned	unassigned	0
tag_587_at	GGCTATCGTCTTACAGTGTG	48.0	unassigned	unassigned	0
tag_588_at	GTAGATACGCTTGAATACGG	54.0	unassigned	unassigned	0
tag_589_at	TCTAGTATGGCTTCTGACGG	90.5	unassigned	unassigned	0
tag_590_at	TCTTACGCAGAGTTCGACGG	85.8	unassigned	unassigned	0
tag_591_at	ATCTGAGTCTGTATCGACGG	42.3	unassigned	unassigned	0
tag_592_at	TTGTACGAGCTTAGCGTCCG	456.5	unassigned	unassigned	0
tag_593_at	TATTAGTCGCCCTTAGTCCG	82.3	unassigned	unassigned	0
tag_594_at	CGACACTTACTTATAGTCCG	43.0	unassigned	unassigned	0
tag_595_at	ACTAGCGATTGTCGAGTCCG	155.0	unassigned	unassigned	0
tag_596_at	TCGGTGATGATTCAGTCTAG	48.0	unassigned	unassigned	0
tag_597_at	CGTGATTGAAGTGTCTCTAG	40.3	unassigned	unassigned	0
tag_598_at	GGCGGTATCATTATCTCTAG	26.0	unassigned	unassigned	0
tag_599_at	GGAACTCGTATTAGCTCTAG	63.0	unassigned	unassigned	0
tag_600_at	TACAAGCCTTCTCGACAGAG	63.0	unassigned	unassigned	0
tag_601_at	TGTACTCGGTATTCACAGAG	44.0	unassigned	unassigned	0
tag_602_at	TGTGCGACACTTGAACAGAG	146.0	unassigned	unassigned	0
tag_603_at	CCTGTGATATGTCGTAAGAG	45.0	unassigned	unassigned	0
tag_604_at	TACACTCGTGAGCAGGGTTC	50.3	unassigned	unassigned	0
tag_605_at	ACTCGATGTGACAGGCGTTC	70.0	unassigned	unassigned	0
tag_606_at	CGGTACTGTCAGCATAGTTC	45.0	unassigned	unassigned	0
tag_607_at	TATACCTGTGCGCGGAGTTC	96.0	unassigned	unassigned	0
tag_608_at	GTAATCACTGGTCGCTCTGC	79.3	unassigned	unassigned	0
tag_609_at	GATATGCGTCCGTACTCTGC	53.0	unassigned	unassigned	0
tag_610_at	GCGTATATGATGCTATCTGC	27.0	unassigned	unassigned	0
tag_611_at	ATATCAGTGCGTCGTGCTGC	84.0	unassigned	unassigned	0
tag_612_at	TAAGGCGTGCGCGTAATACC	52.3	unassigned	unassigned	0
tag_613_at	TTGATGCTACGTCTCTGACC	42.0	unassigned	unassigned	0
tag_614_at	TAACGACGATGTGGCTGACC	106.3	unassigned	unassigned	0
tag_615_at	TACTACTGGCGTGACTGACC	186.0	unassigned	unassigned	0
tag_616_at	ATGCAGACTGGTACGCAGAC	124.0	unassigned	unassigned	0
tag_617_at	TAGACATCGCGTCAGCAGAC	56.0	unassigned	unassigned	0
tag_618_at	ACGTACCGGAATGTCCAGAC	42.0	unassigned	unassigned	0
tag_619_at	GGATACTGATCTCTCCAGAC	36.8	unassigned	unassigned	0
tag_620_at	TCACGCCGGTAGCAGTAGTA	90.8	unassigned	unassigned	0
tag_621_at	AAGACGCCGTACCGCTAGTA	79.0	unassigned	unassigned	0
tag_622_at	AGTGCCGCGAGTACCTAGTA	66.8	unassigned	unassigned	0
tag_623_at	ATCGACAGGTAGGCATAGTA	56.0	unassigned	unassigned	0
tag_624_at	CTAAAGTCAGGTAGACGCGA	61.3	unassigned	unassigned	0
tag_625_at	GTGACCTACAGTACACGCGA	63.3	unassigned	unassigned	0
tag_626_at	TATGTACCACCGTAACGCGA	158.0	unassigned	unassigned	0
tag_627_at	TAAGATTACGGTGAACGCGA	53.0	unassigned	unassigned	0
tag_628_at	CCGACTTAGTGTTCGTAGGT	104.3	unassigned	unassigned	0
tag_629_at	TACGGCTGATCGAGAGTCTA	170.3	unassigned	unassigned	0
tag_630_at	TACAGTGAGCCGCATGACGA	63.0	unassigned	unassigned	0
tag_631_at	ACGTGCGACAGTAATGACGA	48.0	unassigned	unassigned	0
tag_632_at	ATCACCGAAGGTACGGACGA	201.0	unassigned	unassigned	0
tag_633_at	TTACCAGCGAGTCAGGACGA	59.0	unassigned	unassigned	0
tag_634_at	AGTCACTACGCTCGCAAGAA	312.0	unassigned	unassigned	0
tag_635_at	GAACTCGACCACTATGTCAA	81.8	unassigned	unassigned	0
tag_636_at	GTACACTGCACGCAAGTCAA	455.8	unassigned	unassigned	0
tag_637_at	GTAGGCGACCTGACTCTCAA	162.3	unassigned	unassigned	0
tag_638_at	CACGTATGGTTTAGACGGTT	201.0	unassigned	unassigned	0
tag_639_at	CGTCTACGGTTTGCCAGGTT	67.0	unassigned	unassigned	0
tag_640_at	GACCGGCACGTTCTTTCGTT	238.0	unassigned	unassigned	0
tag_641_at	ACGGACAGTTGTTAGTCGTT	129.3	unassigned	unassigned	0
tag_642_at	AGTGTAGCCTTTCGCCTCGT	48.3	unassigned	unassigned	0
tag_643_at	GGACTTGACTTTAACCTCGT	30.0	unassigned	unassigned	0
tag_644_at	GGCAATCCGTTTGTACTCGT	75.0	unassigned	unassigned	0
tag_645_at	GGAGCGTCATTTCTACTCGT	39.3	unassigned	unassigned	0
tag_646_at	CGACCTATATTTAGTCCGCT	37.0	unassigned	unassigned	0
tag_647_at	ACGTATGTCTGGTTGCCGCT	51.0	unassigned	unassigned	0
tag_648_at	TTATCGAGCTGTTCGCCGCT	155.5	unassigned	unassigned	0
tag_649_at	AGTATCGGTTGTGTCCCGCT	88.3	unassigned	unassigned	0
tag_650_at	CGGATAGTCGGTTCAGATAT	55.3	unassigned	unassigned	0
tag_651_at	GCGCTCGACGTTAAAGATAT	210.5	unassigned	unassigned	0
tag_652_at	GTGCTCGCGGTTACTCATAT	112.8	unassigned	unassigned	0
tag_653_at	CGATTGCGCGTTGTGCATAT	31.0	unassigned	unassigned	0
tag_654_at	ACGTAATTGTGTATGCCGTG	179.8	unassigned	unassigned	0
tag_655_at	CGTGTCTCTACGTTACCGTG	349.0	unassigned	unassigned	0
tag_656_at	TACGTGGTGTCTATACCGTG	52.0	unassigned	unassigned	0
tag_657_at	TTCTCACCTAGTTGACCGTG	129.0	unassigned	unassigned	0
tag_658_at	TGTCGTCTACTTCGATAAGG	81.3	unassigned	unassigned	0
tag_659_at	GTCGTACCACTTATTGAAGG	118.0	unassigned	unassigned	0
tag_660_at	TTCTCTCTAGTGCGCGAAGG	55.0	unassigned	unassigned	0
tag_661_at	TTAGGTCAGCCTTAGTACCG	68.0	unassigned	unassigned	0
tag_662_at	GTGCGTAAGATTAAGTACCG	464.8	unassigned	unassigned	0
tag_663_at	TTAGCACAGCTTCGATACCG	132.0	unassigned	unassigned	0
tag_664_at	TCCTTAGGTAGAGTTGACCG	72.0	unassigned	unassigned	0
tag_665_at	TCTGCACGACTTGCTCATAG	108.0	unassigned	unassigned	0
tag_666_at	GGGCTACGACTTAATCATAG	40.3	unassigned	unassigned	0
tag_667_at	CTCGGTCGGTATTCGCATAG	53.0	unassigned	unassigned	0
tag_668_at	GTACTGATGATTCCGCATAG	63.0	unassigned	unassigned	0
tag_669_at	ATACTCGCGTGTCAGAGCAG	91.0	unassigned	unassigned	0
tag_670_at	CGTGAGACGACTTCAAGCAG	308.3	unassigned	unassigned	0
tag_671_at	GGTAGTCTCAAGTATTCCAG	94.3	unassigned	unassigned	0
tag_672_at	TTAAGTCGCCGTGTGTCCAG	73.0	unassigned	unassigned	0
tag_673_at	TGAGCTGGTACTCTGATGTC	50.0	unassigned	unassigned	0
tag_674_at	TATGGCCTGTCGTCGATGTC	87.0	unassigned	unassigned	0
tag_675_at	GATCTATCTGCTGCGATGTC	58.0	unassigned	unassigned	0
tag_676_at	CTACGCAGTGGTACGATGTC	482.3	unassigned	unassigned	0
tag_677_at	TGATATAGTAGTCGCTAGGC	92.0	unassigned	unassigned	0
tag_678_at	TCGCTCGTCGGTAAATAGGC	48.3	unassigned	unassigned	0
tag_679_at	TAACCCGTAGGTAGTAAGGC	120.0	unassigned	unassigned	0
tag_680_at	AAGTAGTCTCCGACATTCGC	45.0	unassigned	unassigned	0
tag_681_at	TCATCCGTGAGAGGAGTTAC	62.0	unassigned	unassigned	0
tag_682_at	TGGTACTGACAGGTGCTTAC	51.0	unassigned	unassigned	0
tag_683_at	TAGTACGTCTAGCCGCTTAC	92.0	unassigned	unassigned	0
tag_684_at	GCGATAGTACAGTAGCTTAC	56.0	unassigned	unassigned	0
tag_421_at	ACCGTGACGTCTTCGTTCGT	40.0	unassigned	unassigned	0
tag_422_at	GGCAGACTATATACGTTCGT	35.3	unassigned	unassigned	0
tag_423_at	GGTACTAGATATCTCGGGCT	42.3	unassigned	unassigned	0
tag_424_at	TCTACGAAGTCTTAAGGGCT	42.0	unassigned	unassigned	0
tag_425_at	CGAGCTATGGATCTTCGGCT	37.0	unassigned	unassigned	0
tag_426_at	CGTATCGAATATGTGCGGCT	46.0	unassigned	unassigned	0
tag_427_at	CGGTGCTGAGATGTCACTAT	46.0	unassigned	unassigned	0
tag_428_at	GTTCAGCCTCCTTACACTAT	33.0	unassigned	unassigned	0
tag_429_at	CTGCTTGTGGCTCGAACTAT	246.0	unassigned	unassigned	0
tag_430_at	GCGCGGTATGGGATTTATAT	29.0	unassigned	unassigned	0
tag_431_at	ACTCTTGCTCCTCGAAGGTG	39.3	unassigned	unassigned	0
tag_432_at	CGACGTATTGCTCCTTCGTG	34.3	unassigned	unassigned	0
tag_433_at	AGGCGATACTGTTATTCGTG	29.0	unassigned	unassigned	0
tag_434_at	GGTCTCCTCCATCGTATAGG	42.0	unassigned	unassigned	0
tag_435_at	TTATCGACGCATCGGACAGG	39.0	unassigned	unassigned	0
tag_436_at	TGTAAGACAGATCGCACAGG	50.3	unassigned	unassigned	0
tag_437_at	ATCGTAGGCGGTTACACAGG	41.3	unassigned	unassigned	0
tag_438_at	GAGTATCTCTATCTGACCCG	28.0	unassigned	unassigned	0
tag_439_at	ATAGAGACTTCTCGCACCCG	33.3	unassigned	unassigned	0
tag_440_at	TGATAGCTCTCTAACACCCG	29.0	unassigned	unassigned	0
tag_441_at	ATATACGAGTCTGTGTACCG	27.0	unassigned	unassigned	0
tag_442_at	TTCACTCGACATACGGATAG	36.3	unassigned	unassigned	0
tag_443_at	GTCATAACCCATAGCGATAG	35.0	unassigned	unassigned	0
tag_444_at	GCGGACTGATTTTACGATAG	46.8	unassigned	unassigned	0
tag_445_at	GGTCCATCACATGACGATAG	46.0	unassigned	unassigned	0
tag_446_at	TATACTACTCCTGGGCGCAG	40.0	unassigned	unassigned	0
tag_447_at	GTTGTCTATGCTATCCGCAG	50.0	unassigned	unassigned	0
tag_448_at	TTCATACGACATAGCCGCAG	40.0	unassigned	unassigned	0
tag_449_at	ATTCTACACAGTTGACGCAG	41.0	unassigned	unassigned	0
tag_450_at	AGGTAACTGTGTCTACTGTC	30.0	unassigned	unassigned	0
tag_451_at	GTACGAGTGAATAGACTGTC	30.0	unassigned	unassigned	0
tag_452_at	ATCTCGTCTGGGTAACTGTC	45.0	unassigned	unassigned	0
tag_453_at	CTACTGTCATCTCAACTGTC	33.0	unassigned	unassigned	0
tag_454_at	GCATATCGAGGTATACCGGC	38.5	unassigned	unassigned	0
tag_455_at	TTTCGTCTGACTAGTACGGC	38.3	unassigned	unassigned	0
tag_456_at	ATCTAGCGTCCTGATACGGC	32.0	unassigned	unassigned	0
tag_457_at	CTATACTACAATAGGACGGC	40.0	unassigned	unassigned	0
tag_458_at	TACTGCACTCCTGGATAACC	31.0	unassigned	unassigned	0
tag_459_at	TAGTCCAGTGGGTCATAACC	47.8	unassigned	unassigned	0
tag_460_at	TCAGGTACGTGGTGAGAACC	51.0	unassigned	unassigned	0
tag_461_at	GAAGTGCAGTGTACTCAACC	51.0	unassigned	unassigned	0
tag_462_at	AGTAACTACGCTCCATGCAC	52.0	unassigned	unassigned	0
tag_463_at	ATACCTGACCCTAGTGGCAC	28.0	unassigned	unassigned	0
tag_464_at	TAACAGTGGACTCTCGGCAC	60.0	unassigned	unassigned	0
tag_465_at	ATATACGCTACTGGCGGCAC	52.0	unassigned	unassigned	0
tag_466_at	TAACTCTCAGACACGGTCTA	44.3	unassigned	unassigned	0
tag_467_at	TCGCGCTGCATCTAGGTCTA	83.0	unassigned	unassigned	0
tag_468_at	GGATACGTGAGTAAGGTCTA	46.0	unassigned	unassigned	0
tag_469_at	TGATCGTGCCCACTCGTCTA	36.0	unassigned	unassigned	0
tag_470_at	CCTGGAGACGTGTAATACGA	39.0	unassigned	unassigned	0
tag_471_at	TAACCAGTGACACGTGACGA	35.3	unassigned	unassigned	0
tag_472_at	TACTCGCAGGTTGCTGACGA	46.3	unassigned	unassigned	0
tag_473_at	GACTGAATCAGGTATGACGA	34.0	unassigned	unassigned	0
tag_474_at	ACTAGGCGCACCTACGAGAA	55.3	unassigned	unassigned	0
tag_475_at	TCCGCGCACGTTATAGAGAA	77.0	unassigned	unassigned	0
tag_476_at	TCTGCACTAACTCGAGAGAA	40.3	unassigned	unassigned	0
tag_477_at	GATACACGCGGTACGCAGAA	45.0	unassigned	unassigned	0
tag_478_at	CCAGACGAGTATATGTGGTT	76.0	unassigned	unassigned	0
tag_479_at	GCACAGTCGTATAGATGGTT	63.3	unassigned	unassigned	0
tag_480_at	CGCGGTACGTATACTCGGTT	58.3	unassigned	unassigned	0
tag_481_at	ACGGCGTAGTATCTCCGGTT	57.3	unassigned	unassigned	0
tag_482_at	GTACTAGCCTATACAGTCGT	43.0	unassigned	unassigned	0
tag_483_at	GACGGTACGCATGTTCTCGT	68.0	unassigned	unassigned	0
tag_484_at	GGCAGCATATATACTCTCGT	42.3	unassigned	unassigned	0
[truncated: 63,120 more rows]
