# Supplementary material for: A comparative analysis of DNA barcode microarray feature size
Source: BMC Genomics. 2009 Oct 13;10:471. doi: 10.1186/1471-2164-10-471 (PMC2765990; doi:10.1186/1471-2164-10-471)
Supplement: Additional file 1 — supplementary_data. A collection of processed microarray data corresponding to the experiments from the manuscript. Experimental details are included in the individual file names within the collection. [file 1471-2164-10-471-S1.ZIP › Experiment_3_TAG3_Ab.tab]

tag_3_at	AACCACGCGGGTGTTTGTTT	31.3	unassigned	unassigned	0
tag_4_at	GGGCACAGGGTTATATCTTT	31.0	unassigned	unassigned	0
tag_5_at	AGAGGCGCGGTTCTTCCTTT	28.0	unassigned	unassigned	0
tag_6_at	GGCCGCATGTTTACGCCTTT	39.3	unassigned	unassigned	0
tag_7_at	CGGAGCCCGTTTGCTGATTT	123.8	unassigned	unassigned	0
tag_8_at	CGCTGCGGGTTTAGACATTT	33.0	unassigned	unassigned	0
tag_9_at	CGGAGAAGCGTTTCATTGTT	28.8	unassigned	unassigned	0
tag_10_at	CCAGGGCGCTTTATTGAGTT	29.0	unassigned	unassigned	0
tag_11_at	ACCGTGTCTTTGCCGGAGTT	80.5	unassigned	unassigned	0
tag_12_at	GGCACCTAGTTTAGTCAGTT	31.0	unassigned	unassigned	0
tag_13_at	GCGAACGAGTTTCCCTTCTT	27.0	unassigned	unassigned	0
tag_14_at	GGATATACGTTTCCACCCTT	30.0	unassigned	unassigned	0
tag_15_at	GGCAGTTATTTGGGCCACTT	32.8	unassigned	unassigned	0
tag_16_at	CGCAGGATGTGTTCAGTATT	30.3	unassigned	unassigned	0
tag_17_at	CGCTGAGAGTTTGGCCTATT	38.0	unassigned	unassigned	0
tag_18_at	GGGCTCGTCTTTACAGCATT	40.0	unassigned	unassigned	0
tag_19_at	CGGATCAGTTGTTACCCATT	29.0	unassigned	unassigned	0
tag_20_at	ACGAGCGTCTGTTCTCTGGT	29.0	unassigned	unassigned	0
tag_21_at	CGACTATGCTTTGGACTGGT	52.3	unassigned	unassigned	0
tag_22_at	CCCATTAAGTGTTGTGCGGT	37.0	unassigned	unassigned	0
tag_23_at	GGCTACCTCTTTCATGCGGT	29.0	unassigned	unassigned	0
tag_24_at	GCAATTCACTTTACCTGCGT	27.0	unassigned	unassigned	0
tag_25_at	TTGTCAGACTTTCACGACGT	30.0	unassigned	unassigned	0
tag_26_at	GGGATTCTATTTCGCAACGT	31.3	unassigned	unassigned	0
tag_27_at	CGGACATGATTTATCCCAGT	29.0	unassigned	unassigned	0
tag_28_at	GGCGTCCGATTTGTAGCTCT	32.0	unassigned	unassigned	0
tag_29_at	GGAGTTACTGTTACAACGCT	29.0	unassigned	unassigned	0
tag_30_at	GCGATGTCGGTTATCCTCCT	26.0	unassigned	unassigned	0
tag_31_at	GGCTCTGATGTTGCGTACCT	35.3	unassigned	unassigned	0
tag_32_at	CGCTGAAATGTTAGGGAACT	31.0	unassigned	unassigned	0
tag_33_at	GCGTATGACTCGTTAGTGAT	31.3	unassigned	unassigned	0
tag_34_at	GGTGTAAAGTCGTTCCAGAT	32.0	unassigned	unassigned	0
tag_35_at	CGCTAATTGTGTCTGAGCAT	49.5	unassigned	unassigned	0
tag_36_at	GGATTAACCGTTCCTCACAT	27.3	unassigned	unassigned	0
tag_37_at	CGTACTGTGTGTGGATCAAT	33.0	unassigned	unassigned	0
tag_38_at	GGCTTGACCCTTAACACAAT	28.3	unassigned	unassigned	0
tag_39_at	ACATTGCTTCGTGTAAGGTG	41.0	unassigned	unassigned	0
tag_40_at	CGTGGTGATCTTAGACTCTG	28.0	unassigned	unassigned	0
tag_41_at	GTCTGCGCTCTTCAAATCTG	29.3	unassigned	unassigned	0
tag_42_at	GGATAACTTCTTCTAGGCTG	33.0	unassigned	unassigned	0
tag_43_at	CTTCGTATTCGTACACACTG	27.0	unassigned	unassigned	0
tag_44_at	CTCTATTCCGGTATAATCGG	29.0	unassigned	unassigned	0
tag_45_at	TTAATGTCCGTGCATGAAGG	49.8	unassigned	unassigned	0
tag_46_at	ACTCTCAGTGGTGCTCAAGG	38.0	unassigned	unassigned	0
tag_47_at	TACCTAAGGATTAAGGGTCG	34.0	unassigned	unassigned	0
tag_48_at	CTATATGGCTGTATCCTGCG	33.3	unassigned	unassigned	0
tag_49_at	TTATAGATACTTCCGCCGCG	33.0	unassigned	unassigned	0
tag_50_at	TATACGCGACTTGCGAGACG	33.0	unassigned	unassigned	0
tag_51_at	CGGCTTGACTTTCCGTAGGT	31.0	unassigned	unassigned	0
tag_52_at	GACATTTCGTTGACGTAGGT	34.3	unassigned	unassigned	0
tag_53_at	CACGGTCTCTGTTGCTAGGT	52.5	unassigned	unassigned	0
tag_54_at	CGCGAGAGTTCGTTATATCT	30.0	unassigned	unassigned	0
tag_55_at	AGCGCCGTCGTTCTTGATCT	43.0	unassigned	unassigned	0
tag_56_at	GTGTAACGCTGTTCGCATCT	32.0	unassigned	unassigned	0
tag_57_at	CTATACGGATTTCGCCATCT	28.0	unassigned	unassigned	0
tag_58_at	GGCGCGTCAGTTATATCTAT	34.0	unassigned	unassigned	0
tag_59_at	GGTCAGCTCGTTCAATCTAT	28.3	unassigned	unassigned	0
tag_60_at	CGGCGTCTACGTTGTGCTAT	42.3	unassigned	unassigned	0
tag_61_at	GGACTATGCGTTACTGCTAT	29.0	unassigned	unassigned	0
tag_62_at	GGACACTCTCTTCGTCTGTG	38.0	unassigned	unassigned	0
tag_63_at	GTGTCACGTATTAACCTGTG	37.8	unassigned	unassigned	0
tag_64_at	GTGATGCGTCTTCCACTGTG	34.0	unassigned	unassigned	0
tag_65_at	GCGCCAGTATATTGTATGTG	30.0	unassigned	unassigned	0
tag_66_at	TTATACTACGTGCGCGACGG	60.3	unassigned	unassigned	0
tag_67_at	TTGACACACGTTACCGACGG	142.3	unassigned	unassigned	0
tag_68_at	AGTCACTGAAGTTACGACGG	36.0	unassigned	unassigned	0
tag_69_at	CTAGTCACTTGTAGTCACGG	32.3	unassigned	unassigned	0
tag_70_at	TTACGATTGCGTGGTCTCCG	66.3	unassigned	unassigned	0
tag_71_at	GTAGTCCTGATTCGTCTCCG	39.0	unassigned	unassigned	0
tag_72_at	GTCGTATGACTTGCTCTCCG	48.0	unassigned	unassigned	0
tag_73_at	TGTAGTACCCTTAGGCTCCG	96.5	unassigned	unassigned	0
tag_74_at	GGCAATTCAGTGTACTCTAG	33.0	unassigned	unassigned	0
tag_75_at	GTAACGTCACTTCACTCTAG	38.0	unassigned	unassigned	0
tag_76_at	CGTGAGTGATGTCTATCTAG	33.0	unassigned	unassigned	0
tag_77_at	GGTCATCTGATTCGATCTAG	30.0	unassigned	unassigned	0
tag_78_at	CGAGTCGTCATTAGTAAGAG	39.0	unassigned	unassigned	0
tag_79_at	GTATCCGAACTTCCTAAGAG	27.3	unassigned	unassigned	0
tag_80_at	CTAACGATGTGTACGAAGAG	36.3	unassigned	unassigned	0
tag_81_at	CTCGACTCACTTAGAAAGAG	36.0	unassigned	unassigned	0
tag_82_at	GATCTACTGTACGAGAGTTC	70.3	unassigned	unassigned	0
tag_83_at	TAGGTCGGTCTCACCAGTTC	32.3	unassigned	unassigned	0
tag_84_at	TAGTCTCGGTGACGGTCTTC	38.0	unassigned	unassigned	0
tag_85_at	GCGCGTATCTAGTAGTCTTC	65.8	unassigned	unassigned	0
tag_86_at	GTATCACATGGTCTCGCTGC	54.0	unassigned	unassigned	0
tag_87_at	TACTCGACAGATTGCGCTGC	60.0	unassigned	unassigned	0
tag_88_at	TGATACTCTGCTCTAGCTGC	42.5	unassigned	unassigned	0
tag_89_at	TAGTATAGTCCGTCTCCTGC	65.3	unassigned	unassigned	0
tag_90_at	GCTGCTATCGCGTAATGACC	31.3	unassigned	unassigned	0
tag_91_at	TATACGCCGATGTAGGGACC	211.8	unassigned	unassigned	0
tag_92_at	TACTCTAAGCGGGTAGGACC	300.3	unassigned	unassigned	0
tag_93_at	TAGGTAGCACCGATTCGACC	31.0	unassigned	unassigned	0
tag_94_at	TAAGCTAGTCCTCTACAGAC	36.0	unassigned	unassigned	0
tag_95_at	AAAGTGCGACGGTCACAGAC	43.0	unassigned	unassigned	0
tag_96_at	ATGACGCTCTATGCACAGAC	75.0	unassigned	unassigned	0
tag_97_at	TTAGTATCCCGTACACAGAC	36.0	unassigned	unassigned	0
tag_98_at	GCGGGACCTAGTAAATAGTA	35.0	unassigned	unassigned	0
tag_99_at	TAAACCCGTCGCGGTGAGTA	199.3	unassigned	unassigned	0
tag_100_at	GTGTTCCAGTCCCGTGAGTA	103.8	unassigned	unassigned	0
tag_101_at	ATCGACCGTCATCGGGAGTA	83.3	unassigned	unassigned	0
tag_102_at	AAGTACAGCCGTCAACGCGA	69.8	unassigned	unassigned	0
tag_103_at	CGATAATCACGTAGTAGCGA	92.0	unassigned	unassigned	0
tag_104_at	TATGCCAGAGCGTCTAGCGA	61.0	unassigned	unassigned	0
tag_105_at	TAGACACGCGGTCATAGCGA	270.3	unassigned	unassigned	0
tag_106_at	GGAGTCCTGTTTCACTAGGT	37.3	unassigned	unassigned	0
tag_107_at	CCCGCTAGGTTTGTATAGGT	96.3	unassigned	unassigned	0
tag_108_at	CCCGCTATCTGTTGTGAGGT	281.0	unassigned	unassigned	0
tag_109_at	CCCTGATAGTGTTATGAGGT	32.0	unassigned	unassigned	0
tag_110_at	CGGTAGGTATGTTCCCATCT	32.0	unassigned	unassigned	0
tag_111_at	GGTGAACACTTTCGACATCT	28.0	unassigned	unassigned	0
tag_112_at	GCGGGTTACGTTAAACATCT	32.0	unassigned	unassigned	0
tag_113_at	CGGCGATCATGTTCTAATCT	29.3	unassigned	unassigned	0
tag_114_at	GCCGTAATCGTTATGGCTAT	28.0	unassigned	unassigned	0
tag_115_at	CCGTCTCGTCGTTAGGCTAT	36.0	unassigned	unassigned	0
tag_116_at	CGGTAGATCGTTGTCGCTAT	42.0	unassigned	unassigned	0
tag_117_at	AGTGTCCTCGTTCGCGCTAT	54.8	unassigned	unassigned	0
tag_118_at	CGAGTACGTCTTAGTATGTG	58.8	unassigned	unassigned	0
tag_119_at	CGCCGTAGTATTAAGATGTG	32.3	unassigned	unassigned	0
tag_120_at	GGACTGTCTCTTACCATGTG	37.0	unassigned	unassigned	0
tag_121_at	CACTGTGGTCGTATAATGTG	56.0	unassigned	unassigned	0
tag_122_at	GTGTCAGCCAGTTATCACGG	67.0	unassigned	unassigned	0
tag_123_at	TGATCTATGTGTACGCACGG	33.0	unassigned	unassigned	0
tag_124_at	GGAGATATTGCTATACACGG	30.0	unassigned	unassigned	0
tag_125_at	TCTACTAGGTGTCGTAACGG	39.0	unassigned	unassigned	0
tag_126_at	TATAGCTCTGGTACGCTCCG	143.5	unassigned	unassigned	0
tag_127_at	TAGTGTGAGACCTTCCTCCG	34.8	unassigned	unassigned	0
tag_128_at	TGGTCACTATACTTACTCCG	44.3	unassigned	unassigned	0
tag_129_at	TCTGGATCTGGTGTACTCCG	56.0	unassigned	unassigned	0
tag_130_at	GTCCAGCTACTTACATCTAG	40.8	unassigned	unassigned	0
tag_131_at	GGTCGTAGATATTCTGCTAG	35.0	unassigned	unassigned	0
tag_132_at	TGTATGCAGTATTCGGCTAG	51.0	unassigned	unassigned	0
tag_133_at	TTCAGTGACCTTACGGCTAG	58.0	unassigned	unassigned	0
tag_134_at	TTCGTGTAACAGGAGTTCAG	65.3	unassigned	unassigned	0
tag_135_at	GTGTATTAGCAGGACTTCAG	65.0	unassigned	unassigned	0
tag_136_at	GACTATTCCGAGCACTTCAG	52.0	unassigned	unassigned	0
tag_137_at	TACGCTTCAGCTAACTTCAG	110.0	unassigned	unassigned	0
tag_138_at	CGACTTCGTAAGGACTCTTC	31.0	unassigned	unassigned	0
tag_139_at	GAGTAGATGTCCCTCGCTTC	33.0	unassigned	unassigned	0
tag_140_at	TATAGAGTGTACGGGCCTTC	66.0	unassigned	unassigned	0
tag_141_at	TACAGCGTGTGGGCTACTTC	137.0	unassigned	unassigned	0
tag_142_at	ATCATGCGTCGTAGACCTGC	76.3	unassigned	unassigned	0
tag_143_at	TGTGCTATGAGTCGTACTGC	81.8	unassigned	unassigned	0
tag_144_at	GTGACACTCATTACTACTGC	46.3	unassigned	unassigned	0
tag_145_at	GTAGAATCTCGTCCGACTGC	43.0	unassigned	unassigned	0
tag_146_at	ACTGATACGTCTATGCGACC	44.3	unassigned	unassigned	0
tag_147_at	GACTCAATGTAGTACCGACC	29.3	unassigned	unassigned	0
tag_148_at	TACTCGAAGACATTACGACC	29.0	unassigned	unassigned	0
tag_149_at	TACAATAGGCGGTGACGACC	58.0	unassigned	unassigned	0
tag_150_at	CTGATACCGTAGTAACAGAC	36.3	unassigned	unassigned	0
tag_151_at	CTCTATGCTCCTAGTAAGAC	36.0	unassigned	unassigned	0
tag_152_at	GGTCGCCTATACTCTAAGAC	62.8	unassigned	unassigned	0
tag_153_at	ATGACTCCGGGTACGAAGAC	31.0	unassigned	unassigned	0
tag_154_at	TGCCTAAGTCGTCAGGAGTA	69.0	unassigned	unassigned	0
tag_155_at	TCTACGGCTACGTGCGAGTA	191.3	unassigned	unassigned	0
tag_156_at	CTACGCCGTGATAGCGAGTA	98.0	unassigned	unassigned	0
tag_3_at	AACCACGCGGCTGTTTGTTT	26.0	unassigned	unassigned	0
tag_4_at	GGGCACAGGGATATATCTTT	38.0	unassigned	unassigned	0
tag_5_at	AGAGGCGCGGATCTTCCTTT	29.0	unassigned	unassigned	0
tag_6_at	GGCCGCATGTATACGCCTTT	30.0	unassigned	unassigned	0
tag_7_at	CGGAGCCCGTATGCTGATTT	28.0	unassigned	unassigned	0
tag_8_at	CGCTGCGGGTATAGACATTT	30.0	unassigned	unassigned	0
tag_9_at	CGGAGAAGCGATTCATTGTT	29.3	unassigned	unassigned	0
tag_10_at	CCAGGGCGCTATATTGAGTT	27.0	unassigned	unassigned	0
tag_11_at	ACCGTGTCTTAGCCGGAGTT	36.3	unassigned	unassigned	0
tag_12_at	GGCACCTAGTATAGTCAGTT	30.3	unassigned	unassigned	0
tag_13_at	GCGAACGAGTATCCCTTCTT	26.8	unassigned	unassigned	0
tag_14_at	GGATATACGTATCCACCCTT	27.0	unassigned	unassigned	0
tag_15_at	GGCAGTTATTAGGGCCACTT	31.0	unassigned	unassigned	0
tag_16_at	CGCAGGATGTCTTCAGTATT	34.0	unassigned	unassigned	0
tag_17_at	CGCTGAGAGTATGGCCTATT	35.0	unassigned	unassigned	0
tag_18_at	GGGCTCGTCTATACAGCATT	37.0	unassigned	unassigned	0
tag_19_at	CGGATCAGTTCTTACCCATT	29.3	unassigned	unassigned	0
tag_20_at	ACGAGCGTCTCTTCTCTGGT	30.0	unassigned	unassigned	0
tag_21_at	CGACTATGCTATGGACTGGT	46.0	unassigned	unassigned	0
tag_22_at	CCCATTAAGTCTTGTGCGGT	28.0	unassigned	unassigned	0
tag_23_at	GGCTACCTCTATCATGCGGT	27.0	unassigned	unassigned	0
tag_24_at	GCAATTCACTATACCTGCGT	28.0	unassigned	unassigned	0
tag_25_at	TTGTCAGACTATCACGACGT	33.0	unassigned	unassigned	0
tag_26_at	GGGATTCTATATCGCAACGT	28.3	unassigned	unassigned	0
tag_27_at	CGGACATGATATATCCCAGT	29.3	unassigned	unassigned	0
tag_28_at	GGCGTCCGATATGTAGCTCT	29.3	unassigned	unassigned	0
tag_29_at	GGAGTTACTGATACAACGCT	28.0	unassigned	unassigned	0
tag_30_at	GCGATGTCGGATATCCTCCT	28.0	unassigned	unassigned	0
tag_31_at	GGCTCTGATGATGCGTACCT	30.0	unassigned	unassigned	0
tag_32_at	CGCTGAAATGATAGGGAACT	27.0	unassigned	unassigned	0
tag_33_at	GCGTATGACTGGTTAGTGAT	32.8	unassigned	unassigned	0
tag_34_at	GGTGTAAAGTGGTTCCAGAT	33.0	unassigned	unassigned	0
tag_35_at	CGCTAATTGTCTCTGAGCAT	32.0	unassigned	unassigned	0
tag_36_at	GGATTAACCGATCCTCACAT	27.3	unassigned	unassigned	0
tag_37_at	CGTACTGTGTCTGGATCAAT	31.0	unassigned	unassigned	0
tag_38_at	GGCTTGACCCATAACACAAT	32.3	unassigned	unassigned	0
tag_39_at	ACATTGCTTCCTGTAAGGTG	36.3	unassigned	unassigned	0
tag_40_at	CGTGGTGATCATAGACTCTG	28.0	unassigned	unassigned	0
tag_41_at	GTCTGCGCTCATCAAATCTG	28.0	unassigned	unassigned	0
tag_42_at	GGATAACTTCATCTAGGCTG	29.0	unassigned	unassigned	0
tag_43_at	CTTCGTATTCCTACACACTG	30.0	unassigned	unassigned	0
tag_44_at	CTCTATTCCGCTATAATCGG	32.0	unassigned	unassigned	0
tag_45_at	TTAATGTCCGAGCATGAAGG	54.0	unassigned	unassigned	0
tag_46_at	ACTCTCAGTGCTGCTCAAGG	37.0	unassigned	unassigned	0
tag_47_at	TACCTAAGGAATAAGGGTCG	30.0	unassigned	unassigned	0
tag_48_at	CTATATGGCTCTATCCTGCG	31.0	unassigned	unassigned	0
tag_49_at	TTATAGATACATCCGCCGCG	34.8	unassigned	unassigned	0
tag_50_at	TATACGCGACATGCGAGACG	34.3	unassigned	unassigned	0
tag_51_at	CGGCTTGACTATCCGTAGGT	28.3	unassigned	unassigned	0
tag_52_at	GACATTTCGTAGACGTAGGT	31.0	unassigned	unassigned	0
tag_53_at	CACGGTCTCTCTTGCTAGGT	39.0	unassigned	unassigned	0
tag_54_at	CGCGAGAGTTGGTTATATCT	32.0	unassigned	unassigned	0
tag_55_at	AGCGCCGTCGATCTTGATCT	31.0	unassigned	unassigned	0
tag_56_at	GTGTAACGCTCTTCGCATCT	31.0	unassigned	unassigned	0
tag_57_at	CTATACGGATATCGCCATCT	28.0	unassigned	unassigned	0
tag_58_at	GGCGCGTCAGATATATCTAT	33.0	unassigned	unassigned	0
tag_59_at	GGTCAGCTCGATCAATCTAT	32.0	unassigned	unassigned	0
tag_60_at	CGGCGTCTACCTTGTGCTAT	34.3	unassigned	unassigned	0
tag_61_at	GGACTATGCGATACTGCTAT	28.0	unassigned	unassigned	0
tag_62_at	GGACACTCTCATCGTCTGTG	34.0	unassigned	unassigned	0
tag_63_at	GTGTCACGTAATAACCTGTG	31.3	unassigned	unassigned	0
tag_64_at	GTGATGCGTCATCCACTGTG	34.3	unassigned	unassigned	0
tag_65_at	GCGCCAGTATTTTGTATGTG	37.0	unassigned	unassigned	0
tag_66_at	TTATACTACGAGCGCGACGG	48.8	unassigned	unassigned	0
tag_67_at	TTGACACACGATACCGACGG	56.3	unassigned	unassigned	0
tag_68_at	AGTCACTGAACTTACGACGG	32.0	unassigned	unassigned	0
tag_69_at	CTAGTCACTTCTAGTCACGG	35.0	unassigned	unassigned	0
tag_70_at	TTACGATTGCCTGGTCTCCG	44.0	unassigned	unassigned	0
tag_71_at	GTAGTCCTGAATCGTCTCCG	40.0	unassigned	unassigned	0
tag_72_at	GTCGTATGACATGCTCTCCG	36.3	unassigned	unassigned	0
tag_73_at	TGTAGTACCCATAGGCTCCG	82.0	unassigned	unassigned	0
tag_74_at	GGCAATTCAGAGTACTCTAG	31.0	unassigned	unassigned	0
tag_75_at	GTAACGTCACATCACTCTAG	39.0	unassigned	unassigned	0
tag_76_at	CGTGAGTGATCTCTATCTAG	33.0	unassigned	unassigned	0
tag_77_at	GGTCATCTGAATCGATCTAG	32.3	unassigned	unassigned	0
tag_78_at	CGAGTCGTCAATAGTAAGAG	39.5	unassigned	unassigned	0
tag_79_at	GTATCCGAACATCCTAAGAG	30.0	unassigned	unassigned	0
tag_80_at	CTAACGATGTCTACGAAGAG	35.0	unassigned	unassigned	0
tag_81_at	CTCGACTCACATAGAAAGAG	36.0	unassigned	unassigned	0
tag_82_at	GATCTACTGTTCGAGAGTTC	134.3	unassigned	unassigned	0
tag_83_at	TAGGTCGGTCACACCAGTTC	48.0	unassigned	unassigned	0
tag_84_at	TAGTCTCGGTCACGGTCTTC	61.0	unassigned	unassigned	0
tag_85_at	GCGCGTATCTTGTAGTCTTC	44.8	unassigned	unassigned	0
tag_86_at	GTATCACATGCTCTCGCTGC	47.0	unassigned	unassigned	0
tag_87_at	TACTCGACAGTTTGCGCTGC	43.3	unassigned	unassigned	0
tag_88_at	TGATACTCTGGTCTAGCTGC	31.0	unassigned	unassigned	0
tag_89_at	TAGTATAGTCGGTCTCCTGC	32.3	unassigned	unassigned	0
tag_90_at	GCTGCTATCGGGTAATGACC	34.0	unassigned	unassigned	0
tag_91_at	TATACGCCGAAGTAGGGACC	61.5	unassigned	unassigned	0
tag_92_at	TACTCTAAGCCGGTAGGACC	62.3	unassigned	unassigned	0
tag_93_at	TAGGTAGCACGGATTCGACC	32.0	unassigned	unassigned	0
tag_94_at	TAAGCTAGTCGTCTACAGAC	46.0	unassigned	unassigned	0
tag_95_at	AAAGTGCGACCGTCACAGAC	46.0	unassigned	unassigned	0
tag_96_at	ATGACGCTCTTTGCACAGAC	49.3	unassigned	unassigned	0
tag_97_at	TTAGTATCCCCTACACAGAC	47.0	unassigned	unassigned	0
tag_98_at	GCGGGACCTACTAAATAGTA	34.3	unassigned	unassigned	0
tag_99_at	TAAACCCGTCCCGGTGAGTA	68.0	unassigned	unassigned	0
tag_100_at	GTGTTCCAGTGCCGTGAGTA	99.5	unassigned	unassigned	0
tag_101_at	ATCGACCGTCTTCGGGAGTA	41.0	unassigned	unassigned	0
tag_102_at	AAGTACAGCCCTCAACGCGA	50.0	unassigned	unassigned	0
tag_103_at	CGATAATCACCTAGTAGCGA	40.0	unassigned	unassigned	0
tag_104_at	TATGCCAGAGGGTCTAGCGA	43.0	unassigned	unassigned	0
tag_105_at	TAGACACGCGCTCATAGCGA	62.0	unassigned	unassigned	0
tag_106_at	GGAGTCCTGTATCACTAGGT	32.0	unassigned	unassigned	0
tag_107_at	CCCGCTAGGTATGTATAGGT	51.0	unassigned	unassigned	0
tag_108_at	CCCGCTATCTCTTGTGAGGT	46.0	unassigned	unassigned	0
tag_109_at	CCCTGATAGTCTTATGAGGT	32.0	unassigned	unassigned	0
tag_110_at	CGGTAGGTATCTTCCCATCT	32.8	unassigned	unassigned	0
tag_111_at	GGTGAACACTATCGACATCT	26.0	unassigned	unassigned	0
tag_112_at	GCGGGTTACGATAAACATCT	31.0	unassigned	unassigned	0
tag_113_at	CGGCGATCATCTTCTAATCT	28.3	unassigned	unassigned	0
tag_114_at	GCCGTAATCGATATGGCTAT	28.3	unassigned	unassigned	0
tag_115_at	CCGTCTCGTCCTTAGGCTAT	37.0	unassigned	unassigned	0
tag_116_at	CGGTAGATCGATGTCGCTAT	44.3	unassigned	unassigned	0
tag_117_at	AGTGTCCTCGATCGCGCTAT	48.3	unassigned	unassigned	0
tag_118_at	CGAGTACGTCATAGTATGTG	38.8	unassigned	unassigned	0
tag_119_at	CGCCGTAGTAATAAGATGTG	27.3	unassigned	unassigned	0
tag_120_at	GGACTGTCTCATACCATGTG	32.0	unassigned	unassigned	0
tag_121_at	CACTGTGGTCCTATAATGTG	31.3	unassigned	unassigned	0
tag_122_at	GTGTCAGCCACTTATCACGG	68.0	unassigned	unassigned	0
tag_123_at	TGATCTATGTCTACGCACGG	37.0	unassigned	unassigned	0
tag_124_at	GGAGATATTGGTATACACGG	29.0	unassigned	unassigned	0
tag_125_at	TCTACTAGGTCTCGTAACGG	45.5	unassigned	unassigned	0
tag_126_at	TATAGCTCTGCTACGCTCCG	42.8	unassigned	unassigned	0
tag_127_at	TAGTGTGAGAGCTTCCTCCG	32.3	unassigned	unassigned	0
tag_128_at	TGGTCACTATTCTTACTCCG	38.0	unassigned	unassigned	0
tag_129_at	TCTGGATCTGCTGTACTCCG	37.3	unassigned	unassigned	0
tag_130_at	GTCCAGCTACATACATCTAG	54.3	unassigned	unassigned	0
tag_131_at	GGTCGTAGATTTTCTGCTAG	33.0	unassigned	unassigned	0
tag_132_at	TGTATGCAGTTTTCGGCTAG	44.0	unassigned	unassigned	0
tag_133_at	TTCAGTGACCATACGGCTAG	54.8	unassigned	unassigned	0
tag_134_at	TTCGTGTAACTGGAGTTCAG	56.8	unassigned	unassigned	0
tag_135_at	GTGTATTAGCTGGACTTCAG	559.0	unassigned	unassigned	0
tag_136_at	GACTATTCCGTGCACTTCAG	45.8	unassigned	unassigned	0
tag_137_at	TACGCTTCAGGTAACTTCAG	55.3	unassigned	unassigned	0
tag_138_at	CGACTTCGTATGGACTCTTC	35.0	unassigned	unassigned	0
tag_139_at	GAGTAGATGTGCCTCGCTTC	41.3	unassigned	unassigned	0
tag_140_at	TATAGAGTGTTCGGGCCTTC	36.5	unassigned	unassigned	0
tag_141_at	TACAGCGTGTCGGCTACTTC	33.3	unassigned	unassigned	0
tag_142_at	ATCATGCGTCCTAGACCTGC	44.3	unassigned	unassigned	0
tag_143_at	TGTGCTATGACTCGTACTGC	44.8	unassigned	unassigned	0
tag_144_at	GTGACACTCAATACTACTGC	30.0	unassigned	unassigned	0
tag_145_at	GTAGAATCTCCTCCGACTGC	33.3	unassigned	unassigned	0
tag_146_at	ACTGATACGTGTATGCGACC	36.3	unassigned	unassigned	0
tag_147_at	GACTCAATGTTGTACCGACC	29.0	unassigned	unassigned	0
tag_148_at	TACTCGAAGAGATTACGACC	26.3	unassigned	unassigned	0
tag_149_at	TACAATAGGCCGTGACGACC	32.3	unassigned	unassigned	0
tag_150_at	CTGATACCGTTGTAACAGAC	28.0	unassigned	unassigned	0
tag_151_at	CTCTATGCTCGTAGTAAGAC	80.0	unassigned	unassigned	0
tag_152_at	GGTCGCCTATTCTCTAAGAC	37.0	unassigned	unassigned	0
tag_153_at	ATGACTCCGGCTACGAAGAC	30.0	unassigned	unassigned	0
tag_154_at	TGCCTAAGTCCTCAGGAGTA	43.0	unassigned	unassigned	0
tag_155_at	TCTACGGCTAGGTGCGAGTA	51.0	unassigned	unassigned	0
tag_156_at	CTACGCCGTGTTAGCGAGTA	64.3	unassigned	unassigned	0
tag_3_st	AAACAAACACCCGCGTGGTT	27.3	YDL227C::ctrl_1	uptag	0
tag_4_st	AAAGATATAACCCTGTGCCC	30.0	YDL227C::ctrl_1	downtag	0
tag_5_st	AAAGGAAGAACCGCGCCTCT	30.0	YDL227C::ctrl_2	uptag	0
tag_6_st	AAAGGCGTAAACATGCGGCC	30.0	YDL227C::ctrl_2	downtag	0
tag_7_st	AAATCAGCAAACGGGCTCCG	38.0	YDL227C::ctrl_3	uptag	0
tag_8_st	AAATGTCTAAACCCGCAGCG	38.3	YDL227C::ctrl_3	downtag	0
tag_9_st	AACAATGAAACGCTTCTCCG	27.0	YDL227C::ctrl_4	uptag	0
tag_10_st	AACTCAATAAAGCGCCCTGG	30.0	YDL227C::ctrl_4	downtag	0
tag_11_st	AACTCCGGCAAAGACACGGT	36.0	unassigned	unassigned	0
tag_12_st	AACTGACTAAACTAGGTGCC	38.0	unassigned	unassigned	0
tag_13_st	AAGAAGGGAAACTCGTTCGC	31.0	unassigned	unassigned	0
tag_14_st	AAGGGTGGAAACGTATATCC	30.0	unassigned	unassigned	0
tag_15_st	AAGTGGCCCAAATAACTGCC	29.0	unassigned	unassigned	0
tag_16_st	AATACTGAACACATCCTGCG	35.0	unassigned	unassigned	0
tag_17_st	AATAGGCCAAACTCTCAGCG	37.0	unassigned	unassigned	0
tag_18_st	AATGCTGTAAAGACGAGCCC	34.0	unassigned	unassigned	0
tag_19_st	AATGGGTAACAACTGATCCG	29.0	unassigned	unassigned	0
tag_20_st	ACCAGAGAACAGACGCTCGT	40.8	unassigned	unassigned	0
tag_21_st	ACCAGTCCAAAGCATAGTCG	41.0	unassigned	unassigned	0
tag_22_st	ACCGCACAACACTTAATGGG	34.0	unassigned	unassigned	0
tag_23_st	ACCGCATGAAAGAGGTAGCC	37.8	unassigned	unassigned	0
tag_24_st	ACGCAGGTAAAGTGAATTGC	30.3	unassigned	unassigned	0
tag_25_st	ACGTCGTGAAAGTCTGACAA	32.3	unassigned	unassigned	0
tag_26_st	ACGTTGCGAAATAGAATCCC	29.0	unassigned	unassigned	0
tag_27_st	ACTGGGATAAATCATGTCCG	38.0	unassigned	unassigned	0
tag_28_st	AGAGCTACAAATCGGACGCC	39.0	unassigned	unassigned	0
tag_29_st	AGCGTTGTAACAGTAACTCC	26.3	unassigned	unassigned	0
tag_30_st	AGGAGGATAACCGACATCGC	26.3	unassigned	unassigned	0
tag_31_st	AGGTACGCAACATCAGAGCC	45.8	unassigned	unassigned	0
tag_32_st	AGTTCCCTAACATTTCAGCG	31.0	unassigned	unassigned	0
tag_33_st	ATCACTAACGAGTCATACGC	32.3	unassigned	unassigned	0
tag_34_st	ATCTGGAACGACTTTACACC	32.0	unassigned	unassigned	0
tag_35_st	ATGCTCAGACACAATTAGCG	35.3	unassigned	unassigned	0
tag_36_st	ATGTGAGGAACGGTTAATCC	30.0	unassigned	unassigned	0
tag_37_st	ATTGATCCACACACAGTACG	43.0	unassigned	unassigned	0
tag_38_st	ATTGTGTTAAGGGTCAAGCC	38.3	unassigned	unassigned	0
tag_39_st	CACCTTACACGAAGCAATGT	33.3	unassigned	unassigned	0
tag_40_st	CAGAGTCTAAGATCACCACG	29.0	unassigned	unassigned	0
tag_41_st	CAGATTTGAAGAGCGCAGAC	46.0	unassigned	unassigned	0
tag_42_st	CAGCCTAGAAGAAGTTATCC	31.0	unassigned	unassigned	0
tag_43_st	CAGTGTGTACGAATACGAAG	29.0	unassigned	unassigned	0
tag_44_st	CCGATTATACCGGAATAGAG	28.0	unassigned	unassigned	0
tag_45_st	CCTTCATGCACGGACATTAA	31.0	unassigned	unassigned	0
tag_46_st	CCTTGAGCACCACTGAGAGT	45.0	unassigned	unassigned	0
tag_47_st	CGACCCTTAATCCTTAGGTA	25.0	unassigned	unassigned	0
tag_48_st	CGCAGGATACAGCCATATAG	40.0	unassigned	unassigned	0
tag_49_st	CGCGGCGGAAGTATCTATAA	28.3	unassigned	unassigned	0
tag_50_st	CGTCTCGCAAGTCGCGTATA	32.8	unassigned	unassigned	0
tag_51_st	ACCTACGGAAAGTCAAGCCG	33.0	unassigned	unassigned	0
tag_52_st	ACCTACGTCAACGAAATGTC	28.0	unassigned	unassigned	0
tag_53_st	ACCTAGCAACAGAGACCGTG	349.3	YER101C::chr00_5	uptag	1
tag_54_st	AGATATAACGAACTCTCGCG	28.0	unassigned	unassigned	0
tag_55_st	AGATCAAGAACGACGGCGCT	189.3	YER103W::chr00_5	uptag	1
tag_56_st	AGATGCGAACAGCGTTACAC	39.0	YER104W::chr00_5	uptag	1
tag_57_st	AGATGGCGAAATCCGTATAG	31.3	unassigned	unassigned	0
tag_58_st	ATAGATATAACTGACGCGCC	989.0	YER106W::chr00_5	uptag	1
tag_59_st	ATAGATTGAACGAGCTGACC	49.3	YER107C::chr00_5	uptag	1
tag_60_st	ATAGCACAACGTAGACGCCG	859.0	YER108C::chr00_5	uptag	1
tag_61_st	ATAGCAGTAACGCATAGTCC	610.8	YER109C::chr00_5	uptag	1
tag_62_st	CACAGACGAAGAGAGTGTCC	786.3	YER110C::chr00_5	uptag	1
tag_63_st	CACAGGTTAATACGTGACAC	961.5	YER111C::chr00_5	uptag	1
tag_64_st	CACAGTGGAAGACGCATCAC	272.3	YER112W::chr00_5	uptag	1
tag_65_st	CACATACAATATACTGGCGC	682.8	YER113C::chr00_5	uptag	1
tag_66_st	CCGTCGCGCACGTAGTATAA	2303.3	YER114C::chr00_5	uptag	1
tag_67_st	CCGTCGGTAACGTGTGTCAA	1572.5	YER115C::chr00_5	uptag	1
tag_68_st	CCGTCGTAACTTCAGTGACT	356.3	YER116C::chr00_5	uptag	1
tag_69_st	CCGTGACTACAAGTGACTAG	44.0	YER117W::chr00_5	uptag	1
tag_70_st	CGGAGACCACGCAATCGTAA	1198.3	YER118C::chr00_5	uptag	1
tag_71_st	CGGAGACGAATCAGGACTAC	1891.8	YER119C::chr00_5	uptag	1
tag_72_st	CGGAGAGCAAGTCATACGAC	183.3	YER119C-A::chr00_5	uptag	1
tag_73_st	CGGAGCCTAAGGGTACTACA	5148.5	YER120W::chr00_5	uptag	1
tag_74_st	CTAGAGTACACTGAATTGCC	686.5	YER121W::chr00_5	uptag	1
tag_75_st	CTAGAGTGAAGTGACGTTAC	1815.3	YER122C::chr00_5	uptag	1
tag_76_st	CTAGATAGACATCACTCACG	769.0	YER123W::chr00_5	uptag	1
tag_77_st	CTAGATCGAATCAGATGACC	254.3	YER124C::chr00_5	uptag	1
tag_78_st	CTCTTACTAATGACGACTCG	1474.5	YER125W::chr00_5	uptag	1
tag_79_st	CTCTTAGGAAGTTCGGATAC	51.3	YER126C::chr00_5	uptag	1
tag_80_st	CTCTTCGTACACATCGTTAG	1137.8	YER127W::chr00_5	uptag	1
tag_81_st	CTCTTTCTAAGTGAGTCGAG	1581.8	YER128W::chr00_5	uptag	1
tag_82_st	GAACTCTCGTACAGTAGATC	223.3	YER129W::chr00_5	uptag	1
tag_83_st	GAACTGGTGAGACCGACCTA	1088.3	YER130C::chr00_5	uptag	1
tag_84_st	GAAGACCGTCACCGAGACTA	5307.3	YER131W::chr00_5	uptag	1
tag_85_st	GAAGACTACTAGATACGCGC	2652.3	YER132C::chr00_5	uptag	1
tag_86_st	GCAGCGAGACCATGTGATAC	463.5	YER133W::chr00_5	uptag	1
tag_87_st	GCAGCGCAATCTGTCGAGTA	249.3	YER134C::chr00_5	uptag	1
tag_88_st	GCAGCTAGAGCAGAGTATCA	59.3	YER135C::chr00_5	uptag	1
tag_89_st	GCAGGAGACGGACTATACTA	1362.8	YER136W::chr00_5	uptag	1
tag_90_st	GGTCATTACGCGATAGCAGC	61.0	YER137C::chr00_5	uptag	1
tag_91_st	GGTCCCTACATCGGCGTATA	3209.0	YER139C::chr00_5	uptag	1
tag_92_st	GGTCCTACCCGCTTAGAGTA	3569.0	YER140W::chr00_5	uptag	1
tag_93_st	GGTCGAATCGGTGCTACCTA	44.0	YER141W::chr00_5	uptag	1
tag_94_st	GTCTGTAGAGGACTAGCTTA	1038.0	YER142C::chr00_5	uptag	1
tag_95_st	GTCTGTGACCGTCGCACTTT	1725.5	YER143W::chr00_5	uptag	1
tag_96_st	GTCTGTGCATAGAGCGTCAT	1926.3	YER145C::chr00_5	uptag	1
tag_97_st	GTCTGTGTACGGGATACTAA	44.0	YER146W::chr00_5	uptag	1
tag_98_st	TACTATTTACTAGGTCCCGC	59.0	YER147C::chr00_5	uptag	1
tag_99_st	TACTCACCGCGACGGGTTTA	159.3	YER148W::chr00_5	uptag	1
tag_100_st	TACTCACGGGACTGGAACAC	6656.8	YER149C::chr00_5	uptag	1
tag_101_st	TACTCCCGATGACGGTCGAT	1583.5	YER150W::chr00_5	uptag	1
tag_102_st	TCGCGTTGACGGCTGTACTT	877.5	YER151C::chr00_5	uptag	1
tag_103_st	TCGCTACTACGTGATTATCG	2616.0	YER152C::chr00_5	uptag	1
tag_104_st	TCGCTAGACGCTCTGGCATA	54.8	YER153C::chr00_5	uptag	1
tag_105_st	TCGCTATGACCGCGTGTCTA	6138.0	YER154W::chr00_5	uptag	1
tag_106_st	ACCTAGTGAAACAGGACTCC	71.8	YER155C::chr00_5	uptag	1
tag_107_st	ACCTATACAAACCTAGCGGG	3208.3	YER156C::chr00_5	uptag	1
tag_108_st	ACCTCACAACAGATAGCGGG	2860.8	YER157W::chr00_5	uptag	1
tag_109_st	ACCTCATAACACTATCAGGG	427.0	YER158C::chr00_5	uptag	1
tag_110_st	AGATGGGAACATACCTACCG	1185.5	YER159C::chr00_5	uptag	1
tag_111_st	AGATGTCGAAAGTGTTCACC	188.5	YER161C::chr00_5	uptag	1
tag_112_st	AGATGTTTAACGTAACCCGC	245.0	YER162C::chr00_5	uptag	1
tag_113_st	AGATTAGAACATGATCGCCG	147.3	YER163C::chr00_5	uptag	1
tag_114_st	ATAGCCATAACGATTACGGC	316.0	YER164W::chr00_5	uptag	1
tag_115_st	ATAGCCTAACGACGAGACGG	143.8	YER165W::chr00_5	uptag	1
tag_116_st	ATAGCGACAACGATCTACCG	961.8	YER166W::chr00_5	uptag	1
tag_117_st	ATAGCGCGAACGAGGACACT	2366.0	YER167W::chr00_5	uptag	1
tag_118_st	CACATACTAAGACGTACTCG	2197.3	YER168C::chr00_5	uptag	1
tag_119_st	CACATCTTAATACTACGGCG	89.0	YER169W::chr00_5	uptag	1
tag_120_st	CACATGGTAAGAGACAGTCC	479.5	YER170W::chr00_5	uptag	1
tag_121_st	CACATTATACGACCACAGTG	144.3	YER171W::chr00_5	uptag	1
tag_122_st	CCGTGATAACTGGCTGACAC	3578.3	YER172C::chr00_5	uptag	1
tag_123_st	CCGTGCGTACACATAGATCA	761.3	YER173W::chr00_5	uptag	1
tag_124_st	CCGTGTATAGCAATATCTCC	484.3	YER174C::chr00_5	uptag	1
tag_125_st	CCGTTACGACACCTAGTAGA	1892.5	YER175C::chr00_5	uptag	1
tag_126_st	CGGAGCGTACCAGAGCTATA	133.8	YER176W::chr00_5	uptag	1
tag_127_st	CGGAGGAAGGTCTCACACTA	1093.3	YER177W::chr00_5	uptag	1
tag_128_st	CGGAGTAAGTATAGTGACCA	1227.0	YER178W::chr00_5	uptag	1
tag_129_st	CGGAGTACACCAGATCCAGA	938.0	YER179W::chr00_5	uptag	1
tag_130_st	CTAGATGTAAGTAGCTGGAC	2336.0	YER180C::chr00_5	uptag	1
tag_131_st	CTAGCAGAATATCTACGACC	487.8	YER181C::chr00_5	uptag	1
tag_132_st	CTAGCCGAATACTGCATACA	1558.0	YER182W::chr00_5	uptag	1
tag_133_st	CTAGCCGTAAGGTCACTGAA	4513.5	YER183C::chr00_5	uptag	1
tag_134_st	CTGAACTCCTGTTACACGAA	2655.3	YER184C::chr00_5	uptag	1
tag_135_st	CTGAAGTCCTGCTAATACAC	520.0	YER185W::chr00_5	uptag	1
tag_136_st	CTGAAGTGCTCGGAATAGTC	2748.5	YER186C::chr00_5	uptag	1
tag_137_st	CTGAAGTTAGCTGAAGCGTA	4082.0	YER187W::chr00_5	uptag	1
tag_138_st	GAAGAGTCCTTACGAAGTCG	35.0	YMR049C::chr00_5	uptag	1
tag_139_st	GAAGCGAGGGACATCTACTC	454.5	YMR052C-A::chr00_5	uptag	1
tag_140_st	GAAGGCCCGTACACTCTATA	1774.0	YMR052W::chr00_5	uptag	1
tag_141_st	GAAGTAGCCCACACGCTGTA	645.3	YMR053C::chr00_5	uptag	1
tag_142_st	GCAGGTCTACGACGCATGAT	2242.8	YMR054W::chr00_5	uptag	1
tag_143_st	GCAGTACGACTCATAGCACA	854.0	YMR055C::chr00_5	uptag	1
tag_144_st	GCAGTAGTAATGAGTGTCAC	550.8	YMR056C::chr00_5	uptag	1
tag_145_st	GCAGTCGGACGAGATTCTAC	779.5	YMR057C::chr00_5	uptag	1
tag_146_st	GGTCGCATAGACGTATCAGT	234.0	YMR058W::chr00_5	uptag	1
tag_147_st	GGTCGGTACTACATTGAGTC	32.0	unassigned	unassigned	0
tag_148_st	GGTCGTAATGTCTTCGAGTA	35.3	unassigned	unassigned	0
tag_149_st	GGTCGTCACCGCCTATTGTA	106.0	YML131W::chr00_9	uptag	1
tag_150_st	GTCTGTTACTACGGTATCAG	179.3	YML130C::chr00_9	uptag	1
tag_151_st	GTCTTACTAGGAGCATAGAG	204.0	YML129C::chr00_9	uptag	1
tag_152_st	GTCTTAGAGTATAGGCGACC	1029.3	YML128C::chr00_9	uptag	1
tag_153_st	GTCTTCGTACCCGGAGTCAT	45.3	YML127W::chr00_9	uptag	1
tag_154_st	TACTCCTGACGACTTAGGCA	917.5	YML126C::chr00_9	uptag	1
tag_155_st	TACTCGCACGTAGCCGTAGA	1371.3	YML125C::chr00_9	uptag	1
tag_156_st	TACTCGCTATCACGGCGTAG	2661.3	YML124C::chr00_9	uptag	1
tag_3_st	AAACAAACAGCCGCGTGGTT	40.0	unassigned	unassigned	0
tag_4_st	AAAGATATATCCCTGTGCCC	29.0	unassigned	unassigned	0
tag_5_st	AAAGGAAGATCCGCGCCTCT	27.0	unassigned	unassigned	0
tag_6_st	AAAGGCGTATACATGCGGCC	30.8	unassigned	unassigned	0
tag_7_st	AAATCAGCATACGGGCTCCG	31.0	unassigned	unassigned	0
tag_8_st	AAATGTCTATACCCGCAGCG	46.3	unassigned	unassigned	0
tag_9_st	AACAATGAATCGCTTCTCCG	27.0	unassigned	unassigned	0
tag_10_st	AACTCAATATAGCGCCCTGG	29.3	unassigned	unassigned	0
tag_11_st	AACTCCGGCTAAGACACGGT	36.0	unassigned	unassigned	0
tag_12_st	AACTGACTATACTAGGTGCC	35.0	unassigned	unassigned	0
tag_13_st	AAGAAGGGATACTCGTTCGC	31.0	unassigned	unassigned	0
tag_14_st	AAGGGTGGATACGTATATCC	28.0	unassigned	unassigned	0
tag_15_st	AAGTGGCCCTAATAACTGCC	28.3	unassigned	unassigned	0
tag_16_st	AATACTGAAGACATCCTGCG	29.3	unassigned	unassigned	0
tag_17_st	AATAGGCCATACTCTCAGCG	31.0	unassigned	unassigned	0
tag_18_st	AATGCTGTATAGACGAGCCC	37.0	unassigned	unassigned	0
tag_19_st	AATGGGTAAGAACTGATCCG	29.0	unassigned	unassigned	0
tag_20_st	ACCAGAGAAGAGACGCTCGT	36.3	unassigned	unassigned	0
tag_21_st	ACCAGTCCATAGCATAGTCG	46.8	unassigned	unassigned	0
tag_22_st	ACCGCACAAGACTTAATGGG	34.0	unassigned	unassigned	0
tag_23_st	ACCGCATGATAGAGGTAGCC	39.0	unassigned	unassigned	0
tag_24_st	ACGCAGGTATAGTGAATTGC	33.0	unassigned	unassigned	0
tag_25_st	ACGTCGTGATAGTCTGACAA	39.0	unassigned	unassigned	0
tag_26_st	ACGTTGCGATATAGAATCCC	25.0	unassigned	unassigned	0
tag_27_st	ACTGGGATATATCATGTCCG	34.0	unassigned	unassigned	0
tag_28_st	AGAGCTACATATCGGACGCC	32.3	unassigned	unassigned	0
tag_29_st	AGCGTTGTATCAGTAACTCC	28.3	unassigned	unassigned	0
tag_30_st	AGGAGGATATCCGACATCGC	28.0	unassigned	unassigned	0
tag_31_st	AGGTACGCATCATCAGAGCC	39.8	unassigned	unassigned	0
tag_32_st	AGTTCCCTATCATTTCAGCG	30.0	unassigned	unassigned	0
tag_33_st	ATCACTAACCAGTCATACGC	42.0	unassigned	unassigned	0
tag_34_st	ATCTGGAACCACTTTACACC	28.3	unassigned	unassigned	0
tag_35_st	ATGCTCAGAGACAATTAGCG	35.0	unassigned	unassigned	0
tag_36_st	ATGTGAGGATCGGTTAATCC	34.0	unassigned	unassigned	0
tag_37_st	ATTGATCCAGACACAGTACG	46.3	unassigned	unassigned	0
tag_38_st	ATTGTGTTATGGGTCAAGCC	33.0	unassigned	unassigned	0
tag_39_st	CACCTTACAGGAAGCAATGT	42.0	unassigned	unassigned	0
tag_40_st	CAGAGTCTATGATCACCACG	31.3	unassigned	unassigned	0
tag_41_st	CAGATTTGATGAGCGCAGAC	51.0	unassigned	unassigned	0
tag_42_st	CAGCCTAGATGAAGTTATCC	30.0	unassigned	unassigned	0
tag_43_st	CAGTGTGTAGGAATACGAAG	28.0	unassigned	unassigned	0
tag_44_st	CCGATTATAGCGGAATAGAG	30.0	unassigned	unassigned	0
tag_45_st	CCTTCATGCTCGGACATTAA	70.0	unassigned	unassigned	0
tag_46_st	CCTTGAGCAGCACTGAGAGT	47.3	unassigned	unassigned	0
tag_47_st	CGACCCTTATTCCTTAGGTA	27.0	unassigned	unassigned	0
tag_48_st	CGCAGGATAGAGCCATATAG	41.0	unassigned	unassigned	0
tag_49_st	CGCGGCGGATGTATCTATAA	29.0	unassigned	unassigned	0
tag_50_st	CGTCTCGCATGTCGCGTATA	71.0	unassigned	unassigned	0
tag_51_st	ACCTACGGATAGTCAAGCCG	29.0	unassigned	unassigned	0
tag_52_st	ACCTACGTCTACGAAATGTC	27.0	unassigned	unassigned	0
tag_53_st	ACCTAGCAAGAGAGACCGTG	161.0	unassigned	unassigned	0
tag_54_st	AGATATAACCAACTCTCGCG	30.0	unassigned	unassigned	0
tag_55_st	AGATCAAGATCGACGGCGCT	66.0	unassigned	unassigned	0
tag_56_st	AGATGCGAAGAGCGTTACAC	30.0	unassigned	unassigned	0
tag_57_st	AGATGGCGATATCCGTATAG	32.0	unassigned	unassigned	0
tag_58_st	ATAGATATATCTGACGCGCC	195.5	unassigned	unassigned	0
tag_59_st	ATAGATTGATCGAGCTGACC	123.0	unassigned	unassigned	0
tag_60_st	ATAGCACAAGGTAGACGCCG	300.3	unassigned	unassigned	0
tag_61_st	ATAGCAGTATCGCATAGTCC	105.5	unassigned	unassigned	0
tag_62_st	CACAGACGATGAGAGTGTCC	182.0	unassigned	unassigned	0
tag_63_st	CACAGGTTATTACGTGACAC	185.0	unassigned	unassigned	0
tag_64_st	CACAGTGGATGACGCATCAC	40.0	unassigned	unassigned	0
tag_65_st	CACATACAAAATACTGGCGC	122.0	unassigned	unassigned	0
tag_66_st	CCGTCGCGCTCGTAGTATAA	443.3	unassigned	unassigned	0
tag_67_st	CCGTCGGTATCGTGTGTCAA	64.8	unassigned	unassigned	0
tag_68_st	CCGTCGTAAGTTCAGTGACT	56.0	unassigned	unassigned	0
tag_69_st	CCGTGACTAGAAGTGACTAG	31.0	unassigned	unassigned	0
tag_70_st	CGGAGACCAGGCAATCGTAA	163.3	unassigned	unassigned	0
tag_71_st	CGGAGACGATTCAGGACTAC	435.0	unassigned	unassigned	0
tag_72_st	CGGAGAGCATGTCATACGAC	50.0	unassigned	unassigned	0
tag_73_st	CGGAGCCTATGGGTACTACA	709.5	unassigned	unassigned	0
tag_74_st	CTAGAGTACTCTGAATTGCC	84.5	unassigned	unassigned	0
tag_75_st	CTAGAGTGATGTGACGTTAC	289.8	unassigned	unassigned	0
tag_76_st	CTAGATAGAGATCACTCACG	52.0	unassigned	unassigned	0
tag_77_st	CTAGATCGATTCAGATGACC	47.0	unassigned	unassigned	0
tag_78_st	CTCTTACTATTGACGACTCG	260.0	unassigned	unassigned	0
tag_79_st	CTCTTAGGATGTTCGGATAC	30.3	unassigned	unassigned	0
tag_80_st	CTCTTCGTAGACATCGTTAG	102.0	unassigned	unassigned	0
tag_81_st	CTCTTTCTATGTGAGTCGAG	312.0	unassigned	unassigned	0
tag_82_st	GAACTCTCGAACAGTAGATC	42.0	unassigned	unassigned	0
tag_83_st	GAACTGGTGTGACCGACCTA	178.3	unassigned	unassigned	0
tag_84_st	GAAGACCGTGACCGAGACTA	428.5	unassigned	unassigned	0
tag_85_st	GAAGACTACAAGATACGCGC	299.5	unassigned	unassigned	0
tag_86_st	GCAGCGAGAGCATGTGATAC	49.3	unassigned	unassigned	0
tag_87_st	GCAGCGCAAACTGTCGAGTA	116.3	unassigned	unassigned	0
tag_88_st	GCAGCTAGACCAGAGTATCA	52.0	unassigned	unassigned	0
tag_89_st	GCAGGAGACCGACTATACTA	90.3	unassigned	unassigned	0
tag_90_st	GGTCATTACCCGATAGCAGC	44.0	unassigned	unassigned	0
tag_91_st	GGTCCCTACTTCGGCGTATA	227.0	unassigned	unassigned	0
tag_92_st	GGTCCTACCGGCTTAGAGTA	748.0	unassigned	unassigned	0
tag_93_st	GGTCGAATCCGTGCTACCTA	39.3	unassigned	unassigned	0
tag_94_st	GTCTGTAGACGACTAGCTTA	65.0	unassigned	unassigned	0
tag_95_st	GTCTGTGACGGTCGCACTTT	215.0	unassigned	unassigned	0
tag_96_st	GTCTGTGCAAAGAGCGTCAT	185.3	unassigned	unassigned	0
tag_97_st	GTCTGTGTAGGGGATACTAA	70.3	unassigned	unassigned	0
tag_98_st	TACTATTTAGTAGGTCCCGC	30.0	unassigned	unassigned	0
tag_99_st	TACTCACCGGGACGGGTTTA	60.0	unassigned	unassigned	0
tag_100_st	TACTCACGGCACTGGAACAC	249.3	unassigned	unassigned	0
tag_101_st	TACTCCCGAAGACGGTCGAT	133.8	unassigned	unassigned	0
tag_102_st	TCGCGTTGAGGGCTGTACTT	181.5	unassigned	unassigned	0
tag_103_st	TCGCTACTAGGTGATTATCG	90.3	unassigned	unassigned	0
tag_104_st	TCGCTAGACCCTCTGGCATA	35.3	unassigned	unassigned	0
tag_105_st	TCGCTATGAGCGCGTGTCTA	567.5	unassigned	unassigned	0
tag_106_st	ACCTAGTGATACAGGACTCC	43.0	unassigned	unassigned	0
tag_107_st	ACCTATACATACCTAGCGGG	512.0	unassigned	unassigned	0
tag_108_st	ACCTCACAAGAGATAGCGGG	455.8	unassigned	unassigned	0
tag_109_st	ACCTCATAAGACTATCAGGG	55.0	unassigned	unassigned	0
tag_110_st	AGATGGGAAGATACCTACCG	102.0	unassigned	unassigned	0
tag_111_st	AGATGTCGATAGTGTTCACC	41.3	unassigned	unassigned	0
tag_112_st	AGATGTTTATCGTAACCCGC	50.3	unassigned	unassigned	0
tag_113_st	AGATTAGAAGATGATCGCCG	38.0	unassigned	unassigned	0
tag_114_st	ATAGCCATATCGATTACGGC	48.3	unassigned	unassigned	0
tag_115_st	ATAGCCTAAGGACGAGACGG	69.0	unassigned	unassigned	0
tag_116_st	ATAGCGACATCGATCTACCG	97.0	unassigned	unassigned	0
tag_117_st	ATAGCGCGATCGAGGACACT	250.0	unassigned	unassigned	0
tag_118_st	CACATACTATGACGTACTCG	216.8	unassigned	unassigned	0
tag_119_st	CACATCTTATTACTACGGCG	43.3	unassigned	unassigned	0
tag_120_st	CACATGGTATGAGACAGTCC	58.0	unassigned	unassigned	0
tag_121_st	CACATTATAGGACCACAGTG	50.0	unassigned	unassigned	0
tag_122_st	CCGTGATAAGTGGCTGACAC	227.5	unassigned	unassigned	0
tag_123_st	CCGTGCGTAGACATAGATCA	71.3	unassigned	unassigned	0
tag_124_st	CCGTGTATACCAATATCTCC	39.0	unassigned	unassigned	0
tag_125_st	CCGTTACGAGACCTAGTAGA	146.0	unassigned	unassigned	0
tag_126_st	CGGAGCGTAGCAGAGCTATA	57.0	unassigned	unassigned	0
tag_127_st	CGGAGGAAGCTCTCACACTA	99.3	unassigned	unassigned	0
tag_128_st	CGGAGTAAGAATAGTGACCA	110.3	unassigned	unassigned	0
tag_129_st	CGGAGTACAGCAGATCCAGA	76.5	unassigned	unassigned	0
tag_130_st	CTAGATGTATGTAGCTGGAC	1013.0	unassigned	unassigned	0
tag_131_st	CTAGCAGAAAATCTACGACC	82.0	unassigned	unassigned	0
tag_132_st	CTAGCCGAAAACTGCATACA	168.3	unassigned	unassigned	0
tag_133_st	CTAGCCGTATGGTCACTGAA	374.3	unassigned	unassigned	0
tag_134_st	CTGAACTCCAGTTACACGAA	363.3	unassigned	unassigned	0
tag_135_st	CTGAAGTCCAGCTAATACAC	58.0	unassigned	unassigned	0
tag_136_st	CTGAAGTGCACGGAATAGTC	243.3	unassigned	unassigned	0
tag_137_st	CTGAAGTTACCTGAAGCGTA	129.0	unassigned	unassigned	0
tag_138_st	GAAGAGTCCATACGAAGTCG	32.0	unassigned	unassigned	0
tag_139_st	GAAGCGAGGCACATCTACTC	37.0	unassigned	unassigned	0
tag_140_st	GAAGGCCCGAACACTCTATA	83.0	unassigned	unassigned	0
tag_141_st	GAAGTAGCCGACACGCTGTA	249.3	unassigned	unassigned	0
tag_142_st	GCAGGTCTAGGACGCATGAT	174.0	unassigned	unassigned	0
tag_143_st	GCAGTACGAGTCATAGCACA	57.8	unassigned	unassigned	0
tag_144_st	GCAGTAGTATTGAGTGTCAC	91.0	unassigned	unassigned	0
tag_145_st	GCAGTCGGAGGAGATTCTAC	80.3	unassigned	unassigned	0
tag_146_st	GGTCGCATACACGTATCAGT	53.3	unassigned	unassigned	0
tag_147_st	GGTCGGTACAACATTGAGTC	28.0	unassigned	unassigned	0
tag_148_st	GGTCGTAATCTCTTCGAGTA	34.0	unassigned	unassigned	0
tag_149_st	GGTCGTCACGGCCTATTGTA	45.3	unassigned	unassigned	0
tag_150_st	GTCTGTTACAACGGTATCAG	82.0	unassigned	unassigned	0
tag_151_st	GTCTTACTACGAGCATAGAG	57.8	unassigned	unassigned	0
tag_152_st	GTCTTAGAGAATAGGCGACC	141.8	unassigned	unassigned	0
tag_153_st	GTCTTCGTAGCCGGAGTCAT	46.0	unassigned	unassigned	0
tag_154_st	TACTCCTGAGGACTTAGGCA	83.0	unassigned	unassigned	0
tag_155_st	TACTCGCACCTAGCCGTAGA	78.0	unassigned	unassigned	0
tag_156_st	TACTCGCTAACACGGCGTAG	786.5	unassigned	unassigned	0
tag_157_at	TCATAGAGTGATGCCGAGTA	44.0	unassigned	unassigned	0
tag_158_at	TACAGCGATGCTCACAGCGA	55.0	unassigned	unassigned	0
tag_159_at	TACCGTACTGCTGGAAGCGA	318.3	unassigned	unassigned	0
tag_160_at	GCGCTGATCGAATAGTCCGA	35.0	unassigned	unassigned	0
tag_161_at	TAGACGATCCCTAAGTCCGA	37.3	unassigned	unassigned	0
tag_162_at	GGATCGAGCACTCTAACTAA	33.3	unassigned	unassigned	0
tag_163_at	GTGCCGTCCGAGAAGTATAA	46.0	unassigned	unassigned	0
tag_164_at	GTACCTGCCTACGGCTATAA	36.0	unassigned	unassigned	0
tag_165_at	TACCACGTACTGGCCTATAA	56.8	unassigned	unassigned	0
tag_166_at	CCGGCGCAGTGTTTACGTTT	128.8	unassigned	unassigned	0
tag_167_at	GGCGCACGGTTTCTACGTTT	28.3	unassigned	unassigned	0
tag_168_at	GGACGACGGTTTCCTAGTTT	49.0	unassigned	unassigned	0
tag_169_at	CCCGGTCGTTATTTCGAGGT	50.3	unassigned	unassigned	0
tag_170_at	CAACGTGTATTTGTCGAGGT	283.3	unassigned	unassigned	0
tag_171_at	TTCTCACCGTGTTGCGAGGT	55.0	unassigned	unassigned	0
tag_172_at	CCATGTTCGTTGCTAGAGGT	119.3	unassigned	unassigned	0
tag_173_at	CGGTCTGCCTGTTACAATCT	33.8	unassigned	unassigned	0
tag_174_at	CGCGTTATCTGTGCAAATCT	29.0	unassigned	unassigned	0
tag_175_at	CGACGGACTGTTGCTTTGCT	216.5	unassigned	unassigned	0
tag_176_at	CAGCGCGTAGTTCTTGTGCT	73.3	unassigned	unassigned	0
tag_177_at	TTCTACGCGGTTGGAGCTAT	90.8	unassigned	unassigned	0
tag_178_at	GGTCTAAGGGTTACAGCTAT	41.0	unassigned	unassigned	0
tag_179_at	AGACGAGTCCTTCTTCCTAT	32.0	unassigned	unassigned	0
tag_180_at	CGGAAGTGTAGTTGTCCTAT	38.0	unassigned	unassigned	0
tag_181_at	ACTGTGCCTACGTTCTGGTG	116.8	unassigned	unassigned	0
tag_182_at	GCGGTATCTCTTCACTGGTG	59.3	unassigned	unassigned	0
tag_183_at	CTCTCTACGAGTTGTCGGTG	55.0	unassigned	unassigned	0
tag_184_at	AGTACCCTTCTTCGTCGGTG	36.0	unassigned	unassigned	0
tag_185_at	GGATGTGTACTTACTAACGG	36.0	unassigned	unassigned	0
tag_186_at	CTCTCTGCGTATTAGAACGG	38.0	unassigned	unassigned	0
tag_187_at	CGTGTATCACTTAACAACGG	29.0	unassigned	unassigned	0
tag_188_at	ATAACTCGCGGTCGAAACGG	44.0	unassigned	unassigned	0
tag_189_at	TGAGATTCCTCTATACTCCG	33.0	unassigned	unassigned	0
tag_190_at	GGAACGTATATTAGACTCCG	44.0	unassigned	unassigned	0
tag_191_at	CGTGATTACGATTAACTCCG	29.3	unassigned	unassigned	0
tag_192_at	TAAGTGTCTCGCTGTATCCG	33.0	unassigned	unassigned	0
tag_193_at	TGAAACCTACTTACCGCTAG	65.3	unassigned	unassigned	0
tag_194_at	CGCTACATCTATTACGCTAG	41.0	unassigned	unassigned	0
tag_195_at	TACGCGAGACTTGACGCTAG	162.3	unassigned	unassigned	0
tag_196_at	CTCTCCGTATGTAACGCTAG	37.0	unassigned	unassigned	0
tag_197_at	GTCACGTACATTGGATTCAG	33.3	unassigned	unassigned	0
tag_198_at	ATTCGGTAGCCGTCTGTCAG	29.0	unassigned	unassigned	0
tag_199_at	GTAGTCTCCATTCATGTCAG	34.3	unassigned	unassigned	0
tag_200_at	GTATCGTACATTAGGGTCAG	31.0	unassigned	unassigned	0
tag_201_at	TAGGCTATGTAGGCGACTTC	81.3	unassigned	unassigned	0
tag_202_at	GGCGACGTGTCTACAACTTC	34.0	unassigned	unassigned	0
tag_203_at	GGCTAGTGTGAGTAAACTTC	28.0	unassigned	unassigned	0
tag_204_at	TATCGGCTGTCGCGGTATTC	118.3	unassigned	unassigned	0
tag_205_at	ACAGTGGTAACGTCGTATGC	133.0	unassigned	unassigned	0
tag_206_at	GTAGTGAGTAGTCTCTATGC	37.0	unassigned	unassigned	0
tag_207_at	TAACGTGGGCGTAACTATGC	187.0	unassigned	unassigned	0
tag_208_at	TATGTCTGACGCTGTGATGC	139.3	unassigned	unassigned	0
tag_209_at	TAGTCATACGGTGGACGACC	77.8	unassigned	unassigned	0
tag_210_at	TGTCAGAACATTAGACGACC	61.3	unassigned	unassigned	0
tag_211_at	ATAACGGTAGCTGCACGACC	46.8	unassigned	unassigned	0
tag_212_at	AAAGTACGTCGGGCTAGACC	141.8	unassigned	unassigned	0
tag_213_at	GCGCTCGTATAGTCCAAGAC	38.0	unassigned	unassigned	0
tag_214_at	GCTACGCGAGGTAACAAGAC	111.3	unassigned	unassigned	0
tag_215_at	GGCTCTACACGTATAAAGAC	68.0	unassigned	unassigned	0
tag_216_at	GTTGTATCTACGGCCTTCAC	47.0	unassigned	unassigned	0
tag_217_at	TATCTACGGAGGTACGAGTA	107.5	unassigned	unassigned	0
tag_218_at	ATACGCTGGGCTCACGAGTA	59.0	unassigned	unassigned	0
tag_219_at	CTAGACGGTAGTAACGAGTA	119.5	unassigned	unassigned	0
tag_220_at	TCCCGAGTGAACGTAGAGTA	198.3	unassigned	unassigned	0
tag_221_at	GATAACTCAACGTACTCCGA	32.3	unassigned	unassigned	0
tag_222_at	GGACACATATCTAACTCCGA	36.0	unassigned	unassigned	0
tag_223_at	TAGAGCGCACTGCTATCCGA	99.8	unassigned	unassigned	0
tag_224_at	CTGACGCATAGTATATCCGA	35.0	unassigned	unassigned	0
tag_225_at	GACGCACTCTAGCCGGATAA	44.3	unassigned	unassigned	0
tag_226_at	GCTGACGAGAAGTCCGATAA	125.0	unassigned	unassigned	0
tag_227_at	GCCTCGATGACTACAGATAA	38.3	unassigned	unassigned	0
tag_228_at	GTGCCGAACGAGTATCATAA	62.0	unassigned	unassigned	0
tag_229_at	CGGAACGTGTTTACGAGTTT	37.0	unassigned	unassigned	0
tag_230_at	CCGAGAGCTGTTTAGAGTTT	41.0	unassigned	unassigned	0
tag_231_at	CACGCGGAGGTTTAGTCTTT	33.0	unassigned	unassigned	0
tag_232_at	CGCTTGTACTTTAGAGAGGT	44.3	unassigned	unassigned	0
tag_233_at	ACCGTATAGTGTTGTCAGGT	43.0	unassigned	unassigned	0
tag_234_at	CCGGTGGTATTTACTCAGGT	37.0	unassigned	unassigned	0
tag_235_at	GTGCTATCCTTTACGCAGGT	35.3	unassigned	unassigned	0
tag_236_at	CGACGGTACGTTATTGTGCT	30.0	unassigned	unassigned	0
tag_237_at	CTGTGGAGATTTAACGTGCT	36.0	unassigned	unassigned	0
tag_238_at	ACGTCGTCCTGTTGAGTGCT	58.3	unassigned	unassigned	0
tag_239_at	CGGTAGTCATTTAGAGTGCT	33.0	unassigned	unassigned	0
tag_240_at	GGTCGCCTCGTTAGTCCTAT	30.0	unassigned	unassigned	0
tag_241_at	CTATACGTCGTTACGCCTAT	37.0	unassigned	unassigned	0
tag_242_at	GTTACGGTGCGTTGCCCTAT	48.0	unassigned	unassigned	0
tag_243_at	GCGTACTGCGTTATACCTAT	53.0	unassigned	unassigned	0
tag_244_at	CGTGACTGTCTTATCCGGTG	31.0	unassigned	unassigned	0
tag_245_at	CTTACAAGTAGTTGACGGTG	32.0	unassigned	unassigned	0
tag_246_at	CTAACTCTTGGTAGACGGTG	33.0	unassigned	unassigned	0
tag_247_at	GTCTAGTCTCTTCCACGGTG	33.5	unassigned	unassigned	0
tag_248_at	TTCGTAGAAGTTCACGTAGG	38.8	unassigned	unassigned	0
tag_249_at	CGAGCATAAGTTCTAGTAGG	55.5	unassigned	unassigned	0
tag_250_at	TATCGAGTCCTTAGAGTAGG	42.0	unassigned	unassigned	0
tag_251_at	TCGAATGTAGCTTCAGTAGG	41.0	unassigned	unassigned	0
tag_252_at	GGTACGAAAGTTACGATCCG	46.0	unassigned	unassigned	0
tag_253_at	TGAACTTCTCGTAACATCCG	37.0	unassigned	unassigned	0
tag_254_at	TAGTCGCTGTCTCGAATCCG	50.3	unassigned	unassigned	0
tag_255_at	TGGTAGTCGTCTATCTGCCG	54.3	unassigned	unassigned	0
tag_256_at	GGTACGATCTATTCAGCTAG	39.8	unassigned	unassigned	0
tag_257_at	GTATGTCACACGCTTCCTAG	48.5	unassigned	unassigned	0
tag_258_at	TATCGACTGCTGTCTCCTAG	115.3	unassigned	unassigned	0
tag_259_at	TCGGTAAGCTGTATGCCTAG	90.8	unassigned	unassigned	0
tag_260_at	CCTCAGGTAGGTATCGTCAG	55.3	unassigned	unassigned	0
tag_261_at	ATAACATCGTGTCCCGTCAG	52.0	unassigned	unassigned	0
tag_262_at	CGTAGCGAGTATTCAGTCAG	90.0	unassigned	unassigned	0
tag_263_at	AGTGTGCTCTACCTTCTCAG	40.0	unassigned	unassigned	0
tag_264_at	GCGCATATTCACACGTATTC	42.0	unassigned	unassigned	0
tag_265_at	AGGTCTCTCTCGAAGTATTC	30.0	unassigned	unassigned	0
tag_266_at	CGTCGTAGTAGTACCTATTC	29.3	unassigned	unassigned	0
tag_267_at	GGCTGTCGATATACTGATTC	49.0	unassigned	unassigned	0
tag_268_at	TCTGACTATGGTAGCGATGC	89.3	unassigned	unassigned	0
tag_269_at	GTACTCGACATTAGTCATGC	31.0	unassigned	unassigned	0
tag_270_at	TATACTGTCGGTCACCATGC	29.0	unassigned	unassigned	0
tag_271_at	GTATCGAGATGTCTGAATGC	32.0	unassigned	unassigned	0
tag_272_at	CGTCGAAAGACTTATAGACC	43.3	unassigned	unassigned	0
tag_273_at	TATACACTGGCGTGGAGACC	815.3	unassigned	unassigned	0
tag_274_at	TATCACAGTCGTGGGAGACC	76.0	unassigned	unassigned	0
tag_275_at	ATAGCGACTCGTCAGAGACC	53.8	unassigned	unassigned	0
tag_276_at	TAAGTCGTACCGGCATTCAC	63.8	unassigned	unassigned	0
tag_277_at	GTTATATCTGCCACTGTCAC	47.0	unassigned	unassigned	0
tag_278_at	ATCGAGGTCACGCATGTCAC	72.8	unassigned	unassigned	0
tag_279_at	AATACAGTGGAGACGGTCAC	83.0	unassigned	unassigned	0
tag_280_at	GGATCAAGTACGCTAGAGTA	36.0	unassigned	unassigned	0
tag_281_at	TCACGCCGTAGTCGAGAGTA	225.3	unassigned	unassigned	0
tag_282_at	TACCTCGGCGCTAGAGAGTA	41.3	unassigned	unassigned	0
tag_283_at	CTCGACAGTGAGTCAGAGTA	48.3	unassigned	unassigned	0
tag_284_at	TACTACGGAACGTGAGCCGA	75.5	unassigned	unassigned	0
tag_285_at	ATACGAGCACGTCAAGCCGA	43.0	unassigned	unassigned	0
tag_286_at	GTAGAGCATCCTAGACCCGA	44.0	unassigned	unassigned	0
tag_287_at	TCGATAAGAGAGTGTACCGA	49.3	unassigned	unassigned	0
tag_288_at	TGGCGAGACAGTACGCATAA	159.0	unassigned	unassigned	0
tag_289_at	GTACGTGGAGATCGACATAA	52.3	unassigned	unassigned	0
tag_290_at	GTACTCCGCGACTCGAATAA	32.0	unassigned	unassigned	0
tag_291_at	AGATACTGCGACCGCGTGAA	35.0	unassigned	unassigned	0
tag_292_at	CGACAGAGGTTTCGTGCTTT	111.3	unassigned	unassigned	0
tag_293_at	CGACCGGCGTTTAGTCCTTT	55.0	unassigned	unassigned	0
tag_294_at	GGTGTACGCTTTCTCCAGGT	38.0	unassigned	unassigned	0
tag_295_at	GTGTCGTACTTTAACCAGGT	40.3	unassigned	unassigned	0
tag_296_at	GCGGATCACTTTATACAGGT	35.3	unassigned	unassigned	0
tag_297_at	CCCTGTGACTGTGTTAAGGT	96.3	unassigned	unassigned	0
tag_298_at	GTAGTACGATTTCACCTGCT	34.0	unassigned	unassigned	0
tag_299_at	GTCTTGCGCGTTAAACTGCT	52.5	unassigned	unassigned	0
tag_300_at	CGGAGTGAATTTCGTATGCT	41.3	unassigned	unassigned	0
tag_301_at	CGGATCAGTGGTTATATGCT	40.3	unassigned	unassigned	0
tag_302_at	GAGTCTCTCGTTCGACCTAT	31.3	unassigned	unassigned	0
tag_303_at	GGCACGTTAGTTGAACCTAT	30.3	unassigned	unassigned	0
tag_304_at	GCGCGTATTGAGGTTACTAT	59.0	unassigned	unassigned	0
tag_305_at	CGCGGCTGGTGTCTTACTAT	56.0	unassigned	unassigned	0
tag_306_at	TTGTAACGTCTTGAACGGTG	49.0	unassigned	unassigned	0
tag_307_at	ACGGTATCGTCTCTTAGGTG	53.0	unassigned	unassigned	0
tag_308_at	CCGTAATGTAGTTCTAGGTG	50.0	unassigned	unassigned	0
tag_309_at	CGTGAGTCTCTTCATAGGTG	75.8	unassigned	unassigned	0
tag_310_at	TTATTGGCTCGTACAGTAGG	70.8	unassigned	unassigned	0
tag_311_at	CCGAGTATCTATTCTCTAGG	35.0	unassigned	unassigned	0
tag_312_at	GTAGTCGATTGTCCTCTAGG	44.0	unassigned	unassigned	0
tag_313_at	TCTGTGGAGCTTCTACTAGG	37.0	unassigned	unassigned	0
tag_314_at	TAACTCGTGGGTAACTGCCG	170.8	unassigned	unassigned	0
tag_315_at	GTCTCGAAGAGTTCATGCCG	32.0	unassigned	unassigned	0
tag_316_at	ATACATACGTGTCGTGGCCG	42.0	unassigned	unassigned	0
tag_317_at	ATAGTCTCGTGTACTGGCCG	94.3	unassigned	unassigned	0
tag_318_at	TGTTACGACAGCTTCCCTAG	58.0	unassigned	unassigned	0
tag_319_at	GATACACTACTTAGCCCTAG	37.0	unassigned	unassigned	0
tag_320_at	CGTCATCTATGTCAACCTAG	31.3	unassigned	unassigned	0
tag_321_at	CGGGTACGATATTCTACTAG	31.0	unassigned	unassigned	0
tag_322_at	GGCGTCTCTCATATTCTCAG	27.3	unassigned	unassigned	0
tag_323_at	TGTGTCGATAGCTGTCTCAG	29.0	unassigned	unassigned	0
tag_324_at	TGTCAAGTCTGTACTCTCAG	46.3	unassigned	unassigned	0
tag_325_at	CTAGTCTGCTGTGATCTCAG	56.3	unassigned	unassigned	0
tag_326_at	CGTCGTCGTAGATTCCATTC	40.5	unassigned	unassigned	0
tag_327_at	GGTAACGTCTATCTCCATTC	29.3	unassigned	unassigned	0
tag_328_at	GACGCGATTAGTACCCATTC	35.3	unassigned	unassigned	0
tag_329_at	TCGTAGCCGTCATTACATTC	39.0	unassigned	unassigned	0
tag_330_at	GACTAGCTCTCTATCAATGC	28.0	unassigned	unassigned	0
tag_331_at	TCGTCGTCACACATATTGGC	30.8	unassigned	unassigned	0
tag_332_at	TATAAACTCGCGTGCGTGGC	500.5	unassigned	unassigned	0
tag_333_at	GCTAGAATATGTAACGTGGC	41.3	unassigned	unassigned	0
tag_334_at	ATCGACATGCGTAACAGACC	45.0	unassigned	unassigned	0
tag_335_at	GTAGCGTCGAGTACAAGACC	38.0	unassigned	unassigned	0
tag_336_at	CGATATACATAGGTCTCACC	36.0	unassigned	unassigned	0
tag_337_at	TAGAGTACAGGTCGCTCACC	44.3	unassigned	unassigned	0
tag_338_at	CTACTATACCGTAAGGTCAC	39.0	unassigned	unassigned	0
tag_339_at	AGATATGCTACGCTCGTCAC	39.8	unassigned	unassigned	0
tag_340_at	TTAGGCTCACGTAGCGTCAC	33.3	unassigned	unassigned	0
tag_341_at	TAGTCATCAGGTCACGTCAC	66.0	unassigned	unassigned	0
tag_342_at	CGTCGCGCTCAGTAAGAGTA	41.0	unassigned	unassigned	0
tag_343_at	TACCGAGCGTGGACTCAGTA	80.0	unassigned	unassigned	0
tag_344_at	TGCTGACAGTACGTGCAGTA	58.8	unassigned	unassigned	0
tag_345_at	TGACTCGCTACGTCGCAGTA	196.3	unassigned	unassigned	0
tag_346_at	AGTTTGACTAACCGTACCGA	26.0	unassigned	unassigned	0
tag_347_at	TAACGCTGGAGCAGTACCGA	68.3	unassigned	unassigned	0
tag_348_at	AGACAGTACCGTAGGACCGA	209.8	unassigned	unassigned	0
tag_349_at	ATATAACTAGCTCCGACCGA	121.3	unassigned	unassigned	0
tag_350_at	GACTACGCTGAGGATCTGAA	63.3	unassigned	unassigned	0
tag_351_at	TACCCTGACTATCGACTGAA	42.0	unassigned	unassigned	0
tag_352_at	GTGTACGCCCGCTAACTGAA	1147.3	unassigned	unassigned	0
tag_353_at	ATCGCTCACGACTCTATGAA	118.0	unassigned	unassigned	0
tag_354_at	CGGACGTGGTTTAGAACTTT	66.3	unassigned	unassigned	0
tag_355_at	CGCGAAGCGGTTGTCTATTT	39.0	unassigned	unassigned	0
tag_356_at	CGCGCTGTATTTCGTAAGGT	51.8	unassigned	unassigned	0
tag_357_at	GGGCTACACTTTACTAAGGT	38.0	unassigned	unassigned	0
tag_358_at	CCCGTCGTATTTGTGAAGGT	512.0	unassigned	unassigned	0
tag_359_at	CCGTCTTGGTCGTTAAAGGT	203.3	unassigned	unassigned	0
tag_360_at	CAGGTAGTCTGGTTCATGCT	47.0	unassigned	unassigned	0
tag_361_at	CGCAGTATGGTTGTAATGCT	122.3	unassigned	unassigned	0
tag_362_at	AGACGCTCTCGTTCTTGGCT	33.0	unassigned	unassigned	0
tag_363_at	GTCTAACGATTTACGTGGCT	48.0	unassigned	unassigned	0
tag_364_at	TGACGGATCGTTCGTACTAT	53.8	unassigned	unassigned	0
tag_365_at	CGTGTGACTCGGTTGACTAT	152.3	unassigned	unassigned	0
tag_366_at	GGCTCAATCGTTCTGACTAT	86.8	unassigned	unassigned	0
tag_367_at	GGTATTCGCGTTACGACTAT	80.3	unassigned	unassigned	0
tag_368_at	TGTACCCGTCTTACGAGGTG	64.0	unassigned	unassigned	0
tag_369_at	GTACTACGTCTTCTCAGGTG	46.3	unassigned	unassigned	0
tag_370_at	TCTATACTTGGTAGCAGGTG	51.0	unassigned	unassigned	0
tag_371_at	CCTAGTAGTAGTTACAGGTG	45.0	unassigned	unassigned	0
tag_372_at	GTCCGATAAGTTAGACTAGG	462.0	unassigned	unassigned	0
tag_373_at	TTCTACTCGCTTACACTAGG	394.8	unassigned	unassigned	0
tag_374_at	GTGGCGTAACTTAAACTAGG	383.0	unassigned	unassigned	0
tag_375_at	TCTACTACGTGTGGTATAGG	40.5	unassigned	unassigned	0
tag_376_at	TCTATGAATTGTACTCGCCG	60.8	unassigned	unassigned	0
tag_377_at	TCTGATGAGTGTCTACGCCG	67.0	unassigned	unassigned	0
tag_378_at	TATAACGACCTTGGACGCCG	166.3	unassigned	unassigned	0
tag_379_at	GTTCTCTGCGATTAACGCCG	49.0	unassigned	unassigned	0
tag_380_at	TTGATCGCACTTCCTACTAG	132.3	unassigned	unassigned	0
tag_381_at	TTCTACGCCATTGTGACTAG	36.0	unassigned	unassigned	0
tag_382_at	CTACTGTCGGGTCTGACTAG	45.0	unassigned	unassigned	0
tag_383_at	TTCCGACTACTTACGACTAG	100.3	unassigned	unassigned	0
tag_384_at	ATCGTGAAGTGTATGCTCAG	191.3	unassigned	unassigned	0
tag_385_at	GTACAATCACTTACGCTCAG	59.3	unassigned	unassigned	0
tag_386_at	ACTGTGGTATATGTCCTCAG	36.0	unassigned	unassigned	0
tag_387_at	TCGTAATACACTTGCCTCAG	51.0	unassigned	unassigned	0
tag_388_at	CGTGGAGTGTAGTAACATTC	35.3	unassigned	unassigned	0
tag_389_at	TGTCGGTCTAACAGATTGTC	35.8	unassigned	unassigned	0
tag_390_at	CTCTAGTCTGAGGATGTGTC	40.3	unassigned	unassigned	0
tag_391_at	ATAACTCGGTATGCGGTGTC	30.0	unassigned	unassigned	0
tag_392_at	TAATATCTACGTCTCCTGGC	39.3	unassigned	unassigned	0
tag_393_at	GTAACGTAATGTAACTGGGC	42.3	unassigned	unassigned	0
tag_394_at	TTACTACAACTTACACGGGC	44.0	unassigned	unassigned	0
tag_395_at	TATAGCTCACGCTGTAGGGC	51.3	unassigned	unassigned	0
tag_396_at	ATATGGAGCGCGTACTCACC	101.5	unassigned	unassigned	0
tag_397_at	ATAGTGCAGCGTACATCACC	47.0	unassigned	unassigned	0
tag_398_at	ATACGAGCATGTACGGCACC	83.5	unassigned	unassigned	0
tag_399_at	TAGTCAACAGATTACGCACC	47.3	unassigned	unassigned	0
tag_400_at	ATCTCATAGCCGGTAGTCAC	54.3	unassigned	unassigned	0
tag_401_at	CAGAATTACGAGCTAGTCAC	54.0	unassigned	unassigned	0
tag_402_at	CGTGGAAGTAGTACAGTCAC	58.0	unassigned	unassigned	0
tag_403_at	ATAGTGGGCGCTAGTCTCAC	103.0	unassigned	unassigned	0
tag_404_at	GTAGATCCAGGTCCGCAGTA	64.0	unassigned	unassigned	0
tag_405_at	CGACATAGTAGTGAGCAGTA	55.0	unassigned	unassigned	0
tag_406_at	GTCGCTATGACTCTACAGTA	49.8	unassigned	unassigned	0
tag_407_at	GTTGACTATCCTCCACAGTA	40.3	unassigned	unassigned	0
tag_408_at	ACTGAGCAGACGTAGACCGA	43.8	unassigned	unassigned	0
tag_409_at	TGAACTAGCCGAGTCACCGA	50.8	unassigned	unassigned	0
tag_410_at	GTGAGAATATCTAGCACCGA	35.0	unassigned	unassigned	0
tag_411_at	AGGCTAGAACGTACCACCGA	101.0	unassigned	unassigned	0
tag_412_at	GGATCGACTACTGACATGAA	33.0	unassigned	unassigned	0
tag_413_at	TACTACGCACAGTCGCGGAA	74.0	unassigned	unassigned	0
tag_414_at	TCTATTACCTCTACGCGGAA	41.8	unassigned	unassigned	0
tag_415_at	TCGACTGGAGATATACGGAA	34.3	unassigned	unassigned	0
tag_416_at	CGGACGACGTTTGGTAATTT	41.5	unassigned	unassigned	0
tag_417_at	CCGCCGACGGTTGTATTGTT	134.5	unassigned	unassigned	0
tag_418_at	GGACGCACGTTTAGATTGTT	42.0	unassigned	unassigned	0
tag_419_at	GCGACTCTGTTTCTAAAGGT	30.0	unassigned	unassigned	0
tag_420_at	CAGCGGAAGTATTGTTTCGT	46.3	unassigned	unassigned	0
tag_157_at	TCATAGAGTGTTGCCGAGTA	88.5	unassigned	unassigned	0
tag_158_at	TACAGCGATGGTCACAGCGA	55.0	unassigned	unassigned	0
tag_159_at	TACCGTACTGGTGGAAGCGA	40.3	unassigned	unassigned	0
tag_160_at	GCGCTGATCGTATAGTCCGA	30.0	unassigned	unassigned	0
tag_161_at	TAGACGATCCGTAAGTCCGA	32.0	unassigned	unassigned	0
tag_162_at	GGATCGAGCAGTCTAACTAA	34.0	unassigned	unassigned	0
tag_163_at	GTGCCGTCCGTGAAGTATAA	36.3	unassigned	unassigned	0
tag_164_at	GTACCTGCCTTCGGCTATAA	35.0	unassigned	unassigned	0
tag_165_at	TACCACGTACAGGCCTATAA	45.0	unassigned	unassigned	0
tag_166_at	CCGGCGCAGTCTTTACGTTT	46.0	unassigned	unassigned	0
tag_167_at	GGCGCACGGTATCTACGTTT	29.0	unassigned	unassigned	0
tag_168_at	GGACGACGGTATCCTAGTTT	36.0	unassigned	unassigned	0
tag_169_at	CCCGGTCGTTTTTTCGAGGT	89.0	unassigned	unassigned	0
tag_170_at	CAACGTGTATATGTCGAGGT	83.0	unassigned	unassigned	0
tag_171_at	TTCTCACCGTCTTGCGAGGT	36.0	unassigned	unassigned	0
tag_172_at	CCATGTTCGTAGCTAGAGGT	51.3	unassigned	unassigned	0
tag_173_at	CGGTCTGCCTCTTACAATCT	34.0	unassigned	unassigned	0
tag_174_at	CGCGTTATCTCTGCAAATCT	30.3	unassigned	unassigned	0
tag_175_at	CGACGGACTGATGCTTTGCT	63.5	unassigned	unassigned	0
tag_176_at	CAGCGCGTAGATCTTGTGCT	38.3	unassigned	unassigned	0
tag_177_at	TTCTACGCGGATGGAGCTAT	75.0	unassigned	unassigned	0
tag_178_at	GGTCTAAGGGATACAGCTAT	39.0	unassigned	unassigned	0
tag_179_at	AGACGAGTCCATCTTCCTAT	32.0	unassigned	unassigned	0
tag_180_at	CGGAAGTGTACTTGTCCTAT	36.0	unassigned	unassigned	0
tag_181_at	ACTGTGCCTAGGTTCTGGTG	68.0	unassigned	unassigned	0
tag_182_at	GCGGTATCTCATCACTGGTG	50.8	unassigned	unassigned	0
tag_183_at	CTCTCTACGACTTGTCGGTG	78.0	unassigned	unassigned	0
tag_184_at	AGTACCCTTCATCGTCGGTG	39.0	unassigned	unassigned	0
tag_185_at	GGATGTGTACATACTAACGG	34.0	unassigned	unassigned	0
tag_186_at	CTCTCTGCGTTTTAGAACGG	42.0	unassigned	unassigned	0
tag_187_at	CGTGTATCACATAACAACGG	30.0	unassigned	unassigned	0
tag_188_at	ATAACTCGCGCTCGAAACGG	34.0	unassigned	unassigned	0
tag_189_at	TGAGATTCCTGTATACTCCG	30.8	unassigned	unassigned	0
tag_190_at	GGAACGTATAATAGACTCCG	32.0	unassigned	unassigned	0
tag_191_at	CGTGATTACGTTTAACTCCG	28.0	unassigned	unassigned	0
tag_192_at	TAAGTGTCTCCCTGTATCCG	28.0	unassigned	unassigned	0
tag_193_at	TGAAACCTACATACCGCTAG	31.0	unassigned	unassigned	0
tag_194_at	CGCTACATCTTTTACGCTAG	41.3	unassigned	unassigned	0
tag_195_at	TACGCGAGACATGACGCTAG	59.3	unassigned	unassigned	0
tag_196_at	CTCTCCGTATCTAACGCTAG	37.0	unassigned	unassigned	0
tag_197_at	GTCACGTACAATGGATTCAG	33.0	unassigned	unassigned	0
tag_198_at	ATTCGGTAGCGGTCTGTCAG	30.0	unassigned	unassigned	0
tag_199_at	GTAGTCTCCAATCATGTCAG	30.0	unassigned	unassigned	0
tag_200_at	GTATCGTACAATAGGGTCAG	36.3	unassigned	unassigned	0
tag_201_at	TAGGCTATGTTGGCGACTTC	42.0	unassigned	unassigned	0
tag_202_at	GGCGACGTGTGTACAACTTC	30.3	unassigned	unassigned	0
tag_203_at	GGCTAGTGTGTGTAAACTTC	31.0	unassigned	unassigned	0
tag_204_at	TATCGGCTGTGGCGGTATTC	46.3	unassigned	unassigned	0
tag_205_at	ACAGTGGTAAGGTCGTATGC	49.3	unassigned	unassigned	0
tag_206_at	GTAGTGAGTACTCTCTATGC	30.0	unassigned	unassigned	0
tag_207_at	TAACGTGGGCCTAACTATGC	38.0	unassigned	unassigned	0
tag_208_at	TATGTCTGACCCTGTGATGC	33.0	unassigned	unassigned	0
tag_209_at	TAGTCATACGCTGGACGACC	1074.8	unassigned	unassigned	0
tag_210_at	TGTCAGAACAATAGACGACC	33.0	unassigned	unassigned	0
tag_211_at	ATAACGGTAGGTGCACGACC	37.0	unassigned	unassigned	0
tag_212_at	AAAGTACGTCCGGCTAGACC	53.0	unassigned	unassigned	0
tag_213_at	GCGCTCGTATTGTCCAAGAC	35.0	unassigned	unassigned	0
tag_214_at	GCTACGCGAGCTAACAAGAC	74.0	unassigned	unassigned	0
tag_215_at	GGCTCTACACCTATAAAGAC	36.0	unassigned	unassigned	0
tag_216_at	GTTGTATCTAGGGCCTTCAC	45.0	unassigned	unassigned	0
tag_217_at	TATCTACGGACGTACGAGTA	49.3	unassigned	unassigned	0
tag_218_at	ATACGCTGGGGTCACGAGTA	42.3	unassigned	unassigned	0
tag_219_at	CTAGACGGTACTAACGAGTA	65.5	unassigned	unassigned	0
tag_220_at	TCCCGAGTGATCGTAGAGTA	46.3	unassigned	unassigned	0
tag_221_at	GATAACTCAAGGTACTCCGA	44.3	unassigned	unassigned	0
tag_222_at	GGACACATATGTAACTCCGA	30.0	unassigned	unassigned	0
tag_223_at	TAGAGCGCACAGCTATCCGA	50.8	unassigned	unassigned	0
tag_224_at	CTGACGCATACTATATCCGA	32.0	unassigned	unassigned	0
tag_225_at	GACGCACTCTTGCCGGATAA	59.5	unassigned	unassigned	0
tag_226_at	GCTGACGAGATGTCCGATAA	37.3	unassigned	unassigned	0
tag_227_at	GCCTCGATGAGTACAGATAA	31.0	unassigned	unassigned	0
tag_228_at	GTGCCGAACGTGTATCATAA	35.0	unassigned	unassigned	0
tag_229_at	CGGAACGTGTATACGAGTTT	29.0	unassigned	unassigned	0
tag_230_at	CCGAGAGCTGATTAGAGTTT	32.0	unassigned	unassigned	0
tag_231_at	CACGCGGAGGATTAGTCTTT	29.8	unassigned	unassigned	0
tag_232_at	CGCTTGTACTATAGAGAGGT	29.0	unassigned	unassigned	0
tag_233_at	ACCGTATAGTCTTGTCAGGT	50.3	unassigned	unassigned	0
tag_234_at	CCGGTGGTATATACTCAGGT	45.0	unassigned	unassigned	0
tag_235_at	GTGCTATCCTATACGCAGGT	34.3	unassigned	unassigned	0
tag_236_at	CGACGGTACGATATTGTGCT	28.0	unassigned	unassigned	0
tag_237_at	CTGTGGAGATATAACGTGCT	29.3	unassigned	unassigned	0
tag_238_at	ACGTCGTCCTCTTGAGTGCT	40.0	unassigned	unassigned	0
tag_239_at	CGGTAGTCATATAGAGTGCT	34.8	unassigned	unassigned	0
tag_240_at	GGTCGCCTCGATAGTCCTAT	29.0	unassigned	unassigned	0
tag_241_at	CTATACGTCGATACGCCTAT	42.0	unassigned	unassigned	0
tag_242_at	GTTACGGTGCCTTGCCCTAT	59.0	unassigned	unassigned	0
tag_243_at	GCGTACTGCGATATACCTAT	57.0	unassigned	unassigned	0
tag_244_at	CGTGACTGTCATATCCGGTG	33.0	unassigned	unassigned	0
tag_245_at	CTTACAAGTACTTGACGGTG	33.0	unassigned	unassigned	0
tag_246_at	CTAACTCTTGCTAGACGGTG	40.0	unassigned	unassigned	0
tag_247_at	GTCTAGTCTCATCCACGGTG	51.8	unassigned	unassigned	0
tag_248_at	TTCGTAGAAGATCACGTAGG	40.0	unassigned	unassigned	0
tag_249_at	CGAGCATAAGATCTAGTAGG	41.0	unassigned	unassigned	0
tag_250_at	TATCGAGTCCATAGAGTAGG	33.0	unassigned	unassigned	0
tag_251_at	TCGAATGTAGGTTCAGTAGG	34.3	unassigned	unassigned	0
tag_252_at	GGTACGAAAGATACGATCCG	31.0	unassigned	unassigned	0
tag_253_at	TGAACTTCTCCTAACATCCG	32.0	unassigned	unassigned	0
tag_254_at	TAGTCGCTGTGTCGAATCCG	36.0	unassigned	unassigned	0
tag_255_at	TGGTAGTCGTGTATCTGCCG	35.0	unassigned	unassigned	0
tag_256_at	GGTACGATCTTTTCAGCTAG	43.3	unassigned	unassigned	0
tag_257_at	GTATGTCACAGGCTTCCTAG	48.3	unassigned	unassigned	0
tag_258_at	TATCGACTGCAGTCTCCTAG	37.3	unassigned	unassigned	0
tag_259_at	TCGGTAAGCTCTATGCCTAG	35.0	unassigned	unassigned	0
tag_260_at	CCTCAGGTAGCTATCGTCAG	41.3	unassigned	unassigned	0
tag_261_at	ATAACATCGTCTCCCGTCAG	42.5	unassigned	unassigned	0
tag_262_at	CGTAGCGAGTTTTCAGTCAG	66.3	unassigned	unassigned	0
tag_263_at	AGTGTGCTCTTCCTTCTCAG	33.3	unassigned	unassigned	0
tag_264_at	GCGCATATTCTCACGTATTC	30.0	unassigned	unassigned	0
tag_265_at	AGGTCTCTCTGGAAGTATTC	34.0	unassigned	unassigned	0
tag_266_at	CGTCGTAGTACTACCTATTC	29.0	unassigned	unassigned	0
tag_267_at	GGCTGTCGATTTACTGATTC	32.0	unassigned	unassigned	0
tag_268_at	TCTGACTATGCTAGCGATGC	32.0	unassigned	unassigned	0
tag_269_at	GTACTCGACAATAGTCATGC	29.3	unassigned	unassigned	0
tag_270_at	TATACTGTCGCTCACCATGC	43.0	unassigned	unassigned	0
tag_271_at	GTATCGAGATCTCTGAATGC	31.0	unassigned	unassigned	0
tag_272_at	CGTCGAAAGAGTTATAGACC	29.0	unassigned	unassigned	0
tag_273_at	TATACACTGGGGTGGAGACC	44.0	unassigned	unassigned	0
tag_274_at	TATCACAGTCCTGGGAGACC	44.0	unassigned	unassigned	0
tag_275_at	ATAGCGACTCCTCAGAGACC	46.0	unassigned	unassigned	0
tag_276_at	TAAGTCGTACGGGCATTCAC	49.0	unassigned	unassigned	0
tag_277_at	GTTATATCTGGCACTGTCAC	47.0	unassigned	unassigned	0
tag_278_at	ATCGAGGTCAGGCATGTCAC	41.0	unassigned	unassigned	0
tag_279_at	AATACAGTGGTGACGGTCAC	39.0	unassigned	unassigned	0
tag_280_at	GGATCAAGTAGGCTAGAGTA	46.0	unassigned	unassigned	0
tag_281_at	TCACGCCGTACTCGAGAGTA	102.0	unassigned	unassigned	0
tag_282_at	TACCTCGGCGGTAGAGAGTA	36.0	unassigned	unassigned	0
tag_283_at	CTCGACAGTGTGTCAGAGTA	53.0	unassigned	unassigned	0
tag_284_at	TACTACGGAAGGTGAGCCGA	46.5	unassigned	unassigned	0
tag_285_at	ATACGAGCACCTCAAGCCGA	42.0	unassigned	unassigned	0
tag_286_at	GTAGAGCATCGTAGACCCGA	98.3	unassigned	unassigned	0
tag_287_at	TCGATAAGAGTGTGTACCGA	39.3	unassigned	unassigned	0
tag_288_at	TGGCGAGACACTACGCATAA	36.0	unassigned	unassigned	0
tag_289_at	GTACGTGGAGTTCGACATAA	32.0	unassigned	unassigned	0
tag_290_at	GTACTCCGCGTCTCGAATAA	33.3	unassigned	unassigned	0
tag_291_at	AGATACTGCGTCCGCGTGAA	35.0	unassigned	unassigned	0
tag_292_at	CGACAGAGGTATCGTGCTTT	40.3	unassigned	unassigned	0
tag_293_at	CGACCGGCGTATAGTCCTTT	34.0	unassigned	unassigned	0
tag_294_at	GGTGTACGCTATCTCCAGGT	38.3	unassigned	unassigned	0
tag_295_at	GTGTCGTACTATAACCAGGT	41.0	unassigned	unassigned	0
tag_296_at	GCGGATCACTATATACAGGT	38.3	unassigned	unassigned	0
tag_297_at	CCCTGTGACTCTGTTAAGGT	34.0	unassigned	unassigned	0
tag_298_at	GTAGTACGATATCACCTGCT	28.0	unassigned	unassigned	0
tag_299_at	GTCTTGCGCGATAAACTGCT	58.0	unassigned	unassigned	0
tag_300_at	CGGAGTGAATATCGTATGCT	29.0	unassigned	unassigned	0
tag_301_at	CGGATCAGTGCTTATATGCT	37.3	unassigned	unassigned	0
tag_302_at	GAGTCTCTCGATCGACCTAT	32.0	unassigned	unassigned	0
tag_303_at	GGCACGTTAGATGAACCTAT	29.0	unassigned	unassigned	0
tag_304_at	GCGCGTATTGTGGTTACTAT	41.0	unassigned	unassigned	0
tag_305_at	CGCGGCTGGTCTCTTACTAT	34.0	unassigned	unassigned	0
tag_306_at	TTGTAACGTCATGAACGGTG	48.8	unassigned	unassigned	0
tag_307_at	ACGGTATCGTGTCTTAGGTG	40.0	unassigned	unassigned	0
tag_308_at	CCGTAATGTACTTCTAGGTG	54.0	unassigned	unassigned	0
tag_309_at	CGTGAGTCTCATCATAGGTG	50.0	unassigned	unassigned	0
tag_310_at	TTATTGGCTCCTACAGTAGG	40.0	unassigned	unassigned	0
tag_311_at	CCGAGTATCTTTTCTCTAGG	35.0	unassigned	unassigned	0
tag_312_at	GTAGTCGATTCTCCTCTAGG	30.0	unassigned	unassigned	0
tag_313_at	TCTGTGGAGCATCTACTAGG	33.8	unassigned	unassigned	0
tag_314_at	TAACTCGTGGCTAACTGCCG	41.0	unassigned	unassigned	0
tag_315_at	GTCTCGAAGACTTCATGCCG	31.0	unassigned	unassigned	0
tag_316_at	ATACATACGTCTCGTGGCCG	31.0	unassigned	unassigned	0
tag_317_at	ATAGTCTCGTCTACTGGCCG	38.0	unassigned	unassigned	0
tag_318_at	TGTTACGACACCTTCCCTAG	40.0	unassigned	unassigned	0
tag_319_at	GATACACTACATAGCCCTAG	42.3	unassigned	unassigned	0
tag_320_at	CGTCATCTATCTCAACCTAG	28.0	unassigned	unassigned	0
tag_321_at	CGGGTACGATTTTCTACTAG	28.0	unassigned	unassigned	0
tag_322_at	GGCGTCTCTCTTATTCTCAG	29.0	unassigned	unassigned	0
tag_323_at	TGTGTCGATACCTGTCTCAG	27.0	unassigned	unassigned	0
tag_324_at	TGTCAAGTCTCTACTCTCAG	29.3	unassigned	unassigned	0
tag_325_at	CTAGTCTGCTCTGATCTCAG	30.0	unassigned	unassigned	0
tag_326_at	CGTCGTCGTACATTCCATTC	35.0	unassigned	unassigned	0
tag_327_at	GGTAACGTCTTTCTCCATTC	30.0	unassigned	unassigned	0
tag_328_at	GACGCGATTACTACCCATTC	36.0	unassigned	unassigned	0
tag_329_at	TCGTAGCCGTGATTACATTC	34.0	unassigned	unassigned	0
tag_330_at	GACTAGCTCTGTATCAATGC	28.3	unassigned	unassigned	0
tag_331_at	TCGTCGTCACTCATATTGGC	28.0	unassigned	unassigned	0
tag_332_at	TATAAACTCGGGTGCGTGGC	48.0	unassigned	unassigned	0
tag_333_at	GCTAGAATATCTAACGTGGC	31.0	unassigned	unassigned	0
tag_334_at	ATCGACATGCCTAACAGACC	49.0	unassigned	unassigned	0
tag_335_at	GTAGCGTCGACTACAAGACC	37.3	unassigned	unassigned	0
tag_336_at	CGATATACATTGGTCTCACC	29.0	unassigned	unassigned	0
tag_337_at	TAGAGTACAGCTCGCTCACC	52.5	unassigned	unassigned	0
tag_338_at	CTACTATACCCTAAGGTCAC	34.0	unassigned	unassigned	0
tag_339_at	AGATATGCTAGGCTCGTCAC	83.0	unassigned	unassigned	0
tag_340_at	TTAGGCTCACCTAGCGTCAC	32.3	unassigned	unassigned	0
tag_341_at	TAGTCATCAGCTCACGTCAC	72.5	unassigned	unassigned	0
tag_342_at	CGTCGCGCTCTGTAAGAGTA	40.0	unassigned	unassigned	0
tag_343_at	TACCGAGCGTCGACTCAGTA	44.0	unassigned	unassigned	0
tag_344_at	TGCTGACAGTTCGTGCAGTA	55.3	unassigned	unassigned	0
tag_345_at	TGACTCGCTAGGTCGCAGTA	61.5	unassigned	unassigned	0
tag_346_at	AGTTTGACTATCCGTACCGA	30.0	unassigned	unassigned	0
tag_347_at	TAACGCTGGACCAGTACCGA	100.0	unassigned	unassigned	0
tag_348_at	AGACAGTACCCTAGGACCGA	61.8	unassigned	unassigned	0
tag_349_at	ATATAACTAGGTCCGACCGA	38.0	unassigned	unassigned	0
tag_350_at	GACTACGCTGTGGATCTGAA	48.0	unassigned	unassigned	0
tag_351_at	TACCCTGACTTTCGACTGAA	34.0	unassigned	unassigned	0
tag_352_at	GTGTACGCCCCCTAACTGAA	189.5	unassigned	unassigned	0
tag_353_at	ATCGCTCACGTCTCTATGAA	50.3	unassigned	unassigned	0
tag_354_at	CGGACGTGGTATAGAACTTT	45.0	unassigned	unassigned	0
tag_355_at	CGCGAAGCGGATGTCTATTT	33.3	unassigned	unassigned	0
tag_356_at	CGCGCTGTATATCGTAAGGT	30.0	unassigned	unassigned	0
tag_357_at	GGGCTACACTATACTAAGGT	39.0	unassigned	unassigned	0
tag_358_at	CCCGTCGTATATGTGAAGGT	99.0	unassigned	unassigned	0
tag_359_at	CCGTCTTGGTGGTTAAAGGT	92.8	unassigned	unassigned	0
tag_360_at	CAGGTAGTCTCGTTCATGCT	33.3	unassigned	unassigned	0
tag_361_at	CGCAGTATGGATGTAATGCT	39.3	unassigned	unassigned	0
tag_362_at	AGACGCTCTCCTTCTTGGCT	37.8	unassigned	unassigned	0
tag_363_at	GTCTAACGATATACGTGGCT	35.0	unassigned	unassigned	0
tag_364_at	TGACGGATCGATCGTACTAT	34.8	unassigned	unassigned	0
tag_365_at	CGTGTGACTCCGTTGACTAT	75.3	unassigned	unassigned	0
tag_366_at	GGCTCAATCGATCTGACTAT	36.3	unassigned	unassigned	0
tag_367_at	GGTATTCGCGATACGACTAT	45.3	unassigned	unassigned	0
tag_368_at	TGTACCCGTCATACGAGGTG	51.3	unassigned	unassigned	0
tag_369_at	GTACTACGTCATCTCAGGTG	51.0	unassigned	unassigned	0
tag_370_at	TCTATACTTGCTAGCAGGTG	44.0	unassigned	unassigned	0
tag_371_at	CCTAGTAGTACTTACAGGTG	41.0	unassigned	unassigned	0
tag_372_at	GTCCGATAAGATAGACTAGG	53.0	unassigned	unassigned	0
tag_373_at	TTCTACTCGCATACACTAGG	81.5	unassigned	unassigned	0
tag_374_at	GTGGCGTAACATAAACTAGG	60.3	unassigned	unassigned	0
tag_375_at	TCTACTACGTCTGGTATAGG	46.0	unassigned	unassigned	0
tag_376_at	TCTATGAATTCTACTCGCCG	39.0	unassigned	unassigned	0
tag_377_at	TCTGATGAGTCTCTACGCCG	82.3	unassigned	unassigned	0
tag_378_at	TATAACGACCATGGACGCCG	58.0	unassigned	unassigned	0
tag_379_at	GTTCTCTGCGTTTAACGCCG	35.0	unassigned	unassigned	0
tag_380_at	TTGATCGCACATCCTACTAG	52.8	unassigned	unassigned	0
tag_381_at	TTCTACGCCAATGTGACTAG	39.0	unassigned	unassigned	0
tag_382_at	CTACTGTCGGCTCTGACTAG	29.0	unassigned	unassigned	0
tag_383_at	TTCCGACTACATACGACTAG	43.3	unassigned	unassigned	0
tag_384_at	ATCGTGAAGTCTATGCTCAG	54.0	unassigned	unassigned	0
tag_385_at	GTACAATCACATACGCTCAG	43.3	unassigned	unassigned	0
tag_386_at	ACTGTGGTATTTGTCCTCAG	32.3	unassigned	unassigned	0
tag_387_at	TCGTAATACAGTTGCCTCAG	42.0	unassigned	unassigned	0
tag_388_at	CGTGGAGTGTTGTAACATTC	38.0	unassigned	unassigned	0
tag_389_at	TGTCGGTCTATCAGATTGTC	26.8	unassigned	unassigned	0
tag_390_at	CTCTAGTCTGTGGATGTGTC	40.0	unassigned	unassigned	0
tag_391_at	ATAACTCGGTTTGCGGTGTC	31.0	unassigned	unassigned	0
tag_392_at	TAATATCTACCTCTCCTGGC	30.3	unassigned	unassigned	0
tag_393_at	GTAACGTAATCTAACTGGGC	33.0	unassigned	unassigned	0
tag_394_at	TTACTACAACATACACGGGC	44.0	unassigned	unassigned	0
tag_395_at	TATAGCTCACCCTGTAGGGC	30.0	unassigned	unassigned	0
tag_396_at	ATATGGAGCGGGTACTCACC	58.0	unassigned	unassigned	0
tag_397_at	ATAGTGCAGCCTACATCACC	48.0	unassigned	unassigned	0
tag_398_at	ATACGAGCATCTACGGCACC	43.0	unassigned	unassigned	0
tag_399_at	TAGTCAACAGTTTACGCACC	41.0	unassigned	unassigned	0
tag_400_at	ATCTCATAGCGGGTAGTCAC	50.0	unassigned	unassigned	0
tag_401_at	CAGAATTACGTGCTAGTCAC	34.3	unassigned	unassigned	0
tag_402_at	CGTGGAAGTACTACAGTCAC	46.0	unassigned	unassigned	0
tag_403_at	ATAGTGGGCGGTAGTCTCAC	56.5	unassigned	unassigned	0
tag_404_at	GTAGATCCAGCTCCGCAGTA	66.3	unassigned	unassigned	0
tag_405_at	CGACATAGTACTGAGCAGTA	52.5	unassigned	unassigned	0
tag_406_at	GTCGCTATGAGTCTACAGTA	57.0	unassigned	unassigned	0
tag_407_at	GTTGACTATCGTCCACAGTA	46.0	unassigned	unassigned	0
tag_408_at	ACTGAGCAGAGGTAGACCGA	43.0	unassigned	unassigned	0
tag_409_at	TGAACTAGCCCAGTCACCGA	55.3	unassigned	unassigned	0
tag_410_at	GTGAGAATATGTAGCACCGA	31.0	unassigned	unassigned	0
tag_411_at	AGGCTAGAACCTACCACCGA	69.0	unassigned	unassigned	0
tag_412_at	GGATCGACTAGTGACATGAA	28.8	unassigned	unassigned	0
tag_413_at	TACTACGCACTGTCGCGGAA	55.0	unassigned	unassigned	0
tag_414_at	TCTATTACCTGTACGCGGAA	35.0	unassigned	unassigned	0
tag_415_at	TCGACTGGAGTTATACGGAA	34.8	unassigned	unassigned	0
tag_416_at	CGGACGACGTATGGTAATTT	35.0	unassigned	unassigned	0
tag_417_at	CCGCCGACGGATGTATTGTT	53.3	unassigned	unassigned	0
tag_418_at	GGACGCACGTATAGATTGTT	29.0	unassigned	unassigned	0
tag_419_at	GCGACTCTGTATCTAAAGGT	30.0	unassigned	unassigned	0
tag_420_at	CAGCGGAAGTTTTGTTTCGT	43.3	unassigned	unassigned	0
tag_157_st	TACTCGGCATCACTCTATGA	113.3	YML123C::chr00_9	uptag	1
tag_158_st	TCGCTGTGAGCATCGCTGTA	42.3	YML122C::chr00_9	uptag	1
tag_159_st	TCGCTTCCAGCAGTACGGTA	57.0	YML121W::chr00_9	uptag	1
tag_160_st	TCGGACTATTCGATCAGCGC	52.0	YML120C::chr00_9	uptag	1
tag_161_st	TCGGACTTAGGGATCGTCTA	591.0	YML119W::chr00_9	uptag	1
tag_162_st	TTAGTTAGAGTGCTCGATCC	83.0	YML118W::chr00_9	uptag	1
tag_163_st	TTATACTTCTCGGACGGCAC	219.5	YML117W::chr00_9	uptag	1
tag_164_st	TTATAGCCGTAGGCAGGTAC	845.3	YML117W-A::chr00_9	uptag	1
tag_165_st	TTATAGGCCAGTACGTGGTA	1369.3	YML116W::chr00_9	uptag	1
tag_166_st	AAACGTAAACACTGCGCCGG	2056.8	YML115C::chr00_15	uptag	1
tag_167_st	AAACGTAGAAACCGTGCGCC	209.3	YML114C::chr00_9	uptag	1
tag_168_st	AAACTAGGAAACCGTCGTCC	986.3	YML113W::chr00_9	uptag	1
tag_169_st	ACCTCGAAATAACGACCGGG	1477.0	YML112W::chr00_9	uptag	1
tag_170_st	ACCTCGACAAATACACGTTG	1330.5	YML111W::chr00_9	uptag	1
tag_171_st	ACCTCGCAACACGGTGAGAA	537.8	YML110C::chr00_9	uptag	1
tag_172_st	ACCTCTAGCAACGAACATGG	2175.5	YML109W::chr00_9	uptag	1
tag_173_st	AGATTGTAACAGGCAGACCG	943.3	YML108W::chr00_9	uptag	1
tag_174_st	AGATTTGCACAGATAACGCG	421.3	YML107C::chr00_9	uptag	1
tag_175_st	AGCAAAGCAACAGTCCGTCG	88.5	YML106W::chr00_9	uptag	1
tag_176_st	AGCACAAGAACTACGCGCTG	1864.3	YML105C::chr00_9	uptag	1
tag_177_st	ATAGCTCCAACCGCGTAGAA	5809.0	YML104C::chr00_9	uptag	1
tag_178_st	ATAGCTGTAACCCTTAGACC	293.3	YML103C::chr00_9	uptag	1
tag_179_st	ATAGGAAGAAGGACTCGTCT	692.3	YML102W::chr00_9	uptag	1
tag_180_st	ATAGGACAACTACACTTCCG	1399.3	YML102C-A::chr00_9	uptag	1
tag_181_st	CACCAGAACGTAGGCACAGT	3619.8	YML101C::chr00_9	uptag	1
tag_182_st	CACCAGTGAAGAGATACCGC	2395.3	YML100W::chr00_9	uptag	1
tag_183_st	CACCGACAACTCGTAGAGAG	8498.8	YML100W-A::chr00_9	uptag	1
tag_184_st	CACCGACGAAGAAGGGTACT	914.8	YML099C::chr00_9	uptag	1
tag_185_st	CCGTTAGTAAGTACACATCC	1073.0	YML098W::chr00_9	uptag	1
tag_186_st	CCGTTCTAATACGCAGAGAG	2751.5	YML097C::chr00_9	uptag	1
tag_187_st	CCGTTGTTAAGTGATACACG	328.3	YML096W::chr00_9	uptag	1
tag_188_st	CCGTTTCGACCGCGAGTTAT	305.5	YML095C::chr00_9	uptag	1
tag_189_st	CGGAGTATAGAGGAATCTCA	178.8	YML094W::chr00_9	uptag	1
tag_190_st	CGGAGTCTAATATACGTTCC	1183.0	YML095C-A::chr00_9	uptag	1
tag_191_st	CGGAGTTAATCGTAATCACG	401.8	YML093W::chr00_9	uptag	1
tag_192_st	CGGATACAGCGAGACACTTA	64.3	YML092C::chr00_9	uptag	1
tag_193_st	CTAGCGGTAAGTAGGTTTCA	442.3	YML091C::chr00_9	uptag	1
tag_194_st	CTAGCGTAATAGATGTAGCG	1136.0	YML090W::chr00_9	uptag	1
tag_195_st	CTAGCGTCAAGTCTCGCGTA	4903.8	YML089C::chr13_1b	uptag	1
tag_196_st	CTAGCGTTACATACGGAGAG	1795.8	YML088W::chr13_1b	uptag	1
tag_197_st	CTGAATCCAATGTACGTGAC	784.8	YML087C::chr13_1b	uptag	1
tag_198_st	CTGACAGACGGCTACCGAAT	35.3	YML086C::chr13_1b	uptag	0
tag_199_st	CTGACATGAATGGAGACTAC	36.0	unassigned	unassigned	0
tag_200_st	CTGACCCTAATGTACGATAC	1226.3	YML084W::chr13_1b	uptag	1
tag_201_st	GAAGTCGCCTACATAGCCTA	226.3	YML083C::chr13_1b	uptag	1
tag_202_st	GAAGTTGTAGACACGTCGCC	372.5	YML082W::chr13_1b	uptag	1
tag_203_st	GAAGTTTACTCACACTAGCC	42.3	YML081W::chr13_1b	uptag	1
tag_204_st	GAATACCGCGACAGCCGATA	70.0	YML080W::chr13_1b	uptag	1
tag_205_st	GCATACGACGTTACCACTGT	34.3	YML079W::chr13_1b	uptag	1
tag_206_st	GCATAGAGACTACTCACTAC	441.0	YML078W::chr13_1b	uptag	1
tag_207_st	GCATAGTTACGCCCACGTTA	929.3	YML023C::chr00_11	uptag	1
tag_208_st	GCATCACAGCGTCAGACATA	48.3	YML022W::chr00_11	uptag	1
tag_209_st	GGTCGTCCACCGTATGACTA	67.0	YML015C::chr00_11	uptag	1
tag_210_st	GGTCGTCTAATGTTCTGACA	109.3	YML074C::chr00_9	uptag	1
tag_211_st	GGTCGTGCAGCTACCGTTAT	60.0	YML073C::chr00_18	uptag	1
tag_212_st	GGTCTAGCCCGACGTACTTT	2384.0	YLR406C::chr00_11	uptag	1
tag_213_st	GTCTTGGACTATACGAGCGC	271.8	YML071C::chr00_9	uptag	1
tag_214_st	GTCTTGTTACCTCGCGTAGC	3839.3	YML070W::chr00_9	uptag	1
tag_215_st	GTCTTTATACGTGTAGAGCC	1570.8	YML069W::chr00_15	uptag	1
tag_216_st	GTGAAGGCCGTAGATACAAC	2462.8	YLR394W::chr00_11	uptag	1
tag_217_st	TACTCGTACCTCCGTAGATA	1876.5	YLR382C::chr00_11	uptag	1
tag_218_st	TACTCGTGAGCCCAGCGTAT	84.8	YML066C::chr00_15	uptag	1
tag_219_st	TACTCGTTACTACCGTCTAG	6523.0	YML065W::chr13_1b	uptag	1
tag_220_st	TACTCTACGTTCACTCGGGA	531.8	YML064C::chr13_1b	uptag	1
tag_221_st	TCGGAGTACGTTGAGTTATC	1011.8	YML063W::chr13_1b	uptag	1
tag_222_st	TCGGAGTTAGATATGTGTCC	328.0	YML062C::chr13_1b	uptag	1
tag_223_st	TCGGATAGCAGTGCGCTCTA	256.3	YML061C::chr13_1b	uptag	1
tag_224_st	TCGGATATACTATGCGTCAG	645.5	YML060W::chr13_1b	uptag	1
tag_225_st	TTATCCGGCTAGAGTGCGTC	5739.5	YML059C::chr13_1b	uptag	1
tag_226_st	TTATCGGACTTCTCGTCAGC	900.0	YML058W::chr13_1b	uptag	1
tag_227_st	TTATCTGTAGTCATCGAGGC	394.8	YML057W::chr13_1b	uptag	1
tag_228_st	TTATGATACTCGTTCGGCAC	586.5	YML058C-A::chr13_1b	uptag	1
tag_229_st	AAACTCGTAAACACGTTCCG	48.0	YML056C::chr13_1b	uptag	1
tag_230_st	AAACTCTAAACAGCTCTCGG	363.0	YML055W::chr13_1b	uptag	1
tag_231_st	AAAGACTAAACCTCCGCGTG	52.8	YML054C::chr13_1b	uptag	1
tag_232_st	ACCTCTCTAAAGTACAAGCG	581.3	YML053C::chr13_1b	uptag	1
tag_233_st	ACCTGACAACACTATACGGT	2350.0	YML052W::chr13_1b	uptag	1
tag_234_st	ACCTGAGTAAATACCACCGG	1570.8	YML051W::chr13_1b	uptag	1
tag_235_st	ACCTGCGTAAAGGATAGCAC	49.3	YML050W::chr13_1b	uptag	1
tag_236_st	AGCACAATAACGTACCGTCG	36.0	YML049C::chr13_1b	uptag	1
tag_237_st	AGCACGTTAAATCTCCACAG	48.0	YML048W::chr13_1b	uptag	1
tag_238_st	AGCACTCAACAGGACGACGT	120.3	YML048W-A::chr13_1b	uptag	1
tag_239_st	AGCACTCTAAATGACTACCG	979.0	YLR370C::chr00_11	uptag	1
tag_240_st	ATAGGACTAACGAGGCGACC	28.0	unassigned	unassigned	0
tag_241_st	ATAGGCGTAACGACGTATAG	43.3	unassigned	unassigned	0
tag_242_st	ATAGGGCAACGCACCGTAAC	5067.5	YML043C::chr13_1b	uptag	1
tag_243_st	ATAGGTATAACGCAGTACGC	4998.0	YLR361C::chr00_11	uptag	1
tag_244_st	CACCGGATAAGACAGTCACG	1053.3	YLR358C::chr00_11	uptag	1
tag_245_st	CACCGTCAACTACTTGTAAG	33.0	unassigned	unassigned	0
tag_246_st	CACCGTCTACCAAGAGTTAG	42.0	unassigned	unassigned	0
tag_247_st	CACCGTGGAAGAGACTAGAC	3673.8	YLR346C::chr00_11	uptag	1
tag_248_st	CCTACGTGAACTTCTACGAA	1236.3	YML037C::chr13_2	uptag	1
tag_249_st	CCTACTAGAACTTATGCTCG	628.5	YLR343W::chr00_12	uptag	1
tag_250_st	CCTACTCTAAGGACTCGATA	42.0	YML035C::chr13_2	uptag	0
tag_251_st	CCTACTGAAGCTACATTCGA	70.0	YML034W::chr13_2	uptag	1
tag_252_st	CGGATCGTAACTTTCGTACC	674.8	YML035C-A::chr13_2	uptag	1
tag_253_st	CGGATGTTACGAGAAGTTCA	542.3	YML033W::chr13_2	uptag	1
tag_254_st	CGGATTCGAGACAGCGACTA	73.3	YML032C::chr13_2	uptag	1
tag_255_st	CGGCAGATAGACGACTACCA	1220.0	YLR286C::chr00_12	uptag	1
tag_256_st	CTAGCTGAATAGATCGTACC	127.8	YLR334C::chr00_11	uptag	1
tag_257_st	CTAGGAAGCGTGTGACATAC	765.3	YML030W::chr13_2	uptag	1
tag_258_st	CTAGGAGACAGCAGTCGATA	2391.0	YML029W::chr13_2	uptag	1
tag_259_st	CTAGGCATACAGCTTACCGA	1261.3	YML028W::chr13_2	uptag	1
tag_260_st	CTGACGATACCTACCTGAGG	1226.5	YLR246W::chr00_11	uptag	1
tag_261_st	CTGACGGGACACGATGTTAT	2042.3	YML026C::chr13_2	uptag	1
tag_262_st	CTGACTGAATACTCGCTACG	3157.5	YML025C::chr13_2	uptag	1
tag_263_st	CTGAGAAGGTAGAGCACACT	437.8	YML024W::chr13_2	uptag	1
tag_264_st	GAATACGTGTGAATATGCGC	163.8	YML023C::chr13_2	uptag	1
tag_265_st	GAATACTTCGAGAGAGACCT	321.0	YLR237W::chr00_11	uptag	1
tag_266_st	GAATAGGTACTACTACGACG	34.0	unassigned	unassigned	0
tag_267_st	GAATCAGTATATCGACAGCC	48.0	YML020W::chr13_2	uptag	1
tag_268_st	GCATCGCTACCATAGTCAGA	161.0	YML019W::chr13_2	uptag	1
tag_269_st	GCATGACTAATGTCGAGTAC	315.0	YML018C::chr13_2	uptag	1
tag_270_st	GCATGGTGACCGACAGTATA	1157.0	YML017W::chr13_2	uptag	1
tag_271_st	GCATTCAGACATCTCGATAC	49.0	YML016C::chr13_2	uptag	1
tag_272_st	GGTCTATAAGTCTTTCGACG	62.0	YML015C::chr13_2	uptag	1
tag_273_st	GGTCTCCACGCCAGTGTATA	59.0	YML014W::chr13_2	uptag	1
tag_274_st	GGTCTCCCACGACTGTGATA	301.3	YML013W::chr13_2	uptag	1
tag_275_st	GGTCTCTGACGAGTCGCTAT	1009.5	YML013C-A::chr13_2	uptag	1
tag_276_st	GTGAATGCCGGTACGACTTA	2401.5	YML012W::chr13_2	uptag	1
tag_277_st	GTGACAGTGGCAGATATAAC	1775.8	YML011C::chr13_2	uptag	1
tag_278_st	GTGACATGCGTGACCTCGAT	335.0	YML010W::chr13_2	uptag	1
tag_279_st	GTGACCGTCTCCACTGTATT	55.0	YML010W-A::chr13_2	uptag	1
tag_280_st	TACTCTAGCGTACTTGATCC	36.0	unassigned	unassigned	0
tag_281_st	TACTCTCGACTACGGCGTGA	1731.5	YML009C::chr13_2	uptag	1
tag_282_st	TACTCTCTAGCGCCGAGGTA	199.3	YML008C::chr13_2	uptag	1
tag_283_st	TACTCTGACTCACTGTCGAG	312.0	YML007W::chr13_2	uptag	1
tag_284_st	TCGGCTCACGTTCCGTAGTA	2271.0	YML006C::chr13_2	uptag	1
tag_285_st	TCGGCTTGACGTGCTCGTAT	184.8	YML005W::chr13_2	uptag	1
tag_286_st	TCGGGTCTAGGATGCTCTAC	131.8	YML004C::chr13_2	uptag	1
tag_287_st	TCGGTACACTCTCTTATCGA	391.3	YML003W::chr13_2	uptag	1
tag_288_st	TTATGCGTACTGTCTCGCCA	310.3	YML002W::chr13_2	uptag	1
tag_289_st	TTATGTCGATCTCCACGTAC	164.0	YML001W::chr13_2	uptag	1
tag_290_st	TTATTCGAGTCGCGGAGTAC	1205.5	YMR001C::chr13_2	uptag	1
tag_291_st	TTCACGCGGTCGCAGTATCT	33.0	YMR002W::chr13_2	uptag	1
tag_292_st	AAAGCACGAAACCTCTGTCG	216.0	YMR003W::chr13_2	uptag	1
tag_293_st	AAAGGACTAAACGCCGGTCG	1437.0	YMR004W::chr00_9	uptag	1
tag_294_st	ACCTGGAGAAAGCGTACACC	662.3	YMR005W::chr13_2	uptag	1
tag_295_st	ACCTGGTTAAAGTACGACAC	1834.5	YMR006C::chr13_2	uptag	1
tag_296_st	ACCTGTATAAAGTGATCCGC	845.8	YMR007W::chr13_2	uptag	1
tag_297_st	ACCTTAACACAGTCACAGGG	438.0	YMR008C::chr13_2	uptag	1
tag_298_st	AGCAGGTGAAATCGTACTAC	350.5	YMR009W::chr13_2	uptag	1
tag_299_st	AGCAGTTTAACGCGCAAGAC	5852.8	YMR010W::chr13_2	uptag	1
tag_300_st	AGCATACGAAATTCACTCCG	142.5	YMR011W::chr13_2	uptag	1
tag_301_st	AGCATATAACCACTGATCCG	785.0	YMR012W::chr13_2	uptag	1
tag_302_st	ATAGGTCGAACGAGAGACTC	473.5	YMR013C::chr13_2	uptag	1
tag_303_st	ATAGGTTCAACTAACGTGCC	38.5	YMR014W::chr13_2	uptag	1
tag_304_st	ATAGTAACCTCAATACGCGC	2672.0	YMR015C::chr13_2	uptag	1
tag_305_st	ATAGTAAGACACCAGCCGCG	137.0	YMR016C::chr13_2	uptag	1
tag_306_st	CACCGTTCAAGACGTTACAA	3169.0	YMR017W::chr13_2	uptag	1
tag_307_st	CACCTAAGAGACGATACCGT	1429.3	YMR018W::chr13_2	uptag	1
tag_308_st	CACCTAGAACTACATTACGG	2095.8	YMR019W::chr13_2	uptag	1
tag_309_st	CACCTATGAAGAGACTCACG	2682.8	YMR020W::chr13_2	uptag	1
tag_310_st	CCTACTGTACGAGCCAATAA	63.3	YMR021C::chr13_2	uptag	1
tag_311_st	CCTAGAGAATAGATACTCGG	1160.5	YMR022W::chr13_2	uptag	1
tag_312_st	CCTAGAGGACAATCGACTAC	105.0	YMR023C::chr13_2	uptag	1
tag_313_st	CCTAGTAGAAGCTCCACAGA	37.0	YMR024W::chr13_2	uptag	1
tag_314_st	CGGCAGTTACCCACGAGTTA	845.0	YMR025W::chr13_2	uptag	1
tag_315_st	CGGCATGAACTCTTCGAGAC	115.0	YMR026C::chr13_2	uptag	1
tag_316_st	CGGCCACGACACGTATGTAT	677.8	YMR027W::chr13_2	uptag	1
tag_317_st	CGGCCAGTACACGAGACTAT	731.0	YMR028W::chr13_2	uptag	1
tag_318_st	CTAGGGAAGCTGTCGTAACA	2662.5	YMR029C::chr13_2	uptag	1
tag_319_st	CTAGGGCTAAGTAGTGTATC	532.0	YMR030W::chr13_2	uptag	1
tag_320_st	CTAGGTTGACATAGATGACG	170.3	YMR031W-A::chr13_2	uptag	1
tag_321_st	CTAGTAGAATATCGTACCCG	147.8	YMR031C::chr13_2	uptag	1
tag_322_st	CTGAGAATATGAGAGACGCC	35.5	YMR032W::chr13_2	uptag	1
tag_323_st	CTGAGACAGCTATCGACACA	49.0	YMR033W::chr13_2	uptag	1
tag_324_st	CTGAGAGTACAGACTTGACA	767.3	YMR034C::chr13_2	uptag	1
tag_325_st	CTGAGATCACAGCAGACTAG	200.0	YMR035W::chr13_2	uptag	1
tag_326_st	GAATGGAATCTACGACGACG	526.5	YMR036C::chr13_2	uptag	1
tag_327_st	GAATGGAGATAGACGTTACC	32.0	unassigned	unassigned	0
tag_328_st	GAATGGGTACTAATCGCGTC	178.3	YMR038C::chr13_2	uptag	1
tag_329_st	GAATGTAATGACGGCTACGA	1291.3	YMR039C::chr13_2	uptag	1
tag_330_st	GCATTGATAGAGAGCTAGTC	67.3	YMR040W::chr13_2	uptag	1
tag_331_st	GCCAATATGTGTGACGACGA	48.8	YMR041C::chr13_2	uptag	1
tag_332_st	GCCACGCACGCGAGTTTATA	105.3	YMR042W::chr13_2	uptag	1
tag_333_st	GCCACGTTACATATTCTAGC	85.3	YMR043W::chr13_2	uptag	1
tag_334_st	GGTCTGTTACGCATGTCGAT	92.5	YMR044W::chr13_2	uptag	1
tag_335_st	GGTCTTGTACTCGACGCTAC	36.0	unassigned	unassigned	0
tag_336_st	GGTGAGACCTATGTATATCG	33.0	unassigned	unassigned	0
tag_337_st	GGTGAGCGACCTGTACTCTA	768.3	YMR047C::chr13_2	uptag	1
tag_338_st	GTGACCTTACGGTATAGTAG	903.0	YML027W::chr00_11	uptag	1
tag_339_st	GTGACGAGCGTAGCATATCT	37.0	unassigned	unassigned	0
tag_340_st	GTGACGCTACGTGAGCCTAA	51.5	unassigned	unassigned	0
tag_341_st	GTGACGTGACCTGATGACTA	4615.8	YER101C::chr00_5	downtag	1
tag_342_st	TACTCTTACTGAGCGCGACG	53.0	unassigned	unassigned	0
tag_343_st	TACTGAGTCCACGCTCGGTA	914.0	YER103W::chr00_5	downtag	1
tag_344_st	TACTGCACGTACTGTCAGCA	3780.5	YER104W::chr00_5	downtag	1
tag_345_st	TACTGCGACGTAGCGAGTCA	55.0	unassigned	unassigned	0
tag_346_st	TCGGTACGGTTAGTCAAACT	30.0	YER106W::chr00_5	downtag	1
tag_347_st	TCGGTACTGCTCCAGCGTTA	50.8	YER107C::chr00_5	downtag	1
tag_348_st	TCGGTCCTACGGTACTGTCT	3851.5	YER108C::chr00_5	downtag	1
tag_349_st	TCGGTCGGAGCTAGTTATAT	654.8	YER109C::chr00_5	downtag	1
tag_350_st	TTCAGATCCTCAGCGTAGTC	1862.3	YER110C::chr00_5	downtag	1
tag_351_st	TTCAGTCGATAGTCAGGGTA	165.5	YER111C::chr00_5	downtag	1
tag_352_st	TTCAGTTAGCGGGCGTACAC	19580.0	YER112W::chr00_5	downtag	1
tag_353_st	TTCATAGAGTCGTGAGCGAT	2362.8	YER113C::chr00_5	downtag	1
tag_354_st	AAAGTTCTAAACCACGTCCG	1402.5	YER114C::chr00_5	downtag	1
tag_355_st	AAATAGACAACCGCTTCGCG	1357.0	YER115C::chr00_5	downtag	1
tag_356_st	ACCTTACGAAATACAGCGCG	324.3	YER116C::chr00_5	downtag	1
tag_357_st	ACCTTAGTAAAGTGTAGCCC	157.5	YER117W::chr00_5	downtag	1
tag_358_st	ACCTTCACAAATACGACGGG	9393.3	YER118C::chr00_5	downtag	1
tag_359_st	ACCTTTAACGACCAAGACGG	6055.8	YER119C::chr00_5	downtag	1
tag_360_st	AGCATGAACCAGACTACCTG	1382.0	YER119C-A::chr00_5	downtag	1
tag_361_st	AGCATTACAACCATACTGCG	1747.3	YER120W::chr00_5	downtag	1
tag_362_st	AGCCAAGAACGAGAGCGTCT	96.3	YER121W::chr00_5	downtag	1
tag_363_st	AGCCACGTAAATCGTTAGAC	1438.0	YER122C::chr00_5	downtag	1
tag_364_st	ATAGTACGAACGATCCGTCA	1187.8	YER123W::chr00_5	downtag	1
tag_365_st	ATAGTCAACCGAGTCACACG	7002.8	YER124C::chr00_5	downtag	1
tag_366_st	ATAGTCAGAACGATTGAGCC	1689.8	YER125W::chr00_5	downtag	1
tag_367_st	ATAGTCGTAACGCGAATACC	4287.3	YER126C::chr00_5	downtag	1
tag_368_st	CACCTCGTAAGACGGGTACA	4572.8	YER127W::chr00_5	downtag	1
tag_369_st	CACCTGAGAAGACGTAGTAC	3053.5	YER128W::chr00_5	downtag	1
tag_370_st	CACCTGCTACCAAGTATAGA	1228.0	YER129W::chr00_5	downtag	1
tag_371_st	CACCTGTAACTACTACTAGG	709.0	YER130C::chr00_5	downtag	1
tag_372_st	CCTAGTCTAACTTATCGGAC	2154.5	YER131W::chr00_5	downtag	1
tag_373_st	CCTAGTGTAAGCGAGTAGAA	4313.3	YER132C::chr00_5	downtag	1
tag_374_st	CCTAGTTTAAGTTACGCCAC	3618.3	YER133W::chr00_5	downtag	1
tag_375_st	CCTATACCACACGTAGTAGA	2001.8	YER134C::chr00_5	downtag	1
tag_376_st	CGGCGAGTACAATTCATAGA	677.3	YER135C::chr00_5	downtag	1
tag_377_st	CGGCGTAGACACTCATCAGA	9408.3	YER136W::chr00_5	downtag	1
tag_378_st	CGGCGTCCAAGGTCGTTATA	1955.0	YER137C::chr00_5	downtag	1
tag_379_st	CGGCGTTAATCGCAGAGAAC	1359.0	YER139C::chr00_5	downtag	1
tag_380_st	CTAGTAGGAAGTGCGATCAA	3304.5	YER140W::chr00_5	downtag	1
tag_381_st	CTAGTCACAATGGCGTAGAA	58.0	YER141W::chr00_5	downtag	1
tag_382_st	CTAGTCAGACCCGACAGTAG	361.8	YER142C::chr00_5	downtag	1
tag_383_st	CTAGTCGTAAGTAGTCGGAA	1734.5	YER143W::chr00_5	downtag	1
tag_384_st	CTGAGCATACACTTCACGAT	1740.5	YER145C::chr00_5	downtag	1
tag_385_st	CTGAGCGTAAGTGATTGTAC	316.5	YER146W::chr00_5	downtag	1
tag_386_st	CTGAGGACATATACCACAGT	90.8	YER147C::chr00_5	downtag	1
tag_387_st	CTGAGGCAAGTGTATTACGA	1231.0	YMR094W::chr00_9	uptag	1
tag_388_st	GAATGTTACTACACTCCACG	1142.5	YMR095C::chr00_9	uptag	1
tag_389_st	GACAATCTGTTAGACCGACA	122.0	YMR096W::chr00_9	uptag	1
tag_390_st	GACACATCCTCAGACTAGAG	83.3	YMR097C::chr00_9	uptag	1
tag_391_st	GACACCGCATACCGAGTTAT	293.3	YMR098C::chr00_9	uptag	1
tag_392_st	GCCAGGAGACGTAGATATTA	315.8	YMR099C::chr00_9	uptag	1
tag_393_st	GCCCAGTTACATTACGTTAC	178.8	YMR100W::chr00_9	uptag	1
tag_394_st	GCCCGTGTAAGTTGTAGTAA	916.0	YMR101C::chr00_9	uptag	1
tag_395_st	GCCCTACAGCGTGAGCTATA	75.3	YMR102C::chr00_9	uptag	1
tag_396_st	GGTGAGTACGCGCTCCATAT	2450.8	YMR103C::chr00_9	uptag	1
tag_397_st	GGTGATGTACGCTGCACTAT	457.5	YMR104C::chr00_15	uptag	1
tag_398_st	GGTGCCGTACATGCTCGTAT	655.0	YMR105C::chr00_9	uptag	1
tag_399_st	GGTGCGTAATCTGTTGACTA	627.5	YMR106C::chr00_9	uptag	1
tag_400_st	GTGACTACCGGCTATGAGAT	36.3	YMR107W::chr00_9	uptag	1
tag_401_st	GTGACTAGCTCGTAATTCTG	359.0	YMR108W::chr00_9/chr00_15	uptag	0
tag_402_st	GTGACTGTACTACTTCCACG	447.3	YMR109W::chr00_9	uptag	1
tag_403_st	GTGAGACTAGCGCCCACTAT	4150.5	YMR110C::chr00_9	uptag	1
tag_404_st	TACTGCGGACCTGGATCTAC	3605.5	YMR111C::chr00_9	uptag	1
tag_405_st	TACTGCTCACTACTATGTCG	2933.8	YMR112C::chr00_9	uptag	1
tag_406_st	TACTGTAGAGTCATAGCGAC	35.3	YMR113W::chr00_9	uptag	1
tag_407_st	TACTGTGGAGGATAGTCAAC	870.3	YMR114C::chr00_9	uptag	1
tag_408_st	TCGGTCTACGTCTGCTCAGT	43.3	YMR115W::chr00_9	uptag	1
tag_409_st	TCGGTGACTCGGCTAGTTCA	650.0	YMR116C::chr00_9	uptag	1
tag_410_st	TCGGTGCTAGATATTCTCAC	169.0	YMR117C::chr00_9	uptag	1
tag_411_st	TCGGTGGTACGTTCTAGCCT	1029.3	YMR118C::chr00_15	uptag	1
tag_412_st	TTCATGTCAGTAGTCGATCC	171.0	YMR119W::chr00_15	uptag	1
tag_413_st	TTCCGCGACTGTGCGTAGTA	2393.5	YMR119W-A::chr00_9	uptag	1
tag_414_st	TTCCGCGTAGAGGTAATAGA	406.8	YMR120C::chr00_9	uptag	1
tag_415_st	TTCCGTATATCTCCAGTCGA	250.8	YMR121C::chr00_9	uptag	1
tag_416_st	AAATTACCAAACGTCGTCCG	155.8	YMR122C::chr00_9	uptag	1
tag_417_st	AACAATACAACCGTCGGCGG	2962.5	YMR123W::chr00_9	uptag	1
tag_418_st	AACAATCTAAACGTGCGTCC	360.8	YMR124W::chr00_9	uptag	1
tag_419_st	ACCTTTAGAAACAGAGTCGC	332.0	YMR125W::chr00_9	uptag	1
tag_420_st	ACGAAACAATACTTCCGCTG	75.3	YMR126C::chr00_9	uptag	1
tag_157_st	TACTCGGCAACACTCTATGA	45.0	unassigned	unassigned	0
tag_158_st	TCGCTGTGACCATCGCTGTA	42.5	unassigned	unassigned	0
tag_159_st	TCGCTTCCACCAGTACGGTA	62.0	unassigned	unassigned	0
tag_160_st	TCGGACTATACGATCAGCGC	34.0	unassigned	unassigned	0
tag_161_st	TCGGACTTACGGATCGTCTA	51.3	unassigned	unassigned	0
tag_162_st	TTAGTTAGACTGCTCGATCC	124.8	unassigned	unassigned	0
tag_163_st	TTATACTTCACGGACGGCAC	60.0	unassigned	unassigned	0
tag_164_st	TTATAGCCGAAGGCAGGTAC	95.0	unassigned	unassigned	0
tag_165_st	TTATAGGCCTGTACGTGGTA	320.3	unassigned	unassigned	0
tag_166_st	AAACGTAAAGACTGCGCCGG	340.8	unassigned	unassigned	0
tag_167_st	AAACGTAGATACCGTGCGCC	42.0	unassigned	unassigned	0
tag_168_st	AAACTAGGATACCGTCGTCC	158.0	unassigned	unassigned	0
tag_169_st	ACCTCGAAAAAACGACCGGG	222.0	unassigned	unassigned	0
tag_170_st	ACCTCGACATATACACGTTG	161.0	unassigned	unassigned	0
tag_171_st	ACCTCGCAAGACGGTGAGAA	86.3	unassigned	unassigned	0
tag_172_st	ACCTCTAGCTACGAACATGG	131.8	unassigned	unassigned	0
tag_173_st	AGATTGTAAGAGGCAGACCG	149.5	unassigned	unassigned	0
tag_174_st	AGATTTGCAGAGATAACGCG	69.0	unassigned	unassigned	0
tag_175_st	AGCAAAGCATCAGTCCGTCG	75.0	unassigned	unassigned	0
tag_176_st	AGCACAAGATCTACGCGCTG	289.3	unassigned	unassigned	0
tag_177_st	ATAGCTCCATCCGCGTAGAA	510.3	unassigned	unassigned	0
tag_178_st	ATAGCTGTATCCCTTAGACC	47.0	unassigned	unassigned	0
tag_179_st	ATAGGAAGATGGACTCGTCT	175.0	unassigned	unassigned	0
tag_180_st	ATAGGACAAGTACACTTCCG	59.8	unassigned	unassigned	0
tag_181_st	CACCAGAACCTAGGCACAGT	109.5	unassigned	unassigned	0
tag_182_st	CACCAGTGATGAGATACCGC	258.3	unassigned	unassigned	0
tag_183_st	CACCGACAAGTCGTAGAGAG	526.8	unassigned	unassigned	0
tag_184_st	CACCGACGATGAAGGGTACT	81.0	unassigned	unassigned	0
tag_185_st	CCGTTAGTATGTACACATCC	84.0	unassigned	unassigned	0
tag_186_st	CCGTTCTAAAACGCAGAGAG	428.5	unassigned	unassigned	0
tag_187_st	CCGTTGTTATGTGATACACG	43.0	unassigned	unassigned	0
tag_188_st	CCGTTTCGAGCGCGAGTTAT	50.0	unassigned	unassigned	0
tag_189_st	CGGAGTATACAGGAATCTCA	48.0	unassigned	unassigned	0
tag_190_st	CGGAGTCTATTATACGTTCC	129.8	unassigned	unassigned	0
tag_191_st	CGGAGTTAAACGTAATCACG	65.3	unassigned	unassigned	0
tag_192_st	CGGATACAGGGAGACACTTA	34.3	unassigned	unassigned	0
tag_193_st	CTAGCGGTATGTAGGTTTCA	41.0	unassigned	unassigned	0
tag_194_st	CTAGCGTAAAAGATGTAGCG	169.5	unassigned	unassigned	0
tag_195_st	CTAGCGTCATGTCTCGCGTA	254.3	unassigned	unassigned	0
tag_196_st	CTAGCGTTAGATACGGAGAG	137.5	unassigned	unassigned	0
tag_197_st	CTGAATCCATTGTACGTGAC	90.8	unassigned	unassigned	0
tag_198_st	CTGACAGACCGCTACCGAAT	37.3	unassigned	unassigned	0
tag_199_st	CTGACATGATTGGAGACTAC	32.0	unassigned	unassigned	0
tag_200_st	CTGACCCTATTGTACGATAC	130.5	unassigned	unassigned	0
tag_201_st	GAAGTCGCCAACATAGCCTA	53.3	unassigned	unassigned	0
tag_202_st	GAAGTTGTACACACGTCGCC	98.3	unassigned	unassigned	0
tag_203_st	GAAGTTTACACACACTAGCC	35.0	unassigned	unassigned	0
tag_204_st	GAATACCGCCACAGCCGATA	69.0	unassigned	unassigned	0
tag_205_st	GCATACGACCTTACCACTGT	32.8	unassigned	unassigned	0
tag_206_st	GCATAGAGAGTACTCACTAC	39.0	unassigned	unassigned	0
tag_207_st	GCATAGTTAGGCCCACGTTA	91.0	unassigned	unassigned	0
tag_208_st	GCATCACAGGGTCAGACATA	50.3	unassigned	unassigned	0
tag_209_st	GGTCGTCCAGCGTATGACTA	37.3	unassigned	unassigned	0
tag_210_st	GGTCGTCTATTGTTCTGACA	35.0	unassigned	unassigned	0
tag_211_st	GGTCGTGCACCTACCGTTAT	35.0	unassigned	unassigned	0
tag_212_st	GGTCTAGCCGGACGTACTTT	467.5	unassigned	unassigned	0
tag_213_st	GTCTTGGACAATACGAGCGC	61.0	unassigned	unassigned	0
tag_214_st	GTCTTGTTAGCTCGCGTAGC	175.8	unassigned	unassigned	0
tag_215_st	GTCTTTATAGGTGTAGAGCC	85.3	unassigned	unassigned	0
tag_216_st	GTGAAGGCCCTAGATACAAC	135.3	unassigned	unassigned	0
tag_217_st	TACTCGTACGTCCGTAGATA	101.3	unassigned	unassigned	0
tag_218_st	TACTCGTGACCCCAGCGTAT	55.0	unassigned	unassigned	0
tag_219_st	TACTCGTTAGTACCGTCTAG	267.0	unassigned	unassigned	0
tag_220_st	TACTCTACGATCACTCGGGA	44.0	unassigned	unassigned	0
tag_221_st	TCGGAGTACCTTGAGTTATC	56.0	unassigned	unassigned	0
tag_222_st	TCGGAGTTACATATGTGTCC	37.0	unassigned	unassigned	0
tag_223_st	TCGGATAGCTGTGCGCTCTA	97.8	unassigned	unassigned	0
tag_224_st	TCGGATATAGTATGCGTCAG	45.0	unassigned	unassigned	0
tag_225_st	TTATCCGGCAAGAGTGCGTC	416.5	unassigned	unassigned	0
tag_226_st	TTATCGGACATCTCGTCAGC	72.3	unassigned	unassigned	0
tag_227_st	TTATCTGTACTCATCGAGGC	40.3	unassigned	unassigned	0
tag_228_st	TTATGATACACGTTCGGCAC	56.3	unassigned	unassigned	0
tag_229_st	AAACTCGTATACACGTTCCG	31.0	unassigned	unassigned	0
tag_230_st	AAACTCTAATCAGCTCTCGG	56.0	unassigned	unassigned	0
tag_231_st	AAAGACTAATCCTCCGCGTG	30.3	unassigned	unassigned	0
tag_232_st	ACCTCTCTATAGTACAAGCG	43.3	unassigned	unassigned	0
tag_233_st	ACCTGACAAGACTATACGGT	218.5	unassigned	unassigned	0
tag_234_st	ACCTGAGTATATACCACCGG	160.3	unassigned	unassigned	0
tag_235_st	ACCTGCGTATAGGATAGCAC	28.0	unassigned	unassigned	0
tag_236_st	AGCACAATATCGTACCGTCG	31.0	unassigned	unassigned	0
tag_237_st	AGCACGTTATATCTCCACAG	35.0	unassigned	unassigned	0
tag_238_st	AGCACTCAAGAGGACGACGT	86.0	unassigned	unassigned	0
tag_239_st	AGCACTCTATATGACTACCG	92.0	unassigned	unassigned	0
tag_240_st	ATAGGACTATCGAGGCGACC	31.3	unassigned	unassigned	0
tag_241_st	ATAGGCGTATCGACGTATAG	34.3	unassigned	unassigned	0
tag_242_st	ATAGGGCAAGGCACCGTAAC	523.3	unassigned	unassigned	0
tag_243_st	ATAGGTATATCGCAGTACGC	1172.8	unassigned	unassigned	0
tag_244_st	CACCGGATATGACAGTCACG	134.3	unassigned	unassigned	0
tag_245_st	CACCGTCAAGTACTTGTAAG	31.0	unassigned	unassigned	0
tag_246_st	CACCGTCTAGCAAGAGTTAG	42.3	unassigned	unassigned	0
tag_247_st	CACCGTGGATGAGACTAGAC	800.5	unassigned	unassigned	0
tag_248_st	CCTACGTGATCTTCTACGAA	78.3	unassigned	unassigned	0
tag_249_st	CCTACTAGATCTTATGCTCG	443.8	unassigned	unassigned	0
tag_250_st	CCTACTCTATGGACTCGATA	51.3	unassigned	unassigned	0
tag_251_st	CCTACTGAACCTACATTCGA	30.0	unassigned	unassigned	0
tag_252_st	CGGATCGTATCTTTCGTACC	101.3	unassigned	unassigned	0
tag_253_st	CGGATGTTAGGAGAAGTTCA	94.5	unassigned	unassigned	0
tag_254_st	CGGATTCGACACAGCGACTA	43.0	unassigned	unassigned	0
tag_255_st	CGGCAGATACACGACTACCA	56.0	unassigned	unassigned	0
tag_256_st	CTAGCTGAAAAGATCGTACC	33.0	unassigned	unassigned	0
tag_257_st	CTAGGAAGCCTGTGACATAC	61.8	unassigned	unassigned	0
tag_258_st	CTAGGAGACTGCAGTCGATA	137.5	unassigned	unassigned	0
tag_259_st	CTAGGCATAGAGCTTACCGA	141.8	unassigned	unassigned	0
tag_260_st	CTGACGATAGCTACCTGAGG	76.3	unassigned	unassigned	0
tag_261_st	CTGACGGGAGACGATGTTAT	144.3	unassigned	unassigned	0
tag_262_st	CTGACTGAAAACTCGCTACG	847.0	unassigned	unassigned	0
tag_263_st	CTGAGAAGGAAGAGCACACT	40.0	unassigned	unassigned	0
tag_264_st	GAATACGTGAGAATATGCGC	36.0	unassigned	unassigned	0
tag_265_st	GAATACTTCCAGAGAGACCT	52.3	unassigned	unassigned	0
tag_266_st	GAATAGGTAGTACTACGACG	28.0	unassigned	unassigned	0
tag_267_st	GAATCAGTAAATCGACAGCC	39.0	unassigned	unassigned	0
tag_268_st	GCATCGCTAGCATAGTCAGA	42.0	unassigned	unassigned	0
tag_269_st	GCATGACTATTGTCGAGTAC	208.5	unassigned	unassigned	0
tag_270_st	GCATGGTGAGCGACAGTATA	75.0	unassigned	unassigned	0
tag_271_st	GCATTCAGAGATCTCGATAC	30.0	unassigned	unassigned	0
tag_272_st	GGTCTATAACTCTTTCGACG	33.0	unassigned	unassigned	0
tag_273_st	GGTCTCCACCCCAGTGTATA	51.0	unassigned	unassigned	0
tag_274_st	GGTCTCCCAGGACTGTGATA	90.3	unassigned	unassigned	0
tag_275_st	GGTCTCTGAGGAGTCGCTAT	176.3	unassigned	unassigned	0
tag_276_st	GTGAATGCCCGTACGACTTA	58.3	unassigned	unassigned	0
tag_277_st	GTGACAGTGCCAGATATAAC	79.3	unassigned	unassigned	0
tag_278_st	GTGACATGCCTGACCTCGAT	56.3	unassigned	unassigned	0
tag_279_st	GTGACCGTCACCACTGTATT	35.0	unassigned	unassigned	0
tag_280_st	TACTCTAGCCTACTTGATCC	30.0	unassigned	unassigned	0
tag_281_st	TACTCTCGAGTACGGCGTGA	249.3	unassigned	unassigned	0
tag_282_st	TACTCTCTACCGCCGAGGTA	40.3	unassigned	unassigned	0
tag_283_st	TACTCTGACACACTGTCGAG	54.0	unassigned	unassigned	0
tag_284_st	TCGGCTCACCTTCCGTAGTA	168.0	unassigned	unassigned	0
tag_285_st	TCGGCTTGAGGTGCTCGTAT	67.0	unassigned	unassigned	0
tag_286_st	TCGGGTCTACGATGCTCTAC	40.3	unassigned	unassigned	0
tag_287_st	TCGGTACACACTCTTATCGA	59.8	unassigned	unassigned	0
tag_288_st	TTATGCGTAGTGTCTCGCCA	39.0	unassigned	unassigned	0
tag_289_st	TTATGTCGAACTCCACGTAC	41.0	unassigned	unassigned	0
tag_290_st	TTATTCGAGACGCGGAGTAC	74.0	unassigned	unassigned	0
tag_291_st	TTCACGCGGACGCAGTATCT	32.0	unassigned	unassigned	0
tag_292_st	AAAGCACGATACCTCTGTCG	48.0	unassigned	unassigned	0
tag_293_st	AAAGGACTATACGCCGGTCG	189.0	unassigned	unassigned	0
tag_294_st	ACCTGGAGATAGCGTACACC	74.0	unassigned	unassigned	0
tag_295_st	ACCTGGTTATAGTACGACAC	229.0	unassigned	unassigned	0
tag_296_st	ACCTGTATATAGTGATCCGC	72.3	unassigned	unassigned	0
tag_297_st	ACCTTAACAGAGTCACAGGG	83.0	unassigned	unassigned	0
tag_298_st	AGCAGGTGATATCGTACTAC	56.0	unassigned	unassigned	0
tag_299_st	AGCAGTTTATCGCGCAAGAC	898.3	unassigned	unassigned	0
tag_300_st	AGCATACGATATTCACTCCG	35.3	unassigned	unassigned	0
tag_301_st	AGCATATAAGCACTGATCCG	57.3	unassigned	unassigned	0
tag_302_st	ATAGGTCGATCGAGAGACTC	64.0	unassigned	unassigned	0
tag_303_st	ATAGGTTCATCTAACGTGCC	36.0	unassigned	unassigned	0
tag_304_st	ATAGTAACCACAATACGCGC	157.3	unassigned	unassigned	0
tag_305_st	ATAGTAAGAGACCAGCCGCG	43.0	unassigned	unassigned	0
tag_306_st	CACCGTTCATGACGTTACAA	274.0	unassigned	unassigned	0
tag_307_st	CACCTAAGACACGATACCGT	111.0	unassigned	unassigned	0
tag_308_st	CACCTAGAAGTACATTACGG	71.3	unassigned	unassigned	0
tag_309_st	CACCTATGATGAGACTCACG	389.3	unassigned	unassigned	0
tag_310_st	CCTACTGTAGGAGCCAATAA	38.3	unassigned	unassigned	0
tag_311_st	CCTAGAGAAAAGATACTCGG	151.5	unassigned	unassigned	0
tag_312_st	CCTAGAGGAGAATCGACTAC	33.0	unassigned	unassigned	0
tag_313_st	CCTAGTAGATGCTCCACAGA	43.0	unassigned	unassigned	0
tag_314_st	CGGCAGTTAGCCACGAGTTA	56.0	unassigned	unassigned	0
tag_315_st	CGGCATGAAGTCTTCGAGAC	34.0	unassigned	unassigned	0
tag_316_st	CGGCCACGAGACGTATGTAT	49.0	unassigned	unassigned	0
tag_317_st	CGGCCAGTAGACGAGACTAT	192.5	unassigned	unassigned	0
tag_318_st	CTAGGGAAGGTGTCGTAACA	48.3	unassigned	unassigned	0
tag_319_st	CTAGGGCTATGTAGTGTATC	87.5	unassigned	unassigned	0
tag_320_st	CTAGGTTGAGATAGATGACG	43.8	unassigned	unassigned	0
tag_321_st	CTAGTAGAAAATCGTACCCG	52.0	unassigned	unassigned	0
tag_322_st	CTGAGAATAAGAGAGACGCC	34.0	unassigned	unassigned	0
tag_323_st	CTGAGACAGGTATCGACACA	41.8	unassigned	unassigned	0
tag_324_st	CTGAGAGTAGAGACTTGACA	73.3	unassigned	unassigned	0
tag_325_st	CTGAGATCAGAGCAGACTAG	98.5	unassigned	unassigned	0
tag_326_st	GAATGGAATGTACGACGACG	49.3	unassigned	unassigned	0
tag_327_st	GAATGGAGAAAGACGTTACC	29.0	unassigned	unassigned	0
tag_328_st	GAATGGGTAGTAATCGCGTC	37.0	unassigned	unassigned	0
tag_329_st	GAATGTAATCACGGCTACGA	44.0	unassigned	unassigned	0
tag_330_st	GCATTGATACAGAGCTAGTC	49.8	unassigned	unassigned	0
tag_331_st	GCCAATATGAGTGACGACGA	54.0	unassigned	unassigned	0
tag_332_st	GCCACGCACCCGAGTTTATA	48.0	unassigned	unassigned	0
tag_333_st	GCCACGTTAGATATTCTAGC	29.0	unassigned	unassigned	0
tag_334_st	GGTCTGTTAGGCATGTCGAT	40.3	unassigned	unassigned	0
tag_335_st	GGTCTTGTAGTCGACGCTAC	29.0	unassigned	unassigned	0
tag_336_st	GGTGAGACCAATGTATATCG	29.0	unassigned	unassigned	0
tag_337_st	GGTGAGCGAGCTGTACTCTA	206.8	unassigned	unassigned	0
tag_338_st	GTGACCTTAGGGTATAGTAG	146.3	unassigned	unassigned	0
tag_339_st	GTGACGAGCCTAGCATATCT	40.0	unassigned	unassigned	0
tag_340_st	GTGACGCTAGGTGAGCCTAA	41.3	unassigned	unassigned	0
tag_341_st	GTGACGTGAGCTGATGACTA	535.0	unassigned	unassigned	0
tag_342_st	TACTCTTACAGAGCGCGACG	52.0	unassigned	unassigned	0
tag_343_st	TACTGAGTCGACGCTCGGTA	270.3	unassigned	unassigned	0
tag_344_st	TACTGCACGAACTGTCAGCA	254.3	unassigned	unassigned	0
tag_345_st	TACTGCGACCTAGCGAGTCA	39.0	unassigned	unassigned	0
tag_346_st	TCGGTACGGATAGTCAAACT	29.0	unassigned	unassigned	0
tag_347_st	TCGGTACTGGTCCAGCGTTA	39.8	unassigned	unassigned	0
tag_348_st	TCGGTCCTAGGGTACTGTCT	574.5	unassigned	unassigned	0
tag_349_st	TCGGTCGGACCTAGTTATAT	45.0	unassigned	unassigned	0
tag_350_st	TTCAGATCCACAGCGTAGTC	62.0	unassigned	unassigned	0
tag_351_st	TTCAGTCGAAAGTCAGGGTA	48.0	unassigned	unassigned	0
tag_352_st	TTCAGTTAGGGGGCGTACAC	620.0	unassigned	unassigned	0
tag_353_st	TTCATAGAGACGTGAGCGAT	228.3	unassigned	unassigned	0
tag_354_st	AAAGTTCTATACCACGTCCG	99.0	unassigned	unassigned	0
tag_355_st	AAATAGACATCCGCTTCGCG	143.0	unassigned	unassigned	0
tag_356_st	ACCTTACGATATACAGCGCG	96.8	unassigned	unassigned	0
tag_357_st	ACCTTAGTATAGTGTAGCCC	50.0	unassigned	unassigned	0
tag_358_st	ACCTTCACATATACGACGGG	1309.8	unassigned	unassigned	0
tag_359_st	ACCTTTAACCACCAAGACGG	178.5	unassigned	unassigned	0
tag_360_st	AGCATGAACGAGACTACCTG	405.5	unassigned	unassigned	0
tag_361_st	AGCATTACATCCATACTGCG	169.3	unassigned	unassigned	0
tag_362_st	AGCCAAGAAGGAGAGCGTCT	83.3	unassigned	unassigned	0
tag_363_st	AGCCACGTATATCGTTAGAC	89.0	unassigned	unassigned	0
tag_364_st	ATAGTACGATCGATCCGTCA	73.3	unassigned	unassigned	0
tag_365_st	ATAGTCAACGGAGTCACACG	1040.3	unassigned	unassigned	0
tag_366_st	ATAGTCAGATCGATTGAGCC	169.0	unassigned	unassigned	0
tag_367_st	ATAGTCGTATCGCGAATACC	180.8	unassigned	unassigned	0
tag_368_st	CACCTCGTATGACGGGTACA	376.3	unassigned	unassigned	0
tag_369_st	CACCTGAGATGACGTAGTAC	404.0	unassigned	unassigned	0
tag_370_st	CACCTGCTAGCAAGTATAGA	59.0	unassigned	unassigned	0
tag_371_st	CACCTGTAAGTACTACTAGG	46.0	unassigned	unassigned	0
tag_372_st	CCTAGTCTATCTTATCGGAC	262.0	unassigned	unassigned	0
tag_373_st	CCTAGTGTATGCGAGTAGAA	879.0	unassigned	unassigned	0
tag_374_st	CCTAGTTTATGTTACGCCAC	473.5	unassigned	unassigned	0
tag_375_st	CCTATACCAGACGTAGTAGA	218.0	unassigned	unassigned	0
tag_376_st	CGGCGAGTAGAATTCATAGA	60.0	unassigned	unassigned	0
tag_377_st	CGGCGTAGAGACTCATCAGA	998.0	unassigned	unassigned	0
tag_378_st	CGGCGTCCATGGTCGTTATA	157.8	unassigned	unassigned	0
tag_379_st	CGGCGTTAAACGCAGAGAAC	89.3	unassigned	unassigned	0
tag_380_st	CTAGTAGGATGTGCGATCAA	434.8	unassigned	unassigned	0
tag_381_st	CTAGTCACATTGGCGTAGAA	51.0	unassigned	unassigned	0
tag_382_st	CTAGTCAGAGCCGACAGTAG	59.0	unassigned	unassigned	0
tag_383_st	CTAGTCGTATGTAGTCGGAA	125.3	unassigned	unassigned	0
tag_384_st	CTGAGCATAGACTTCACGAT	76.0	unassigned	unassigned	0
tag_385_st	CTGAGCGTATGTGATTGTAC	39.0	unassigned	unassigned	0
tag_386_st	CTGAGGACAAATACCACAGT	41.0	unassigned	unassigned	0
tag_387_st	CTGAGGCAACTGTATTACGA	58.0	unassigned	unassigned	0
tag_388_st	GAATGTTACAACACTCCACG	59.0	unassigned	unassigned	0
tag_389_st	GACAATCTGATAGACCGACA	33.8	unassigned	unassigned	0
tag_390_st	GACACATCCACAGACTAGAG	46.0	unassigned	unassigned	0
tag_391_st	GACACCGCAAACCGAGTTAT	51.0	unassigned	unassigned	0
tag_392_st	GCCAGGAGAGGTAGATATTA	44.0	unassigned	unassigned	0
tag_393_st	GCCCAGTTAGATTACGTTAC	32.0	unassigned	unassigned	0
tag_394_st	GCCCGTGTATGTTGTAGTAA	129.3	unassigned	unassigned	0
tag_395_st	GCCCTACAGGGTGAGCTATA	45.0	unassigned	unassigned	0
tag_396_st	GGTGAGTACCCGCTCCATAT	168.8	unassigned	unassigned	0
tag_397_st	GGTGATGTAGGCTGCACTAT	54.8	unassigned	unassigned	0
tag_398_st	GGTGCCGTAGATGCTCGTAT	104.0	unassigned	unassigned	0
tag_399_st	GGTGCGTAAACTGTTGACTA	78.0	unassigned	unassigned	0
tag_400_st	GTGACTACCCGCTATGAGAT	32.0	unassigned	unassigned	0
tag_401_st	GTGACTAGCACGTAATTCTG	52.5	unassigned	unassigned	0
tag_402_st	GTGACTGTAGTACTTCCACG	44.0	unassigned	unassigned	0
tag_403_st	GTGAGACTACCGCCCACTAT	117.0	unassigned	unassigned	0
tag_404_st	TACTGCGGAGCTGGATCTAC	307.0	unassigned	unassigned	0
tag_405_st	TACTGCTCAGTACTATGTCG	128.0	unassigned	unassigned	0
tag_406_st	TACTGTAGACTCATAGCGAC	33.0	unassigned	unassigned	0
tag_407_st	TACTGTGGACGATAGTCAAC	75.3	unassigned	unassigned	0
tag_408_st	TCGGTCTACCTCTGCTCAGT	47.0	unassigned	unassigned	0
tag_409_st	TCGGTGACTGGGCTAGTTCA	161.0	unassigned	unassigned	0
tag_410_st	TCGGTGCTACATATTCTCAC	44.0	unassigned	unassigned	0
tag_411_st	TCGGTGGTAGGTTCTAGCCT	46.3	unassigned	unassigned	0
tag_412_st	TTCATGTCACTAGTCGATCC	40.0	unassigned	unassigned	0
tag_413_st	TTCCGCGACAGTGCGTAGTA	133.0	unassigned	unassigned	0
tag_414_st	TTCCGCGTACAGGTAATAGA	40.3	unassigned	unassigned	0
tag_415_st	TTCCGTATAACTCCAGTCGA	83.0	unassigned	unassigned	0
tag_416_st	AAATTACCATACGTCGTCCG	59.0	unassigned	unassigned	0
tag_417_st	AACAATACATCCGTCGGCGG	445.0	unassigned	unassigned	0
tag_418_st	AACAATCTATACGTGCGTCC	56.3	unassigned	unassigned	0
tag_419_st	ACCTTTAGATACAGAGTCGC	184.0	unassigned	unassigned	0
tag_420_st	ACGAAACAAAACTTCCGCTG	38.8	unassigned	unassigned	0
tag_421_at	ACCGTGACGTGTTCGTTCGT	39.0	unassigned	unassigned	0
tag_422_at	GGCAGACTATTTACGTTCGT	30.8	unassigned	unassigned	0
tag_423_at	GGTACTAGATTTCTCGGGCT	34.0	unassigned	unassigned	0
tag_424_at	TCTACGAAGTGTTAAGGGCT	40.0	unassigned	unassigned	0
tag_425_at	CGAGCTATGGTTCTTCGGCT	33.0	unassigned	unassigned	0
tag_426_at	CGTATCGAATTTGTGCGGCT	40.3	unassigned	unassigned	0
tag_427_at	CGGTGCTGAGTTGTCACTAT	58.0	unassigned	unassigned	0
tag_428_at	GTTCAGCCTCGTTACACTAT	43.0	unassigned	unassigned	0
tag_429_at	CTGCTTGTGGGTCGAACTAT	36.0	unassigned	unassigned	0
tag_430_at	GCGCGGTATGCGATTTATAT	32.0	unassigned	unassigned	0
tag_431_at	ACTCTTGCTCGTCGAAGGTG	76.3	unassigned	unassigned	0
tag_432_at	CGACGTATTGGTCCTTCGTG	36.0	unassigned	unassigned	0
tag_433_at	AGGCGATACTCTTATTCGTG	31.0	unassigned	unassigned	0
tag_434_at	GGTCTCCTCCTTCGTATAGG	39.3	unassigned	unassigned	0
tag_435_at	TTATCGACGCTTCGGACAGG	36.0	unassigned	unassigned	0
tag_436_at	TGTAAGACAGTTCGCACAGG	94.0	unassigned	unassigned	0
tag_437_at	ATCGTAGGCGCTTACACAGG	98.5	unassigned	unassigned	0
tag_438_at	GAGTATCTCTTTCTGACCCG	36.0	unassigned	unassigned	0
tag_439_at	ATAGAGACTTGTCGCACCCG	92.0	unassigned	unassigned	0
tag_440_at	TGATAGCTCTGTAACACCCG	31.0	unassigned	unassigned	0
tag_441_at	ATATACGAGTGTGTGTACCG	31.0	unassigned	unassigned	0
tag_442_at	TTCACTCGACTTACGGATAG	30.3	unassigned	unassigned	0
tag_443_at	GTCATAACCCTTAGCGATAG	35.0	unassigned	unassigned	0
tag_444_at	GCGGACTGATATTACGATAG	46.0	unassigned	unassigned	0
tag_445_at	GGTCCATCACTTGACGATAG	54.0	unassigned	unassigned	0
tag_446_at	TATACTACTCGTGGGCGCAG	154.3	unassigned	unassigned	0
tag_447_at	GTTGTCTATGGTATCCGCAG	49.8	unassigned	unassigned	0
tag_448_at	TTCATACGACTTAGCCGCAG	38.0	unassigned	unassigned	0
tag_449_at	ATTCTACACACTTGACGCAG	52.0	unassigned	unassigned	0
tag_450_at	AGGTAACTGTCTCTACTGTC	44.0	unassigned	unassigned	0
tag_451_at	GTACGAGTGATTAGACTGTC	41.0	unassigned	unassigned	0
tag_452_at	ATCTCGTCTGCGTAACTGTC	122.0	unassigned	unassigned	0
tag_453_at	CTACTGTCATGTCAACTGTC	46.0	unassigned	unassigned	0
tag_454_at	GCATATCGAGCTATACCGGC	97.0	unassigned	unassigned	0
tag_455_at	TTTCGTCTGAGTAGTACGGC	154.3	unassigned	unassigned	0
tag_456_at	ATCTAGCGTCGTGATACGGC	33.0	unassigned	unassigned	0
tag_457_at	CTATACTACATTAGGACGGC	84.8	unassigned	unassigned	0
tag_458_at	TACTGCACTCGTGGATAACC	102.8	unassigned	unassigned	0
tag_459_at	TAGTCCAGTGCGTCATAACC	44.3	unassigned	unassigned	0
tag_460_at	TCAGGTACGTCGTGAGAACC	174.3	unassigned	unassigned	0
tag_461_at	GAAGTGCAGTCTACTCAACC	43.0	unassigned	unassigned	0
tag_462_at	AGTAACTACGGTCCATGCAC	62.0	unassigned	unassigned	0
tag_463_at	ATACCTGACCGTAGTGGCAC	32.0	unassigned	unassigned	0
tag_464_at	TAACAGTGGAGTCTCGGCAC	49.3	unassigned	unassigned	0
tag_465_at	ATATACGCTAGTGGCGGCAC	33.0	unassigned	unassigned	0
tag_466_at	TAACTCTCAGTCACGGTCTA	55.3	unassigned	unassigned	0
tag_467_at	TCGCGCTGCAACTAGGTCTA	472.5	unassigned	unassigned	0
tag_468_at	GGATACGTGACTAAGGTCTA	90.3	unassigned	unassigned	0
tag_469_at	TGATCGTGCCGACTCGTCTA	65.0	unassigned	unassigned	0
tag_470_at	CCTGGAGACGAGTAATACGA	42.3	unassigned	unassigned	0
tag_471_at	TAACCAGTGAGACGTGACGA	140.3	unassigned	unassigned	0
tag_472_at	TACTCGCAGGATGCTGACGA	129.3	unassigned	unassigned	0
tag_473_at	GACTGAATCACGTATGACGA	37.0	unassigned	unassigned	0
tag_474_at	ACTAGGCGCAGCTACGAGAA	108.3	unassigned	unassigned	0
tag_475_at	TCCGCGCACGATATAGAGAA	251.5	unassigned	unassigned	0
tag_476_at	TCTGCACTAAGTCGAGAGAA	199.0	unassigned	unassigned	0
tag_477_at	GATACACGCGCTACGCAGAA	111.0	unassigned	unassigned	0
tag_478_at	CCAGACGAGTTTATGTGGTT	119.3	unassigned	unassigned	0
tag_479_at	GCACAGTCGTTTAGATGGTT	83.8	unassigned	unassigned	0
tag_480_at	CGCGGTACGTTTACTCGGTT	200.3	unassigned	unassigned	0
tag_481_at	ACGGCGTAGTTTCTCCGGTT	62.0	unassigned	unassigned	0
tag_482_at	GTACTAGCCTTTACAGTCGT	51.0	unassigned	unassigned	0
tag_483_at	GACGGTACGCTTGTTCTCGT	142.3	unassigned	unassigned	0
tag_484_at	GGCAGCATATTTACTCTCGT	49.0	unassigned	unassigned	0
tag_485_at	GTCAGCTAGTGTTCGCTCGT	104.0	unassigned	unassigned	0
tag_486_at	GCTAAGCTATTTACTGCGCT	53.0	unassigned	unassigned	0
tag_487_at	ACGTGTCGCTGTTATGCGCT	42.3	unassigned	unassigned	0
tag_488_at	GTATGTGCATTTCACGCGCT	43.0	unassigned	unassigned	0
tag_489_at	CGTGTAGACTGTTGTCCGCT	153.0	unassigned	unassigned	0
tag_490_at	GTTAGCGTGCGTTCCGATAT	43.0	unassigned	unassigned	0
tag_491_at	CGCGTCTTCCGTTACGATAT	52.8	unassigned	unassigned	0
tag_492_at	GGCGTATGGCTTAACGATAT	79.8	unassigned	unassigned	0
tag_493_at	CTATGCGCGGTTAGAGATAT	29.0	unassigned	unassigned	0
tag_494_at	GCTATACGTCTTATCGCGTG	48.5	unassigned	unassigned	0
tag_495_at	GTCATTAGTCTTCGAGCGTG	58.0	unassigned	unassigned	0
tag_496_at	GTGATATACAGTTGTCCGTG	37.0	unassigned	unassigned	0
tag_497_at	CGGTCTAGTAGTTATCCGTG	49.5	unassigned	unassigned	0
tag_498_at	TACTTGAACGCGAGTTAAGG	194.8	unassigned	unassigned	0
tag_499_at	CTCACTAGGTATGTGTAAGG	57.0	unassigned	unassigned	0
tag_500_at	ATACCGTGCCGTCTGTAAGG	293.0	unassigned	unassigned	0
tag_501_at	TCCGTATGATGTGTCTAAGG	55.0	unassigned	unassigned	0
tag_502_at	CTGTATAGTCGTATGTACCG	53.0	unassigned	unassigned	0
tag_503_at	TATGACTGTCGTGCGTACCG	177.3	unassigned	unassigned	0
tag_504_at	TGATATACACTTCCGTACCG	56.3	unassigned	unassigned	0
tag_505_at	ATAACCGTGTGGACGTACCG	284.5	unassigned	unassigned	0
tag_506_at	CCATACGTGAGTGTAGATAG	63.0	unassigned	unassigned	0
tag_507_at	CGTCACGCACTTGGAGATAG	100.5	unassigned	unassigned	0
tag_508_at	GTACTCTCACTTCGTCATAG	44.0	unassigned	unassigned	0
tag_509_at	ATATCGAGGTGGTCTCATAG	32.3	unassigned	unassigned	0
tag_510_at	TAACGCGATTCTCGACGCAG	38.0	unassigned	unassigned	0
tag_511_at	GTAGCTCATATTCCTAGCAG	35.0	unassigned	unassigned	0
tag_512_at	TCTCTAGTCGGTCTGAGCAG	38.5	unassigned	unassigned	0
tag_513_at	ATCAGTGCCTGTACGAGCAG	94.3	unassigned	unassigned	0
tag_514_at	CGCGAATAGTGTAAACTGTC	41.0	unassigned	unassigned	0
tag_515_at	AACGTGGTATGGTCTATGTC	52.0	unassigned	unassigned	0
tag_516_at	CGTGAGATGTCTACTATGTC	42.0	unassigned	unassigned	0
tag_517_at	TCTGAGTGGAGCTATATGTC	74.0	unassigned	unassigned	0
tag_518_at	TAGTACAGTGGTCTCACGGC	119.3	unassigned	unassigned	0
tag_519_at	CTGGATAGTAGTATAACGGC	51.8	unassigned	unassigned	0
tag_520_at	ATACATACAGGTGAGTAGGC	47.3	unassigned	unassigned	0
tag_521_at	GTCATCTACGGTATCTAGGC	46.3	unassigned	unassigned	0
tag_522_at	GAAGTACGCTCTAATCAACC	30.0	unassigned	unassigned	0
tag_523_at	ACTGAGTCATCGTAGCAACC	77.0	unassigned	unassigned	0
tag_524_at	TCGATCTGATAGCGGGTTAC	138.5	unassigned	unassigned	0
tag_525_at	GGTAGAGTCACCCACGTTAC	210.0	unassigned	unassigned	0
tag_526_at	TAAGTACACGGTCACGGCAC	297.8	unassigned	unassigned	0
tag_527_at	TAAGATCGCCGTCTAGGCAC	41.0	unassigned	unassigned	0
tag_528_at	TAATCAGACGGTCGAGGCAC	242.5	unassigned	unassigned	0
tag_529_at	GACTATCGCTATGCAGGCAC	71.0	unassigned	unassigned	0
tag_530_at	TAATGAGCGCCGTCCGTCTA	201.0	unassigned	unassigned	0
tag_531_at	AGTCATGCTCACTACGTCTA	33.3	unassigned	unassigned	0
tag_532_at	GCGTCCCGTCAATGAGTCTA	35.0	unassigned	unassigned	0
tag_533_at	AATCCCTCGTGTAGGTACGG	30.0	unassigned	unassigned	0
tag_534_at	TAAGCTGATTGTCGCTACGG	45.0	unassigned	unassigned	0
tag_535_at	GTCTGCATTGGTCACTACGG	70.3	unassigned	unassigned	0
tag_536_at	ACTCTAGGTGGTAATGTCCG	48.0	unassigned	unassigned	0
tag_537_at	TGTACTTCACTTGAGGTCCG	56.0	unassigned	unassigned	0
tag_538_at	CTATATGTCGGTGTCGTCCG	33.0	unassigned	unassigned	0
tag_539_at	TATAAGTCTGGTCGCGTCCG	96.3	unassigned	unassigned	0
tag_540_at	GTATGTCGCAGTCTGTCTAG	127.0	unassigned	unassigned	0
tag_541_at	TCGCTGTGAGATATGTCTAG	66.0	unassigned	unassigned	0
tag_542_at	GTATGTCAACTTCGGTCTAG	35.0	unassigned	unassigned	0
tag_543_at	CGCTCTCTGCATTAGTCTAG	43.0	unassigned	unassigned	0
tag_544_at	ATTACACTACCTTCGCAGAG	55.8	unassigned	unassigned	0
tag_545_at	ATGTCCGACGACTTCCAGAG	38.0	unassigned	unassigned	0
tag_546_at	CGTACTAGCTGTAGCCAGAG	49.0	unassigned	unassigned	0
tag_547_at	GATACTAACCCTTACCAGAG	38.0	unassigned	unassigned	0
tag_548_at	TCGTACACCGTATTGGAAAG	37.3	unassigned	unassigned	0
tag_549_at	TTTAGTGTCAGCGTCGAAAG	40.0	unassigned	unassigned	0
tag_550_at	GCGCTAGACTATTCACAAAG	38.0	unassigned	unassigned	0
tag_551_at	AATCGCGTGTCGGACTGTTC	31.0	unassigned	unassigned	0
tag_552_at	GATGCTCTGCGTAATAGTGC	49.8	unassigned	unassigned	0
tag_553_at	ATCTCCGTGAGTACGAGTGC	76.3	unassigned	unassigned	0
tag_554_at	GTATATGATAGTGCGTCTGC	42.3	unassigned	unassigned	0
tag_555_at	GTAGAGCTAATTCAGTCTGC	33.0	unassigned	unassigned	0
tag_556_at	GTGCGGGAATGTACTATACC	42.0	unassigned	unassigned	0
tag_557_at	GGACGACACATTCATATACC	32.0	unassigned	unassigned	0
tag_558_at	GTAAGAGTAGGTCGCATACC	56.8	unassigned	unassigned	0
tag_559_at	GGTGAGAGACATTACATACC	38.3	unassigned	unassigned	0
tag_560_at	TATGTCGGACCGTGTCAGAC	38.3	unassigned	unassigned	0
tag_561_at	GTGCTAACACATTCTCAGAC	49.5	unassigned	unassigned	0
tag_562_at	ACGTTGTTCTCTATGCAGAC	31.0	unassigned	unassigned	0
tag_563_at	ATAAGTACCGCGTGGCAGAC	122.0	unassigned	unassigned	0
tag_564_at	TAGGACTCGCCTGCAACGTA	184.5	unassigned	unassigned	0
tag_565_at	TGTACTCCTCGTCAAACGTA	41.0	unassigned	unassigned	0
tag_566_at	CTGCCGTGAAACGTGTAGTA	143.3	unassigned	unassigned	0
tag_567_at	CCCAGTAGTGCCGAGTAGTA	417.3	unassigned	unassigned	0
tag_568_at	TCATACGATGCTACGGGCGA	95.8	unassigned	unassigned	0
tag_569_at	TAAGACTACGCTCTCGGCGA	103.0	unassigned	unassigned	0
tag_570_at	TATAACAGAGTGCGCCGCGA	43.0	unassigned	unassigned	0
tag_571_at	TGTAGTCAACGTCACCGCGA	115.0	unassigned	unassigned	0
tag_572_at	CGCTTATAGTTTGGAACGGT	38.3	unassigned	unassigned	0
tag_573_at	GGTACGCCGTTTACTTAGGT	107.3	unassigned	unassigned	0
tag_574_at	ACCCGTGAGTGTTATTAGGT	30.0	unassigned	unassigned	0
tag_575_at	CGATGTCACTTTAGGTAGGT	31.0	unassigned	unassigned	0
tag_576_at	CGAGGTCTCTGTATAACTCT	29.0	unassigned	unassigned	0
tag_577_at	ACGGCGGCTTGTCGTTATCT	36.8	unassigned	unassigned	0
tag_578_at	GAACGTCCATTTCCGTATCT	37.0	unassigned	unassigned	0
tag_579_at	GGCGCTATGGTTAAGTATCT	40.0	unassigned	unassigned	0
tag_580_at	CGTGCAGTCGTTGCGTCTAT	306.8	unassigned	unassigned	0
tag_581_at	GGATCGTGCGTTAAGTCTAT	55.3	unassigned	unassigned	0
tag_582_at	GCAACTATCGTTCGCTCTAT	37.0	unassigned	unassigned	0
tag_583_at	GGTACGCTCGTTGACTCTAT	98.0	unassigned	unassigned	0
tag_584_at	CAGTATCTGAGTTACGTGTG	46.0	unassigned	unassigned	0
tag_585_at	ACGTCATTCGAGTTAGTGTG	84.3	unassigned	unassigned	0
tag_586_at	ACGCTGTCTCTTCGAGTGTG	105.8	unassigned	unassigned	0
tag_587_at	GGCTATCGTCTTACAGTGTG	42.0	unassigned	unassigned	0
tag_588_at	GTAGATACGCTTGAATACGG	39.0	unassigned	unassigned	0
tag_589_at	TCTAGTATGGCTTCTGACGG	67.8	unassigned	unassigned	0
tag_590_at	TCTTACGCAGAGTTCGACGG	105.0	unassigned	unassigned	0
tag_591_at	ATCTGAGTCTGTATCGACGG	40.0	unassigned	unassigned	0
tag_592_at	TTGTACGAGCTTAGCGTCCG	221.8	unassigned	unassigned	0
tag_593_at	TATTAGTCGCCCTTAGTCCG	96.0	unassigned	unassigned	0
tag_594_at	CGACACTTACTTATAGTCCG	36.8	unassigned	unassigned	0
tag_595_at	ACTAGCGATTGTCGAGTCCG	93.0	unassigned	unassigned	0
tag_596_at	TCGGTGATGATTCAGTCTAG	40.3	unassigned	unassigned	0
tag_597_at	CGTGATTGAAGTGTCTCTAG	38.0	unassigned	unassigned	0
tag_598_at	GGCGGTATCATTATCTCTAG	27.0	unassigned	unassigned	0
tag_599_at	GGAACTCGTATTAGCTCTAG	54.0	unassigned	unassigned	0
tag_600_at	TACAAGCCTTCTCGACAGAG	56.8	unassigned	unassigned	0
tag_601_at	TGTACTCGGTATTCACAGAG	38.0	unassigned	unassigned	0
tag_602_at	TGTGCGACACTTGAACAGAG	162.0	unassigned	unassigned	0
tag_603_at	CCTGTGATATGTCGTAAGAG	37.0	unassigned	unassigned	0
tag_604_at	TACACTCGTGAGCAGGGTTC	49.3	unassigned	unassigned	0
tag_605_at	ACTCGATGTGACAGGCGTTC	77.3	unassigned	unassigned	0
tag_606_at	CGGTACTGTCAGCATAGTTC	39.0	unassigned	unassigned	0
tag_607_at	TATACCTGTGCGCGGAGTTC	168.3	unassigned	unassigned	0
tag_608_at	GTAATCACTGGTCGCTCTGC	74.3	unassigned	unassigned	0
tag_609_at	GATATGCGTCCGTACTCTGC	62.0	unassigned	unassigned	0
tag_610_at	GCGTATATGATGCTATCTGC	30.0	unassigned	unassigned	0
tag_611_at	ATATCAGTGCGTCGTGCTGC	146.0	unassigned	unassigned	0
tag_612_at	TAAGGCGTGCGCGTAATACC	56.0	unassigned	unassigned	0
tag_613_at	TTGATGCTACGTCTCTGACC	45.5	unassigned	unassigned	0
tag_614_at	TAACGACGATGTGGCTGACC	128.3	unassigned	unassigned	0
tag_615_at	TACTACTGGCGTGACTGACC	222.3	unassigned	unassigned	0
tag_616_at	ATGCAGACTGGTACGCAGAC	118.3	unassigned	unassigned	0
tag_617_at	TAGACATCGCGTCAGCAGAC	53.0	unassigned	unassigned	0
tag_618_at	ACGTACCGGAATGTCCAGAC	40.0	unassigned	unassigned	0
tag_619_at	GGATACTGATCTCTCCAGAC	35.0	unassigned	unassigned	0
tag_620_at	TCACGCCGGTAGCAGTAGTA	134.0	unassigned	unassigned	0
tag_621_at	AAGACGCCGTACCGCTAGTA	156.8	unassigned	unassigned	0
tag_622_at	AGTGCCGCGAGTACCTAGTA	73.8	unassigned	unassigned	0
tag_623_at	ATCGACAGGTAGGCATAGTA	47.0	unassigned	unassigned	0
tag_624_at	CTAAAGTCAGGTAGACGCGA	59.0	unassigned	unassigned	0
tag_625_at	GTGACCTACAGTACACGCGA	61.8	unassigned	unassigned	0
tag_626_at	TATGTACCACCGTAACGCGA	290.0	unassigned	unassigned	0
tag_627_at	TAAGATTACGGTGAACGCGA	45.0	unassigned	unassigned	0
tag_628_at	CCGACTTAGTGTTCGTAGGT	88.3	unassigned	unassigned	0
tag_629_at	TACGGCTGATCGAGAGTCTA	69.3	unassigned	unassigned	0
tag_630_at	TACAGTGAGCCGCATGACGA	53.3	unassigned	unassigned	0
tag_631_at	ACGTGCGACAGTAATGACGA	41.0	unassigned	unassigned	0
tag_632_at	ATCACCGAAGGTACGGACGA	312.5	unassigned	unassigned	0
tag_633_at	TTACCAGCGAGTCAGGACGA	65.0	unassigned	unassigned	0
tag_634_at	AGTCACTACGCTCGCAAGAA	534.0	unassigned	unassigned	0
tag_635_at	GAACTCGACCACTATGTCAA	70.0	unassigned	unassigned	0
tag_636_at	GTACACTGCACGCAAGTCAA	963.8	unassigned	unassigned	0
tag_637_at	GTAGGCGACCTGACTCTCAA	218.3	unassigned	unassigned	0
tag_638_at	CACGTATGGTTTAGACGGTT	140.0	unassigned	unassigned	0
tag_639_at	CGTCTACGGTTTGCCAGGTT	75.0	unassigned	unassigned	0
tag_640_at	GACCGGCACGTTCTTTCGTT	372.5	unassigned	unassigned	0
tag_641_at	ACGGACAGTTGTTAGTCGTT	99.5	unassigned	unassigned	0
tag_642_at	AGTGTAGCCTTTCGCCTCGT	36.0	unassigned	unassigned	0
tag_643_at	GGACTTGACTTTAACCTCGT	33.0	unassigned	unassigned	0
tag_644_at	GGCAATCCGTTTGTACTCGT	50.0	unassigned	unassigned	0
tag_645_at	GGAGCGTCATTTCTACTCGT	41.3	unassigned	unassigned	0
tag_646_at	CGACCTATATTTAGTCCGCT	33.0	unassigned	unassigned	0
tag_647_at	ACGTATGTCTGGTTGCCGCT	38.0	unassigned	unassigned	0
tag_648_at	TTATCGAGCTGTTCGCCGCT	228.5	unassigned	unassigned	0
tag_649_at	AGTATCGGTTGTGTCCCGCT	85.0	unassigned	unassigned	0
tag_650_at	CGGATAGTCGGTTCAGATAT	36.3	unassigned	unassigned	0
tag_651_at	GCGCTCGACGTTAAAGATAT	207.3	unassigned	unassigned	0
tag_652_at	GTGCTCGCGGTTACTCATAT	121.0	unassigned	unassigned	0
tag_653_at	CGATTGCGCGTTGTGCATAT	33.0	unassigned	unassigned	0
tag_654_at	ACGTAATTGTGTATGCCGTG	113.0	unassigned	unassigned	0
tag_655_at	CGTGTCTCTACGTTACCGTG	591.0	unassigned	unassigned	0
tag_656_at	TACGTGGTGTCTATACCGTG	38.0	unassigned	unassigned	0
tag_657_at	TTCTCACCTAGTTGACCGTG	111.3	unassigned	unassigned	0
tag_658_at	TGTCGTCTACTTCGATAAGG	65.0	unassigned	unassigned	0
tag_659_at	GTCGTACCACTTATTGAAGG	101.8	unassigned	unassigned	0
tag_660_at	TTCTCTCTAGTGCGCGAAGG	66.8	unassigned	unassigned	0
tag_661_at	TTAGGTCAGCCTTAGTACCG	70.0	unassigned	unassigned	0
tag_662_at	GTGCGTAAGATTAAGTACCG	290.3	unassigned	unassigned	0
tag_663_at	TTAGCACAGCTTCGATACCG	181.5	unassigned	unassigned	0
tag_664_at	TCCTTAGGTAGAGTTGACCG	55.0	unassigned	unassigned	0
tag_665_at	TCTGCACGACTTGCTCATAG	86.3	unassigned	unassigned	0
tag_666_at	GGGCTACGACTTAATCATAG	35.0	unassigned	unassigned	0
tag_667_at	CTCGGTCGGTATTCGCATAG	45.3	unassigned	unassigned	0
tag_668_at	GTACTGATGATTCCGCATAG	67.0	unassigned	unassigned	0
tag_669_at	ATACTCGCGTGTCAGAGCAG	166.8	unassigned	unassigned	0
tag_670_at	CGTGAGACGACTTCAAGCAG	364.5	unassigned	unassigned	0
tag_671_at	GGTAGTCTCAAGTATTCCAG	66.0	unassigned	unassigned	0
tag_672_at	TTAAGTCGCCGTGTGTCCAG	96.5	unassigned	unassigned	0
tag_673_at	TGAGCTGGTACTCTGATGTC	47.3	unassigned	unassigned	0
tag_674_at	TATGGCCTGTCGTCGATGTC	74.0	unassigned	unassigned	0
tag_675_at	GATCTATCTGCTGCGATGTC	54.0	unassigned	unassigned	0
tag_676_at	CTACGCAGTGGTACGATGTC	721.5	unassigned	unassigned	0
tag_677_at	TGATATAGTAGTCGCTAGGC	62.8	unassigned	unassigned	0
tag_678_at	TCGCTCGTCGGTAAATAGGC	33.3	unassigned	unassigned	0
tag_679_at	TAACCCGTAGGTAGTAAGGC	104.0	unassigned	unassigned	0
tag_680_at	AAGTAGTCTCCGACATTCGC	36.0	unassigned	unassigned	0
tag_681_at	TCATCCGTGAGAGGAGTTAC	58.0	unassigned	unassigned	0
tag_682_at	TGGTACTGACAGGTGCTTAC	42.0	unassigned	unassigned	0
tag_683_at	TAGTACGTCTAGCCGCTTAC	92.3	unassigned	unassigned	0
tag_684_at	GCGATAGTACAGTAGCTTAC	40.3	unassigned	unassigned	0
tag_421_at	ACCGTGACGTCTTCGTTCGT	35.0	unassigned	unassigned	0
tag_422_at	GGCAGACTATATACGTTCGT	31.0	unassigned	unassigned	0
tag_423_at	GGTACTAGATATCTCGGGCT	35.0	unassigned	unassigned	0
tag_424_at	TCTACGAAGTCTTAAGGGCT	41.0	unassigned	unassigned	0
tag_425_at	CGAGCTATGGATCTTCGGCT	38.0	unassigned	unassigned	0
tag_426_at	CGTATCGAATATGTGCGGCT	32.0	unassigned	unassigned	0
tag_427_at	CGGTGCTGAGATGTCACTAT	52.0	unassigned	unassigned	0
tag_428_at	GTTCAGCCTCCTTACACTAT	38.0	unassigned	unassigned	0
tag_429_at	CTGCTTGTGGCTCGAACTAT	186.3	unassigned	unassigned	0
tag_430_at	GCGCGGTATGGGATTTATAT	30.0	unassigned	unassigned	0
tag_431_at	ACTCTTGCTCCTCGAAGGTG	44.3	unassigned	unassigned	0
tag_432_at	CGACGTATTGCTCCTTCGTG	44.0	unassigned	unassigned	0
tag_433_at	AGGCGATACTGTTATTCGTG	32.0	unassigned	unassigned	0
tag_434_at	GGTCTCCTCCATCGTATAGG	40.0	unassigned	unassigned	0
tag_435_at	TTATCGACGCATCGGACAGG	39.0	unassigned	unassigned	0
tag_436_at	TGTAAGACAGATCGCACAGG	60.0	unassigned	unassigned	0
tag_437_at	ATCGTAGGCGGTTACACAGG	44.3	unassigned	unassigned	0
tag_438_at	GAGTATCTCTATCTGACCCG	32.0	unassigned	unassigned	0
tag_439_at	ATAGAGACTTCTCGCACCCG	34.0	unassigned	unassigned	0
tag_440_at	TGATAGCTCTCTAACACCCG	28.0	unassigned	unassigned	0
tag_441_at	ATATACGAGTCTGTGTACCG	29.0	unassigned	unassigned	0
tag_442_at	TTCACTCGACATACGGATAG	35.3	unassigned	unassigned	0
tag_443_at	GTCATAACCCATAGCGATAG	39.0	unassigned	unassigned	0
tag_444_at	GCGGACTGATTTTACGATAG	38.0	unassigned	unassigned	0
tag_445_at	GGTCCATCACATGACGATAG	46.0	unassigned	unassigned	0
tag_446_at	TATACTACTCCTGGGCGCAG	47.3	unassigned	unassigned	0
tag_447_at	GTTGTCTATGCTATCCGCAG	39.3	unassigned	unassigned	0
tag_448_at	TTCATACGACATAGCCGCAG	38.3	unassigned	unassigned	0
tag_449_at	ATTCTACACAGTTGACGCAG	51.0	unassigned	unassigned	0
tag_450_at	AGGTAACTGTGTCTACTGTC	28.0	unassigned	unassigned	0
tag_451_at	GTACGAGTGAATAGACTGTC	28.3	unassigned	unassigned	0
tag_452_at	ATCTCGTCTGGGTAACTGTC	40.0	unassigned	unassigned	0
tag_453_at	CTACTGTCATCTCAACTGTC	29.3	unassigned	unassigned	0
tag_454_at	GCATATCGAGGTATACCGGC	33.0	unassigned	unassigned	0
tag_455_at	TTTCGTCTGACTAGTACGGC	36.0	unassigned	unassigned	0
tag_456_at	ATCTAGCGTCCTGATACGGC	28.0	unassigned	unassigned	0
tag_457_at	CTATACTACAATAGGACGGC	42.3	unassigned	unassigned	0
tag_458_at	TACTGCACTCCTGGATAACC	29.0	unassigned	unassigned	0
tag_459_at	TAGTCCAGTGGGTCATAACC	35.8	unassigned	unassigned	0
tag_460_at	TCAGGTACGTGGTGAGAACC	51.0	unassigned	unassigned	0
tag_461_at	GAAGTGCAGTGTACTCAACC	39.0	unassigned	unassigned	0
tag_462_at	AGTAACTACGCTCCATGCAC	47.8	unassigned	unassigned	0
tag_463_at	ATACCTGACCCTAGTGGCAC	29.3	unassigned	unassigned	0
tag_464_at	TAACAGTGGACTCTCGGCAC	55.3	unassigned	unassigned	0
tag_465_at	ATATACGCTACTGGCGGCAC	42.0	unassigned	unassigned	0
tag_466_at	TAACTCTCAGACACGGTCTA	53.3	unassigned	unassigned	0
tag_467_at	TCGCGCTGCATCTAGGTCTA	108.5	unassigned	unassigned	0
tag_468_at	GGATACGTGAGTAAGGTCTA	46.5	unassigned	unassigned	0
tag_469_at	TGATCGTGCCCACTCGTCTA	41.0	unassigned	unassigned	0
tag_470_at	CCTGGAGACGTGTAATACGA	46.0	unassigned	unassigned	0
tag_471_at	TAACCAGTGACACGTGACGA	31.3	unassigned	unassigned	0
tag_472_at	TACTCGCAGGTTGCTGACGA	60.5	unassigned	unassigned	0
tag_473_at	GACTGAATCAGGTATGACGA	40.3	unassigned	unassigned	0
tag_474_at	ACTAGGCGCACCTACGAGAA	86.3	unassigned	unassigned	0
tag_475_at	TCCGCGCACGTTATAGAGAA	115.3	unassigned	unassigned	0
tag_476_at	TCTGCACTAACTCGAGAGAA	43.3	unassigned	unassigned	0
tag_477_at	GATACACGCGGTACGCAGAA	79.0	unassigned	unassigned	0
tag_478_at	CCAGACGAGTATATGTGGTT	64.5	unassigned	unassigned	0
tag_479_at	GCACAGTCGTATAGATGGTT	65.0	unassigned	unassigned	0
tag_480_at	CGCGGTACGTATACTCGGTT	111.5	unassigned	unassigned	0
tag_481_at	ACGGCGTAGTATCTCCGGTT	90.3	unassigned	unassigned	0
tag_482_at	GTACTAGCCTATACAGTCGT	49.3	unassigned	unassigned	0
tag_483_at	GACGGTACGCATGTTCTCGT	93.3	unassigned	unassigned	0
tag_484_at	GGCAGCATATATACTCTCGT	35.0	unassigned	unassigned	0
[truncated: 63,120 more rows]
