# Supplementary material for: A comparative analysis of DNA barcode microarray feature size
Source: BMC Genomics. 2009 Oct 13;10:471. doi: 10.1186/1471-2164-10-471 (PMC2765990; doi:10.1186/1471-2164-10-471)
Supplement: Additional file 1 — supplementary_data. A collection of processed microarray data corresponding to the experiments from the manuscript. Experimental details are included in the individual file names within the collection. [file 1471-2164-10-471-S1.ZIP › Experiment_3_TAG4.tab]

tag_9679_st	CCAAGCAATCTTAATGACCG	1202.2	YKL117W::chr11_2	downtag	1
tag_6595_st	ATGGCCTAACATTATCTCGC	1256	YCL011C::chr3_1	downtag	1
tag_2543_st	ATGACTCCAACGCCGTGAGA	563.2	YLR020C::chr12_1	uptag	1
tag_734_st	CTAGTTCGACGGCAATATAC	1032	YMR149W::chr13_4	uptag	1
tag_6498_st	AGAACAGGAACATCGCTGCC	831.4	YCL010C::chr3_1	uptag	1
tag_12127_st	GGTGATTCAGCGAGCCTACT	68.6	YML103C::chr00_9	downtag	1
tag_3204_st	CGCATTAGAGACAGATCGAG	1320.2	YOR076C::chr15_1	downtag	1
tag_15353_st	ATTCACCGAACGGGACTGAC	76	unassigned	unassigned	0
tag_1042_st	CGAAGCTCACGTAAGTCAAG	2480.8	YHL021C::chr8_1	downtag	1
tag_16634_st	GTTAGCGCAGAGGCTCCAT	163.4	YHR186C::chr8_3	uptag	1
tag_3576_st	CTGTCGTCACCAGCATGTAG	885.8	YCR052W::chr00_1	downtag	1
tag_12617_st	GTTCCAGGATACGTGAGTCA	70.8	unassigned	unassigned	0
tag_10460_st	CTCTGAATAGGAGGCAATAG	3480.4	YFL034C-A::chr00_2	downtag	1
tag_3772_st	TACCCGGTCGAGAGGTCTAT	1208.6	YPL120W::chr16_2	downtag	1
tag_6782_st	GATGACATGGCACGAGCTTC	392.8	unassigned	unassigned	0
tag_4417_st	TCGACCCGCCTGTAGTAGTA	943.4	YOR137C::chr15_2	uptag	1
tag_7976_st	CTCCGCCCAATGAGATAGAA	2344.6	YLR179C::chr12_3	downtag	1
tag_12623_st	GTTCGACATTTAGGCAGAAG	64.2	unassigned	unassigned	0
tag_3027_st	TGCGTCCACTGTCGCTGATA	1513.6	YOL080C::chr15_5	downtag	1
tag_14180_st	TGCAGTGGAGGTCTCTACTC	66.8	unassigned	unassigned	0
tag_6457_st	AATTAGGTAAAGCTCGACCC	677.6	YBR237W::chr2_4	downtag	1
tag_14461_st	TGTCATTAGATGGAGTGCTC	63.4	unassigned	unassigned	0
tag_12101_st	GGTCCGTGAATTTATGTCAG	808.4	YOL135C::chr00_6	downtag	1
tag_4077_st	ACCGAGACAAATAGTCGCCG	88.8	YJR055W::chr00_13	uptag	1
tag_618_st	GTCTGGACATTCCGGTACGT	1261	YER089C::chr00_17a	uptag	1
tag_7312_st	CTAGCTTACAATGCTCCATG	74.6	YDR105C::chr4_4	uptag	1
tag_5401_st	TAACCGTGTGCAGATCGGAT	1572.6	YHR203C::chr8_3	uptag	1
tag_7490_st	TTACTTTGATATGCGGAGCG	405	YDR187C::chr4_5	uptag	1
tag_15727_st	GAGTAGAGACGATGATCTTC	66.6	unassigned	unassigned	0
tag_4273_st	CGCTCGGGAAGGTACTATAA	68.2	YIR009W::chr9_2	uptag	1
tag_11183_st	GATTGTACGCACCGAGAGCA	1025.6	YNR040W::chr14_4	uptag	1
tag_1141_st	AACTACGTCAAAGCACCGGG	1825.8	YPL252C::chr16_1	uptag	1
tag_5465_st	TCATGCGACGGGTGATCTCT	62.4	YHR026W::chr00_10	downtag	1
tag_12758_st	TAACTCTTCTCACTCGGAGG	79.6	unassigned	unassigned	0
tag_16513_st	TCGGGGGTACTTCGAGTTCA	636.6	YPL255W::chr16_1	uptag	1
tag_3453_st	ATTACTAGAACGTCCACGAC	110.2	YCL001W-A::chr00_1	uptag	1
tag_3197_st	ATGTCTGTAACGCTCCTACG	1440	YOR069W::chr15_1	downtag	1
tag_121_st	CACATTATACGACCACAGTG	231	YER171W::chr00_5	uptag	1
tag_8319_st	AAGTGGCAACAAGCAGGCTC	997.8	YDR443C::chr4_8	downtag	1
tag_10694_st	GAAAGAGTTAGGAATCGCCT	1200.8	YPR085C::chr16_4	downtag	1
tag_7280_st	CCTTACCCAAGTCTATATGG	417	YDR073W::chr4_4	uptag	1
tag_15986_st	GTTATTTGACGGCACGCACG	60.6	unassigned	unassigned	0
tag_6910_st	TATGTTACTCCGCATGAGCC	894.2	YDL133W::chr4_2	uptag	1
tag_5493_st	TCGGGCACGTCCCTATGTAT	51.2	unassigned	unassigned	0
tag_9665_st	CATTGTTACAGAATCCTCGC	1590.8	YKL103C::chr11_2	downtag	1
tag_14083_st	TGAGCCACCGGGTCAGATTA	58	unassigned	unassigned	0
tag_11963_st	GGCTTGGACGCATTGATAAC	768.8	YOL093W::chr00_6	uptag	1
tag_13179_st	TAGTATCCACTCCCGTGAGA	68.4	unassigned	unassigned	0
tag_11213_st	GCAATCTGCCGGAAGCTATG	2935.4	YNL023C::chr14_4	downtag	1
tag_8494_st	GGCTTGAATTTCTATGACGC	2223.8	YGL087C::chr7_1	uptag	1
tag_7852_st	TTCCGACGTTCTGGCAGGAT	191.4	unassigned	unassigned	0
tag_7526_st	AAACCGAGAAACCGGCCTGT	1555.2	YDR223W::chr4_5	uptag	1
tag_12807_st	TAAGTTGGTGCATACGTCTC	60.4	unassigned	unassigned	0
tag_13844_st	TCGTTTATACTGGTAGGGAC	59	unassigned	unassigned	0
tag_15397_st	CACTATATCAGAAGATCGGC	96.8	unassigned	unassigned	0
tag_14916_st	TTGACTCTTCTCCCGGTAGG	45.6	unassigned	unassigned	0
tag_6633_st	CAGAAGATAATATGCTCGCC	1487.4	YCL050C::chr3_1	downtag	1
tag_16990_st	GCATTAGAAGGTCTGGCTA	503.4	YBR012C::chr2_2	uptag	1
tag_13136_st	TAGGAGCCATGCGCCCTTAA	57.4	unassigned	unassigned	0
tag_1433_st	ACGCTCGCAAAGGTCGTACA	2654.8	YNL303W::chr14_1	downtag	1
tag_3615_st	AGTTACGGAACCGCACGACA	364.8	YPL182C::chr16_2	uptag	1
tag_4451_st	TACGGTGTAGCAGGTACTTC	84.8	YOR171C::chr15_2	uptag	1
tag_8284_st	TTGGTGCTAGTCATCCACAA	60	YDR506C::chr4_8	uptag	1
tag_12950_st	TACCTGGCATGACGCGATAT	69	unassigned	unassigned	0
tag_16791_st	AGACTAAGACGAGCCCTCT	375.4	YIL131C::chr9_2	downtag	1
tag_16343_st	GCTCCAAGCCTTTGAGAGTA	316.8	YBR049C::chr2_2	uptag	1
tag_3069_st	GTTGTGTGACATTCGTCGCA	2964.2	YOR037W::chr15_1	uptag	1
tag_5370_st	GTCTTCGAGGAGGATTCTAT	148.8	unassigned	unassigned	0
tag_731_st	CGGCTCCTAAGTATTATCAC	680.6	YMR146C::chr13_4	uptag	1
tag_11304_st	GCATATAATGATTTCGCCCG	1093.2	YGR268C::chr00_3	uptag	1
tag_4517_st	ATGGCTTTAACTCTCACACG	1589.8	YOR141C::chr15_2	downtag	1
tag_13789_st	TCGCTTTGACCTCTTCAGAA	62.4	unassigned	unassigned	0
tag_4033_st	CCGATTGTACGAGAGAATGA	574.8	YJR011C::chr00_13	uptag	1
tag_7536_st	AAGCGGGCAAACGATATGCT	2432.8	YDR233C::chr4_5	uptag	1
tag_5961_st	GCGCCGGTAATCCTATGTAA	1090.6	YBR032W::chr2_2	uptag	1
tag_11561_st	GCTAAGTTGGGAGACCTACT	1624.4	YNR054C::chr00_4	uptag	1
tag_5772_st	CGGATGGAATACGATATGCA	1748.2	YBL050W::chr2_1	uptag	1
tag_11109_st	GATCATCCACATATCACTGG	137.6	YNL013C::chr14_4	uptag	1
tag_5078_st	CAGCACCGAAGCAGAAGTCT	593.6	YLR059C::chr12_2	downtag	1
tag_5695_st	CCCTTACTAACTGTCAGGAA	1147.4	YNL077W::chr14_3	downtag	1
tag_193_st	CTAGCGGTAAGTAGGTTTCA	426.8	unassigned	unassigned	0
tag_14073_st	TGAGAGCTGGATCGCATTCC	222.6	unassigned	unassigned	0
tag_15779_st	GCCACGCGAATGTAGTAGAA	69.8	unassigned	unassigned	0
tag_5441_st	TAGTGTTTACGGGCCGACAT	1938.8	YHR161C::chr8_3	downtag	1
tag_14006_st	TGAAATCAGTTTGAGGCAGC	106	unassigned	unassigned	0
tag_11744_st	GGACAGACGTTGACCAGCTA	81	unassigned	unassigned	0
tag_16991_st	CTTTAGCTCACGCAGTGTG	100.6	YPR052C::chr16_4	downtag	1
tag_12130_st	GGTGCCGGACATCAAATATA	1759.6	unassigned	unassigned	0
tag_15443_st	CCACCGAACTCGATTGAAAT	74.8	unassigned	unassigned	0
tag_12427_st	GTCTCCTTACGGCGAATGTG	60.8	unassigned	unassigned	0
tag_2175_st	TCTTCGATATGATAGCGTCG	1412.2	YIL007C::chr9_1	downtag	1
tag_3662_st	TGTAGTCGATAGGGCCTTAC	1937.4	YPL134C::chr00_8	uptag	1
tag_7437_st	TATTTACCTTCCGACTCAGG	798.6	YDR135C::chr4_4	downtag	1
tag_1305_st	GTACCTCACTCTACGTGGAG	693.2	YNL335W::chr14_1	uptag	1
tag_4648_st	CGCTTCCTACACTATATTGG	1532.2	YOR272W::chr00_17b	uptag	1
tag_2079_st	AATACACTAAAGCTCGGTCC	151	unassigned	unassigned	0
tag_10342_st	CTACTTAATTGAGACGACGG	3153	YCR106W::chr00_2	uptag	1
tag_3593_st	TAATTCGAGTAGAGCGCGAC	1526.2	YCR073C::chr00_16a	downtag	1
tag_6507_st	AGATAAGCAACATCCTGTCC	61.8	unassigned	unassigned	0
tag_11802_st	GGAGTAAGTTTCGGCACCCA	67	unassigned	unassigned	0
tag_576_st	AGAGTTATACAGAGACCTCG	291.8	YER053C::chr5_3	uptag	1
tag_6380_st	TTCCGTGCATAGTATAGGGA	3016.8	YBR256C::chr2_4	uptag	1
tag_4856_st	TAGCACCACTCTACTTGAGG	49.2	YDL227C::ctrl_47	uptag	0
tag_3150_st	CCAGGTAGACAGACATACTC	1214.2	YOR022C::chr15_1	downtag	1
tag_9089_st	GGCGTTTAATTGGCCTGAAA	2077.2	YGR035C::chr7_4	downtag	1
tag_8060_st	GCGTCATCAATTTCGCACAA	178	YDR376W::chr4_7	uptag	1
tag_10904_st	GACGCAATCGCCACTAGATG	319.4	YPR201W::chr16_5	downtag	1
tag_2055_st	GACTTCGCAATCGGCACGTA	2314	YJL048C::chr10_2	downtag	1
tag_15050_st	TTTAAGATTGTTCGCGGGAC	66.6	unassigned	unassigned	0
tag_2236_st	AGTAAGGGAACATCGGTATC	2897.2	YIL067C::chr9_1	downtag	1
tag_9154_st	ACTGTAAATCCCACCAAGGG	2751	YGR100W::chr7_4	downtag	1
tag_579_st	AGATACTTAACCATAGCGCC	472.4	YER056C::chr5_3	uptag	1
tag_13997_st	TCTTTATTAGAGTGAGGGCC	69.2	unassigned	unassigned	0
tag_13889_st	TCTATTGTACTGGCGAGCAC	209	unassigned	unassigned	0
tag_7647_st	GCGCCCTTACAGGCTTAGAT	134	YDR248C::chr4_6	uptag	1
tag_4008_st	TACGACATGGTAGGACGCTA	3122.6	YJL014W::chr00_13	uptag	1
tag_2312_st	ATACGTTTAAGCACGCACAC	2358.8	YEL047C::chr5_2	uptag	1
tag_15936_st	GTAGGACCGGATCGTATCTC	56	unassigned	unassigned	0
tag_16134_st	TCTTTGTACTGGTCCCACGA	49.6	unassigned	unassigned	0
tag_16828_st	GTCTCTTACAGCGCCAGGT	89.2	YML035C::chr00_14	downtag	1
tag_16153_st	TGCCAGGCCGCGTATCTTTA	69.4	unassigned	unassigned	0
tag_12383_st	GTCCTTGACCGCAGGCTTTA	67.2	YJL184W::chr00_14	uptag	1
tag_7106_st	ACATTGCACCAACACTAGGG	1388.8	YDL233W::chr4_3	uptag	1
tag_14462_st	TGTCATTGAGTATGCAGTGC	56.6	unassigned	unassigned	0
tag_3177_st	TATTAGATACTGGACTCGCG	458.2	YOR049C::chr15_1	downtag	1
tag_4149_st	ATTTGAGCAACGGTTACGAC	1764.2	YJR031C::chr00_13	downtag	1
tag_17092_st	GGCCAATTCTGGTACGCTA	1821	YDR399W::chr4_7	uptag	1
tag_7919_st	CCCACGCCAAGGATAGGATA	326.4	YLR218C::chr12_3	uptag	1
tag_16173_st	TGGCGAGGATTGATCTCCAA	58.4	unassigned	unassigned	0
tag_3427_st	GTCCGCTGACCGTAGTCTAT	472	YBR275C::chr00_16a	uptag	1
tag_14352_st	TGGCGTTCAGAGTGCTCATT	59.8	unassigned	unassigned	0
tag_9811_st	CCGATGAACTCTGCCAGGAA	500.8	YKR028W::chr00_14	uptag	1
tag_6716_st	CGTTTCACAATGGAGGACAC	2288.6	YDL036C::chr4_1	uptag	1
tag_16630_st	TCTGGGACGTTGCGCTTTA	1585.4	YJL197W::chr10_1	uptag	1
tag_13208_st	TAGTTACACTTCTTGACGGG	63	unassigned	unassigned	0
tag_1447_st	CAGACGAACTTAGATCACCG	3360.6	YNL289W::chr14_1	downtag	1
tag_10367_st	CTATACACATTTCACAGGCG	462.4	YFR033C::chr00_2	uptag	1
tag_3635_st	CTCCACATACCTGTAGATAG	483.2	YPL161C::chr16_2	uptag	1
tag_14127_st	TGATCTATATGCCGACTCCA	70.6	unassigned	unassigned	0
tag_5011_st	ACGACAAACAGAGGGCCGTT	179.2	YLR088W::chr12_2	uptag	1
tag_11980_st	GGGACTTTACTCACCAGAGA	237.2	YOL110W::chr00_6	uptag	1
tag_2483_st	ACTACTCGAAAGTCGGATAC	70.2	YLL027W::chr12_1	uptag	1
tag_8309_st	AACGGAAGAAACTTGCGCCC	1844.8	YDR531W::chr4_8	uptag	1
tag_10893_st	GACCTTCACACCGTTTGATA	1716.8	YPR190C::chr16_5	downtag	1
tag_3903_st	ACCCTAGAACACGACGAGGT	971.8	YNL237W::chr14_2	downtag	1
tag_16476_st	ATATCTCTAACGCGCATAG	1766.4	YAL013W::chr1_1	uptag	1
tag_5092_st	CATCGCAACGTCGCTGAAAT	899	YLR073C::chr12_2	downtag	1
tag_16176_st	TGGGAGGGCCTATCCATCTA	44.8	unassigned	unassigned	0
tag_13114_st	TAGCCTATATCCGAGACTAC	76.4	unassigned	unassigned	0
tag_15328_st	ATCTGCCGAACCTCTTATAG	61	unassigned	unassigned	0
tag_5511_st	TGACATGCCGCAGTAGCTCT	58	unassigned	unassigned	0
tag_9122_st	ACATAAAGAGATTTCCGCCC	1292.2	YGR068C::chr7_4	downtag	1
tag_14144_st	TGATTGCCACTGCTCATACG	73.8	unassigned	unassigned	0
tag_6575_st	ATCGGAATAACGGTGAAGCC	286.2	YCR015C::chr3_1	uptag	1
tag_5678_st	CCAGTGGTAATAATCCGACA	1249	YNL094W::chr14_3	downtag	1
tag_5928_st	GCACGGCCAATTACTCGATA	445.4	YBR001C::chr2_2	uptag	1
tag_9836_st	CCGGAATTAACGTATCTCAC	1917	unassigned	unassigned	0
tag_336_st	GGTGAGACCTATGTATATCG	66.6	unassigned	unassigned	0
tag_15154_st	TTTGAGCCCTGGACTGGCAA	110	unassigned	unassigned	0
tag_9215_st	AGGGTGTAACATTAACCGCA	1908.6	YGR161C::chr7_5	uptag	1
tag_16988_st	CCGCAGTAACACTTGCACG	2417.2	YER046W::chr00_10	downtag	1
tag_2705_st	CGATCCGTAAGGAGGTCACA	282.6	YOR344C::chr15_4	uptag	1
tag_8438_st	CGGGTGGGAAATAAACTTAC	174.8	YGL030W::chr7_1	uptag	1
tag_3839_st	TGTCGGCCAGAGTCTCGTAT	69.4	YNL205C::chr14_2	uptag	1
tag_11208_st	GCAATCCACTACCGGAGTTG	447.2	YNL016W::chr14_4	downtag	1
tag_899_st	AACCAAGTAAACTCTCGTCG	2572.6	YMR213W::chr13_4	downtag	1
tag_6326_st	TGGTCGATACGGTTGCTCAA	72.6	unassigned	unassigned	0
tag_1532_st	ACGGATACAACAGGATCGCC	366.6	YMR270C::chr13_5	uptag	1
tag_8093_st	GGGTGTTGACCGCATCCTTA	664.8	YDR409W::chr4_7	uptag	1
tag_2391_st	CAGTGTTCAAGATCCTAGAC	470.2	unassigned	unassigned	0
tag_11639_st	GCTGATTCATACTACCTCGA	1310.6	YLR460C::chr00_4	downtag	1
tag_14347_st	TGGCCTTGACGTGTTGTCCA	79.8	unassigned	unassigned	0
tag_15276_st	AGGCTTCAACATCGACACAG	70.6	unassigned	unassigned	0
tag_2594_st	ATGAGGAGAACGTAGTATCC	2140.2	YLL042C::chr12_1	downtag	1
tag_5733_st	CGAAGTCAAGGCCACCAGTA	241.2	YBL011W::chr2_1	uptag	1
tag_5467_st	TCATTCTCAGTACCTGCGGT	54.2	unassigned	unassigned	0
tag_5256_st	GCTCATTGACACTGCGCTAT	2540.6	YPL076W::chr16_3	downtag	1
tag_9195_st	AGGAAATCAGTGGAACCCGC	2368.8	YGR141W::chr7_5	uptag	1
tag_6719_st	CTAGCATTAAGTCATGTGCC	2575.2	YDL039C::chr4_1	uptag	1
tag_9112_st	AATTCATGCAACACCGCAGG	382.8	YGR058W::chr7_4	downtag	1
tag_10239_st	CGTGATGTACCAGATGCACA	562.2	YLR330W::chr12_5	downtag	1
tag_13210_st	TAGTTAGAGGGACTGCTTCA	54	unassigned	unassigned	0
tag_14267_st	TGCTCACATGGTGCGAGTCA	50.4	unassigned	unassigned	0
tag_2718_st	GCTCTTATACTCGACATGAC	1778.8	unassigned	unassigned	0
tag_4625_st	CCTTAGTAATCCATAGGACG	2621.4	YOR249C::chr15_3	uptag	1
tag_3833_st	TCCACGGAGTCGGAGTTACT	85.4	YNL211C::chr14_2	uptag	1
tag_8026_st	GATTGGTGAATGTAGCCTCA	1502.2	YDR339C::chr4_7	uptag	1
tag_10029_st	CGATGTCAACTTATTTCCCG	1291.6	YLR312W-A::chr12_4	uptag	1
tag_2511_st	GCTCGACGACGCTCATGTAT	341.4	YLL055W::chr12_1	uptag	1
tag_10554_st	CTGTGGTTAATGGGCAATCT	1829.8	YPR039W::chr16_4	uptag	1
tag_13908_st	TCTCCTAGAGCGCGGCATAT	50.6	unassigned	unassigned	0
tag_12587_st	GTTAGCATAGCGGAGCTTAA	227.2	unassigned	unassigned	0
tag_5216_st	GAGCACCTAGCACGATCAAT	1025.8	YPL020C::chr16_3	uptag	1
tag_3750_st	CTCCGACTACATCAGATTAG	422	YPL142C::chr16_2	downtag	1
tag_12586_st	GTTAGCAGCAGGGATTCTCA	68	unassigned	unassigned	0
tag_8405_st	CAGCCAGGAAGAGGTAATCC	147.8	YDR531W::chr4_8	downtag	1
tag_14068_st	TGAGACGCCCGCGCTATTTA	43.2	unassigned	unassigned	0
tag_13444_st	TCACGCTGGCCCGTTAGTTA	133.4	unassigned	unassigned	0
tag_13389_st	TATTTACACTGGGCCACACT	58.4	unassigned	unassigned	0
tag_898_st	AACATTCAACAACGTCGCGG	158.2	unassigned	unassigned	0
tag_2757_st	CGATGACAATTAGGTACACG	4614.8	YOR301W::chr15_4	downtag	1
tag_9252_st	AGTGCGTTACAAGAAGCAGT	2492	YGR198W::chr7_5	uptag	1
tag_16241_st	TTGCCGCACTTCTCGGTAAA	52	unassigned	unassigned	0
tag_1258_st	TCGTTTACCTGTCGCGCTGA	1528.4	YPL230W::chr16_1	downtag	1
tag_10373_st	CTATCTTCAATACGTGCCAG	197.6	YFR039C::chr00_14	uptag	1
tag_5624_st	ATGATCCGAACGGCAGCACA	198	YNL051W::chr00_16b	uptag	1
tag_6629_st	CACGGATTAAGAGGAGCACC	1643.2	unassigned	unassigned	0
tag_16894_st	CGATGGACAAGTAGTCACA	490.6	YOR354C::chr15_4	downtag	1
tag_3410_st	CGCCTGACACCGAGTGATAT	2531.4	YHR134W::chr8_2	downtag	1
tag_13600_st	TCCAGCTAATGTTTCTCAGC	60.4	unassigned	unassigned	0
tag_15218_st	ACAGTTGGAAAGCCGAGTAC	106.8	unassigned	unassigned	0
tag_507_st	CTATCTCCAAGTGCGTGACG	3091.6	YAR007C::chr1_1	uptag	1
tag_4679_st	CTCAATAGATTATAGGCGCG	261.4	YOR207C::chr15_3	downtag	1
tag_11760_st	GGACGAGCGCGACACTTAAA	54.2	unassigned	unassigned	0
tag_8105_st	GTCCTCTCACCTTATTGGGA	906	unassigned	unassigned	0
tag_6020_st	GGCCTGGTACGCGATCTTAA	3274.8	YBL104C::chr2_2	downtag	1
tag_11137_st	GATGACTCAATGTGACTCAG	1394.4	YNL044W::chr14_4	uptag	1
tag_5569_st	TTCGTCTTAGCCTGGAGCGT	427.2	YNL107W::chr00_16b	uptag	1
tag_16156_st	TGCCGGTCACGTTTAGGCTA	65	unassigned	unassigned	0
tag_8583_st	TTTGCTTGAGCTGCTGCGAC	671.8	YGL080W::chr7_1	downtag	1
tag_13785_st	TCGCTGTTAGCACGGGTCAT	60.2	unassigned	unassigned	0
tag_16967_st	ACTTCCCTAGACTTGTTCGG	285.4	unassigned	unassigned	0
tag_13271_st	TATCAGTCATGCTCAGCGAA	70.2	unassigned	unassigned	0
tag_9833_st	CCGGAACGATTGCTAAGAAT	2249.2	YKR050W::chr11_3	uptag	1
tag_5598_st	AGGCTCCTAAATTGCGTACA	2484	YNL078W::chr00_16b	uptag	1
tag_2662_st	GAGCGTGGACGATATACACT	131.2	YOR302W::chr15_4	uptag	0
tag_6352_st	TGTTCGCGCCCTCGATGTTA	456.6	YBR228W::chr2_4	uptag	1
tag_4444_st	CTTGTCTGACCGCACAGTAG	75	YOR164C::chr15_2	uptag	1
tag_15820_st	GCGTAGAGAATGTGCTTACC	61.8	unassigned	unassigned	0
tag_16449_st	GAACTTCTAAGTTACTCTCC	1140.2	YOR353C::chr15_4	uptag	1
tag_5464_st	TCATCGAGATCGGCCACTGT	1309.2	YHR184W::chr8_3	downtag	1
tag_9398_st	ATTACAGAACCTTCCCTGAG	1120.4	YKL029C::chr11_1	uptag	1
tag_14295_st	TGCTTGTAGCCCATTCGAGT	59.6	unassigned	unassigned	0
tag_6137_st	TACCGAGCCGGACCGTTAAA	74.4	YBR110W::chr2_3	uptag	1
tag_10842_st	GACACCTATGTAGCAATGAC	2005.2	unassigned	unassigned	0
tag_7744_st	TCATCACGCTTTCCGAGGAT	1949.8	YDR249C::chr4_6	downtag	1
tag_4577_st	CATAGTCTAAGCCACATCAG	124	YOR201C::chr15_3	uptag	1
tag_2541_st	ATGACGTTAAGCGCGAAGAC	1028.6	YLR018C::chr12_1	uptag	1
tag_15598_st	CTAGTGTCAAGTCCGTAGAC	76.8	unassigned	unassigned	0
tag_7294_st	CGCTTTATAGAATGATCGGG	2044.6	YDR087C::chr4_4	uptag	1
tag_8015_st	GAGTTTCCAATCTCTCCAGA	356.4	YLR218C::chr12_3	downtag	1
tag_15878_st	GGCGCTCCACGCTTGTTATA	73.8	unassigned	unassigned	0
tag_9880_st	CCTAATCAAGGTGACAGCAC	109.8	YKR001C::chr11_3	downtag	1
tag_11466_st	GCGAGTCGAGGCCATATCAT	3511.6	YKR070W::chr00_3	downtag	1
tag_6537_st	AGGCTTGAACATCACATACC	2117	YCL050C::chr3_1	uptag	1
tag_14762_st	TTCACTCGCCGCGTAGGATT	60.8	unassigned	unassigned	0
tag_5113_st	CCGTCTGAAGCGACCTTAAT	1474.4	YLR094C::chr12_2	downtag	1
tag_16329_st	CGATCAAGTGGTCACAATTT	59	YLR308W::chr12_4	uptag	1
tag_10547_st	CTGTCTGGACCATAGCAGCA	847	YPR032W::chr16_4	uptag	1
tag_5938_st	GCATGGTTACCTACGCCAGA	87.4	YBR011C::chr2_2	uptag	1
tag_5794_st	CGTCTTTCAAGTCAGGCGAA	1868.2	YBL072C::chr2_1	uptag	1
tag_6540_st	AGGGCCGTAAAGTTGTTATC	1120.4	YCL053C::chr3_1	uptag	1
tag_1030_st	AGCGTTACAACAAGTGGACC	3966.6	YHL033C::chr8_1	downtag	1
tag_12466_st	GTGATATTACATTTGGCGCG	2123.4	YMR322C::chr00_17b	uptag	1
tag_4369_st	AGACTCGAACATACACGCGG	71.2	YIR009W::chr9_2	downtag	1
tag_8987_st	CAAATTGCCTGACAAGATCC	1944.2	YGR029W::chr7_4	uptag	1
tag_1407_st	GACGCAGTACATCGCACGTT	2576.4	YNL329C::chr14_1	downtag	1
tag_10203_st	CGTACTTGACATCACCAGTG	803	YLR390W::chr12_5	uptag	1
tag_2232_st	AATGAGTAACACCCGACCGT	3200.6	YIL063C::chr9_1	downtag	1
tag_1080_st	TTTACGACTTGTGAGGACGC	2439	YHR017W::chr00_8	downtag	1
tag_7710_st	GTGGACGCCCATCCGATTAT	240	YDR311W::chr4_6	uptag	1
tag_4025_st	AGAAGCCCAACACGGTCTAG	383.2	YJR004C::chr00_13	uptag	1
tag_6522_st	AGCGGAGGAACCAGTAATCC	1247	YDR071C::chr00_11	uptag	1
tag_14844_st	TTCGCCATAGTCCACTTGAA	65.4	unassigned	unassigned	0
tag_5812_st	CTCACTCAAGTCTCTGGAAA	61.2	YBL090W::chr2_1	uptag	1
tag_13734_st	TCGAGGCCCGACCTTTGTTT	48.2	unassigned	unassigned	0
tag_9975_st	CGAACTGTATTCAAGGAGGA	2159.2	YLR258W::chr12_4	uptag	1
tag_1788_st	CGACGTGAAGCTACGGTAAC	77.4	unassigned	unassigned	0
tag_2229_st	AATCCCTGAAACTAGACTCG	2589.8	YIL060W::chr9_1	downtag	1
tag_5737_st	CGAGGACAAGTGATGACCCA	2468.6	YBL015W::chr2_1	uptag	1
tag_12310_st	GTATGCAGAGCTTCAGAGCA	132.2	YML023C::chr00_11	downtag	1
tag_14395_st	TGGTCGGGAGTAACATAAAC	50.8	unassigned	unassigned	0
tag_1694_st	GACGTGACACTCGTGCATAC	77.6	unassigned	unassigned	0
tag_515_st	GACATAGACCATACCACGTT	1183	YAR020C::chr1_1	uptag	1
tag_15073_st	TTTAGATACTTCTGGGCCGA	59.8	unassigned	unassigned	0
tag_9738_st	CCATCATGCCACGAGAATGT	135.4	YKL176C::chr11_2	downtag	1
tag_15868_st	GGCATCCGACCCTGGTATTT	52.2	unassigned	unassigned	0
tag_13828_st	TCGTGACTATGGTCCAGCCA	65.6	unassigned	unassigned	0
tag_12229_st	GTACACGGACTGCCAGCATA	77.4	unassigned	unassigned	0
tag_10879_st	GACCCAGTACCATAGGCAGT	2013.8	YPR176C::chr16_5	downtag	1
tag_1801_st	GCGTATGTACTAGGAAGAAC	2066.8	YJL208C::chr10_1	downtag	1
tag_3208_st	CGTGTAGAAGCTGTGTACCA	389.8	unassigned	unassigned	0
tag_14984_st	TTGGCAGGCCCGCTGATTTA	41.6	unassigned	unassigned	0
tag_16251_st	TTGTATTGAGCGTGGCCTCC	541.4	unassigned	unassigned	0
tag_9765_st	CCCATACGACACAATGTAGG	1849.6	YKL203C::chr11_3	uptag	1
tag_12315_st	GTATGTTACTATATGCCCGG	1172.6	unassigned	unassigned	0
tag_15146_st	TTTCTGTAGCTGTCGGAAGC	59.8	unassigned	unassigned	0
tag_10740_st	GAAGATCCGATAATGCAGTC	2711.8	YPR133C::chr16_5	uptag	1
tag_1421_st	TAGCTCTACGCATTTACGTG	70.6	unassigned	unassigned	0
tag_15480_st	CCGGAGGTACGAATAGCAAT	72.8	unassigned	unassigned	0
tag_11360_st	GCCAGAATGAGTAGGACCAT	995.2	YIR043C::chr00_17b	uptag	1
tag_7866_st	TTGTCTCCAGGGCGCGTTAT	581.8	YLR165C::chr12_3	uptag	1
tag_15439_st	CCAAGGGAATATAAGCTCCT	48.4	unassigned	unassigned	0
tag_13491_st	TCAGCCATCATGCGGCGTTA	80	unassigned	unassigned	0
tag_458_st	GGTTATCCACGAGTGCAGTA	398.6	YAL045C::chr1_1	uptag	1
tag_13068_st	TAGAGAGCCGAGGTATCTTC	57.2	unassigned	unassigned	0
tag_14024_st	TGACATAGTCCCACTGTTCA	64.6	unassigned	unassigned	0
tag_8605_st	AAGTTTCAACAAGCCATCCG	234.6	YGL102C::chr7_2	uptag	1
tag_5657_st	CAGTGACTAAGATGCCCACA	1378.2	YNL115C::chr00_16b	downtag	1
tag_10296_st	CTAAGACCCGCACATATTGT	1543.8	unassigned	unassigned	0
tag_9644_st	CATGACCCAAGCTCAAGGGA	2120.4	YKL178C::chr11_2	uptag	1
tag_1235_st	GACCTGTCACGACTAGCAGA	581	unassigned	unassigned	0
tag_14901_st	TTCTTGAGAGCGGGTCTTCA	75.6	unassigned	unassigned	0
tag_4793_st	GTAACTTGTTTGACAGTGCG	1335.6	YJR099W::chr00_12	uptag	1
tag_6967_st	TGGCGTTACTGATTTCGCAC	1428.6	YDL189W::chr4_2	uptag	1
tag_12213_st	GTAATATCCATTCCACTCGG	79.2	unassigned	unassigned	0
tag_12175_st	GGTTGCACCTTGACCCGTAA	1442.6	YMR111C::chr00_9	downtag	1
tag_10396_st	CTCACCGCAAGTTTACTAGA	1805.6	YGR223C::chr00_2	uptag	1
tag_9585_st	CAGGTCACACATACCATAGG	81.8	unassigned	unassigned	0
tag_5823_st	CTCCGCCTAAGTGGCAGTAA	69.2	YDL227C::ctrl_14	downtag	0
tag_15018_st	TTGTCAGGAGTGCGCCTCAA	53.2	unassigned	unassigned	0
tag_5533_st	TGGCCGTTAGAGTCTGCACT	929.4	YNL143C::chr14_3	uptag	1
tag_8838_st	TTCTTTCCAGCTCCGAGGGT	177	YGL239C::chr7_3/chr00_12	uptag	0
tag_12191_st	GGTTTGGACGATTGCTCATA	1216.6	YMR126C::chr00_9	downtag	1
tag_5024_st	AGAGCGCAACACCACATTGT	678.4	YLR101C::chr12_2	uptag	1
tag_6850_st	GTATGGTTACATTCCTCACC	2163	YDL073W::chr4_1	downtag	1
tag_6105_st	GTTCGGGACCGCTGCTATTA	925.4	YBR080C::chr00_16a	uptag	1
tag_6345_st	TGTGGACTCTCCCTCATGTA	925.2	YBR221C::chr2_4	uptag	1
tag_13871_st	TCTAGCATTTAGCATGGTGC	56.6	unassigned	unassigned	0
tag_3182_st	ACAGAGCAACACGTACCGTT	330.2	YOR054C::chr15_1	downtag	1
tag_15910_st	GGTATTCACCGACTTCCAGA	65.6	unassigned	unassigned	0
tag_3724_st	ACCACGGAACACGAACTGTG	494.8	YPL168W::chr16_2	downtag	1
tag_1041_st	CGAAGCTACGCGAATAGACG	2151.6	YHL022C::chr8_1	downtag	1
tag_12495_st	GTGCGATTACGTCGGACTCT	382.8	YPL017C::chr00_17b	downtag	1
tag_15190_st	TTTGTTTCAGTCGCCGCAGC	66.8	unassigned	unassigned	0
tag_8013_st	GAGCGAGGAATGCCATCTAA	245	YLR216C::chr12_3	downtag	1
tag_170_st	ACCTCGACAAATACACGTTG	1988.8	YML111W::chr00_9	uptag	1
tag_10679_st	CTTTCTTCACACTCGGTAGG	2368.4	YPR068C::chr16_4	downtag	1
tag_4654_st	CGGTGAATACATGCTAATCG	577.2	YOR278W::chr15_3	uptag	1
tag_17072_st	GCTGTAATTGCATGACGCT	1177.6	YNR056C::chr00_4	downtag	1
tag_481_st	AACCGGAGAAACTACGCCGT	2852	unassigned	unassigned	0
tag_11490_st	GCGCATTTACCGATCCTATG	1102.8	YKR094C::chr00_15	uptag	1
tag_7379_st	GCTGCATCAATGTGTTCACG	1095.8	YDR076W::chr4_4	downtag	1
tag_3199_st	CCAGTAGAAGCGATGACAGC	1541	YOR071C::chr15_1	downtag	1
tag_500_st	CCTTACAGACGGCACGGTAT	847	YAL004W::chr1_1	uptag	1
tag_9464_st	CAACCAAGACATAGCCTTTG	715.2	YKL095W::chr11_1	uptag	1
tag_15608_st	CTCAGCAGACCCATGTGGAT	84.4	unassigned	unassigned	0
tag_5977_st	GCTAGGCTAATGTCCGGCTA	506.8	YBR048W::chr2_2	uptag	1
tag_895_st	TTCTCGGGACTGGTCGTACT	413.6	unassigned	unassigned	0
tag_13498_st	TCAGCTCTACGTCGCGGATA	197	unassigned	unassigned	0
tag_12051_st	GGGTGTATAGGCCCATCCTT	1217.4	YOL013W-A::chr00_6	downtag	1
tag_865_st	CTGCCTCTAATAGTATCACG	2910.8	YMR180C::chr13_4	downtag	1
tag_13173_st	TAGTACCGCTGGACGATGAA	1299.8	unassigned	unassigned	0
tag_1876_st	ACGTACACAAATGACTCGCG	1832	YJL133W::chr10_1	downtag	1
tag_10789_st	GAATCAGAGTTACCCAGACT	976	YPR182W::chr16_5	uptag	1
tag_14102_st	TGAGGTTACTGGATGCACTA	51.2	unassigned	unassigned	0
tag_3394_st	ACTGTAACACTCGTCAAGAC	1603.6	YHR118C::chr8_2	downtag	1
tag_16007_st	TAAGCGACTTGCCAGCACAA	68.4	unassigned	unassigned	0
tag_13549_st	TCATCGGCACTGATAGCTCA	49.6	unassigned	unassigned	0
tag_2215_st	GTAGTACGAGCTGAGACTCT	2059.8	YIL046W::chr9_1	downtag	1
tag_14214_st	TGCCGCGACGCTTGTTGATT	58.2	unassigned	unassigned	0
tag_14393_st	TGGTCCACGGCTCGCTATTT	52.4	unassigned	unassigned	0
tag_14363_st	TGGGACTTATGATTAGCTCG	142.2	unassigned	unassigned	0
tag_8429_st	CCTTGAATAATATCTCGGCC	2205.4	YGL021W::chr7_1	uptag	1
tag_3007_st	GAGTATGTAATCTACCTGCC	1149.8	YOL059W::chr15_5	downtag	1
tag_8681_st	GACCGCCAATCCTTTGAGAG	57.8	unassigned	unassigned	0
tag_17113_st	CTTTCCAATGCGGTGTACGA	68	unassigned	unassigned	0
tag_6009_st	GGATGTAATGGTAGCTCCTA	1211.2	YBL095W::chr2_2	downtag	1
tag_13591_st	TCCACTCCCTTGAGGTGAAA	65.6	unassigned	unassigned	0
tag_10163_st	CGGGTACGAATCGCACACAT	2296.6	YLR350W::chr12_5	uptag	1
tag_3990_st	CTTATCTTACACGTATCGCG	1022	YNL150W::chr14_2	downtag	1
tag_5651_st	CACTTCCAACTCGGAGGAGA	2672.6	unassigned	unassigned	0
tag_15444_st	CCACGGAGACACCAGTATAT	63.6	unassigned	unassigned	0
tag_12752_st	TAACGTGCTCGACTCATCTA	102.4	unassigned	unassigned	0
tag_3352_st	CCCGACTAACGTGTATAGAC	1890.4	YHR076W::chr8_2	downtag	1
tag_4939_st	TGTCATCTACTCGCTTGCGG	1956.6	YJR149W::chr10_4	downtag	1
tag_16817_st	TGATTTCTACGCGGCGCGA	247.4	YBR173C::chr2_4	uptag	1
tag_736_st	CTGAGTAAGTCTTCCACACG	94.2	YMR150C::chr13_4	uptag	1
tag_3241_st	ACTGCGTAACACTGGCGAAC	1697.6	YHR061C::chr8_2	uptag	1
tag_17076_st	GGGTCCTTTAAAGTGCCTACT	1587.8	YPL023C::chr16_3	downtag	1
tag_8322_st	AATAATTGAAAGCGGGCGTC	560	YDR448W::chr4_8	downtag	1
tag_14799_st	TTCCATACTCTTCGTCGGAG	57.8	unassigned	unassigned	0
tag_2651_st	CATCGCGGAAGCCACGTATA	134.6	YOR291W::chr15_4	uptag	1
tag_11006_st	GAGCGGAATGCGTCATAAAT	121.8	YFL006W::chr6_1	downtag	1
tag_11063_st	GAGTTAATGTGCCACCCAAC	594.4	YFL063W::chr00_18	downtag	1
tag_2948_st	CCACGAGTAAGGACGATGAC	469.4	YOL001W::chr15_5	downtag	1
tag_2131_st	ACGTGTAAAGTCGTCACAAC	59.4	unassigned	unassigned	0
tag_12467_st	GTGATCGGAGAGTTCCCACA	830.8	YNL315C::chr00_17b	uptag	1
tag_2221_st	TAGTTCGCACCTACTGCTAG	3277.2	YIL052C::chr9_1	downtag	1
tag_14757_st	TTCACGGGCGGCGTCTTATT	49.2	unassigned	unassigned	0
tag_4968_st	TTGTAGTTAGCTCTGCACGG	2644.8	YLR045C::chr12_2	uptag	1
tag_10623_st	CTTCTTAGACCAGCCATGAG	108.8	YPR012W::chr16_4	downtag	1
tag_849_st	CACGAGATAAGACTCATCCG	773.2	YMR166C::chr13_4	downtag	1
tag_1574_st	TCTCATTCACTGTCCGTAGA	1381.6	YMR308C::chr13_5	uptag	1
tag_1118_st	GACCGGGTAATAGGATATAC	356.6	YPL274W::chr16_1	uptag	1
tag_14042_st	TGACGAGTTAGGATCTATGC	67	unassigned	unassigned	0
tag_883_st	GTGATAGGACGGTCTCCACT	497.8	YMR197C::chr13_4	downtag	1
tag_16195_st	TGTGCGTGAGGCCATTTCAT	48	unassigned	unassigned	0
tag_8086_st	GGCCTTGGACTACCGCTTAA	1006.2	YDR402C::chr4_7	uptag	1
tag_13318_st	TATGATAGAGGTAGCGCCAA	63.2	unassigned	unassigned	0
tag_4395_st	CTTGCTACATCATCAGAGAC	146	YOR115C::chr15_2	uptag	1
tag_8176_st	TCTTCGCGCTAGGGCCTTTA	1766.8	YDR396W::chr4_7	downtag	1
tag_11116_st	GATCCCACATAGCGGACAAT	283.2	YNL022C::chr14_4	uptag	1
tag_7302_st	CGTTTCAGAATCACCATCAG	1528.6	YDR095C::chr4_4	uptag	1
tag_13571_st	TCATTATCACGGGATCGTAG	54.6	unassigned	unassigned	0
tag_3434_st	TCACTCATATCGAGCATCGT	124.8	YBR282W::chr00_1	uptag	1
tag_16958_st	AATAGGTACACATGCTCCC	226.8	YBR228W::chr2_4	downtag	1
tag_5208_st	GACGCGCAATATGTGCAGAT	187.6	YPL028W::chr16_3	uptag	1
tag_15451_st	CCAGGTGGACCAAGGCTTAT	53.8	unassigned	unassigned	0
tag_9637_st	CATCGTTTACAACTCTTCGG	2303.2	YKL171W::chr11_2	uptag	1
tag_12574_st	GTTACGCCCTCCAGGTGATT	66	YDL227C::ctrl_7	downtag	0
tag_13624_st	TCCCAGGGCACGGTTTAGTA	61.2	unassigned	unassigned	0
tag_2073_st	TCTGTTCAGTATCCAGTCAC	1978.2	YIL001W::chr9_1	uptag	1
tag_14719_st	TTATCGCCAGGCCATGCAGT	54.2	unassigned	unassigned	0
tag_6499_st	AGAAGCAGAACAGGGTCTCC	134.6	YCL011C::chr3_1	uptag	1
tag_8847_st	TTGGCTCGATCCCTCTGAAT	126.6	YGL248W::chr7_3	uptag	1
tag_12267_st	GTAGAGAGCGATAGCATCTT	1330.4	YAR050W::chr00_12	downtag	1
tag_10390_st	CTCAATATAGACACGATGCC	2772.2	YFR056C::chr00_2	uptag	1
tag_5553_st	TGTTCCTCAGGCTCGCGTAT	151.4	YNL123W::chr14_3	uptag	1
tag_2042_st	CAGGTGTGAAGACGCTTACA	440	YJL061W::chr10_2	downtag	1
tag_14287_st	TGCTGTGCATCGCCCAGTTT	56.2	unassigned	unassigned	0
tag_6391_st	TTCTGACTCTTGATCGAGCA	1099.8	YBR267W::chr2_4	uptag	1
tag_708_st	ACGATACTAAATGATCCCGC	2392.6	YER084W::chr5_3	downtag	1
tag_7507_st	TTCTAGCCGTCCGCAGTTTG	214	unassigned	unassigned	0
tag_16888_st	CTGTCTAGCGCGTACCGAGA	2235.6	YCR054C::chr00_16a	downtag	1
tag_1416_st	GTACGCCGAGACTATCGTCA	66.4	YNL320W::chr14_1	downtag	0
tag_11801_st	GGAGGTTTAGAGACATTTCC	65.2	unassigned	unassigned	0
tag_8072_st	GCTTATGGACCTCAATGACA	975	YDR388W::chr4_7	uptag	1
tag_15993_st	GTTGCGGACGGCCTTCTATT	61.8	unassigned	unassigned	0
tag_3882_st	GGCGGTACGAGTCTCCATTA	59.8	YNL162W::chr14_2	uptag	0
tag_11817_st	GGATACTCACTCCACGATAT	66.2	unassigned	unassigned	0
tag_75_st	CTAGAGTGAAGTGACGTTAC	1921.2	YER122C::chr00_5	uptag	1
tag_12444_st	GTCTTTACATTCTGCACCGA	1101.6	YBR125C::chr00_16a	downtag	1
tag_439_st	CGGGTGCGACAAGTCTCTAT	466.4	YAL065C::chr1_1	uptag	1
tag_1608_st	GTACTACTCTATATTCCCGG	1755.6	YMR251W::chr13_5	downtag	1
tag_14268_st	TGCTCACCCGGCTTTAGGAA	61.8	unassigned	unassigned	0
tag_11502_st	GCGCTTCGACTCATATACAA	373.6	unassigned	unassigned	0
tag_6323_st	TGGCGTTGACTCTCTTCACA	1521.2	YBR199W::chr2_4	uptag	1
tag_7021_st	TTCGATGTATCAGGTATCCC	64.4	YDL147W::chr4_2	downtag	1
tag_10915_st	GACGGACACTGAGCACATAG	409.8	YFL011W::chr6_1	uptag	1
tag_6775_st	GATAAGTAATGTTAGCGCCC	572.6	YDL094C::chr4_1	uptag	1
tag_16152_st	TGCATGTACGGCTTGCGATA	83.4	unassigned	unassigned	0
tag_5343_st	GTAGTTCCAGAGCAGGTATT	67.8	unassigned	unassigned	0
tag_7640_st	GCCTAGCCACATGCGGATAT	159.4	YDR241W::chr4_5	downtag	1
tag_15012_st	TTGTAGCGTTAGGGCCTCTC	61.8	unassigned	unassigned	0
tag_2315_st	ATACTCACAACGCGATACGG	1944.2	YEL050C::chr5_2	uptag	1
tag_11392_st	GCCCTATCAATTATGCTACG	1726	YGR260W::chr00_3	downtag	1
tag_2613_st	GCTCGTACATCGCCTAGAGT	1227.2	YLL061W::chr12_1	downtag	1
tag_1296_st	GACGACGAATGCTGAGTAAT	4018.2	YPL192C::chr16_1	downtag	1
tag_2465_st	GTTATCGTACAGTGGCGACT	648	YLL009C::chr12_1	uptag	1
tag_5468_st	TCCAGCTTAGCGAGATGCGT	2392.2	YHR188C::chr8_3	downtag	1
tag_14728_st	TTATGCAGCTTTCCATCCAG	86.6	unassigned	unassigned	0
tag_253_st	CGGATGTTACGAGAAGTTCA	1049.2	YML033W::chr13_2	uptag	1
tag_7395_st	GTCATTGCAGATATAGCTGG	182.4	YDR092W::chr4_4	downtag	1
tag_10609_st	CTTCCGGTACACCTGTTATG	1134	YPR096C::chr16_4	uptag	1
tag_8799_st	TCTGGGTGAGCCCGATCTTT	56	YGL200C::chr7_3	uptag	1
tag_11188_st	GCAAACCTGTATTACGGACG	3257.6	YNR045W::chr14_4	uptag	1
tag_13457_st	TCACTAGGCTCACTCAGTTG	45	unassigned	unassigned	0
tag_16443_st	CTCCAATATGCATACGAGA	123.6	YPL163C::chr16_2	uptag	1
tag_6017_st	GGCATGATAGACGCATCTGA	88	unassigned	unassigned	0
tag_14_st	AAGGGTGGAAACGTATATCC	62.4	unassigned	unassigned	0
tag_16501_st	ACGGGCTCAAAGTATGATAA	62.4	YMR266W::chr13_5	downtag	1
tag_3995_st	GATGTGACCATGAGCGACTA	195.2	YJL027C::chr00_13	uptag	1
tag_8211_st	TGCTTTGTACTTGCGGCGAA	2833	YDR431W::chr4_7	downtag	1
tag_564_st	TACGTTGCAGGCGAGTCCTA	151.2	YER043C::chr5_3	uptag	1
tag_12986_st	TACGGCCTATGAGACTGGCA	58.8	unassigned	unassigned	0
tag_10063_st	CGCCCAGCAATCATAATAGG	178	YLR250W::chr12_4	downtag	1
tag_14955_st	TTGCCTGACTTCCGGTGATC	48.4	unassigned	unassigned	0
tag_13425_st	TCACATGGAGGGACTGTTAT	56	unassigned	unassigned	0
tag_12718_st	TAAAGGTGTGGACTCATCGA	63	unassigned	unassigned	0
tag_8938_st	TTCTGTGCCATCATCCTGAA	3601.8	YGL243W::chr7_3	downtag	1
tag_7501_st	TTCCCGTGACTGTTATCCGG	558	YDR198C::chr4_5	uptag	1
tag_4964_st	TTGACATCCTGGACGTTACG	2015.4	YLR041W::chr00_8	uptag	1
tag_1000_st	GTAATCGTGTAGACGGAATC	1730.8	YHR033W::chr8_1	uptag	1
tag_35_st	ATGCTCAGACACAATTAGCG	74.6	unassigned	unassigned	0
tag_14221_st	TGCCTCAGACTGGACTCATT	82.8	unassigned	unassigned	0
tag_12497_st	GTGCGGTGAGATAATAAACC	68.8	unassigned	unassigned	0
tag_14706_st	TTATAGTAGATGTGCGGACC	84.4	unassigned	unassigned	0
tag_5305_st	GGGCCTTTACCTCAGTACGT	2832.6	YPL027W::chr00_17b	downtag	1
tag_14207_st	TGCCCGTAGCCCGAATTATA	66.8	unassigned	unassigned	0
tag_7652_st	GCGTGCAGATCACCCATGTT	793.6	YDR253C::chr4_6	uptag	1
tag_8447_st	CTGCTGGGAAGACAAAGATC	809.6	YGL039W::chr7_1	uptag	1
tag_14409_st	TGGTTACTGGTATATGCCGC	55.2	unassigned	unassigned	0
tag_2342_st	TCGCAGCTACGTCTGTCAGT	71.6	unassigned	unassigned	0
tag_6954_st	TGATGATCCTCAGATGCTAC	55.4	YDL176W::chr4_2	uptag	1
tag_12280_st	GTAGGACGATGGCTATATTC	2374.2	YDR050C::chr00_11	downtag	1
tag_390_st	GACACATCCTCAGACTAGAG	148.6	YMR097C::chr00_9	uptag	1
tag_15977_st	GTGGTTGCACGTTGATCCCT	62.6	unassigned	unassigned	0
tag_3713_st	TACAGTAGAGTAGAGGTTCC	809.2	unassigned	unassigned	0
tag_5274_st	GGAGGCTTACGAGCTTCACT	1255	YPL058C::chr16_3	downtag	1
tag_14448_st	TGTCACAGGTGGCTAGTACA	70	unassigned	unassigned	0
tag_4381_st	CCGTAAGCCGCACTAAGGTA	1547.6	YOR101W::chr15_2	uptag	1
tag_4623_st	CCTGTATCAAGCTATCTCAG	1242	YOR247W::chr15_3	uptag	1
tag_14485_st	TGTCTGTAGCGCGATGCACT	70.4	unassigned	unassigned	0
tag_7622_st	GATCAAGTCGGGCTAAGATT	1226.8	YDR223W::chr4_5	downtag	1
tag_5346_st	GTATCATCAGATCGGAGCAT	697.2	YHR148W::chr8_3	uptag	1
tag_11970_st	GGGAATTTATGGACGACTTC	621.2	YOL100W::chr00_6	uptag	1
tag_8834_st	TTCGGACCTTCGGCCATGTT	2219.4	YGL235W::chr7_3/chr00_12	uptag	0
tag_8691_st	GGCACTATCCATGAAGCAGG	65.8	unassigned	unassigned	0
tag_5908_st	GAGTTCATAATCTCGCGCCA	60	YBL090W::chr2_1	downtag	1
tag_3876_st	GATGATTTACACTCGTCCAC	461.6	YNL168C::chr14_2	uptag	1
tag_5867_st	GAACCTGCGTGACAACTTGA	2194.6	YBL049W::chr2_1	downtag	1
tag_11753_st	GGACCATCCGTCACGAGTAA	62.4	unassigned	unassigned	0
tag_7784_st	TGACCTGCCTCCAGTTGAGT	1051.4	YDR289C::chr4_6	downtag	1
tag_4879_st	TATTTATACTGCGAGCGAGG	79.8	YJR090C::chr00_12	downtag	1
tag_8171_st	TCTGTATCAGGCCGATGCCA	846	YDR391C::chr4_7	downtag	1
tag_5376_st	GTGCAGCCATCGAGACTCTT	79.8	YHR178W::chr8_3	uptag	1
tag_5252_st	GCGCGTCCACAGGATCTTAT	164	YPL080C::chr16_3	downtag	1
tag_10380_st	CTATTACTACATATCGGGCG	1504.4	YFR046C::chr00_2	uptag	1
tag_12095_st	GGTCCATAATTGCGGCAGAC	1797.2	YOL129W::chr00_6	downtag	1
tag_9139_st	ACGGCCTAACAATTAAGCCT	1001.4	YGR085C::chr7_4	downtag	1
tag_7070_st	AACTATCGAAACCGCCAGGG	105.2	YDL196W::chr4_3	uptag	1
tag_566_st	TACTACACGTTTCACGGCAG	238.2	YER044C-A::chr5_3	uptag	1
tag_7010_st	TTATAGCATTCTGTAGGCGC	3282.8	YDL136W::chr4_2	downtag	1
tag_1020_st	AACGGTGGAAACCTGAGTAC	1151	YHL043W::chr8_1	downtag	1
tag_1357_st	GCGCATCGACATGAGTCACT	382.6	YNL283C::chr14_1	uptag	1
tag_14752_st	TTCACAGATTTCTAGGTCCC	60.6	unassigned	unassigned	0
tag_1246_st	GTACCGGCACCGTCGTATTA	999	YPL242C::chr16_1	downtag	1
tag_10514_st	CTGGAGACAGAGTGCATCAT	331	YGR245C::chr00_2	downtag	1
tag_14454_st	TGTCAGCGGATCGCCATATA	50.4	unassigned	unassigned	0
tag_16880_st	CGCTTACTACAATGACAGCA	576	YLR292C::chr12_4	downtag	1
tag_16574_st	GATAACTCGTTCCACAGCA	63.6	YFR010W::chr6_1	downtag	1
tag_11880_st	GGCATCAGATACATTTCACG	1342.2	YER164W::chr00_5	downtag	1
tag_8683_st	GATTCTCAATGGCGGATAAG	1328	YGL180W::chr7_2	uptag	1
tag_13704_st	TCCTTGTACGTTAGGCACGC	45.8	unassigned	unassigned	0
tag_12265_st	GTAGACGTAGGACGCCCAAA	1155.8	YAL024C::chr00_17a	downtag	1
tag_987_st	CTATTAGGAAGTGGACGTAC	1285.2	YHR020W::chr8_1	uptag	1
tag_13975_st	TCTTATTGAGACGTGGCGCT	211.4	unassigned	unassigned	0
tag_2754_st	CATGATCTAAGAGTGTAGCC	1368	YOR298W::chr15_4	downtag	1
tag_3911_st	ATAACCGTACTACAACCTGG	1866.2	YNL229C::chr14_2	downtag	1
tag_16658_st	TCTAGTCCATCGTGCTGAG	3152.4	YNL310C::chr14_1	downtag	1
tag_1241_st	GCGATTAGACGCACGTACCT	1966	unassigned	unassigned	0
tag_16840_st	GATGACGAGGCATGATCTA	761.6	YNL043C::chr14_4	uptag	1
tag_5458_st	TCAGGCTTATCGAGCGCGTT	371	YHR178W::chr8_3	downtag	1
tag_8936_st	TTCGGGCCACTGATCTTTAA	507.6	YGL241W::chr7_3	downtag	1
tag_12966_st	TACGCATCCTTCACGTTAGT	52.6	unassigned	unassigned	0
tag_337_st	GGTGAGCGACCTGTACTCTA	328.4	YMR047C::chr13_2	uptag	1
tag_8348_st	ACGACTTCAAAGGGCAAGCC	1972.8	YDR474C::chr4_8	downtag	1
tag_9413_st	ATTGAACGCTGAGTAAGACC	1410	YKL044W::chr11_1	uptag	1
tag_10541_st	CTGTCATCACCATATCGAGG	1831.6	YPR026W::chr00_15	uptag	1
tag_14044_st	TGACGATTGGTGAGTCCCTA	58.2	unassigned	unassigned	0
tag_2532_st	ACAATTCGACAGAACCGTGG	670.4	YLR009W::chr12_1	uptag	1
tag_6908_st	TATGTGAATGCGGTGTATCC	79.4	YDL131W::chr4_2	uptag	1
tag_4479_st	CTCTCAGTACATATAGCAGG	426.6	YOR103C::chr15_2	downtag	1
tag_11150_st	GATGGGCAATAGGTTCTACC	1690	YNR007C::chr14_4	uptag	1
tag_10989_st	GAGATTCGACTGACATTCAC	1001	YFR022W::chr6_1	uptag	1
tag_3468_st	GATAGTAGACGAGAGTCACT	1153.2	YCR035C::chr00_1	uptag	1
tag_6486_st	ACGTTTAACCCTCAAGAAGC	420.6	YBR266C::chr2_4	downtag	1
tag_5821_st	CTCCCTCGAAGGTGGGTATA	941.8	YBL005W::chr2_1	downtag	1
tag_9344_st	ATCTAGCAATCAAGGACCGG	2201.2	YGR194C::chr7_5	downtag	1
tag_10558_st	CTGTTGAATATCCCATACCG	2538.4	YPR043W::chr00_15	uptag	1
tag_5270_st	GGACTCATACCCTAGCGGTT	670.4	YPL062W::chr16_3	downtag	1
tag_16886_st	ATTCCTATATCCATGACTCG	2211	YJR133W::chr00_12	uptag	1
tag_9155_st	ACTTAAATCTCAACAGCGGC	272.6	unassigned	unassigned	0
tag_15813_st	GCGCTGGAATGCTTGATAAC	77.4	unassigned	unassigned	0
tag_7905_st	CAGGTTTCACCAATACCAGA	460.2	YLR204W::chr12_3	uptag	1
tag_5518_st	TGCACTAGATGGGATCGACT	45.4	unassigned	unassigned	0
tag_4345_st	GCACGAGTACGATCTACGAG	3074.6	YIL162W::chr9_2	downtag	1
tag_17013_st	CTTAGCCACTCTGACCATAG	492.2	YPR068C::chr16_4	uptag	1
tag_13487_st	TCAGCACATGCGGCGACTTT	57.6	unassigned	unassigned	0
tag_2876_st	GTTGAGTCAGATTAGCAGTC	1894.2	YOL025W::chr15_5	uptag	1
tag_5773_st	CGGCAGCCAAGTCCAGTATA	74.4	YBL051C::chr2_1	uptag	1
tag_2959_st	GAGTAGATACAGGTCACGAT	69.8	unassigned	unassigned	0
tag_6368_st	TTATCGTCACTGGTCCGCAA	958.6	YBR244W::chr2_4	uptag	1
tag_4396_st	CTTGGTATAGACTGAGAGCA	2207.8	YOR116C::chr15_2	uptag	1
tag_6262_st	TCTGCACTATGCGGAGAGCA	892.2	YBR139W::chr2_3	downtag	1
tag_16371_st	GTGGAATGACGTATCTCTAA	699.4	YPL260W::chr16_1	uptag	1
tag_16165_st	TGCTGCGCCCGTAGTAGTTA	78.8	unassigned	unassigned	0
tag_15311_st	ATATAAGCAACTAGGTCGCC	73	unassigned	unassigned	0
tag_2632_st	TGAGTTTACGTGTATGGCAC	1752.2	YLR013W::chr12_1	downtag	1
tag_8190_st	TGCAGGAGCGGCTACCTTAA	582.6	YDR410C::chr4_7	downtag	1
tag_3061_st	GCTTGTGTACGCCGACCTAT	1883.8	YOR029W::chr15_1	uptag	1
tag_10868_st	GACATTCAATTCACCGGACA	872.6	YPR165W::chr16_5	downtag	1
tag_10750_st	GAAGCTACCATACGCGAGCA	1429.2	YPR143W::chr16_5	uptag	1
tag_3598_st	TCAGTATCATGGAGTACGAG	3437	YCR079W::chr00_1	downtag	1
tag_4652_st	CGGATGTCAAGCTCTCACAG	360.2	YOR276W::chr00_17b	uptag	1
tag_15427_st	CATGCGAACTGACAGACATC	72	unassigned	unassigned	0
tag_13152_st	TAGGGAGCACGTAGTCTCAA	59.4	unassigned	unassigned	0
tag_15774_st	GCATCTGAATGGATTGACGA	60.6	unassigned	unassigned	0
tag_9040_st	TTTAATCGCTTTAGGCCCAC	3188.2	YGR082W::chr00_14	uptag	1
tag_6853_st	GTCCGATAATTGGGAGTCAC	3042.4	YDL076C::chr4_1	downtag	1
tag_13071_st	TAGAGCGCCGCACGTTGTTT	85.6	unassigned	unassigned	0
tag_10873_st	GACCAGCCCGACATATTGAT	106.8	YPR170C::chr16_5	downtag	1
tag_15517_st	CGACCTGAACTTTATCACGA	79.8	unassigned	unassigned	0
tag_1632_st	ATCGCCTAACCTAGATACAG	2409.2	YMR274C::chr13_5	downtag	1
tag_1129_st	GTGGACTGACGGCTAATCTC	1520.8	YPL263C::chr16_1	uptag	1
tag_12230_st	GTACACTTATCTAGCCCATG	62.2	YOL143C::chr00_10	downtag	1
tag_17081_st	TAGTACGCTCGACTGACTC	2337.2	YJL197W::chr10_1	downtag	1
tag_1884_st	ATCTAAGCAACTCACAGTCG	215	YJL125C::chr00_15	uptag	1
tag_16350_st	ATACCCGGAACGAAGACTTC	65	unassigned	unassigned	0
tag_17062_st	GATCATTCACAATACTCACG	1580.2	YCR062W::chr00_16a	downtag	1
tag_10977_st	GAGAGATGAATTACGGACTC	1389.6	YFR010W::chr6_1	uptag	1
tag_2629_st	TGAGTAGTACGTTACGCCTG	2341.6	YLR010C::chr12_1	downtag	1
tag_16214_st	TTATCGGCAGCGGATGCTCA	61.2	unassigned	unassigned	0
tag_3102_st	CGCAGGAGACATAATTCTAC	879.4	YOR070C::chr15_1	uptag	1
tag_4446_st	CTTGTGTAATACGTGGTACG	3554.2	YOR166C::chr15_2	uptag	1
tag_15239_st	ACTCAAGAACAGGAGCTGCG	84.8	unassigned	unassigned	0
tag_4925_st	TGCCGTTACTCCTGTCAGTG	1051	YJR135C::chr10_4	downtag	1
tag_8450_st	CTGTTACCAATTATTCGGCC	870.6	YGL042C::chr7_1	uptag	1
tag_13354_st	TATGTTGGAGCATCGGTCAT	63.2	unassigned	unassigned	0
tag_4082_st	AGAATCTAACAGCGATGCCG	95	YJR060W::chr00_13	uptag	1
tag_15085_st	TTTAGTGAGTAGTCGCTCCC	74.8	unassigned	unassigned	0
tag_4977_st	AACCTGTGAAACCTACCAGT	137.8	YLR054C::chr12_2	uptag	1
tag_9777_st	CCCGGTCTAAATATAAAGGG	2812	YKL215C::chr00_14	uptag	1
tag_6545_st	AGGTTCTGAAGACAACTTGC	1963.2	YDR427W::chr00_11	uptag	1
tag_666_st	CTATGATTAAGTCGTAGCCC	577	unassigned	unassigned	0
tag_16704_st	CGTTACGCAATAGTACCTC	1966.8	YHR086W::chr8_2	downtag	1
tag_12523_st	GTGGGTTGACATGCTTCTCC	933.2	YPL194W::chr00_18	uptag	1
tag_5384_st	GTTAGCGCAGAGGCTCCTAT	289.2	unassigned	unassigned	0
tag_6329_st	TGGTGTACCTGGTGTCATCA	230.4	YBR205W::chr2_4	uptag	1
tag_12436_st	GTCTTAATGTTGGGCAAACG	2911.6	YBR125C::chr00_16a	uptag	1
tag_10101_st	CGCTGAGTACCACACTTAGA	2038	YLR287C-A::chr12_4	downtag	1
tag_11855_st	GGCAATTTGGTACTACACCC	66.4	unassigned	unassigned	0
tag_9643_st	CATGAAGACTTTGCACTACC	2445.6	YKL177W::chr11_2	uptag	1
tag_10529_st	CTGGTCTAAGGCTTCGAGCA	741.6	YPR014C::chr16_4	uptag	1
tag_7655_st	GCTCCTACAGGGCAGCTTAT	79.2	YDR256C::chr4_6	uptag	1
tag_10527_st	CTGGTCAGACAGCGGAATCT	321.6	YPR012W::chr16_4	uptag	1
tag_3048_st	CGCACGCTACAGACTATTAT	106	YOR016C::chr15_1	uptag	1
tag_8920_st	TGGACTCCCATTCAGTGGCA	2025	YGL226C-A::chr7_3	downtag	1
tag_1117_st	GACCGCAGAGCACGATACAT	67.8	unassigned	unassigned	0
tag_1559_st	GTACGTCGAGCTAGATCGCT	243.2	YMR295C::chr13_5	uptag	1
tag_11264_st	GCAGAATGATGGATACGTCA	3155.8	YNR025C::chr14_4	downtag	1
tag_16695_st	ATCTGGTAAATAGGTACGC	2406.6	YIL068C::chr9_1	uptag	1
tag_11610_st	GCTCCTTGACCATCTGGATT	1321.8	YLR431C::chr00_4	downtag	1
tag_6370_st	TTATTCTCAGCACGCACGGA	148.2	YBR246W::chr2_4	uptag	1
tag_8851_st	TTTCCTGGAGCCGGAGTCTT	194	YGL252C::chr7_3	uptag	1
tag_766_st	TTCGCATGAGTGCTGAGTAC	1332.8	YMR177W::chr13_4	uptag	1
tag_1019_st	TTGTGGCTAGGTATCGCTAC	179.8	YHL044W::chr8_1	downtag	1
tag_854_st	CCTGATACACTATAATCGCG	1885.6	unassigned	unassigned	0
tag_12312_st	GTATGCTCACATCCCGGAGA	69.8	unassigned	unassigned	0
tag_13334_st	TATGGATTAGAGTGCGCTCA	56.4	unassigned	unassigned	0
tag_2382_st	AGTACAACCTAGAATCCGGC	71	unassigned	unassigned	0
tag_10831_st	GAATTGGAAGTGTGCTCATC	318	YPR128C::chr16_5	downtag	1
tag_6006_st	GGATCGGACCATTCTCACTA	2627.4	YBR077C::chr2_2	uptag	1
tag_10662_st	CTTTAGCAATCAGTCGAGCC	151	YPR051W::chr16_4	downtag	1
tag_412_st	TTCATGTCAGTAGTCGATCC	554.2	YMR119W::chr00_15	uptag	1
tag_12615_st	GTTCATTACTCATAGGTCCC	56.8	unassigned	unassigned	0
tag_3331_st	TCACAGGAGGCTCGACTCTA	60.6	YDL227C::ctrl_35	uptag	0
tag_4030_st	ATTGTCAGAACTACTTCGCC	1553.6	YJR009C::chr00_13	uptag	1
tag_8382_st	ATCATGTGAACCTATTGGCC	155.8	YDR508C::chr4_8	downtag	1
tag_15885_st	GGCTTGCACTCTCAGCAGTA	72	unassigned	unassigned	0
tag_15200_st	AAGAAGAAAGCTGCCCGCCT	81.4	unassigned	unassigned	0
tag_14522_st	TGTGTGGTACTTGCTCCAGA	69	unassigned	unassigned	0
tag_2419_st	TATACCGAGTGGACGGCAAC	2720	YEL058W::chr5_2	downtag	1
tag_3979_st	CGCGTGTGAAGCTGCCTATA	2425.2	YNL161W::chr14_2	downtag	1
tag_15436_st	CATTTGATACACAGTCAGCG	82.4	unassigned	unassigned	0
tag_1299_st	GCGCACTGACCTAGACTGAT	73.6	YPL189W::chr16_1	downtag	0
tag_1722_st	ACGGTCTAACACGCCTTAAT	72	YJL191W::chr10_1	uptag	0
tag_9820_st	CCGCCAGTAATAACACAGTG	486.4	YKR037C::chr11_3	uptag	1
tag_2732_st	TGATCTCGACGGCTCGTGAT	404.2	YOR371C::chr15_4	uptag	1
tag_2898_st	ATGGCGACACACATACAGCG	260.6	YOL047C::chr15_5	uptag	1
tag_1762_st	TAGTACAGTTCTAGTCACCC	58.2	YJL151C::chr10_1	uptag	0
tag_16357_st	GAACCTTGACATGCCATCAT	227.4	YGL180W::chr7_2	downtag	1
tag_6926_st	TCCTATGCAGTAGTCAGGCC	1018.8	YDL148C::chr4_2	uptag	1
tag_1877_st	ACGTACTAACAATGTGACCC	1463.6	YJL132W::chr10_1	downtag	1
tag_528_st	GTGCCTCGACCGTCTGATTA	673	YAR044W::chr1_1	uptag	1
tag_573_st	ACCTAAGTAAACGGCGTACC	3300.4	YER050C::chr5_3	uptag	1
tag_16391_st	ACTTGAACACTCCCAATGG	2036.6	YGR103W::chr7_4	downtag	1
tag_16773_st	ACCATCAGAAATACGTGCC	869	YBR250W::chr2_4	downtag	1
tag_14694_st	TTAGGGTAGTAGGTCTCCAT	50	unassigned	unassigned	0
tag_16920_st	ACGGTATAAAGTTGTACGC	1803.4	YMR267W::chr13_5	downtag	1
tag_4023_st	AGAAGACAAGACCGTCGCGT	1300.6	YJR002W::chr00_13	uptag	1
tag_9395_st	ATTAACAATAGAGGCGCGTC	310.6	YKL026C::chr11_1	uptag	1
tag_3705_st	GGCCGTCGAGCAGTTCTATA	242.4	YPL187W::chr16_2	downtag	1
tag_11795_st	GGAGCTTCAATTTGGCGACA	67.8	unassigned	unassigned	0
tag_2406_st	GCTATGACAGCTTCGAGACG	119	YEL045C::chr5_2	downtag	1
tag_2984_st	ACTCGGGAACACGCTCAGAT	2059.8	YOL037C::chr15_5	downtag	1
tag_14407_st	TGGTGGCAGCTCAGTCTCTA	56	unassigned	unassigned	0
tag_6271_st	TCTTATTCACTCTGGCGACA	1634.8	YBR148W::chr2_3	downtag	1
tag_9890_st	CCTACTAAGGACTACTAAGG	1130.8	YKR011C::chr11_3	downtag	1
tag_3585_st	GGCACCATACGCTAGTCAGT	70.6	YCR064C::chr00_16a	downtag	1
tag_5355_st	GTCATGCGAGCAGCAGTCTT	79.2	YHR157W::chr8_3	uptag	1
tag_2716_st	GCTCTCTCACCTGGAGTGTA	1488.6	YOR355W::chr15_4	uptag	1
tag_6863_st	GTGGTATAATGCTGTGCAAC	2128.4	YDL086W::chr4_1	downtag	1
tag_13105_st	TAGCCAGACTCTCAGGCAGT	60.2	unassigned	unassigned	0
tag_3449_st	AGTGGTCAACAGTTCGAGAC	1122.4	YBR297W::chr00_1	uptag	1
tag_334_st	GGTCTGTTACGCATGTCGAT	263	YMR044W::chr13_2	uptag	1
tag_11574_st	GCTACGCTACCGCAGATGTA	299.2	YNR067C::chr00_4	uptag	1
tag_13944_st	TCTGGATACTGAGATTTCGC	43	unassigned	unassigned	0
tag_871_st	GACAGGGCACACGACTCTAT	889.4	YMR186W::chr13_4	downtag	1
tag_4483_st	CTTTACATACTTATCGGCGC	780.6	YOR107W::chr15_2	downtag	1
tag_3579_st	CTGTCTTGAATAGCGATCAC	80.4	YCR057C::chr00_16a	downtag	1
tag_9142_st	ACGTGGAGAAACATCCCAGC	2508.4	YGR088W::chr7_4	downtag	1
tag_5101_st	CCCGACACAATCGTGAGGAT	1836.4	YLR082C::chr12_2	downtag	1
tag_6668_st	CCACGGATAAGATACATTCC	1365.2	YCR012W::chr3_1	downtag	1
tag_10347_st	CTAGAATGAGGACGACCCAC	76.2	unassigned	unassigned	0
tag_9621_st	CATATCTAACGTCTAGTCCG	2035.2	YKL155C::chr11_2	uptag	1
tag_4028_st	ATAACTTCAACCCGCGATAG	132.2	YJR007W::chr00_13	uptag	1
tag_2612_st	GAGCGTACAGCGCGTCATAT	383.4	YLL060C::chr12_1	downtag	1
tag_109_st	ACCTCATAACACTATCAGGG	490.6	YER158C::chr00_5	uptag	1
tag_10049_st	CGCAGGAAGCTGGACTAACA	2084	YLR236C::chr12_4	downtag	1
tag_11018_st	GAGGACATGCTAGGATACAT	1230.6	YFL016C::chr00_17a	downtag	1
tag_1983_st	AGGTCACAAGACGACAGCTC	80.8	YJL122W::chr10_2	downtag	1
tag_2383_st	AGTACACGAACGAATCTTCC	65.6	unassigned	unassigned	0
tag_7773_st	TCGTGGGCAGATCGCTTCAT	845	YDR278C::chr4_6	downtag	1
tag_12633_st	GTTCTAGCAGTCCAGAGAGA	62.8	unassigned	unassigned	0
tag_1028_st	AGCGTCTGAAATGCTATCAC	2234.8	YHL035C::chr8_1	downtag	1
tag_4269_st	CCGGCTGGAACTCTGTACTA	1274.8	YIR005W::chr9_2	uptag	1
tag_13290_st	TATCGGATCGCAGATGACTC	60.6	unassigned	unassigned	0
tag_9476_st	CAACGGCCTCCAAGAATATG	1213.8	YKL011C::chr11_1	downtag	1
tag_2016_st	GTGTTGTACGATGTGCTCCA	486.2	YJL087C::chr10_2	downtag	1
tag_8603_st	AAGGAAACAATTCTCCCGCG	55.8	unassigned	unassigned	0
tag_5225_st	GATTCCGGCATATAGAGAGT	76.4	YPL011C::chr16_3	uptag	1
tag_10057_st	CGCCAACTTCATCTAATAGG	1175.6	YLR244C::chr12_4	downtag	1
tag_12614_st	GTTCATGGACCTCGGATCAG	70	unassigned	unassigned	0
tag_5371_st	GTCTTCTCACGGAGCGCATT	65	unassigned	unassigned	0
tag_8626_st	AGCAAACCCAACATCGGTGG	413.8	YGL123W::chr7_2	uptag	1
tag_6758_st	GACTTGTGAATATCTGTGCC	262.4	YDL077C::chr4_1	uptag	1
tag_3935_st	GATGGTAGAATCTCTCTCAC	746.6	YNL205C::chr14_2	downtag	1
tag_6839_st	GGTTACAGGGTGATATTCTC	129.4	YDL062W::chr4_1	downtag	1
tag_13738_st	TCGAGTAGATGGCATGATTC	43.8	unassigned	unassigned	0
tag_15957_st	GTCGTCCTACCGCTTGTGAT	76.6	unassigned	unassigned	0
tag_955_st	TTGTACCTTGCGTCACGTAG	925.4	YHL012W::chr8_1	uptag	1
tag_8249_st	TTAGCCAGGGTGCCACGATA	56	YDR471W::chr4_8	uptag	1
tag_165_st	TTATAGGCCAGTACGTGGTA	2348.8	YML116W::chr00_9	uptag	1
tag_9107_st	AAGAGAAACGGAGCGCCCTT	803.2	YGR053C::chr00_14	downtag	1
tag_9295_st	ATACAAACAGTGAGGCCCTG	145.4	YOL150C::chr00_10	uptag	1
tag_16827_st	AAGGAGTGAAACTTAGGTAC	3550	YBR220C::chr2_4	downtag	1
tag_10728_st	GAACTGAGCCACATACGGCA	556.4	YPR121W::chr16_5	uptag	1
tag_10474_st	CTGACCGAATCCAGCAGAGA	444.2	YFR044C::chr00_2	downtag	1
tag_8370_st	AGGATGGCAAATGTGATACC	1436.6	YDR496C::chr4_8	downtag	1
tag_14605_st	TTACACGCGCTCTGACTGTG	65.2	unassigned	unassigned	0
tag_3609_st	ACTTACGTCAAGACAACTCG	1935.2	YPL187W::chr16_2	uptag	1
tag_5429_st	TAGATCGGATACGCTGGCCT	901.8	unassigned	unassigned	0
tag_3289_st	ACTGCTAAATACACTACGCG	1812.4	YHR109W::chr8_2	uptag	1
tag_4619_st	CCTCAAGTAATTCGACCTAG	1100.4	YOR243C::chr15_3	uptag	1
tag_1293_st	CTGTCCAGACGACCGAGTAT	1079.2	YPL195W::chr16_1	downtag	1
tag_6980_st	TGTATTGCAGGTCGCAGCTC	107.4	YDL107W::chr4_2	downtag	1
tag_859_st	CGGGTAGCACAATTAGTACA	2718	YMR174C::chr13_4	downtag	1
tag_10916_st	GACGGACTACCTAATGCAGC	592.8	YFL010W-A::chr00_17a	uptag	1
tag_4761_st	GCAGATATACAGTTATGGCG	1198	unassigned	unassigned	0
tag_2443_st	CAGTTTCTAAGAGGCGAGAC	4143.4	YER002W::chr5_2	downtag	1
tag_3941_st	GGCGTCGGACTACGTCTATA	155.4	YNL199C::chr14_2	downtag	1
tag_10581_st	CTTACGTGAATCGAAGTTCC	1849	YPR066W::chr16_4	uptag	1
tag_6683_st	CGAATTAAGGCATCGACACC	506	YDL003W::chr4_1	uptag	1
tag_8974_st	AATTAACCAAAGTGCCTGCC	62.4	YGR016W::chr7_3	downtag	1
tag_3510_st	CCCTCGATAACGTGCTGAGA	2435.2	YCR087W::chr00_1	uptag	1
tag_4779_st	GCTGACTAATTGCTAGACAG	96.6	unassigned	unassigned	0
tag_12151_st	GGTTACATGGATATAGCACC	3523	YML126C::chr00_9	downtag	1
tag_7904_st	CAGGGTCAACTCCGCATAAA	3469.6	YLR203C::chr12_3	uptag	1
tag_6387_st	TTCGCTCTACTGGTGCTGAA	79.6	YBR263W::chr2_4	uptag	1
tag_14675_st	TTAGCCCGGCAGAGTTGCTT	54.8	unassigned	unassigned	0
tag_6788_st	GATTGAGTAATTGAGCGACC	1808.4	unassigned	unassigned	0
tag_6989_st	TGTTACTTATAGTGCCCAGC	70.4	unassigned	unassigned	0
tag_354_st	AAAGTTCTAAACCACGTCCG	1030	YER114C::chr00_5	downtag	1
tag_9721_st	CCAGGACAATTAAGTAGCCC	4258.2	YKL159C::chr11_2	downtag	1
tag_15589_st	CTACAGTTACCAGCACGATG	87.6	unassigned	unassigned	0
tag_9088_st	GCTTCTGCAATTTGGCACCA	2202.8	YGR034W::chr7_4	downtag	1
tag_9459_st	CAACAGCGTCACAGACATGG	152	YKL090W::chr11_1	uptag	1
tag_12579_st	GTTACTAGCTGGACCTCAGA	670.2	unassigned	unassigned	0
tag_12730_st	TAAATGGATTAGCAGGCCAG	57.6	unassigned	unassigned	0
tag_4946_st	TTACTTTCAGGTAGCGTGAG	67.6	unassigned	unassigned	0
tag_15849_st	GGACATTGAGGCAGATTCCA	65.4	unassigned	unassigned	0
tag_4818_st	GTGCAGGTACATTGATCTAG	162.6	unassigned	unassigned	0
tag_7039_st	TTGTGCTGAGCGTTCGCATC	90.6	YDL165W::chr4_2	downtag	1
tag_832_st	AACAGGTAACAACGCTTCCG	78.2	YMR150C::chr13_4	downtag	1
tag_11836_st	GGATGCGGACCTATCTCACT	80.6	unassigned	unassigned	0
tag_10459_st	CTCTCTTAATCTTCACGAGG	113	unassigned	unassigned	0
tag_5790_st	CGTACCCGAATGCAGCAGAA	519.4	YBL068W::chr2_1	uptag	1
tag_4379_st	CCGGTGATAACGTCTCCAGA	204.6	YOR099W::chr15_2	uptag	1
tag_7902_st	ATTTGGGTAACGCTTGCAGA	1605.2	unassigned	unassigned	0
tag_6044_st	GGGCTTGTAGAGCTTACTCA	2528.8	YBR019C::chr2_2	downtag	1
tag_16145_st	TGATCGTACTATTCCTAGCC	44.8	unassigned	unassigned	0
tag_14320_st	TGGAGGGATAGTCCTTATTC	42.6	unassigned	unassigned	0
tag_15948_st	GTCCACCTATCCTTAGAGTG	68	unassigned	unassigned	0
tag_12824_st	TAATCATCCCATCACTGTGG	57.6	unassigned	unassigned	0
tag_11904_st	GGCCGTCACCCTTTGTGTAT	52.8	YMR049C::chr00_5	downtag	1
tag_14962_st	TTGCGGCGAGTCCCTCATAT	50.2	unassigned	unassigned	0
tag_2789_st	ACACTAATAAATGCGCGTCC	653.4	YOR332W::chr15_4	downtag	1
tag_16605_st	ATGCGGCTAACGCCTCACAA	482	YNL143C::chr14_3	downtag	1
tag_6714_st	CGTTCCTGAATAATGAGTCC	971.6	YDL034W::chr4_1	uptag	1
tag_10591_st	CTTATCAATGCGACGGAACG	193.4	YPR076W::chr16_4	uptag	1
tag_10106_st	CGCTTACTACAATGTCAGCA	1027.6	unassigned	unassigned	0
tag_15668_st	CTTGGTTCAATCATTCGAGC	328.8	unassigned	unassigned	0
tag_11103_st	GATATTCCACACCCGATGTA	306	YNL007C::chr14_4	uptag	1
tag_5827_st	CTCGCTTTAAGGTGCGTCAA	145.6	YBL009W::chr2_1	downtag	1
tag_4723_st	GAATACCAGTTACACTCCAG	1300.6	YOR251C::chr15_3	downtag	1
tag_13706_st	TCGAAGCCGGTGTACGTTTA	50.2	unassigned	unassigned	0
tag_4168_st	CTTCGTGACACTATTATCCG	2885.8	unassigned	unassigned	0
tag_13646_st	TCCGATTTACGGGCGGCATT	51.2	unassigned	unassigned	0
tag_4427_st	ATACCTGAACGAGCAATCCG	1289.6	YOR147W::chr15_2	uptag	1
tag_66_st	CCGTCGCGCACGTAGTATAA	1806.2	YER114C::chr00_5	uptag	1
tag_2032_st	AGGTCATAACAGTTGAGACG	2217.4	YJL071W::chr10_2	downtag	1
tag_13658_st	TCCGTGGACGTGAACGATTA	217.6	unassigned	unassigned	0
tag_8958_st	TTTCTGGCAGTCATGTGGAA	1750.2	YGL263W::chr7_3	downtag	1
tag_5826_st	CTCGCTGCAAGTGATTCAGA	226.6	YBL008W::chr2_1	downtag	1
tag_12913_st	TACCATGAGTACGCTGGCAT	61.2	unassigned	unassigned	0
tag_1606_st	GTACGTTGACAGTCTGCACA	2356.2	YMR247C::chr13_5	downtag	1
tag_5158_st	CGGTCATAAGGGTCGCTAAT	74.6	YPL078C::chr16_3	uptag	0
tag_9716_st	CCAGCAATAGCAATCACGGG	151.8	YKL154W::chr11_2	downtag	1
tag_16014_st	TACAGTTGAGGAGATCGAAC	72.8	unassigned	unassigned	0
tag_10210_st	CGTATTAAGGGTGCAGAATC	88.8	YLR397C::chr12_5	uptag	1
tag_12551_st	GTGTGCGCCCAGACTCTTTA	77.8	YNL220W::chr00_18	downtag	1
tag_15372_st	CAACAAGGAAGGAGCCTGCT	60.6	unassigned	unassigned	0
tag_7295_st	CGGCACTCACCATGATTAGG	3053.6	YDR088C::chr4_4	uptag	1
tag_1472_st	GTGTAGTACGCCCAGCCTAT	110.6	YNL264C::chr14_1	downtag	1
tag_10792_st	GAATCCACCTAGACGACAGG	275.8	YPR185W::chr16_5	uptag	1
tag_12193_st	GTAAACGGTTAGGACGCTTT	2309	YMR128W::chr00_9	downtag	1
tag_9021_st	GGGTTCAAGTTTCTGCAATC	1203.2	YGR063C::chr00_14	uptag	1
tag_7654_st	GCTAGACCATGCTCCAGGAT	63.6	unassigned	unassigned	0
tag_15586_st	CTAAGTGCAATGAAGTGGAC	73.6	unassigned	unassigned	0
tag_4270_st	CCGGGAACGTCGCGTAATAA	3855.2	YIR006C::chr9_2	uptag	1
tag_399_st	GGTGCGTAATCTGTTGACTA	1160.2	YMR106C::chr00_9	uptag	1
tag_12437_st	GTCTTACGCTATCGCAGCTT	138.6	YFL026W::chr00_16b	uptag	1
tag_9071_st	TTTATGTTAGGCAAACCGGG	3128.4	YGR113W::chr7_4	uptag	1
tag_16097_st	TCCTGATCCCGGACGGTTTA	53	unassigned	unassigned	0
tag_9511_st	CACCAATTACACACTTAGGG	2751.4	YKL046C::chr11_1	downtag	1
tag_13720_st	TCGACCTTCCGATAGCGATG	51.8	unassigned	unassigned	0
tag_615_st	GGTCAGTCACGCCAGTAGTA	102.2	YER087W::chr5_3	uptag	1
tag_3145_st	ATGTCCTCACAAGAGTCTAC	1080.8	YOR017W::chr15_1	downtag	1
tag_9334_st	ATCGAAGAACTAGAGCTGCC	826.4	YGR184C::chr7_5	downtag	1
tag_15759_st	GCACCAGCAGCCAGATGATT	51.6	unassigned	unassigned	0
tag_8178_st	TCTTTCCCACGTTGACTGAA	1083.2	unassigned	unassigned	0
tag_16250_st	TTGTACTCCTCTCCGTGGGA	49.6	unassigned	unassigned	0
tag_2989_st	AGTCGTCGAAATTAGTAGCC	4229	YOL042W::chr15_5	downtag	1
tag_7965_st	CGTTGCTGAAACAAACTGCA	1284.2	YLR168C::chr12_3	downtag	1
tag_305_st	ATAGTAAGACACCAGCCGCG	102.2	YMR016C::chr13_2	uptag	1
tag_15019_st	TTGTCATCAGTCCGATTGCA	48.2	unassigned	unassigned	0
tag_13163_st	TAGGTCGCACCGAGGACTTT	47	unassigned	unassigned	0
tag_2350_st	AGAGTCGAACATAGCACCCG	1077.2	YER005W::chr5_2	uptag	1
tag_5838_st	CTGCCGGGAAGTCTGTATAA	3094	YBL020W::chr2_1	downtag	1
tag_4641_st	CGCAGAACTTGTATCAATCG	485.8	YOR265W::chr00_17b	uptag	1
tag_5204_st	GACCCACAATCGCTGAGAGT	150.4	YPL032C::chr16_3	uptag	1
tag_10637_st	CTTGCAGGACCAGGCACTTA	779.2	YPR026W::chr00_15	downtag	1
tag_10084_st	CGCGGACGACAATTTAGGAC	2824.2	YLR271W::chr12_4	downtag	1
tag_7504_st	TTCCTATCATCCTCGGGTAG	2640.6	YDR201W::chr4_5	uptag	1
tag_5831_st	CTCTAGTCAATCAGCCAGAA	80.6	YBL013W::chr2_1	downtag	1
tag_10386_st	CTCAACTCGCTCTAAGTGGA	2926.6	YFR052W::chr00_2	uptag	1
tag_5552_st	TGTTAGTTAGCGGATGCACT	1598.2	YNL124W::chr14_3	uptag	1
tag_3252_st	CCATGATGACACGAGACACG	71	YHR072W::chr8_2	uptag	1
tag_5952_st	GCCTCTCACATATTGCTAGA	397	YBR023C::chr2_2	uptag	1
tag_14174_st	TGCAGGCTCGCAGATGCTAT	58.4	unassigned	unassigned	0
tag_11894_st	GGCCAGAATGTCTTTACCGC	2946.2	YER178W::chr00_5	downtag	1
tag_15293_st	AGTGCTGCAACATCCGCATA	87.8	unassigned	unassigned	0
tag_5612_st	ATACTTGCACCCAACGATGA	76.8	YNL064C::chr14_3	uptag	1
tag_4695_st	CTGAGCCTAATATCATCACG	1466.4	YOR223W::chr15_3	downtag	1
tag_1148_st	AGCTACAGAACGCTACACGG	105.8	YPL244C::chr16_1	uptag	1
tag_15848_st	GGACACGGGTCGATACTAAC	66.6	unassigned	unassigned	0
tag_5437_st	TAGGGTCTACCGGGCTCTAT	666.8	YHR157W::chr8_3	downtag	1
tag_2585_st	ACTAGCGCAAAGTATGGACC	408.4	YLL033W::chr12_1	downtag	1
tag_3566_st	CGCGAGCGAAGTATGACTAA	2419.8	YCR037C::chr00_1	downtag	1
tag_8379_st	AGTTCGGGAAATGTTGCATC	1198.8	YDR505C::chr4_8	downtag	1
tag_10636_st	CTTGCAGCATCAATGGCACG	571.4	unassigned	unassigned	0
tag_5534_st	TGGCCTATACGCTGTTCGAT	130.8	YNL142W::chr00_17b	uptag	1
tag_680_st	GCGAATGTCGGAGACTACTT	251.8	YER060W::chr5_3	downtag	1
tag_14515_st	TGTGGCTGACTGTCTGATCC	53.2	unassigned	unassigned	0
tag_2719_st	GCTGACAGGTCGGACTCATA	84.2	YOR358W::chr15_4	uptag	1
tag_7448_st	TCATGCTTAGCCTCAGCGAG	84.2	YDR146C::chr4_4	downtag	1
tag_3569_st	CGTTCTGAATCACCCTAGTA	2949.2	YCR045C::chr00_1	downtag	1
tag_13590_st	TCCACGTATCCAGCTTTGGG	114.4	unassigned	unassigned	0
tag_12501_st	GTGCTCGCAGAGGATTTATC	144.8	YNL014W::chr00_18	uptag	1
tag_9578_st	CAGGGAACTCGATGTAACCT	1900.2	YKL112W::chr11_2	uptag	1
tag_11162_st	GATTACTACCATCCAGCATG	74	YNR019W::chr14_4	uptag	1
tag_16332_st	GACAGTGATGAGATCACCC	1008.4	YPR148C::chr16_5	downtag	1
tag_11013_st	GAGCTGATAAGTGGCTTCAA	1761.8	YFL012W::chr00_17a	downtag	1
tag_6475_st	ACGAAGCGAAATAGGTTCCC	882	YBR255W::chr2_4	downtag	1
tag_16795_st	TGCGTTACAAAGACACACTT	5505.4	YLR275W::chr12_4	downtag	1
tag_10360_st	CTAGTCAAGTCTGCATACAG	84.6	unassigned	unassigned	0
tag_427_st	ATAGTGACAACTCAGCACCG	990.8	YMR133W::chr00_9	uptag	1
tag_13693_st	TCCTGGGCAGCCATGTCTTT	50.6	unassigned	unassigned	0
tag_2258_st	GAGATACTAGCAGAGCAGCC	129	YIL091C::chr9_1	downtag	1
tag_14992_st	TTGGGAGATGGTCTATTCCA	46.8	unassigned	unassigned	0
tag_2390_st	CAGTGTCGAGAACGGTTTAC	240.2	YEL029C::chr5_2	downtag	1
tag_15033_st	TTGTGCGCCCTCAGCTAGTT	53	unassigned	unassigned	0
tag_5280_st	GGATTCGTACCACCTATCAT	2420	YPL052W::chr16_3	downtag	1
tag_2392_st	CAGTTAGGAAGATTCACGAC	2244.8	YEL031W::chr5_2	downtag	1
tag_512_st	CTGCTCAGACCGACTAGAGA	1682.2	YAR015W::chr1_1	uptag	1
tag_1238_st	GACGAATGCGAGCGACCATA	622.6	unassigned	unassigned	0
tag_2331_st	GGTATAGCCGGACATAGTTA	1740.2	YEL065W::chr5_2	uptag	1
tag_4391_st	CTCTAAGTATTGGACACGCA	4275	YOR111W::chr15_2	uptag	1
tag_13178_st	TAGTAGGACTGAGGCATCCA	57.8	unassigned	unassigned	0
tag_16710_st	GGTAAGTCTGGTCACCGTT	1785.8	YPL020C::chr16_3	downtag	1
tag_11091_st	GATAGATCACGATACGATGC	1122.8	unassigned	unassigned	0
tag_16577_st	CCGGTAAGATTTCTCAATAC	1236.6	YKR057W::chr11_3	uptag	1
tag_16624_st	GAGTAGCGAATGCCAGCCA	79.2	YBL087C::chr2_1	downtag	1
tag_8179_st	TGAAGCCTCTGTACTGGAAA	1401	YDR399W::chr4_7	downtag	1
tag_6818_st	GGATGCTAATTCGTTATCGC	61.8	YDL042C::chr4_1	downtag	0
tag_2435_st	AGTACCATAACCGACTACGG	63.8	unassigned	unassigned	0
tag_12081_st	GGTATTATAGCCATCCACCA	2092.6	YOL115W::chr00_6	downtag	1
tag_1206_st	ACGCGAGAACACTTACACGG	77.4	unassigned	unassigned	0
tag_10573_st	CTTACACCAGCCATATTAGG	132.6	YPR058W::chr16_4	uptag	1
tag_3557_st	ATTCAACGATACTACAGCGC	372.4	YCR028C::chr00_1	downtag	1
tag_258_st	CTAGGAGACAGCAGTCGATA	735	YML029W::chr13_2	uptag	1
tag_10422_st	CTCCTAATAATTTGGACCCG	4127.8	YGR249W::chr00_2	uptag	1
tag_4678_st	CTATTCTAATCACCTACGGG	1841	YOR206W::chr15_3	downtag	1
tag_11623_st	GCTCTTTACATCCTGCATGA	1553.8	YLR443W::chr00_4	downtag	1
tag_12829_st	TAATCCGGCTTACGCAACAA	66.8	unassigned	unassigned	0
tag_16913_st	CCGAGCCAAGACCATTAAG	516.2	YKR018C::chr11_3	uptag	1
tag_5530_st	TGGAGCCGATAGCTTCGACT	658.4	YNL146W::chr14_3	uptag	1
tag_12112_st	GGTCTGCGACGCTAGTCTTA	884.2	unassigned	unassigned	0
tag_4173_st	GCAAGTGTGTCCAACGGTAC	60.2	YJR055W::chr00_13	downtag	1
tag_6898_st	TATAAGCTCTTTGACCGGAC	2345	YDL121C::chr4_2	uptag	1
tag_13102_st	TAGCATTACTCCTAGATCGC	55.4	unassigned	unassigned	0
tag_6161_st	TAGGGCTCAGAGTCATCGCA	2166.8	YBR134W::chr2_3	uptag	1
tag_7645_st	GCCTTGTGAATCGGTGACCT	494.6	YDR246W::chr4_6	uptag	1
tag_1899_st	GACTCGTGACCACTCTGTAG	194.2	YJL108C::chr10_2	uptag	1
tag_9439_st	CAAACCCTAACCTTGTGGAA	3442.2	YKL070W::chr11_1	uptag	1
tag_6986_st	TGTGGACACTTCTTATAGGC	1643.8	YDL113C::chr4_2	downtag	1
tag_7390_st	GTACCAACTTCCTGCATAGG	2442.8	YDR087C::chr4_4	downtag	1
tag_8878_st	GAGATGCCAATCGGCCATAA	63	YGR016W::chr7_3	uptag	1
tag_13418_st	TCACACGTCTGCCGAGAGAT	66.2	unassigned	unassigned	0
tag_8253_st	TTATCCGCATCGCCGGGTTA	1057	YDR475C::chr4_8	uptag	1
tag_9623_st	CATCAAACACCCAGATTGGT	356.8	unassigned	unassigned	0
tag_565_st	TACGTTTGACGAGGAGTACA	594.4	YER044C::chr5_3	uptag	1
tag_4474_st	CAATGCGAACTCACTAGACG	1891.2	YOR098C::chr15_2	downtag	1
tag_3462_st	CGCGAAGTACGGAGAATCAT	1897.4	YCR028C-A::chr00_16a	uptag	1
tag_3561_st	CCCTGAATAACTTGTACGAC	2050.6	YCR032W::chr00_16a	downtag	1
tag_14460_st	TGTCATGTACTCCTATGCCA	59	unassigned	unassigned	0
tag_5626_st	ATGCCCACAACGGTCGAGAA	82	YNL146W::chr14_3	downtag	1
tag_11049_st	GAGTCCGGCATAGACGATAA	3090	YFL044C::chr6_1	downtag	1
tag_12137_st	GGTGGCCCGATCACATTCAA	1798.2	YML113W::chr00_9	downtag	1
tag_5417_st	TACGGCGACTGAGATGCCAT	56.2	unassigned	unassigned	0
tag_10533_st	CTGGTTCGAGCAATCTATCA	1911.4	YPR018W::chr16_4	uptag	1
tag_1942_st	CGACTTATACCTACAGACTG	130.8	YJL064W::chr10_2	uptag	1
tag_996_st	GCGACCGTACCGCATTGTAT	59	YHR029C::chr8_1	uptag	1
tag_4791_st	GGTGTCTAATTGTATGCACG	385	unassigned	unassigned	0
tag_6204_st	TCAGTAGGAGATTGAGTCCA	2783.4	YBR083W::chr00_16a	downtag	1
tag_8669_st	CGAATCCCAATCACATGAGG	1377.8	YGL166W::chr7_2	uptag	1
tag_3012_st	GCTTCGCCACAGTTACGTGT	95.6	YOL064C::chr15_5	downtag	1
tag_15647_st	CTGTCACGAAGTTATGCACA	75.8	unassigned	unassigned	0
tag_14885_st	TTCTGATACTGGATATGCGG	63.8	unassigned	unassigned	0
tag_1084_st	AACGTGACAAACCTACTCGG	1342.2	YHR021C::chr8_1	downtag	1
tag_8340_st	ACATTCTCAAAGGAAGCTCC	1090.8	YDR466W::chr4_8	downtag	1
tag_10827_st	GAATTATTAGCAATGGCGGC	189	YPR124W::chr16_5	downtag	1
tag_13155_st	TAGGGTGGACCTGCTCACTT	64	unassigned	unassigned	0
tag_6062_st	GTAGCGATAGCCATATTCCA	253.6	YBR037C::chr2_2	downtag	1
tag_13308_st	TATGACCGATGTGCAGGTAT	57.6	unassigned	unassigned	0
tag_12926_st	TACCGCCTAGCAGCATTGGT	70.2	unassigned	unassigned	0
tag_5618_st	ATCCTCGCAACCGTTTAGAA	931.2	YNL058C::chr14_3	uptag	1
tag_6218_st	TCCGCATGATCGGCAGAGTA	399.4	YBR095C::chr2_3	downtag	1
tag_9416_st	ATTGCCCTAACGGCTCTAGT	2440	YKL047W::chr11_1	uptag	1
tag_13460_st	TCACTCAGCCTTACTATTGG	58.4	unassigned	unassigned	0
tag_13356_st	TATTAACGATTGTTGCCGCC	82.8	unassigned	unassigned	0
tag_9688_st	CCAATACCAATATAGCCTGG	2564.6	YKL126W::chr11_2	downtag	1
tag_10528_st	CTGGTCCGACACAAAGACAG	367.2	YPR013C::chr00_15	uptag	1
tag_1369_st	TAGCGTTACTCCATCGACTA	182.4	YNL271C::chr14_1	uptag	1
tag_8679_st	GAAGATTCCTACAGGCATGG	85	YGL176C::chr7_2	uptag	1
tag_2616_st	GCTCGTGTACGGAATGTTAA	57	unassigned	unassigned	0
tag_2633_st	ACACCATAACACGAGGGCGT	283.4	YLR014C::chr12_1	downtag	1
tag_6588_st	ATGCGGAACGATGGTTAATC	2511.4	YCL004W::chr3_1	downtag	1
tag_4101_st	CTACCGCTAAGTCAGCTTGA	845.2	YJL017W::chr00_13	downtag	1
tag_15971_st	GTGCGTTCACATGGCCGTAT	61.4	unassigned	unassigned	0
tag_187_st	CCGTTGTTAAGTGATACACG	1184.8	unassigned	unassigned	0
tag_1115_st	CTGTACGACGCACCAGTGTA	62.6	unassigned	unassigned	0
tag_4460_st	TTAGCTCTATCGCAGTCCGA	106.2	YOR180C::chr15_2	uptag	1
tag_12406_st	GTCGTAGCACCTCCTTAGTA	182	YJL140W::chr00_14	downtag	1
tag_6430_st	AACTGGTCAAACGAAGTCCC	1915	YBR210W::chr2_4	downtag	1
tag_2667_st	GCTCTACGACGTGTACGCTA	1086.4	YOR306C::chr15_4/chr00_8	uptag	0
tag_8880_st	GATCAATCCCTTCACAGGAA	83.8	unassigned	unassigned	0
tag_10692_st	GAAACTTGTTATAGCCCACG	61.8	unassigned	unassigned	0
tag_9428_st	ATTTAGTAAGACCACACGCC	579.8	YKL059C::chr11_1	uptag	1
tag_14053_st	TGACGTGAGTGACTTCATCC	61.2	unassigned	unassigned	0
tag_11699_st	GCTTTCAATGTTCCGACCAA	73.4	unassigned	unassigned	0
tag_2626_st	TATAGGTCACGCGCCCGATA	1695	YLR007W::chr12_1	downtag	1
tag_14833_st	TTCGACGCCTCTCTATGGGT	53.2	unassigned	unassigned	0
tag_12747_st	TAACGACGCTTTCCCAAGGA	64	unassigned	unassigned	0
tag_10548_st	CTGTGACGACCAGACGCTTA	369	YPR033C::chr16_4	uptag	1
tag_72_st	CGGAGAGCAAGTCATACGAC	373	YER119C-A::chr00_5	uptag	1
tag_8384_st	ATGCAATGAACTCTAAGCCC	2523.8	YDR510W::chr4_8	downtag	1
tag_6621_st	CAACTCGGAATAAGATGTCC	1542	unassigned	unassigned	0
tag_16465_st	TTCTAGCCGTCTGCAGTATG	1176.6	YDR204W::chr4_5	uptag	1
tag_1005_st	GTGCTCTCACGCGCTTGATA	104	YHR038W::chr8_1	uptag	1
tag_13981_st	TCTTCTCAGCGCAGTGCTTA	54.4	unassigned	unassigned	0
tag_13967_st	TCTTACTGCTAGTCAACGTC	75	unassigned	unassigned	0
tag_2356_st	CAATGTAACGTATCCTACCG	1429	YER010C::chr5_2	uptag	1
tag_489_st	AGCGGACAACAGTCTACACG	1214.8	YAL017W::chr1_1	uptag	1
tag_12591_st	GTTAGGCACCTGCATCCAGA	55.2	unassigned	unassigned	0
tag_13606_st	TCCATAGGAGGCGAGATTTA	80	unassigned	unassigned	0
tag_15284_st	AGTAGAGCAACGACAGGCTT	69.6	unassigned	unassigned	0
tag_13054_st	TAGACGATGGGAGCCTATTC	42.6	unassigned	unassigned	0
tag_11733_st	GGAATGGCCGGTAACTAACA	56.8	unassigned	unassigned	0
tag_41_st	CAGATTTGAAGAGCGCAGAC	102.6	unassigned	unassigned	0
tag_942_st	GTGCGTGAGACTCCAGCTAT	69.8	YHL025W::chr00_8	uptag	1
tag_1432_st	AAGCACCTAAACGTACTTCG	1194	YNL304W::chr14_1	downtag	1
tag_9460_st	CAACAGGTGGACAGAATCCG	157.8	YKL091C::chr11_1	uptag	1
tag_2999_st	CGCACAGTACATAGGAATCC	179.4	YOL052C::chr15_5	downtag	1
tag_8886_st	GCCATCTCAATTCCGGTGAA	748.2	YGR024C::chr00_14	uptag	1
tag_2596_st	ATGAGTGTAACGCCTCGACA	1618.8	YLL044W::chr00_8	downtag	1
tag_10123_st	CGGACAATCCCGCAGAAGTT	157.8	YLR311C::chr12_4	downtag	1
tag_14088_st	TGAGCGAGCGGTCCCTTAAT	64.4	unassigned	unassigned	0
tag_1183_st	GCGATATTAGAGACGCATCC	136.2	YPL209C::chr16_1	uptag	1
tag_6551_st	AGTCGCATAAATTGATCGCC	1175.2	YCL064C::chr3_1	uptag	1
tag_3499_st	ACTGTTCTAAACGGTTGACC	3169.8	YCR075C::chr00_16a	uptag	1
tag_7579_st	CCAGTTGAAGCCGACGGAAT	2123.4	YDR180W::chr4_5	downtag	1
tag_13934_st	TCTGATACCGTCCTCGGAGA	50.8	unassigned	unassigned	0
tag_6176_st	TATATCCTAGCGCAGGCAGA	64.6	YBR149W::chr2_3	uptag	1
tag_7793_st	TGCACCTCCGACTGATGGTT	1509.2	YDR298C::chr4_6	downtag	1
tag_13623_st	TCCCAGAATGGTGAGGAATT	60.4	unassigned	unassigned	0
tag_1913_st	GTGTTAGTAGAGGTCACTCC	1949.8	YJL094C::chr00_15	uptag	1
tag_16559_st	TAGGTAGCCTAGTGACGAA	2387.8	YMR301C::chr13_5	downtag	1
tag_5845_st	CTGCTTGCACGATGAGCGAA	129.8	YBL027W::chr2_1	downtag	1
tag_7920_st	CCCAGATCAAGCGATGCAGA	1150.2	YLR219W::chr12_3	uptag	1
tag_3671_st	ACTTATTTAACGAGCACCCG	853	YPL125W::chr16_2	uptag	1
tag_16670_st	GTATGTGGAGAGCCTTCAT	810	YHR152W::chr8_3	uptag	1
tag_3118_st	GTCAGCGACCGTCAGCTATT	70.6	YOR086C::chr15_1	uptag	1
tag_3415_st	CGTTAGTACAATCTTGGAGC	2470	YHR139C::chr8_2	downtag	1
tag_12542_st	GTGTCCTCACGTATAGTAGC	235.8	YNL059C::chr00_18	downtag	1
tag_6419_st	TTTGGTCCAGTAGTGAGTCA	3475.2	YBR199W::chr2_4	downtag	1
tag_732_st	CTAGTGACACCAGGGACAGA	782	YMR147W::chr13_4	uptag	1
tag_2551_st	CGATAAACACCAGTACCTGT	1344	YLR028C::chr12_1	uptag	1
tag_12862_st	TAATTGCCTGCACAACTGGA	69.2	unassigned	unassigned	0
tag_9714_st	CCAGATTAAGCCCTGACAAG	1893.2	YKL152C::chr11_2	downtag	1
tag_7614_st	CTTGTGGGACAGGATTACAT	1618.2	YDR215C::chr4_5	downtag	1
tag_7488_st	TTACGATAGGCGATTGCCAG	256	YDR185C::chr4_5	uptag	1
tag_3351_st	ATTAAGCTAACTACGCGACC	1131.2	YHR075C::chr8_2	downtag	1
tag_8213_st	TGGAGGGCAGTCTCTCATAA	163.2	YDR433W::chr4_7	downtag	1
tag_2840_st	ACTCCAGTAAATCACGTAGC	81.6	YOR383C::chr15_4	downtag	1
tag_7697_st	GGTTCAGACGAGCCTGCATT	253.2	YDR298C::chr4_6	uptag	1
tag_725_st	CCTATCTTAATCGAGCAGAC	2284.2	YMR140W::chr13_4	uptag	1
tag_7141_st	AGACCCTTAACCAAGATCGG	2780.2	YDR026C::chr4_3	uptag	1
tag_11515_st	GCGGGTAATCCGTCAGACTA	1501.2	YLR432W::chr00_4	uptag	1
tag_298_st	AGCAGGTGAAATCGTACTAC	160.6	YMR009W::chr13_2	uptag	1
tag_8979_st	AGAGAAAGGAATTTGCCCTC	1076	YGR021W::chr7_3	downtag	1
tag_15831_st	GCTCAGTCACAGTCATCTAG	73.4	unassigned	unassigned	0
tag_6527_st	AGGAAGTTAAGCGAACCGCC	59.2	YCL040W::chr3_1	uptag	1
tag_13642_st	TCCGACTAGACTGTCCGATA	65.2	unassigned	unassigned	0
tag_1537_st	ATCGAAGGAACGCTAAGTCC	1584.6	unassigned	unassigned	0
tag_5639_st	ATTAGCTGAACGCCTCGCAA	355.2	YNL133C::chr14_3	downtag	1
tag_16123_st	TCTCCTGCACATTCGTTGAG	61.8	unassigned	unassigned	0
tag_2617_st	GTATATTCAGAGCTATGCGC	78.2	YDL227C::ctrl_31	uptag	0
tag_16961_st	TCACTTCACTGCATTCGAG	2103	YJR094W-A::chr00_12	downtag	1
tag_3479_st	GTCCGTGCAGGAGTCTCTAT	1095	YCR051W::chr00_1	uptag	1
tag_8411_st	CATCATCCAAGATTAGGACC	1709	YGL003C::chr7_1	uptag	1
tag_16401_st	AGACTCTAAATTGTCCGAC	638.4	YOR057W::chr15_1	uptag	1
tag_8937_st	TTCTGGGCAGGTCCCGTTAA	443.4	YGL242C::chr7_3	downtag	1
tag_14225_st	TGCCTTAGACTTATTCCAGC	56.2	unassigned	unassigned	0
tag_5577_st	TTTAGCTCGTCGGAGGTCAT	701.2	YNL099C::chr00_16b	uptag	1
tag_10124_st	CGGACACGAGATACACGTCA	1161.2	YLR312C::chr12_4	downtag	1
tag_5297_st	GGCTCGGCACCGTATCTTAT	418.6	YPL034W::chr00_17b	downtag	1
tag_12146_st	GGTGTGGGACTACCTTCACT	1331.6	YML121W::chr00_9	downtag	1
tag_10228_st	CGTCTACTACAGCACTGGAG	184.2	YLR416C::chr12_5	uptag	1
tag_4415_st	TCGACAGAGTGAGGCATCTA	70.4	YOR135C::chr15_2	uptag	1
tag_9361_st	ATGAGAACGGCAGATACCGC	1231.2	YGR211W::chr7_5	downtag	1
tag_14905_st	TTCTTTCGAGTATCGGCGCA	67	unassigned	unassigned	0
tag_4917_st	TCTGTTTGACTCCCGCGTAG	1297.4	YJR127C::chr10_4	downtag	1
tag_6826_st	GGGCTAATGGTGTTTACTAC	508	YDL049C::chr4_1	downtag	1
tag_9848_st	CCGTAGCTCCAAGGCATGTA	1039	YKR065C::chr11_3	uptag	1
tag_14381_st	TGGGTTTGAGCATTCTGCCA	50	unassigned	unassigned	0
tag_15754_st	GATTTCCCACACGTCTAGGG	83	unassigned	unassigned	0
tag_9248_st	AGTGATCGAACAGTTGCGAA	1338.6	YGR194C::chr7_5	uptag	1
tag_10982_st	GAGAGTAAGTTGACCTACCC	1293.8	unassigned	unassigned	0
tag_2548_st	CATACTATAAGCACGGGTAC	3014.4	YLR025W::chr12_1	uptag	1
tag_14845_st	TTCGCCTTACTGGCTGGCAT	59.4	unassigned	unassigned	0
tag_459_st	GGTTATGACGCACTGGACTA	2258.6	YAL044C::chr1_1	uptag	1
tag_6690_st	CGATTTCTAAGGATCTGGAC	1319.2	unassigned	unassigned	0
tag_1892_st	CGACTGTCACCACGGTTAGT	319.6	unassigned	unassigned	0
tag_2635_st	ACACCCGCAAAGACGTAGGT	2680.6	YLR016C::chr12_1	downtag	1
tag_6978_st	TGTAGTATATGGCAGGTTCC	443.2	YDL105W::chr4_2	downtag	1
tag_11655_st	GCTGTACGATGGACTCAGAC	859.6	YNR052C::chr00_15	downtag	1
tag_15582_st	CGTTGAATAATTTGACGCCC	76.4	unassigned	unassigned	0
tag_5580_st	ACCGGGTGAAAGCTGATACA	83.8	unassigned	unassigned	0
tag_2207_st	GAGACTCACCGCACGTATGA	2598.2	YIL038C::chr9_1	downtag	1
tag_7519_st	TTTATCCGAGATTCGCTAGG	3204.4	YDR216W::chr4_5	uptag	1
tag_16974_st	ACTGCTTTACCTGCAAGAC	65.8	YCL007C::chr3_1	uptag	1
tag_1784_st	ATCGTGAGACACAGAGACGT	71.8	YJL129C::chr10_1	uptag	0
tag_6718_st	CTACATATAATTCGAGGGCC	484.4	YDL038C::chr4_1	uptag	1
tag_8455_st	CTTTAGTAATGCAGATGCCC	715.2	YGL047W::chr7_1	uptag	1
tag_14117_st	TGATAGTGAGGGCTCCATCC	52	unassigned	unassigned	0
tag_13922_st	TCTCTTCAGGAGGCGCTCAT	50.2	unassigned	unassigned	0
tag_8486_st	GCTATTGGAATGTGAGTCCC	1857.2	YGL079W::chr7_1	uptag	1
tag_6449_st	AATCATACAAAGTGTGCCGC	1262.2	YBR229C::chr2_4	downtag	1
tag_12884_st	TACAGGACGGGATCGACCAA	56.8	unassigned	unassigned	0
tag_12219_st	GTAATGCGGGCACAGTTCCA	131.4	YLL007C::chr00_10	downtag	1
tag_11201_st	GCAAGCTACTTACCTAGTCA	224.4	YNL009W::chr14_4	downtag	1
tag_1806_st	GTAGACTGAGCGATAGACTA	2936.2	YJL203W::chr10_1	downtag	1
tag_5025_st	AGAGCGGAACAGAGCCACTT	294.8	YLR102C::chr12_2	uptag	1
tag_3586_st	GGCACGCTACGCACTTGTAT	1790.4	YCR065W::chr00_1	downtag	1
tag_5764_st	CGCTCAAGCCGCTGATAGAA	72.4	YBL042C::chr2_1	uptag	1
tag_5549_st	TGTGCTGACTTAGGTCGAAT	1331	YNL127W::chr14_3	uptag	1
tag_11007_st	GAGCGGTCAATAAACCAGTT	723.8	YFL007W::chr00_17a	downtag	1
tag_3174_st	TATGTCTGACGTGATAGTCC	86.4	YOR046C::chr15_1	downtag	1
tag_15236_st	ACGTGTATAAACAGCCATCC	89.8	unassigned	unassigned	0
tag_4227_st	CTTCTAGTACACCTATCGAG	1586.6	YIL140W::chr9_2	uptag	1
tag_7825_st	TGTATGGCATCTCAGGCGCT	633.4	YDR330W::chr4_6	downtag	1
tag_11685_st	GCTTCTGGACAGTCGCAGTT	452.2	unassigned	unassigned	0
tag_6049_st	GGTCGATAATGTGATGTCCA	1535.4	YBR024W::chr2_2	downtag	1
tag_8627_st	AGCATCATAACCCAAGCTGG	240.4	YGL124C::chr7_2	uptag	1
tag_12459_st	GTGAGCAGATTCAGCCAGAC	114.8	YHR132W-A::chr00_17b	uptag	1
tag_3623_st	CCGAACTCGTCATAAGAACG	2520	YPL173W::chr16_2	uptag	1
tag_7082_st	AATACAAACCGCACCGTGGG	279.6	YDL208W::chr4_3	uptag	1
tag_3730_st	ACTTCGTTAAATCCGTACCG	1091.2	YPL162C::chr16_2	downtag	1
tag_7311_st	CTAGCTCAATTCAAGTGCCG	2759.6	YDR104C::chr4_4	uptag	1
tag_15817_st	GCGGGATCACGACGTTTACA	72.2	unassigned	unassigned	0
tag_16247_st	TTGGCGTCAGCGTCTAGTAT	68.4	unassigned	unassigned	0
tag_3998_st	GGCTACGGACGCTCAGTTAA	150.4	YJL024C::chr00_13	uptag	1
tag_3639_st	CTGTGGTCAATATCTCTACG	101	YPL157W::chr16_2	uptag	1
tag_8437_st	CGGGCTGAAGGTTCCATAAC	1532	YGL029W::chr7_1	uptag	1
tag_14446_st	TGTATTATAGTCATGGCGCG	63.6	unassigned	unassigned	0
tag_3466_st	CGTTCCATACACTCGATTAG	2079.6	YCR033W::chr00_16a	uptag	1
tag_2117_st	GTTACCTGCGCGACGAGATT	137	YIL044C::chr9_1	uptag	1
tag_2607_st	CGTCTACCACCGTGAGGTTA	1888	YLL055W::chr12_1	downtag	1
tag_12533_st	GTGTACCTATTATGAGCGAC	452.4	unassigned	unassigned	0
tag_11620_st	GCTCTGCTACAGTCCTGGTA	737	YLR440C::chr00_4	downtag	1
tag_14056_st	TGACTACGGGCCGCATGTTT	55.8	unassigned	unassigned	0
tag_9105_st	AACGGAACAAGACCCGCTGT	2661	YGR051C::chr7_4	downtag	1
tag_10200_st	CGTACCTAATATGAATCGGG	2376	unassigned	unassigned	0
tag_11195_st	GCAACGACTTGTACGGAAAT	67	YNL003C::chr14_4	downtag	1
tag_400_st	GTGACTACCGGCTATGAGAT	73.8	unassigned	unassigned	0
tag_4905_st	TCGTGTCCACCTTCTGGTAG	1296.4	YJR115W::chr10_4	downtag	1
tag_3717_st	TCATAGGTAGAGTGATGCTC	1044.2	YPL175W::chr16_2	downtag	1
tag_11207_st	GCAATATACTTACCGACCGG	91.8	YNL015W::chr14_4	downtag	0
tag_7189_st	ATTAAACACATTCACCGGCG	1527.4	YDL219W::chr4_3	downtag	1
tag_4834_st	TAAATATCGTATAGGCGGCG	2853	YJR140C::chr00_12	uptag	1
tag_14777_st	TTCAGTCCATTCGATCTCAG	46.4	unassigned	unassigned	0
tag_15320_st	ATCCACACAACTTACAGGGT	88.2	unassigned	unassigned	0
tag_15174_st	TTTGGACTTGCTCAGTGCCA	105.2	unassigned	unassigned	0
tag_7088_st	AATGCGCCACAAAGCGAGTG	65	YDL214C::chr4_3	uptag	1
tag_4105_st	CTCGGCGGAATAGCGTACAA	1045.2	YJL013C::chr00_13	downtag	1
tag_14848_st	TTCGCGGTACTGTGCGTCAT	54.4	unassigned	unassigned	0
tag_16162_st	TGCTAATCCGTTCCAGCGAT	56.4	unassigned	unassigned	0
tag_11508_st	GCGGATACCGATGGCCTATT	1426.4	unassigned	unassigned	0
tag_12652_st	GTTGCCCGACAGTTTCGAGT	78.6	unassigned	unassigned	0
tag_12375_st	GTCCGTGTAATTGAAACGTC	1958.6	YJL151C::chr00_14	uptag	1
tag_15034_st	TTGTGGAGCTTGAGTTCCCA	380.8	unassigned	unassigned	0
tag_173_st	AGATTGTAACAGGCAGACCG	313.8	YML108W::chr00_9	uptag	1
tag_3840_st	ACCATAAGAACACGGTCGCG	644.2	YNL204C::chr14_2	uptag	1
tag_4299_st	TACGCTGAGTCATCCGAATA	1898.8	YIL116W::chr9_2	downtag	1
tag_4683_st	CTCCAGTCAAGTGCTTCGAG	852.4	YOR211C::chr15_3	downtag	1
tag_6512_st	AGATGAACCAAGGATCGGTC	87.4	YCL025C::chr3_1	uptag	1
tag_15447_st	CCAGACCCAATAATATGGCT	50.2	unassigned	unassigned	0
tag_5758_st	CGCCTCAAGCTACTGGAAGA	1325.4	YBL036C::chr2_1	uptag	1
tag_4441_st	CTCTATGTAAGTCGCATTCC	513.4	YOR161C::chr15_2	uptag	1
tag_11884_st	GGCATGAGAGAGTATTCCAT	1767.4	YER168C::chr00_5	downtag	1
tag_14491_st	TGTGACAGGTGTAGCCCTAA	59.4	unassigned	unassigned	0
tag_3824_st	GTCGCACAGTCGGCTAGATT	77.2	YDL227C::ctrl_36	uptag	0
tag_1789_st	CGACGTGCAACTTGGTATAA	84.4	YDL227C::ctrl_22	uptag	0
tag_656_st	CACGGTATAGACACCACGTA	1345.2	YER039C::chr5_3	downtag	1
tag_3943_st	GTCGCTTTACCGTCATACGA	1236.2	YNL197C::chr14_2	downtag	1
tag_13044_st	TACTTTACGGCCTGAGCAAT	78	unassigned	unassigned	0
tag_10785_st	GAATCAATCTTACGTCCAGC	79.4	YPR178W::chr16_5	uptag	1
tag_7974_st	CTCCAATGAGCCAGAATCGA	170.2	YLR177W::chr12_3	downtag	1
tag_3186_st	ACTGATGTAAATCCACACCG	629.2	YOR058C::chr15_1	downtag	1
tag_13130_st	TAGCTTACATTGTGCAGGCA	72.2	unassigned	unassigned	0
tag_4621_st	CCTCTAGGACACAATCTTAG	1320.2	YOR245C::chr15_3	uptag	1
tag_8517_st	TATAGATTATCAGGCCAGCC	164.6	YGL013C::chr7_1	downtag	1
tag_14324_st	TGGATCACGGAGCTGTCCTA	60.4	unassigned	unassigned	0
tag_6622_st	CAACTTGTAAGAATCCGACC	1370.8	YCL039W::chr3_1	downtag	1
tag_4034_st	CCGCACAGAAGTGGACAGTA	560.2	YJR012C::chr00_13	uptag	1
tag_5716_st	CCGTGCCCAAGCTAGTGATA	80.4	unassigned	unassigned	0
tag_2359_st	CACACGAGAAGAGCGACGTT	336.2	YER013W::chr5_2	uptag	1
tag_1297_st	GACGACTAATTCCGATCACA	3180.4	YPL191C::chr16_1	downtag	1
tag_14150_st	TGCAATCCGGGCGAGTTCTA	165.8	unassigned	unassigned	0
tag_5677_st	CCAGTCCCACGAAGGTAGAA	429.8	YNL095C::chr00_16b	downtag	1
tag_3929_st	CTCGACCTAATACTATCTGG	2033	YNL211C::chr14_2	downtag	1
tag_5050_st	ATCCCACGAACGATGAATCT	911.6	YLR031W::chr00_8	downtag	1
tag_9724_st	CCAGTATTACCACACAGTGA	452.8	YKL162C::chr11_2	downtag	1
tag_1035_st	CACGTTGTAACTATCTACCG	990.2	YHL028W::chr8_1	downtag	1
tag_628_st	ACCTACGAACACTAAGTCGG	3315.4	YER098W::chr00_8	uptag	1
tag_16971_st	TTCTGCGTAGCGTGTGTATC	2035.8	YAL029C::chr1_1	uptag	1
tag_8487_st	GCTTGATTACATTTACGGCC	1255	YGL080W::chr7_1	uptag	1
tag_5655_st	CAGGGATGAAGAGTTCTACA	948.2	YNL117W::chr14_3	downtag	1
tag_8658_st	CCACCATTAAGGACATCAGG	1997.4	YGL155W::chr7_2	uptag	1
tag_7955_st	CGCCATCCAAGGGCTGTATA	2354.8	YLR150W::chr12_3	downtag	1
tag_15894_st	GGGCCTATACCTACGGCTAT	67.4	unassigned	unassigned	0
tag_14506_st	TGTGGACGGTTTGATCCTAA	66.8	unassigned	unassigned	0
tag_14419_st	TGTAATGCCTGCCAGCCGTA	75	unassigned	unassigned	0
tag_7417_st	TACAGACCATTGTGGAGAAG	3327.2	YDR115W::chr4_4	downtag	1
tag_7668_st	GGATCAGGACCCGCGTATTT	264.8	YDR269C::chr4_6	uptag	1
tag_37_st	ATTGATCCACACACAGTACG	78.8	unassigned	unassigned	0
tag_12208_st	GTAAGGGTCGTGATACTCCA	69	unassigned	unassigned	0
tag_5298_st	GGCTGCGACCCTGTCTATAT	99	YPL035C::chr16_3	downtag	1
tag_6191_st	TATGTGCTACTATCCTGCCA	253	YBR163W::chr2_3	uptag	1
tag_12981_st	TACGGATAGTACCTCCTCAT	46.2	unassigned	unassigned	0
tag_13848_st	TCTAATGCCTGACACGAAAC	69.2	unassigned	unassigned	0
tag_4215_st	CGCTCAACGCGGTTTACAGT	79	YIL128W::chr9_2	uptag	1
tag_13432_st	TCACCCTTCCTAGATATTGG	51	unassigned	unassigned	0
tag_12433_st	GTCTGCTAGAGCCGACGTTA	476.2	unassigned	unassigned	0
tag_2034_st	AGGTCCGTAACAGTAGCACA	1886.4	YJL069C::chr10_2	downtag	1
tag_7982_st	CTCTGTTTAATGGCGCAGCA	1593.8	unassigned	unassigned	0
tag_8737_st	TTTCGTATATGCCTCCCAAG	2983	YGL138C::chr7_2	downtag	1
tag_8469_st	GATTAGGGAATGGCCTCTAC	1261.8	YGL062W::chr7_1	uptag	1
tag_11223_st	GCACACAGGCACGGACTTAT	481.6	YNL034W::chr14_4	downtag	1
tag_2866_st	GAGGTATTACGACTACGTCC	70.4	YOL015W::chr15_5	uptag	1
tag_16082_st	TCCAAGCCGCGCAGATGTTA	62	unassigned	unassigned	0
tag_12410_st	GTCGTGTTACGCCAGGACTT	300.8	YJL161W::chr00_14	downtag	1
tag_7567_st	CAAGTGAACTGAAGGACCCT	4067	YDR169C::chr4_5	downtag	1
tag_197_st	CTGAATCCAATGTACGTGAC	2530.4	YML087C::chr13_1b	uptag	1
tag_2973_st	GTTGCTGTACGTCTGACCGT	2586	YOL026C::chr15_5	downtag	1
tag_6043_st	GGGCTACCGCATCCAGTATA	725.8	YBR018C::chr2_2	downtag	1
tag_1633_st	ATCGCGTTAAGAGTGAAGAC	4509.4	YMR275C::chr13_5	downtag	1
tag_9372_st	ATGCTTGGACAACAAATCCC	637.8	YKL004W::chr11_1	uptag	1
tag_7985_st	CTGCTTGGACCAGCCAGTTA	109.4	YLR188W::chr12_3	downtag	1
tag_2953_st	CGCAATAAGTCTAGCTCACT	1396	YOL006C::chr15_5	downtag	1
tag_32_st	AGTTCCCTAACATTTCAGCG	69.2	unassigned	unassigned	0
tag_15547_st	CGCTTTGTACCAGGCCATAG	73.2	unassigned	unassigned	0
tag_8668_st	CCTTGTTAATCCAGCACATG	308.4	YGL165C::chr7_2	uptag	1
tag_13139_st	TAGGAGTCAGAGGTCTCATC	54.2	unassigned	unassigned	0
tag_9140_st	ACGTAACCAACACTTCAGGG	83.2	YGR086C::chr00_14	downtag	1
tag_5014_st	ACGGCAGAACAACCGGAGTT	1164.2	YLR091W::chr12_2	uptag	1
tag_3159_st	GAGTGTAGACGACCTAGATA	2271.2	YOR031W::chr15_1	downtag	1
tag_14624_st	TTACCGAGGGCGATAGTATA	55.4	unassigned	unassigned	0
tag_11937_st	GGCTATCACGCGAGCACTTA	875.2	YMR083W::chr00_6	uptag	1
tag_9287_st	ATAACCCAGTGACAACGCTG	1687	YGR137W::chr7_5	downtag	1
tag_8223_st	TGGGACTGCGTCGCCTTAAA	1559	YDR443C::chr4_8	uptag	1
tag_15189_st	TTTGTTTAGGCGGCAGCTCC	59	unassigned	unassigned	0
tag_8774_st	GCGCCAGAATGCCTCATAAT	110.4	YGL175C::chr7_2	downtag	1
tag_14970_st	TTGCTGAGAGTCATGGCTAT	77.4	unassigned	unassigned	0
tag_15815_st	GCGGCACACCGGCATTATAT	63	unassigned	unassigned	0
tag_14541_st	TGTTCAGTCAGCTTCCCTGG	66.2	unassigned	unassigned	0
tag_11931_st	GGCTACGCATCATGGGATCT	1319.2	YMR077C::chr00_6	uptag	1
tag_5968_st	GCGGGAGGACTCATCACTAA	172.8	YBR039W::chr2_2	uptag	1
tag_11089_st	GATAGACCAGTAGCGATCAG	1423	YFR025C::chr00_15	downtag	1
tag_5578_st	TTTCTAGCGTGCGCGATCCT	107.6	YNL098C::chr14_3	uptag	1
tag_14040_st	TGACCTGTGTAGATCGAAGA	63.4	unassigned	unassigned	0
tag_639_st	AACCTGGCAAACCGTAGACG	2779.2	YER023W::chr5_3	downtag	1
tag_1710_st	TAGGTCGTAGAGCCCATGAC	2158.2	YJL203W::chr10_1	uptag	1
tag_13145_st	TAGGCAGTACGGCTAGTCAA	58.2	unassigned	unassigned	0
tag_13560_st	TCATGGAGCCCAGAGCCTTA	59.4	unassigned	unassigned	0
tag_15603_st	CTATTCACACGACCGAGAGA	91.6	unassigned	unassigned	0
tag_13648_st	TCCGCATAATTGTGAAGGAG	56.4	unassigned	unassigned	0
tag_7520_st	TTTCACTGGTTCGTCCCGAG	105.6	YDR217C::chr4_5	uptag	1
tag_15477_st	CCGCCACAATCTGATAGAGA	99.2	unassigned	unassigned	0
tag_10344_st	CTAGAAAGGACATTGACCCG	2793.6	YDL133C-A::chr00_14	uptag	1
tag_13725_st	TCGACTTACTGGTAGCTCGC	82.8	unassigned	unassigned	0
tag_16417_st	CCGTTAGTAATACACATCC	1881.4	YML098W::chr00_9	uptag	1
tag_9913_st	CCTCTCCGAAGAAAGACATG	2187.8	YKR034W::chr00_14	downtag	1
tag_7482_st	TGGTTTCCAGATACTTGACG	97	YDR179W-A::chr4_5	uptag	1
tag_2048_st	CGTATTCGACCTCTACATAG	1316.6	YJL055W::chr10_2	downtag	1
tag_3904_st	ACTTTACAACAGCCCGAGAG	76.6	YNL236W::chr14_2	downtag	1
tag_5611_st	AGTTGTTGAACCTACGGGAA	1055.4	YNL065W::chr00_16b	uptag	1
tag_12961_st	TACGATGGGCACGCTGTATC	55.8	unassigned	unassigned	0
tag_14502_st	TGTGCGACTGGGTTACTTCC	57.6	unassigned	unassigned	0
tag_9758_st	CCCACAATCCGATAGAAGGG	2510	YKL196C::chr11_3	uptag	1
tag_12970_st	TACGCCTCCACTTGGTAGGA	46	unassigned	unassigned	0
tag_3312_st	CGTGTTGAAGGTATCGTACT	1848.2	YHR132C::chr8_2	uptag	1
tag_7801_st	TGCGTCGCCAGCCTTTGTAT	282.2	YDR306C::chr4_6	downtag	1
tag_3877_st	GATGCGTACCCGCCAGTATA	116.4	YNL167C::chr14_2	uptag	1
tag_5807_st	CTACTTGCACGGAAGCTAAA	1469.2	YBL085W::chr2_1	uptag	1
tag_9869_st	CCTAAACAGAAGTATCGCTC	655	unassigned	unassigned	0
tag_10531_st	CTGGTTAGACATGACGCACC	352.2	YPR016C::chr16_4	uptag	1
tag_1011_st	TAGAGTGTAGGAGTTCTTCC	898.8	YHR044C::chr8_1	uptag	1
tag_15259_st	AGCATAAGAACTAGCGGTCC	77.2	unassigned	unassigned	0
tag_13650_st	TCCGGCTGACCTGGTACATT	46	unassigned	unassigned	0
tag_15914_st	GGTCGGAGAGCATTCCACTA	63.2	unassigned	unassigned	0
tag_5907_st	GAGTGTGCAATCGCTGTCAA	3033	YBL089W::chr2_1	downtag	1
tag_7611_st	CTGTTCCAAGGTTGTGACAT	3143.2	YDR212W::chr4_5	downtag	1
tag_12032_st	GGGTATATCAGCGGATTCCA	1941.6	YMR082C::chr00_6	downtag	1
tag_15167_st	TTTGCGACATTGTGTGCGAC	67.8	unassigned	unassigned	0
tag_9834_st	CCGGAAGAGGTGCATACATA	227.8	YKR051W::chr11_3	uptag	1
tag_16686_st	GCGCGTATATTACTGACGAA	1044.6	YNR006W::chr14_4	downtag	1
tag_15066_st	TTTACTCGGTTAGAGGGTCA	61.6	unassigned	unassigned	0
tag_4604_st	CCGACCTGACAATCATGTAG	1032	YOR228C::chr15_3	uptag	1
tag_13656_st	TCCGTCATACTCCTTGGTAA	48.8	unassigned	unassigned	0
tag_16982_st	ATCGTTCGACATCTAGACG	101.2	YJL176C::chr10_1	downtag	1
tag_15937_st	GTAGGTCTAGCGACGTTTCC	67.4	unassigned	unassigned	0
tag_790_st	CCTCTCAAGCGTCGAGTAGA	2839.2	YMR200W::chr13_4	uptag	1
tag_13625_st	TCCCATAGATAGCTCGCTGG	123.2	unassigned	unassigned	0
tag_13414_st	TCAATGGTTGCGACGCTGTC	54.2	unassigned	unassigned	0
tag_4342_st	CTTGCGTCAATAGTCTGAGA	3032.6	YIL159W::chr9_2	downtag	1
tag_2437_st	ATGAACATACTATACCGCGC	69.4	unassigned	unassigned	0
tag_1286_st	CTCACTCGAAGTTACGGTAC	2857	YPL202C::chr16_1	downtag	1
tag_1367_st	GTGGTTGGACCTCGTACCTA	1814.6	YNL273W::chr14_1	uptag	1
tag_15272_st	AGGATAGGAACCGCAAGCCT	80.2	unassigned	unassigned	0
tag_2849_st	ATGCTCCAACGATACATACG	76.4	unassigned	unassigned	0
tag_574_st	ACCTAATAACACTCACGGGT	123.4	YER051W::chr5_3	uptag	1
tag_9026_st	TAAAGATTATTGAGGCCGCC	801.2	YGR068C::chr7_4	uptag	1
tag_980_st	CGGTCAGTAAGGTGCATATA	278.2	YHR013C::chr8_1	uptag	1
tag_6228_st	TCGAAGTCCCGTGAGCCTTA	1036.8	YBR105C::chr2_3	downtag	1
tag_803_st	CTGCATAAGGGCGGTACTAC	2878.4	YMR213W::chr13_4	uptag	1
tag_14226_st	TGCCTTCCACTGGCGTAGTA	100.4	unassigned	unassigned	0
tag_3028_st	TGCGTCGTACTCTTTAGCAG	963.4	YOL081W::chr15_5	downtag	1
tag_15829_st	GCTAGGGCAATGTGTTATAC	81.8	unassigned	unassigned	0
tag_5699_st	CCGACTTGACCACAATGTTA	162.2	unassigned	unassigned	0
tag_16091_st	TCCGCCGCACTGGGATTTAA	71.4	unassigned	unassigned	0
tag_9532_st	CACGTCGCACCAAGGATAAG	3124	YKL067W::chr11_1	downtag	1
tag_1234_st	CTGTATGAAGGTGCTGTACT	84.6	YPL254W::chr16_1	downtag	1
tag_15180_st	TTTGTACTCTGGGCGAACTG	65.6	unassigned	unassigned	0
tag_5022_st	AGACACGCAAGAAGCTGGCT	210.4	YLR099C::chr12_2	uptag	1
tag_9249_st	AGTGCAACCAGTGTGAACCA	638.2	YGR195W::chr7_5	uptag	1
tag_10751_st	GAAGGACACCATCGCAGAGT	122.4	YPR144C::chr16_5	uptag	1
tag_11630_st	GCTGACCCACGTACTGGATA	1869	YLR450W::chr00_4	downtag	1
tag_14930_st	TTGATAGCCTCTCCAACGGT	58.6	unassigned	unassigned	0
tag_9329_st	ATCCTTCGACATCGCAAGAA	698.8	YGR179C::chr7_5	downtag	1
tag_4780_st	GCTGAGCTACATATTTCGAG	750.6	unassigned	unassigned	0
tag_15063_st	TTTACGGTTGGCGCAGATCA	56.8	unassigned	unassigned	0
tag_12268_st	GTAGAGGACGTGACTTACTA	163.6	unassigned	unassigned	0
tag_4547_st	CACAACTCTGGACACGAAGG	2874	YOR171C::chr15_2	downtag	1
tag_14778_st	TTCAGTGACGTTGTAGGCAA	74	unassigned	unassigned	0
tag_1067_st	GTGCTGGTACTAGCTGCTCT	269.6	YOR008C-A::chr00_10	uptag	1
tag_1434_st	ACGCTCTTAAATATACCGCG	80.8	YNL302C::chr14_1	downtag	0
tag_5946_st	GCCGAGCCAATTCTCTAGTA	71.8	YBR017C::chr2_2	uptag	1
tag_7012_st	TTATCCGTAGCTCGGGCATC	555.6	YDL138W::chr4_2	downtag	1
tag_2865_st	GAGGTAGAATCGTCTCGACA	465.4	YOL014W::chr15_5	uptag	1
tag_8271_st	TTCTGTTGAGCTAGGTGCCA	568	YDR493W::chr00_17a	uptag	1
tag_2970_st	GTCACATACTTCACCGTAGG	2306.2	YOL023W::chr15_5	downtag	1
tag_757_st	TACTTAGGAGCCGAGACCAC	881.6	YMR170C::chr13_4	uptag	1
tag_3292_st	ACTGCTCTAAACTCTTCAGG	557.6	YHR112C::chr8_2	uptag	1
tag_14836_st	TTCGAGGATGCAGTCGCTTA	79.2	unassigned	unassigned	0
tag_10330_st	CTACCTGGAATGACATGGAA	2677.2	YCR091W::chr00_2	uptag	1
tag_6598_st	ATGTGGTTAAGCCTCAAGAC	2313.2	YCL014W::chr3_1	downtag	1
tag_11867_st	GGCAGACGACGTTGCATACA	2473	YER150W::chr00_5	downtag	1
tag_7019_st	TTCATCGGAGAGCTGGCTAC	1552.8	unassigned	unassigned	0
tag_13996_st	TCTTTACTGCTCCCGAGGAT	57	unassigned	unassigned	0
tag_4459_st	TTAGCGTTAGCGCCTACACA	1476.4	YOR179C::chr15_2	uptag	1
tag_10153_st	CGGGAGGGAATCACACACTA	1417.4	YLR340W::chr12_5	uptag	1
tag_2269_st	AGAGAGTAACATCACCCGCT	1499	YEL005C::chr5_2	uptag	1
tag_8446_st	CTGAGGAAGTTGCATGAAAC	57.8	YGL038C::chr7_1	uptag	1
tag_10698_st	GAAAGTCACATTACTCACCG	1094.4	YPR089W::chr16_4	downtag	1
tag_9129_st	ACCAGAACAGAAGGGCGCTT	1145.6	YGR075C::chr7_4	downtag	1
tag_15226_st	ACCTAGTAACAACGTACCGG	69	unassigned	unassigned	0
tag_4194_st	TGTTACAGCGTCGGATAGTA	273.4	YIL107C::chr9_2	uptag	1
tag_8235_st	TGTGCTGCCAGTCCATGCTA	141.2	YDR457W::chr4_8	uptag	1
tag_719_st	CACGTAGAACGCTTCGGAAC	1617.6	unassigned	unassigned	0
tag_10415_st	CTCCATAAGGTCTATTACGC	3368.8	YGR242W::chr00_2	uptag	1
tag_14968_st	TTGCTCGCATCCCTTGTAAG	130.2	unassigned	unassigned	0
tag_4816_st	GTCTTTCACTAGCCTCGATG	522.6	YJR122W::chr00_12	uptag	1
tag_13617_st	TCCATTGAGCGCAGCGGTAT	103.8	unassigned	unassigned	0
tag_16844_st	GCAAGGCGCACCATAGTTA	2412.4	YNL012W::chr14_4	downtag	1
tag_9566_st	CAGCCGACAAGCAGTGACAT	401.4	YKL100C::chr11_2	uptag	1
tag_4862_st	TAGTTATTACTTAGGCGGCG	2277.2	YJR072C::chr10_4	downtag	1
tag_14944_st	TTGCAGGTGGATGCTATCAT	53	unassigned	unassigned	0
tag_14718_st	TTATCCTGACTGACTTGCAC	58.8	unassigned	unassigned	0
tag_1828_st	AGGTAAGCAACGATACGTCC	1311	YJL182C::chr10_1	downtag	1
tag_11491_st	GCGCCAATCTTTGAGACCAA	739.2	YKR095W::chr00_15	uptag	1
tag_904_st	AGCGACGTAAATGACCTACC	3794	YMR218C::chr13_4	downtag	1
tag_15114_st	TTTCATTCAGCTTGGCGCAG	110.4	unassigned	unassigned	0
tag_5181_st	CTGGCAGCAGACCGAGTAAT	619.4	YPL055C::chr16_3	uptag	1
tag_9512_st	CACCATACAAGGGTCACGAG	1142.6	YKL047W::chr11_1	downtag	1
tag_5120_st	CCTGTCTAAGCCGCTAGGAT	1565.4	YLR101C::chr12_2	downtag	1
tag_4338_st	CTCGTTGTACCCGACATAGG	3055.4	YIL155C::chr9_2	downtag	1
tag_3045_st	CCACTTAACTCTCGATAGGA	3332.2	YOR013W::chr15_1	uptag	1
tag_7011_st	TTATAGGGTATGAGCTTCGC	1162.6	YDL137W::chr4_2	downtag	1
tag_10840_st	GACACAGTATCATATAGCGG	3013.8	YPR137W::chr16_5	downtag	1
tag_16941_st	GTCTTATACTGATACCTGC	1208.2	YPL147W::chr16_2	uptag	1
tag_9816_st	CCGCACTCACAATATGGAGA	2066	YKR033C::chr11_3	uptag	1
tag_9420_st	ATTGGGTTACAACTCAGTGG	2880.2	YKL051W::chr11_1	uptag	1
tag_9671_st	CCAAAGTGTTGCAGAATACC	1125.8	YKL109W::chr11_2	downtag	1
tag_3616_st	ATTCAGAGAACTGTAGAGCC	2109.6	YPL180W::chr16_2	uptag	1
tag_2220_st	GTTAGGCGACGGTCTCTCAA	466.6	YIL051C::chr9_1	downtag	1
tag_15393_st	CACGAATGAAGATGACGGCC	79.6	unassigned	unassigned	0
tag_14794_st	TTCCAGCTATCGGAGGAGTA	73	unassigned	unassigned	0
tag_14247_st	TGCGGTACTGGGTCCACATT	54.8	unassigned	unassigned	0
tag_2917_st	GCTGTTATACGGCTAGATAC	1838.8	YOL065C::chr15_5	uptag	1
tag_8052_st	GCGCGGGTAAGTTTCATTAA	362.6	YDR368W::chr4_7	uptag	1
tag_2794_st	ACTCAGCTAAAGTGGTAGAC	1730.8	YOR337W::chr15_4	downtag	1
tag_9861_st	CCGTTATACGATCACAGAAC	535.2	YKL203C::chr11_3	downtag	1
tag_5119_st	CCTGCCGTACAAGGGTTACT	3603.8	YLR100W::chr12_2	downtag	1
tag_7704_st	GTCATTCCACGCAGGCAGTT	66	YDR305C::chr4_6	uptag	1
tag_1642_st	CGTAGCTTACCACTAGCAGA	196.6	YMR284W::chr13_5	downtag	1
tag_6693_st	CGCACCTTAATTGACAAGTC	628.4	YDL013W::chr4_1	uptag	1
tag_6806_st	GCGGTATTACATATTGTGCC	2905.6	YDL030W::chr4_1	downtag	1
tag_848_st	CACGACTAACTAGGGTACAC	77.2	unassigned	unassigned	0
tag_3931_st	CTTAGGATACACTCGTACCA	82.8	YDL227C::ctrl_38	uptag	0
tag_7856_st	TTCGTAGAGGTCTGCCAATT	73	YLR147C::chr12_3	uptag	1
tag_770_st	AACACGTTAAACCCGATCTG	2660	YMR181C::chr00_8	uptag	1
tag_15304_st	ATAAGGTCAACCGACTCGAC	65	unassigned	unassigned	0
tag_14923_st	TTGAGCGAGGGTTTCATCCT	186.6	unassigned	unassigned	0
tag_2956_st	CGTGCCTTACAGATGACGAG	238.2	YOL009C::chr15_5	downtag	1
tag_15705_st	GACTCCGTAATCCATCTGAA	66.8	unassigned	unassigned	0
tag_5694_st	CCCTGCAACGGGTCGTAATA	974.2	YNL078W::chr00_16b	downtag	1
tag_6931_st	TCGTCGGGAGATGAAACAAC	1685.4	YDL153C::chr4_2	uptag	1
tag_15225_st	ACCGGCGAACACACGGATAT	74.4	unassigned	unassigned	0
tag_3212_st	GAGTTAGCACCGACGACTAG	3655.4	YOR084W::chr15_1	downtag	1
tag_9570_st	CAGGAAACAGCAAGTCCGCT	145	YKL104C::chr11_2	uptag	1
tag_9244_st	AGTCTGACAGCAACTAATCC	1006	YGR190C::chr7_5	uptag	1
tag_3620_st	CCGAAAGGTGGAGACACTAC	1169.2	YPL176C::chr16_2	uptag	1
tag_15382_st	CAATCGTGAAGAGACCACCG	94.6	unassigned	unassigned	0
tag_13211_st	TAGTTATGAGCAGGCGTCCA	67	unassigned	unassigned	0
tag_16703_st	TCCCGGTGCGTGTAGCTTA	220.6	YNL152W::chr14_2	uptag	1
tag_13005_st	TACGTTTACGCTGATTCCCA	51.4	unassigned	unassigned	0
tag_16411_st	CCCGGCATCAGAACAATTCT	575.4	YKL213C::chr11_3	uptag	1
tag_15627_st	CTCTTCTGACAGGGACTCAT	77.2	unassigned	unassigned	0
tag_4375_st	CAACTACCTATAAGAGGGTC	3612.4	YIR015W::chr9_2	downtag	1
tag_2888_st	ACTCGAATAACAGCATCTCG	1782.6	YOL037C::chr15_5	uptag	1
tag_10471_st	CTGAACCCGTTGCAGAGAGA	1905.8	YFR041C::chr00_2	downtag	1
tag_9749_st	CCATTTAAGCTAATCTCCGG	159.6	YKL187C::chr11_2	downtag	1
tag_10820_st	GAATGGTGACTAATGCGTCT	89.4	YPR116W::chr16_5	downtag	1
tag_7170_st	ATAATGAACGGAACGGCCCG	814.4	YDL200C::chr4_3	downtag	1
tag_2957_st	CGTGCGATACCAGCGTAGAT	675.2	YOL010W::chr15_5	downtag	1
tag_13064_st	TAGACTGGATGACCTCTGTC	49.8	unassigned	unassigned	0
tag_4918_st	TCTTATAGAGTGAGCACAGG	85.2	YJR128W::chr10_4	downtag	1
tag_15061_st	TTTACCTTTGATGCCGCCGA	93.4	unassigned	unassigned	0
tag_3982_st	CTACCACGACCAGTATTAGA	529.2	YNL158W::chr14_2	downtag	1
tag_13596_st	TCCAGACTGCTGCCAGGTTA	52.8	unassigned	unassigned	0
tag_3830_st	TACCGATGTCGATAGATCCA	936.2	YNL214W::chr14_2	uptag	1
tag_1949_st	CGTATGGAATAGACTGTAGC	2806.4	YJL058C::chr10_2	uptag	1
tag_10444_st	CTCGGTATAGCCAGCAATCG	465.8	YDR363W-A::chr00_2	downtag	1
tag_7333_st	CTTCAGTCAATCATGTTCCG	107.6	YDR127W::chr4_4	uptag	1
tag_4488_st	GTCTCCTACCGTGAGCAGTA	265.4	YOR112W::chr15_2	downtag	1
tag_10749_st	GAAGCGTGCGGACATATTAA	434.4	YPR142C::chr16_5	uptag	1
tag_15519_st	CGACTTCCAAGGCCATGAGA	81.2	unassigned	unassigned	0
tag_13652_st	TCCGGTTTACGTGAAAGGCC	61.8	unassigned	unassigned	0
tag_7727_st	TACAGTTTAGGCAGCAGGCT	302.2	YDR328C::chr4_6	uptag	1
tag_13952_st	TCTGGTGACTGGGCTACTTA	60.2	unassigned	unassigned	0
tag_4736_st	GACTCTGAATTACTCATCCG	156.2	YOR264W::chr15_3	downtag	1
tag_15995_st	GTTGGTCTACCGCGCATTCT	53.2	unassigned	unassigned	0
tag_10534_st	CTGGTTGTACCCTAGAATCA	2217.4	YPR019W::chr16_4	uptag	1
tag_208_st	GCATCACAGCGTCAGACATA	68.8	YML022W::chr00_11	uptag	1
tag_8037_st	GCCATCCGACCGATTGATTA	197.6	unassigned	unassigned	0
tag_2278_st	CGCTTACGAAGGATTGGTAC	2375.4	YEL014C::chr5_2	uptag	1
tag_4095_st	CGCTACTTACACTAATCTGG	2713	YJL022W::chr00_13	downtag	1
tag_15996_st	GTTGTCTCACGCCTGACGAA	69.8	unassigned	unassigned	0
tag_8296_st	TTTCCCTTAGCCGGTGACGA	706.8	YDR518W::chr4_8	uptag	1
tag_14863_st	TTCGTTTAGCCGTCCAGATC	69.8	unassigned	unassigned	0
tag_14642_st	TTACGTCCGTGCAAGATCAA	71.6	unassigned	unassigned	0
tag_2116_st	GTTACACCGGCTCCTAGAGA	321.8	YIL043C::chr9_1	uptag	1
tag_5186_st	CTTCACACAGCCTTAGAGAT	69	YPL050C::chr16_3	uptag	1
tag_3235_st	ACAGCGACAAAGGTAGCGTC	85.8	unassigned	unassigned	0
tag_4091_st	CCGCAGGTACGACACGATAT	1650.2	YJL027C::chr00_13	downtag	1
tag_1614_st	TAGGGCAGAGCGTCTCACTA	71.2	YMR256C::chr13_5	downtag	1
tag_12589_st	GTTAGCGTACCTAGTCGGAC	62.2	unassigned	unassigned	0
tag_6771_st	GAGGATAGACAGTGCATTCC	262.6	YDL090C::chr4_1	uptag	1
tag_13033_st	TACTGGGTACTCGGATAGAT	52.8	unassigned	unassigned	0
tag_3967_st	ATAACGAAGAGCACCTCCGG	2358.6	YNL173C::chr14_2	downtag	1
tag_5016_st	ACGTGGAAAGGCGCACAACT	487.6	YLR093C::chr12_2	uptag	1
tag_15410_st	CAGGAGATAAGATGCAGTCC	76.8	unassigned	unassigned	0
tag_16929_st	ATGCTCGCAGAACCGCAGC	100.6	YKL003C::chr11_1	uptag	1
tag_11929_st	GGCGTGCCACATCTCATTGA	110.6	YMR075W::chr00_6	uptag	1
tag_1605_st	GCGGTCGTAATCCTCACTAA	926.6	unassigned	unassigned	0
tag_3949_st	TACCTGGTCAGAGCGCGTAT	2600.2	YNL191W::chr14_2	downtag	1
tag_8505_st	GTTTGCTCAGCCCAGATGAC	141.6	YGL001C::chr7_1	downtag	1
tag_492_st	ATATCGTTAAGCCATACGCC	1695.2	YAL014C::chr1_1	uptag	1
tag_9253_st	AGTGCTCAACGACAACTACT	886	YGR199W::chr7_5	uptag	1
tag_4152_st	CCGCGACTAACTGGCGTATA	1787.8	YJR034W::chr00_13	downtag	1
tag_5792_st	CGTCATCGAAGGTCATGGAA	493	YBL070C::chr2_1	uptag	1
tag_14354_st	TGGCTACGTCCGCCTTAGTT	44	unassigned	unassigned	0
tag_3319_st	GGACTTCACCGACGCTGTAT	787	YHR139C::chr8_2	uptag	1
tag_2654_st	CGATAGCTCACTACACTAGA	207.8	YOR294W::chr15_4	uptag	1
tag_15824_st	GCGTTAGGACCATAGTCTAC	77	unassigned	unassigned	0
tag_11708_st	GGAAGATGTTTACCGCAAAG	46.2	unassigned	unassigned	0
tag_14691_st	TTAGGCGAGTAGGCTCATTC	48	unassigned	unassigned	0
tag_12877_st	TACACTTCTGCATACGATGG	48.8	unassigned	unassigned	0
tag_2994_st	ATGGTCGTACAAGACGTAGA	6324.4	YOL047C::chr15_5	downtag	1
tag_4940_st	TGTGCTCTAGGTCATCCGAG	1217.8	YJR150C::chr00_12	downtag	1
tag_16151_st	TGCAGGCGATGCGCTCATTT	43.4	unassigned	unassigned	0
tag_12004_st	GGGCACGTAGCAGACCTTTA	2064.4	YOL134C::chr00_6	uptag	1
tag_8687_st	GCCATTACCGCCAGGATATG	60.6	unassigned	unassigned	0
tag_10876_st	GACCATGTACGAGTAATGAG	308.8	YPR173C::chr16_5	downtag	1
tag_14451_st	TGTCACGTCTTGCGAGATAC	88.2	unassigned	unassigned	0
tag_1895_st	CGTATATGACAAGTTCGGAG	2400	YJL112W::chr10_2	uptag	1
tag_12636_st	GTTCTCTACGAGCGAGGCAT	65.8	YER074W-A::chr00_20	uptag	1
tag_12066_st	GGTACTTACTCGACCGGACT	624	YOL100W::chr00_6	downtag	1
tag_7910_st	CATGCGGGAAGCAGCTATAA	324.6	YLR209C::chr12_3	uptag	1
tag_3683_st	CCGACACCACAGTATATGAT	103.8	YPL113C::chr16_2	uptag	1
tag_4206_st	ATACAGAAGATACGCTCCCG	175.6	YIL119C::chr9_2	uptag	1
tag_5644_st	ATTGTCGCAACGGGCCGATA	1837	YNL128W::chr14_3	downtag	1
tag_11181_st	GATTGATTAGACTATCGGCG	2991.6	YNR038W::chr14_4	uptag	1
tag_6156_st	TAGCGGCCACTCCGTGTTAA	412	YBR129C::chr2_3	uptag	1
tag_16358_st	CCCATAGAATAGACCATGT	2036.8	YKL199C::chr11_3	uptag	1
tag_9303_st	ATAGATTAACTACACCCGGC	1166.4	YGR153W::chr7_5	downtag	1
tag_15435_st	CATTTACAAGGCATGAGACG	63.6	unassigned	unassigned	0
tag_15698_st	GACGACGCACGCACGTTTAA	304.8	unassigned	unassigned	0
tag_15163_st	TTTGCATTAGTCCAGTCCAC	54.2	unassigned	unassigned	0
tag_223_st	TCGGATAGCAGTGCGCTCTA	186.2	YML061C::chr13_1b	uptag	1
tag_8009_st	GACCCTGGAATATGCGTGAA	2273.8	YLR212C::chr12_3	downtag	1
tag_260_st	CTGACGATACCTACCTGAGG	1107.4	YLR246W::chr00_11	uptag	1
tag_16254_st	TTGTGTTTAGGCCCTCCAAC	53.4	unassigned	unassigned	0
tag_10721_st	GAACGCTTGTGACCATCCAA	170.6	YPR113W::chr16_5	uptag	1
tag_11665_st	GCTGTTGCAGGACGCATCTA	1277.2	YNR062C::chr00_4	downtag	1
tag_16571_st	GATGACATGGCACAGCTTC	86	YDL006W::chr4_1	downtag	1
tag_14051_st	TGACGGTAGTGCAACAAACC	58.6	unassigned	unassigned	0
tag_13_st	AAGAAGGGAAACTCGTTCGC	60.2	unassigned	unassigned	0
tag_4486_st	CTTTCACGACAGTTACATCG	1820	YOR110W::chr15_2	downtag	1
tag_5166_st	CGTCGCCAATATGATCGAAT	2558.4	unassigned	unassigned	0
tag_13534_st	TCATAGATGGGAGCGACTCA	88.4	unassigned	unassigned	0
tag_8164_st	TCTAGCAGCTTTCATAGCCA	488.2	YDR384C::chr4_7	downtag	1
tag_11299_st	GCATAAGCCTCTCTAATGGA	647	YGR263C::chr00_3	uptag	1
tag_4119_st	GTCGTCCACGCCTTGTGATA	809.8	YJR002W::chr00_13	downtag	1
tag_7597_st	CGGGAATGAGCAATACCAGT	2974.6	YDR198C::chr4_5	downtag	1
tag_17066_st	GAACAGATGATCGCCAAGG	1551.4	YMR131C::chr00_9	downtag	1
tag_5970_st	GCGGGTCGAATCTCGCTTAA	244.4	YBR041W::chr2_2	uptag	1
tag_5005_st	ACCGCGCAACAGAATCAGGT	174	YLR082C::chr12_2	uptag	1
tag_6054_st	GGTGCTATACGGAGTTTCAA	1200.8	YBR029C::chr2_2	downtag	1
tag_7272_st	CCGGCAGAATAGCTGACAAG	1307.6	YDR065W::chr4_4	uptag	1
tag_8288_st	TTGTGCGGAGTTGCTCTAAA	1468.8	YDR510W::chr4_8	uptag	1
tag_11282_st	GCAGGCCAATGCTCTGGAAT	268.6	YNR043W::chr14_4	downtag	1
tag_10642_st	CTTGCGGGAATCGACCCATT	1853.8	YPR031W::chr00_15	downtag	1
tag_7168_st	ATAAAGTGTTGACAAGCCCG	1043.4	YDL198C::chr4_3	downtag	1
tag_12968_st	TACGCCAGATGCAGGCTCTA	53.8	unassigned	unassigned	0
tag_464_st	GTGCCGAGACTCCACTGTTA	179	unassigned	unassigned	0
tag_2195_st	CAGTCTATACAATCGACACG	1477.8	YIL026C::chr9_1	downtag	1
tag_5641_st	ATTCGGCGACAACGCATTTA	1516.6	unassigned	unassigned	0
tag_12562_st	GTGTTCAATGTTTGGGCCAC	2507.4	YPR083W::chr00_18	downtag	1
tag_7321_st	CTCTCTTCAAGTTCCGGGAG	2758	YDR115W::chr4_4	uptag	1
tag_393_st	GCCCAGTTACATTACGTTAC	694	YMR100W::chr00_9	uptag	1
tag_15753_st	GATTGTTGAATTAGGCCACC	76.2	unassigned	unassigned	0
tag_6144_st	TACTGAGATGGACTCGCAAA	106.8	YBR117C::chr2_3	uptag	0
tag_16792_st	CGGAGTACGTTGAGTTATC	1848	YML063W::chr13_1b	uptag	1
tag_180_st	ATAGGACAACTACACTTCCG	2161.8	YML102C-A::chr00_9	uptag	1
tag_14493_st	TGTGACTGAGGTGCATTATC	63.4	unassigned	unassigned	0
tag_12476_st	GTGATGTTACGTCATGTAGC	347.4	unassigned	unassigned	0
tag_8813_st	TGGCATACCGGGCTTGATAT	1477.8	YGL215W::chr7_3	uptag	1
tag_9577_st	CAGGCATGACCAACTTCAAG	1508.8	YKL111C::chr11_2	uptag	1
tag_3490_st	TGGTTAGTAGCGTCGCATCT	3220.2	YCR065W::chr00_1	uptag	1
tag_5244_st	GCCTCTTACCCGTAGGAGAT	2251	YPL088W::chr16_3	downtag	1
tag_2323_st	CTAGACAAGTTTCACTACCG	3065.8	YEL058W::chr5_2	uptag	1
tag_13098_st	TAGCATATCGCACTACTCGA	97	unassigned	unassigned	0
tag_12660_st	GTTGGTCGATCCAGCGCATT	46.2	unassigned	unassigned	0
tag_3229_st	TATTATCTAGTATGCGCGGC	246.8	YHR049C-A::chr8_2	uptag	1
tag_10099_st	CGCTGACTACAATTTATCCG	1074.4	YML067C::chr00_12	uptag	1
tag_993_st	GACCAGTTACGAGCAGCGAA	147.6	YHR026W::chr00_10	uptag	1
tag_3020_st	GTTGTAGGACGTATGATCTC	304.2	YOL072W::chr15_5	downtag	1
tag_12148_st	GGTGTTGACGACTTGTCCAT	813.6	YML123C::chr00_9	downtag	1
tag_1352_st	CTGTCGTAAGCGTGTCGAAT	154.8	YNL288W::chr14_1	uptag	1
tag_5418_st	TACGGCTGAGCAGGCTTACT	43	unassigned	unassigned	0
tag_4503_st	ATCCGACAACCTGCTAGAAG	2056	YOR127W::chr15_2	downtag	1
tag_791_st	CCTCTCGTAACTGTGTATAG	1411	YMR201C::chr13_4	uptag	1
tag_6324_st	TGGCTCCGACTTCCGTGTAA	137.2	YBR200W::chr2_4	uptag	1
tag_1673_st	AGGCGCTAACAGTCCAGAAC	318.6	YMR311C::chr00_8	downtag	1
tag_7136_st	ACTTTGAACCAACCGACAGG	643.2	YDR021W::chr4_3	uptag	1
tag_15565_st	CGGTGTTAATCCGGGCACAT	63.4	unassigned	unassigned	0
tag_2144_st	CAGTCACTAAGCAGACACGG	1311.6	YIL071C::chr9_1	uptag	1
tag_8266_st	TTCGCTTTAGAGGCTGGACA	2693	YDR488C::chr4_8	uptag	1
tag_16780_st	GGTCTAGACGATTATGGAT	1134.8	YOL136C::chr00_6	downtag	1
tag_9062_st	TAAATCCCTTATCAGCCAGG	78.4	YGR104C::chr7_4	uptag	1
tag_742_st	GACACTAGGCGACATGACTC	2576.8	YMR156C::chr13_4	uptag	1
tag_2057_st	GCGTTCGTACACGTTCCAGA	1765.4	YJL046W::chr10_2	downtag	1
tag_3317_st	GGACTCTCACATGCGACTAG	89.2	YHR137W::chr8_2	uptag	1
tag_3855_st	ATTGACGGAACTAGACAGCC	1147.8	YNL189W::chr14_2	uptag	1
tag_14484_st	TGTCTGGCAGGCTATGCTCT	58.2	unassigned	unassigned	0
tag_949_st	TCGTCTAGCGCAGTAGCGTT	68	YDL227C::ctrl_36	downtag	0
tag_9957_st	CCTTTATACGGAAGTCAAGC	93.8	YLR240W::chr12_4	uptag	1
tag_2883_st	TGCCTGGTACTGTCCGACTA	2343.6	YOL032W::chr15_5	uptag	1
tag_2884_st	TGCCTTCACGTCGTACTGTA	2643.8	YOL033W::chr15_5	uptag	1
tag_10206_st	CGTAGACGAAGGGTCCCATA	1905	YLR393W::chr12_5	uptag	1
tag_9418_st	ATTGGCCCAGACACCAGAAG	219.6	YKL049C::chr11_1	uptag	1
tag_11840_st	GGATGTATAGGAGCATTCAC	63.4	unassigned	unassigned	0
tag_1066_st	GTACAGTGAGTGAGACCTCT	75.8	YOL166C::chr00_18	uptag	0
tag_12010_st	GGGCATGGACCCTTAGCATT	160	YMR061W::chr00_6	downtag	1
tag_3711_st	GTCGAGTCAGATGCACGTCA	1307.2	YPL182C::chr16_2	downtag	1
tag_9178_st	AGCAACTAAGAGACCGGCTG	468.8	YGR124W::chr7_5	uptag	1
tag_15219_st	ACATTCAAATAATCCGGCGC	70.4	unassigned	unassigned	0
tag_13280_st	TATCCCGCACTAGGCTTGAA	55.4	unassigned	unassigned	0
tag_7338_st	CTTGAATCCGACATACCTTG	552.8	YDR132C::chr4_4	uptag	1
tag_4139_st	AGACAATGAAGACGCGGTCC	1564	YJR021C::chr00_13	downtag	1
tag_11524_st	GCGGTTACCTAGAGATAGCA	54.2	YLR440C::chr00_4	uptag	1
tag_5975_st	GCGTGTTCACATCCATCGGA	305	YBR046C::chr2_2	uptag	1
tag_12822_st	TAATCAGCGTTACGTCCGCA	68.2	unassigned	unassigned	0
tag_8466_st	GATGGTGAATTACTTAGCCC	1795.2	YGL059W::chr7_1	uptag	1
tag_5708_st	CCGCTTAGACAAACGCATGA	100.2	YNL064C::chr14_3	downtag	1
tag_11667_st	GCTTACCATTTATCACGCAG	2871.4	YNR064C::chr00_4	downtag	1
tag_11612_st	GCTCGACCCTATCGTAGATG	1327.6	YLR433C::chr00_4	downtag	1
tag_8502_st	GTGAAGCCTTTGCATAGAAC	75.2	YGL095C::chr7_1	uptag	1
tag_16056_st	TATGATATAGATGGCGCACC	67.2	unassigned	unassigned	0
tag_1635_st	CAGATTCAACTACTCTACGG	795.8	YMR277W::chr13_5	downtag	1
tag_9563_st	CAGCACGAAGATGGAATCCC	76.2	unassigned	unassigned	0
tag_9492_st	CAATACCAAGAGATCGGCGG	1711.8	YKL027W::chr11_1	downtag	1
tag_4591_st	CCACAGTCAATACAGCTAGG	100.2	YOR215C::chr15_3	uptag	1
tag_927_st	CTGGCACTACACGCATGTTA	1646.4	YHL040C::chr8_1	uptag	1
tag_248_st	CCTACGTGAACTTCTACGAA	1940	YML037C::chr13_2	uptag	1
tag_13123_st	TAGCTCCATGCACGACTTTG	88.2	unassigned	unassigned	0
tag_383_st	CTAGTCGTAAGTAGTCGGAA	1295	YER143W::chr00_5	downtag	1
tag_12702_st	GTTTGCACATTTAGCTCGAC	1256.6	unassigned	unassigned	0
tag_9955_st	CCTTTAATCATAATCGCGGC	1883.8	unassigned	unassigned	0
tag_13884_st	TCTATCTAGGGATCTGAACC	49.2	unassigned	unassigned	0
tag_1353_st	GACGAGAATGGACTACACGT	130	unassigned	unassigned	0
tag_1426_st	TCTAGTCCACTCGTGCTGAG	1343	unassigned	unassigned	0
tag_4630_st	CGAATTTCACCACACGGTAG	88.2	YOR254C::chr15_3	uptag	1
tag_12803_st	TAAGTCCCGGCAACGTACAA	63.2	unassigned	unassigned	0
tag_13447_st	TCACGGGCCGAGATCATGTT	62.6	unassigned	unassigned	0
tag_1558_st	GCGGGACGACGTATCCATAT	441.6	YMR294W-A::chr13_5	uptag	1
tag_10141_st	CGGCCAATACCCTATATGAT	1304.4	YLR328W::chr12_5	uptag	1
tag_11294_st	GCAGTCCACCATCTATTAGG	266.6	YGR258C::chr00_17a	uptag	1
tag_10155_st	CGGGATATAAACGGACATTC	614	unassigned	unassigned	0
tag_2457_st	GCTCACCTACTGACGAGTGT	1409.8	YLL001W::chr12_1	uptag	1
tag_15058_st	TTTACCAGCCTCCGGGTGAT	57.6	unassigned	unassigned	0
tag_11440_st	GCCTTAATTGTGACGAAGCT	2034	YIR025W::chr00_3	downtag	1
tag_16538_st	CGGCCATACCGGATACTAT	493.8	YLR428C::chr00_4	uptag	1
tag_145_st	GCAGTCGGACGAGATTCTAC	1340.6	YMR057C::chr00_5	uptag	1
tag_8827_st	TTAGTCCCAGGCCCGTGTTT	553	YGL228W::chr7_3	uptag	1
tag_6913_st	TATTCATGCGGATCGAGCGC	170.4	YDL135C::chr4_2	uptag	1
tag_14282_st	TGCTGAGACTGGTCGCCAAT	108.6	unassigned	unassigned	0
tag_16408_st	ATGCCGGGAGCCGTTGACAA	3132.2	YLR197W::chr12_3	uptag	1
tag_8867_st	CGCAAATGGTGGACCCAGAA	1109.4	YGR005C::chr7_3	uptag	1
tag_14359_st	TGGCTGACTCTTATCATGCA	45.6	unassigned	unassigned	0
tag_2408_st	GCTCACAGAGTTTGATAGAC	248.4	YEL047C::chr5_2	downtag	1
tag_9668_st	CATTTCTAATACAGCAGCCG	270	YKL106W::chr11_2	downtag	1
tag_8672_st	CTGCCAATCACTGCATGAGG	1012	YGL169W::chr7_2	uptag	1
tag_5044_st	AGTCACCCAACCGAAGGAGT	361	YLR121C::chr12_2	uptag	1
tag_6889_st	TAGACAGTTGGAGATTAGCC	732.6	YDL112W::chr4_2	uptag	1
tag_12273_st	GTAGCAGTAATGTTGTGCCA	3859.8	YCL041C::chr00_11	downtag	1
tag_14367_st	TGGGCCACGTCCCGTATTTA	67.6	unassigned	unassigned	0
tag_11022_st	GAGGAGTTACCCGACCCTAT	1553.8	unassigned	unassigned	0
tag_12956_st	TACGACAGATTTCGATACGG	68.2	unassigned	unassigned	0
tag_3959_st	ACCCTCCAACAGAGTAGAGT	565	YNL181W::chr14_2	downtag	1
tag_15518_st	CGACGTGTAACGGTGTCTAA	61	unassigned	unassigned	0
tag_7984_st	CTGCCCGCAATCGGAGTTAA	880.4	YLR187W::chr12_3	downtag	1
tag_2578_st	TGAGCTGACTACTTCGTATC	1454.6	YLL026W::chr12_1	downtag	1
tag_12507_st	GTGGAATCGGTGTCACTCAC	112.4	YNL069C::chr00_18	uptag	1
tag_8354_st	AGAAGCAACAGGACTTGGCC	405.8	YDR480W::chr4_8	downtag	1
tag_3251_st	CCATAGCGAAGCGCACAGTA	87.2	unassigned	unassigned	0
tag_10040_st	CGCAAGTACCCACAGTAGGT	351.4	YLR323C::chr12_4	uptag	1
tag_5470_st	TCCCGTCGAGGATGAGCTAT	664.4	YHR190W::chr8_3	downtag	1
tag_6903_st	TATAGTCGATTATCCCAGCC	64.6	YDL126C::chr4_2	uptag	1
tag_13193_st	TAGTCGTTAGCACTCCTCAG	64.8	unassigned	unassigned	0
tag_5247_st	GCGAGTGCAGCCTACATCTT	112.8	YPL085W::chr16_3	downtag	1
tag_1379_st	AAGAGCCTAAACGCTACGCG	1122.8	YNL261W::chr14_1	uptag	1
tag_1394_st	CAGAACGCTTGCGAACTCGA	75.4	YNL246W::chr14_1	uptag	1
tag_7988_st	CTGGGCCAAGTTCTGAGACA	1066.6	unassigned	unassigned	0
tag_13843_st	TCGTTGTACTGGAGCGATCA	152.2	unassigned	unassigned	0
tag_5195_st	CTTGTGACATCAGCCACGAT	75.8	YPL041C::chr16_3	uptag	1
tag_16413_st	CGGTTCGGAAACCAGACGAT	349	YPL075W::chr16_3	uptag	1
tag_1906_st	GTAGATCGAGCAGCCAGTCT	70	YJL101C::chr00_15	uptag	1
tag_13687_st	TCCTGATACGCTGTCGCAGT	84.4	unassigned	unassigned	0
tag_16934_st	CGGAATCCATCCAAATATGA	1073.4	YLR309C::chr12_4	downtag	1
tag_2460_st	GCTCATTACCGCTACGGAGT	919	YLL004W::chr12_1	uptag	1
tag_10465_st	CTCTGTTAATCTGGCAGCAC	2531.4	YFR035C::chr00_2	downtag	1
tag_10066_st	CGCCGACAAGTCCTGAGAAT	1613.8	YLR253W::chr12_4	downtag	1
tag_10910_st	GACGCGACCGACATCTATTA	462.2	YFL006W::chr6_1	uptag	1
tag_13945_st	TCTGGCAGCCCGCTTTAGTA	72.8	unassigned	unassigned	0
tag_9656_st	CATTACAATAGGTACACCCG	3616.8	YKL190W::chr11_2	uptag	1
tag_2013_st	GTGTTCTACGCAGGCTGACT	557.4	YJL090C::chr10_2	downtag	1
tag_5997_st	GGAGACTTAGAGGCACCCTA	3199.8	YBR068C::chr2_2	uptag	1
tag_11123_st	GATCGAATAGGTCTGACTAC	64.8	YNL029C::chr14_4	uptag	0
tag_1936_st	ATCTAGCGAACGGAACTATC	1670.4	YJL071W::chr10_2	uptag	1
tag_13812_st	TCGTAATTTCTTGGAGCCAG	43.4	unassigned	unassigned	0
tag_13047_st	TAGAAGCGGGTGCATCTCCA	60.2	unassigned	unassigned	0
tag_8841_st	TTGAGGCTATGGATCATGCT	1410.2	YGL242C::chr7_3	uptag	1
tag_15690_st	GACAGAGTATGACATGATCG	67.8	unassigned	unassigned	0
tag_5540_st	TGTATGGACTGCGTGCATCT	1690	YNL136W::chr14_3	uptag	1
tag_7159_st	AGGCTACCAACCCTTAATAG	1789	YDR047W::chr4_3	uptag	1
tag_637_st	TTGAGAGTCAGGTCGCCTAC	170.2	YER021W::chr5_3	downtag	1
tag_2703_st	CATCTACGAAGCGATAGGAC	1514	YOR342C::chr15_4	uptag	1
tag_794_st	CGGGACGTAAGTGTACTCAA	1805.8	YMR204C::chr13_4	uptag	1
tag_13321_st	TATGCAGTACCAGTTGCTAC	62.4	unassigned	unassigned	0
tag_6410_st	TTTACTAGAGTGGCGCATGA	890	YBR190W::chr2_4	downtag	1
tag_14437_st	TGTAGGATATTAGCGCCAGA	56.8	unassigned	unassigned	0
tag_11567_st	GCTACAGAGGGCACCCATTA	121	YNR060W::chr00_4	uptag	1
tag_14747_st	TTCAACGGGTTCTGAGGCAA	51.6	unassigned	unassigned	0
tag_5949_st	GCCGCGTGAATATGAAGATA	1730.2	YBR020W::chr2_2	uptag	1
tag_14557_st	TGTTGATGAGAGTTCGCACT	55.4	unassigned	unassigned	0
tag_4162_st	CTACCTGTAAGGCGTCGAGA	669.4	YJR044C::chr00_13	downtag	1
tag_2576_st	TATAGGCTACGCTGCGAGAT	205.6	YLL024C::chr12_1	downtag	1
tag_5777_st	CGGCCAACGTCTGCATAATA	1465.4	YBL055C::chr2_1	uptag	1
tag_2233_st	ACGTTGAGACAAGAAGCGTT	3123.2	YIL064W::chr9_1	downtag	1
tag_4041_st	CTACCATCAATGACGTATCG	1432.2	YJR020W::chr00_13	uptag	1
tag_14145_st	TGATTGCTACTCCTAGTCAG	50	unassigned	unassigned	0
tag_8256_st	TTATGGATAGCGGGCTCACA	355.8	YDR478W::chr4_8	uptag	1
tag_17107_st	TTAGACTATTCAGTACGCG	1969	YIL048W::chr9_1	downtag	1
tag_8915_st	TGCCCGATAGCCTCATTGGA	1201.4	YGL221C::chr7_3	downtag	1
tag_12174_st	GGTTGATCCCACCGCTGTTT	1147.8	YMR110C::chr00_9	downtag	1
tag_1938_st	CAGCTTTCAACGTCTATACG	358.2	YJL069C::chr10_2	uptag	1
tag_6400_st	TTGCTACGTTCTTCGCGGCA	1042.8	YBR180W::chr2_4	downtag	1
tag_3972_st	ATTGCTATAACGGTCAGTCC	1230.6	YNL168C::chr14_2	downtag	1
tag_12842_st	TAATGAGGCGGAGCCCTTCA	1926.6	YNL024C-A::chr00_21	uptag	1
tag_8238_st	TGTTGTTTAGCAGGTCGCCA	200.4	YDR460W::chr4_8	uptag	1
tag_7038_st	TTGTCGGAGTGATTGCTAAC	1062	YDL164C::chr4_2	downtag	1
tag_16124_st	TCTCGTAGACTTCGATCAGG	55.4	unassigned	unassigned	0
tag_7444_st	TCAGGATCATGTAGCACAAG	1626	YDR142C::chr4_4	downtag	1
tag_14533_st	TGTTATCCAGATTCCCTAGC	56.4	unassigned	unassigned	0
tag_12592_st	GTTAGGTCACCATCACACAA	55.2	unassigned	unassigned	0
tag_6418_st	TTTGACGCCTGGCACTCGTA	1426.2	unassigned	unassigned	0
tag_12852_st	TAATGTCACTGCATCCACTG	62	unassigned	unassigned	0
tag_2307_st	ACCGTGATAGAACACTGACC	3535	YEL042W::chr5_2	uptag	1
tag_11615_st	GCTCGGACAGATCGGTATCA	83.4	YLR436C::chr00_4	downtag	1
tag_2151_st	CGTCAGAAGGCTCGCACATA	2320.2	YIL078W::chr9_1	uptag	1
tag_9175_st	AGATAGACAACGGGAGCTTC	1280.2	YGR121C::chr7_4	downtag	1
tag_16170_st	TGGATAGTACGTTGTAGCCA	63.8	unassigned	unassigned	0
tag_15939_st	GTATAACGCTGTGTACTAGG	76.8	unassigned	unassigned	0
tag_8316_st	AAGTATTTAACATCCCGGCC	1320.2	YDR440W::chr4_8	downtag	1
tag_1519_st	GTGTATCTAGCTGCACGCAC	77.4	YMR257C::chr13_5	uptag	1
tag_7017_st	TTCAGCGTATGATCCGAGCC	1706.8	YDL143W::chr4_2	downtag	1
tag_12910_st	TACCAGTACCCTTATGCAGA	59	unassigned	unassigned	0
tag_1492_st	ATCCTTGCACATGAACGTAC	2315.6	YNL244C::chr00_8	downtag	1
tag_6361_st	TTAGATTCGGAGCGTCGCCA	1757	YBR237W::chr2_4	uptag	1
tag_12342_st	GTCAGACTACGTGAGAGATA	61.2	unassigned	unassigned	0
tag_5512_st	TGAGATTGACGTGTGCCTAT	62.6	unassigned	unassigned	0
tag_476_st	TTCTCTCGACTTAGTGCAGA	1659.6	YAL030W::chr1_1	uptag	1
tag_12965_st	TACGCACTGGCAAGAGGATC	68.8	unassigned	unassigned	0
tag_9711_st	CCAGAACTCTATCACAATGG	4365.4	YKL149C::chr11_2	downtag	1
tag_1622_st	ACGGCGATAAAGTCTATGAC	805.4	unassigned	unassigned	0
tag_810_st	GCCGAGGTAATGTGATATAC	1029	YMR220W::chr13_4	uptag	1
tag_8214_st	TGGATATTAGATGCGCTGCA	1745.6	YDR434W::chr4_7	downtag	1
tag_6267_st	TCTGGCCGACTATTAGGATA	3886.6	YBR144C::chr2_3	downtag	1
tag_16200_st	TGTTGCCCACTGTCATCTAG	79	unassigned	unassigned	0
tag_870_st	GACAGGCGATCAGACGATAC	77.8	YMR185W::chr13_4	downtag	0
tag_16568_st	AAGTTCGTAAAGACACCCC	2501.4	YIL004C::chr9_1	uptag	1
tag_5667_st	CATGTTCCAAGAGGTCGAGA	270.4	YNL106C::chr00_16b	downtag	1
tag_6094_st	GTGTATGTAGAGCATTGCCA	1201.6	YBR069C::chr2_2	downtag	1
tag_11179_st	GATTCTGAAGTGGTCGTAAC	69.2	YNR036C::chr14_4	uptag	1
tag_14246_st	TGCGGGCACTCCTCTTGATT	45.6	unassigned	unassigned	0
tag_10318_st	CTACACGACTTGAGACGAAG	3544.4	YLR409C::chr12_5	downtag	1
tag_12019_st	GGGCTCGACGCAGTTCTTAT	494	YMR070W::chr00_6	downtag	1
tag_11456_st	GCGACATTAGCTTACACGTC	3901.6	YIR043C::chr00_17b	downtag	1
tag_11824_st	GGATCAATCTGGTCGAAGCT	123.2	unassigned	unassigned	0
tag_8890_st	GCGCCCTAATTCTCGGGAAA	83.2	YGL195W::chr7_3	downtag	1
tag_15841_st	GCTTATTACGGAGGATACCA	82	unassigned	unassigned	0
tag_11035_st	GAGGTTATAGGAATCTTCGC	947.6	YFL032W::chr6_1	downtag	1
tag_10306_st	CTAAGTACGTGCAAGCAAGG	2131.4	YLR397C::chr12_5	downtag	1
tag_12506_st	GTGCTTCTACGCGATGCGAT	59.2	YNL059C::chr00_18	uptag	1
tag_16300_st	GAGTTATAATGCGATCAAG	327.4	YDR054C::chr4_4	downtag	1
tag_601_st	CTCTGTGAATACCGAGTACA	1445.6	unassigned	unassigned	0
tag_16753_st	TTCTCGGGACTGGTCGTAT	775.8	YMR209C::chr00_8	downtag	1
tag_3905_st	ACTTTATACCAATACGCGGC	87.6	YNL235C::chr14_2	downtag	1
tag_3571_st	CGTTGCGCCACCGATAGTAT	251.6	unassigned	unassigned	0
tag_8232_st	TGTCAGCCCGGCCATGTATA	97	unassigned	unassigned	0
tag_6725_st	CTATTCATACATCATCGGGC	2260.4	YDL045C::chr4_1	uptag	1
tag_6123_st	TAACTGTGTGGACGAGCAAA	202.8	YBR096W::chr2_3	uptag	0
tag_13183_st	TAGTCACGGGATACGAAACC	78.4	unassigned	unassigned	0
tag_5245_st	GCCTTCGGACATACTGCGAT	175.8	YPL087W::chr16_3	downtag	1
tag_14223_st	TGCCTGACGTGTGGATCATA	69.8	unassigned	unassigned	0
tag_5929_st	GCAGATGTACTCCAACTCAA	759	YBR002C::chr2_2	uptag	1
tag_16641_st	GTAGCGTGACCGCGCTATA	896.8	YJL043W::chr10_2	downtag	1
tag_1945_st	CGAGACACCTAGACATACGG	1510.4	YJL062W::chr10_2	uptag	1
tag_10215_st	CGTCATACATAGGACTAGCA	2862	YLR402W::chr12_5	uptag	1
tag_13815_st	TCGTACCGATTGTGCATCCA	58.2	unassigned	unassigned	0
tag_5507_st	TCTCCTGGACGGCGTGTTAT	421	unassigned	unassigned	0
tag_2366_st	GTTAGTCACGCTCATCGACG	73.4	YEL006W::chr5_2	downtag	1
tag_4534_st	CAAACACGAAGAGCCTGTCG	2212.8	YOR158W::chr15_2	downtag	1
tag_10638_st	CTTGCCCTAATCCATTGAGA	2169.8	YPR027C::chr16_4	downtag	1
tag_13585_st	TCCACGAGGAGCCGCTTTAT	49.8	unassigned	unassigned	0
tag_7435_st	TATTACACCTTATCCTGCGG	1414	YDR133C::chr4_4	downtag	1
tag_43_st	CAGTGTGTACGAATACGAAG	68.4	unassigned	unassigned	0
tag_15657_st	CTTATTTCAATGATGGCGCG	61	unassigned	unassigned	0
tag_1301_st	GCGCATAAGTGTCGTGAATC	614	YNL339C::chr14_1	uptag	1
tag_2747_st	AGTCACAGAAGCACACGTCG	290.8	YOR291W::chr15_4	downtag	1
tag_4556_st	CACCCGTCAAGAATATAGCG	1685.8	YOR180C::chr15_2	downtag	1
tag_1975_st	AAGTCTAGCAAATACCTCGC	2730.6	YJL031C::chr10_2	uptag	1
tag_462_st	GTGCATGGACCGTAGTTACT	1504	YAL043C-A::chr1_1	uptag	1
tag_9930_st	CCTGGTCGAGAACAGAAACG	2153.8	YKR051W::chr11_3	downtag	1
tag_4386_st	CGCTGTATAAATCTGTCACC	752.8	YOR106W::chr15_2	uptag	1
tag_9931_st	CCTGGTGCAGACACGTCAAT	1227.4	YKR052C::chr11_3	downtag	1
tag_14610_st	TTACAGGCGGGTAGTCTTAT	64	unassigned	unassigned	0
tag_6582_st	ATGAGGGAACGCCGATCAAC	1584.8	YCR021C::chr3_1	uptag	1
tag_8390_st	ATTGAATTAACTGGACGGCC	1453.2	YDR516C::chr4_8	downtag	1
tag_16881_st	TCTCTCGACGTGCGTAGAT	1208.2	YOR051C::chr15_1	downtag	1
tag_14154_st	TGCACACTCCTACTTATGGG	55.2	unassigned	unassigned	0
tag_11846_st	GGATTATCAGCACTCAGTAC	71.4	unassigned	unassigned	0
tag_11714_st	GGAAGTCCCGGAGATCATAT	57.2	unassigned	unassigned	0
tag_4565_st	CACTCTGAAGATGAAGGACG	1954.4	YOR189W::chr15_2	downtag	1
tag_6060_st	GTACGCATATTTAGCCAGCA	642	YBR035C::chr2_2	downtag	1
tag_14505_st	TGTGCTCGATATTCACTGGA	149	unassigned	unassigned	0
tag_1104_st	CGAAGTCCACACAGCGGATA	200	YER066W::chr00_10	downtag	1
tag_6895_st	TAGGGAGGATCGTTCACCAC	1557.2	unassigned	unassigned	0
tag_10293_st	CTAACTAGCTGTAAGCGACC	3066.6	YLR384C::chr12_5	downtag	1
tag_14025_st	TGACATCGCTGTGCCAAGCA	57	unassigned	unassigned	0
tag_15128_st	TTTCCGTAGCGGCGCGATTA	53	unassigned	unassigned	0
tag_11097_st	GATAGTGAATCTCCCTGACA	1709	YNL001W::chr14_4	uptag	1
tag_13541_st	TCATCCAGAGCTGTCAGTAT	55.6	unassigned	unassigned	0
tag_6243_st	TCGGCAGCACTTCTAGCTTA	462	YBR120C::chr2_3	downtag	1
tag_11527_st	GCGTACCACTCGACGGATTT	533.8	YLR443W::chr00_4	uptag	1
tag_15731_st	GAGTTATACGTCCAGGCACA	76.8	unassigned	unassigned	0
tag_10653_st	CTTGTTAATGTGACCAGGAC	1531.2	YPR042C::chr16_4	downtag	1
tag_8246_st	TTACCGGCGCGGCAAGTTTA	53.2	YDR468C::chr4_8	uptag	1
tag_12878_st	TACAGAGCGCGAGACTGCAT	61.6	unassigned	unassigned	0
tag_4264_st	CAACATATCATAAGCGCGTC	76.8	unassigned	unassigned	0
tag_13868_st	TCTACTGAGGGACGATGCTA	219.4	unassigned	unassigned	0
tag_7015_st	TTATGTTTAGCCGGGTACGC	1498	YDL141W::chr4_2	downtag	1
tag_1585_st	ATCGAGTCAACCGGCCTAGA	1011.8	YMR316C-B::chr00_8	uptag	1
tag_14256_st	TGCGTTTGACCTTCGATCCA	56.6	unassigned	unassigned	0
tag_2476_st	TGAGATCCCTCTACGGTCGT	185.8	YLL020C::chr12_1	uptag	1
tag_6860_st	GTGGAGAGATGATTCTATCC	260.8	YDL083C::chr4_1	downtag	1
tag_4821_st	GTGCTGTAGAAATAAACGCG	2152.8	YJR127C::chr10_4	uptag	1
tag_2853_st	CATGTTATACGAGGACAGAG	920.4	YOL002C::chr15_5	uptag	1
tag_1588_st	CAGATCAACGTATCGACACG	1395.8	YMR320W::chr00_8	uptag	1
tag_8007_st	GAATCATGGTCAAGGGTACA	3060	YLR210W::chr12_3	downtag	1
tag_9943_st	CCTTCAGGAATACTAATGCC	1652.2	YKR064W::chr11_3	downtag	1
tag_7228_st	CACAGACCACAAGCTATGGG	168.4	YDR017C::chr4_3	downtag	1
tag_7839_st	TGTTAGATAGGGCGCTTCAT	682.4	YLR130C::chr12_3	uptag	1
tag_3563_st	CCCTTGAGACACGTATATCG	2565.6	YCR034W::chr00_1	downtag	1
tag_131_st	CTAGCAGAATATCTACGACC	1174.6	YER181C::chr00_5	uptag	1
tag_4576_st	CATACTCAACTGAATGTCCG	2980	unassigned	unassigned	0
tag_15666_st	CTTGCGCGAATAGGCTGTAA	64.2	unassigned	unassigned	0
tag_1732_st	ATCGTCAGAACCGTATGTAC	1261.6	YJL182C::chr10_1	uptag	1
tag_10072_st	CGCGAACGATTTGTACGAAA	2797.6	YLR259C::chr12_4	downtag	1
tag_11843_st	GGATTACGCCAGCAGCAGTA	80	unassigned	unassigned	0
tag_11626_st	GCTGAATTAGGTAGACTGAC	2930.8	YLR446W::chr00_4	downtag	1
tag_10149_st	CGGCTATCACCGACAGAGTA	638.2	YLR336C::chr12_5	uptag	1
tag_3271_st	GTCCAGTTACCTAGTACGGA	848	YHR091C::chr8_2	uptag	1
tag_568_st	TCGCCCGTAGCATCGTATGA	1478.8	YER046W::chr00_10	uptag	1
tag_1106_st	CGGTGCATACCTAATAGTAC	1762.4	YHR043C::chr8_1	downtag	1
tag_13608_st	TCCATCATACTTAGGGAGCA	67.6	unassigned	unassigned	0
tag_11720_st	GGAATAGCCTGACATGAGTT	49.4	unassigned	unassigned	0
tag_3072_st	TATGCGAGACGGTATGCACT	1468.8	YOR040W::chr15_1	uptag	1
tag_9203_st	AGGCAAATCTTCAGAACCCG	1812.8	YGR149W::chr7_5	uptag	1
tag_10511_st	CTGCTTCCACAGCGAGGATT	79	YGR242W::chr00_2	downtag	1
tag_14513_st	TGTGGCGACTCTCGGTCATT	58.4	unassigned	unassigned	0
tag_10402_st	CTCATCTAAGTCATTCTCGG	1942.6	YGR229C::chr00_2	uptag	1
tag_2707_st	CGATCTAGCACGCAATATAC	3104.8	YOR346W::chr15_4	uptag	1
tag_8046_st	GCCTCGAATGCCCGGATATA	1034	YDR361C::chr4_7	uptag	1
tag_16973_st	TCGTGGGAGATGTCCTATTC	218.2	YHR015W::chr8_1	downtag	1
tag_6327_st	TGGTCTGGAGTATCGTTCAA	882.8	YBR203W::chr2_4	uptag	1
tag_6462_st	ACACTAGCAAAGGGACTTCC	735.4	YBR242W::chr2_4	downtag	1
tag_16691_st	GAAGTGTAGACACGTCGCT	330	unassigned	unassigned	0
tag_9197_st	AGGAATCTAACCACGCGCAG	134	YGR143W::chr7_5	uptag	1
tag_1768_st	TCTCGTCTACGTGCTCTGAG	77	YJL145W::chr10_1	uptag	1
tag_3270_st	GTCCAGATATGTAGGAGACT	82.4	unassigned	unassigned	0
tag_16196_st	TGTGGGTAGCGTCTATCCAT	61.4	unassigned	unassigned	0
tag_2153_st	CGTCAGATAAGGTGAGTTAC	91	YDL227C::ctrl_24	uptag	0
tag_5134_st	CGCAGATGAAGGTAGACATT	1440.6	YLR115W::chr12_2	downtag	1
tag_13215_st	TAGTTGCAGGCTAGGTCCAC	64.2	unassigned	unassigned	0
tag_16606_st	CTCTGTGAATACCGAGTCA	903.2	YER073W::chr5_3	uptag	1
tag_9151_st	ACTGAAGTAACAGCCACCGG	97.2	YGR097W::chr7_4	downtag	1
tag_9522_st	CACGGAAGAGGACAGACCTT	840.2	YKL057C::chr11_1	downtag	1
tag_3409_st	CGCCTAAGGATCGTGAAGTA	3453	YHR133C::chr8_2	downtag	1
tag_163_st	TTATACTTCTCGGACGGCAC	666.8	YML117W::chr00_9	uptag	1
tag_8710_st	TGAGCCATTGCTATCGAAGG	2519.2	YGL111W::chr7_2	downtag	1
tag_11301_st	GCATACAGGTTACGACGCCT	66.4	YGR265W::chr00_3	uptag	1
tag_8402_st	CACCCTTGAAGAAGAGGAGC	3633	YDR528W::chr4_8	downtag	1
tag_11877_st	GGCATAGACTCAGCGAGCAT	278.2	YER161C::chr00_5	downtag	1
tag_14273_st	TGCTCCAGATATTCTAGGCG	49.6	unassigned	unassigned	0
tag_5779_st	CGGCGGTTAAGTTCTAATCA	2402.6	YBL057C::chr2_1	uptag	1
tag_14938_st	TTGCACGATTAGCTCTTAGC	53.6	unassigned	unassigned	0
tag_13309_st	TATGACCTATTTATCGGGCC	51.2	unassigned	unassigned	0
tag_1248_st	GTGGGATGACCTATACTTAC	1578.4	YPL240C::chr16_1	downtag	1
tag_12182_st	GGTTGTAGACGATTGTCATC	923.6	YMR118C::chr00_15	downtag	1
tag_9095_st	TTAATTGCCTTAGCCTGCCA	1011.8	YGR041W::chr7_4	downtag	1
tag_6816_st	GGATATACATTAGGGTAGCC	2046.2	YDL040C::chr4_1	downtag	1
tag_13694_st	TCCTGGTCAGCAGTCGGTTA	53.8	unassigned	unassigned	0
tag_4825_st	GTTAGCCCAGATAGCTGACG	491.4	YJR131W::chr00_12	uptag	1
tag_11598_st	GCTCACATAGACATTGATCC	228.6	YLL018C-A::chr00_4	downtag	1
tag_10634_st	CTTGCACCTCCAATTTAGGG	1666.4	YPR023C::chr00_15	downtag	1
tag_11900_st	GGCCCAATGTCTTGCAGAGT	3000	YER184C::chr00_5	downtag	1
tag_2441_st	CAGTTCCGAATACACACTAG	90.2	YDL227C::ctrl_29	uptag	0
tag_1462_st	GCGCGTGAATCCTGTGACTA	72.6	unassigned	unassigned	0
tag_15484_st	CCGTAAGTACAATTAGCACG	95.4	unassigned	unassigned	0
tag_6022_st	GGCGAGTAATGTGTATTCCA	4110.4	YBL106C::chr2_2	downtag	1
tag_3756_st	CTTAACCAGTCTGACCGAGT	802.6	YMR048W::chr00_11	uptag	1
tag_5310_st	GGGTTACCGCCGTACATCTT	1807.2	YPL022W::chr16_3	downtag	1
tag_13247_st	TATAGGACGAGTGGTCATCA	70.8	unassigned	unassigned	0
tag_12233_st	GTACATAGATATAGTGCGCC	1104.6	YOL146W::chr00_15	downtag	1
tag_9889_st	CCTACGGGACCAGACGATTA	611	YKR010C::chr00_14	downtag	1
tag_3887_st	GTCGCTTGACGCATAGTGAC	232.2	YNL157W::chr14_2	uptag	1
tag_15713_st	GAGAGCGAATCTGAGTTACC	68.6	unassigned	unassigned	0
tag_3418_st	GATAGCGTAATGAGTAGTCC	2457.6	YAL064C-A::chr00_1	uptag	1
tag_183_st	CACCGACAACTCGTAGAGAG	3247.6	YML100W-A::chr00_9	uptag	1
tag_7460_st	TCGTCATCACGGATTTGCAG	1018.6	YDR158W::chr4_5	uptag	1
tag_15621_st	CTCGTTCTAATCCACTATGG	70.2	unassigned	unassigned	0
tag_4524_st	ATTATAGTAACTCCCACCGG	1945.8	YOR148C::chr15_2	downtag	1
tag_7172_st	ATATCCACAACGCCTAAGGG	681	YDL202W::chr4_3	downtag	1
tag_10436_st	CTCGCCTAATAGACTTTACG	920.4	unassigned	unassigned	0
tag_12748_st	TAACGAGATTATGAGCTGGC	141	unassigned	unassigned	0
tag_17049_st	TACGAGGTGCGATTTCTGAA	58	unassigned	unassigned	0
tag_376_st	CGGCGAGTACAATTCATAGA	2052.6	unassigned	unassigned	0
tag_8311_st	AACTATTAACAAGGTGGCCC	280.8	YDR533C::chr4_8	uptag	1
tag_5265_st	GGACATTACTCTAGCCCAGT	341.4	YPL067C::chr16_3	downtag	1
tag_9214_st	AGGGTAACATAGCATACGCG	115	YGR160W::chr7_5	uptag	1
tag_8336_st	ACACGATTAAAGCCATTGCC	1541.6	YDR462W::chr4_8	downtag	1
tag_6754_st	GACGATTCAATGATCTCACC	125.8	YDL073W::chr4_1	uptag	1
tag_9317_st	ATATTGAACCTCCACACAGG	85.6	YGR167W::chr7_5	downtag	1
tag_1257_st	TCGTTGCGACCTATGCGTAG	2180	unassigned	unassigned	0
tag_13575_st	TCATTCGGAGCAGGCTGTCA	57.2	unassigned	unassigned	0
tag_9638_st	CATCTAAGGACACTACACTG	73.2	YKL172W::chr11_2	uptag	1
tag_4294_st	GGGTTATACCATGTCGTACT	1643.4	YIL111W::chr9_2	downtag	1
tag_7941_st	CCTGCCCAATAATGTAGACA	2609.2	YLR136C::chr12_3	downtag	1
tag_9932_st	CCTGGTGGACACGACAGTAT	878.6	YKR053C::chr00_14	downtag	1
tag_14568_st	TGTTTAGTAGGATTGCGCCC	47.4	unassigned	unassigned	0
tag_10259_st	CGTTAATGCAGCGAGAATCA	147.2	YLR350W::chr12_5	downtag	1
tag_15306_st	ATACCGAGAACGAGCGAGCT	206.2	unassigned	unassigned	0
tag_14413_st	TGGTTCATAGCCGACCCAAG	80.2	unassigned	unassigned	0
tag_13542_st	TCATCCCAGGCGAGCTGTTT	75.6	unassigned	unassigned	0
tag_3265_st	GGACGTATAGATTACTAGCG	1122.2	YHR085W::chr8_2	uptag	1
tag_14403_st	TGGTGATCGACTGCGTCCTA	46.4	unassigned	unassigned	0
tag_504_st	CGGTACGGAAGTGTATATCA	1405	YAL001C::chr1_1	uptag	1
tag_5869_st	GAAGACGTGTGAAGTTTCCA	1227.8	YBL051C::chr2_1	downtag	1
tag_14243_st	TGCGCTTAGCCCGGTCTTAT	54.6	unassigned	unassigned	0
tag_12977_st	TACGGAAGTTGGCGTCACTA	61.6	unassigned	unassigned	0
tag_10018_st	CGATACACATTCAGAGCACG	283.2	YLR300W::chr12_4	uptag	1
tag_14391_st	TGGTCACATTTCTATGCCAG	60.6	unassigned	unassigned	0
tag_7423_st	TACGGGACATTCCACTGAAG	2672.6	YDR121W::chr4_4	downtag	1
tag_2530_st	ACAAGTCAACACCGCGAGGT	617.2	YLR007W::chr12_1	uptag	1
tag_6938_st	TCTGGCATAGCAGGTGTCAC	77.6	YDL160C::chr4_2	uptag	1
tag_9997_st	CGACTACTAATACCCTAGAG	2165.4	YLR280C::chr12_4	uptag	1
tag_3751_st	CTCCGCGAAGCTCGTGTAAT	1339.2	YPL141C::chr16_2	downtag	1
tag_11941_st	GGCTCACGATCCACTGGTTA	566.2	YMR086W::chr00_6	uptag	1
tag_10683_st	CTTTGTACCTACGATATGGG	349.2	YPR072W::chr16_4	downtag	1
tag_1478_st	TCTATCCACTGCGGACGAGT	538.2	unassigned	unassigned	0
tag_14645_st	TTACGTTGGTGAGAGCAAAC	54.8	unassigned	unassigned	0
tag_1043_st	CGGTCTAAGCTCTCCAGATA	667.8	YHL020C::chr8_1	downtag	1
tag_6539_st	AGGGATTAAGAAGGTCTACC	727.2	YCL052C::chr3_1	uptag	1
tag_1213_st	ATCAGTTTAAGCGACCACAC	80.6	unassigned	unassigned	0
tag_1508_st	GACGCTTTAGACATAACACC	1170	YMR244C-A::chr13_5	uptag	1
tag_13218_st	TAGTTTCTACAGGTTGAGCC	63.6	unassigned	unassigned	0
tag_14090_st	TGAGCTGGATGGATCTCCCT	163.4	unassigned	unassigned	0
tag_3167_st	GTCAGGCACTAGGAGCTATC	1825.4	YOR039W::chr15_1	downtag	1
tag_15271_st	AGGACTATAACGAAGGTCGC	85.2	unassigned	unassigned	0
tag_17090_st	ACTTCCGAAACGAACAGTC	501.2	YGR104C::chr7_4	downtag	1
tag_11666_st	GCTTACACTGTCACCTAAAG	3228.8	YNR063W::chr00_4	downtag	1
tag_12885_st	TACAGGATTGGAGAGTCAAC	63	unassigned	unassigned	0
tag_11599_st	GCTCACGTACTCGACAGAAA	889	YLR262C-A::chr00_4	downtag	1
tag_11985_st	GGGAGCATACTCTATCATAC	760.2	YOL115W::chr00_6	uptag	1
tag_12149_st	GGTTAATTGGTACGATTGCC	2926.4	YML124C::chr00_9	downtag	1
tag_10890_st	GACCTAGCACAGGACGTGTT	99.8	YPR187W::chr16_5	downtag	1
tag_7095_st	ACAAGCGCAAATACTGCCGG	1486.4	YDL221W::chr4_3	uptag	1
tag_2797_st	AGTCAGTCAACATGCTAGAC	539.2	YOR340C::chr15_4	downtag	1
tag_11629_st	GCTGACCATTCATGCGAAAT	1439.4	YLR449W::chr00_4	downtag	1
tag_13927_st	TCTGACATGGTCTGAGCCCT	64.2	unassigned	unassigned	0
tag_4764_st	GCATTTCTAGCGACCCGTAG	657.2	YJR070C::chr00_12	uptag	1
tag_14714_st	TTATCAGTCCATCGCAAGTC	59	unassigned	unassigned	0
tag_5448_st	TATGGTCTAGGAGGTCATCT	51.6	YHR168W::chr00_8	downtag	1
tag_6016_st	GGCATAGGACAGTGCTCATA	77.8	YDL227C::ctrl_17	downtag	0
tag_15808_st	GCGATTGAATTGGACGATCA	100.4	unassigned	unassigned	0
tag_3109_st	GAGTGAGTAATGCTACGTCA	119.4	unassigned	unassigned	0
tag_2102_st	CGTCACCTAAGTTCACGAGA	293.8	YIL029C::chr9_1	uptag	1
tag_11363_st	GCCAGTACCGCAGTCAGTTA	164.6	YKL053C-A::chr00_17b	uptag	1
tag_7674_st	GGCGCATCACTAGCCAGATT	71.6	YDR275W::chr4_6	uptag	1
tag_8685_st	GCATTACCATTATTCACCGG	65.6	unassigned	unassigned	0
tag_6335_st	TGTAGGCTATGAGGTCTTCA	214.8	YBR211C::chr2_4	uptag	1
tag_687_st	GTGCGATCACGCTCCAGTAT	70.2	YOL148C::chr00_18	uptag	1
tag_4962_st	TTCTGAGCCTCGGATACTAG	1367.8	YLR039C::chr00_8	uptag	1
tag_4318_st	ATACCCAGAACGACTATGCG	363	YIL135C::chr9_2	downtag	1
tag_9028_st	TAGCCATAATTGGTTAGCCC	634	YGR070W::chr7_4	uptag	1
tag_894_st	TTCTATCTAGTGATCGCGCA	573.6	YMR208W::chr13_4	downtag	1
tag_8971_st	AATGAAGCAAAGTGCCCTGC	2418.4	YGR013W::chr7_3	downtag	1
tag_2601_st	CGATACCGAAGTCCAGATAC	1546	YLL049W::chr00_8	downtag	1
tag_5381_st	GTGGTCGCACGGTCCTATTT	67.2	YHR183W::chr8_3	uptag	1
tag_13761_st	TCGCATCCAGCTCAGTATGG	75.2	unassigned	unassigned	0
tag_10030_st	CGATTATACGCATACATGGG	2569.8	YLR313C::chr12_4	uptag	1
tag_4602_st	CCCTTTCGACCGTAAGTAAG	2328.8	YOR226C::chr15_3	uptag	1
tag_2922_st	GTATTCTCACCTATCGCTAG	1550.2	YOL070C::chr15_5	uptag	1
tag_15757_st	GCAATGGCAGTGAATGCTCA	54	unassigned	unassigned	0
tag_8503_st	GTTTAACCATGTTGGACGGC	4309.2	YGL096W::chr7_1	uptag	1
tag_9683_st	CCAAGCGAATGCAACGTATC	2040.4	YKL121W::chr11_2	downtag	1
tag_1448_st	CAGACGCGAAGATAAGTTCC	2617	YNL288W::chr14_1	downtag	1
tag_16801_st	CTTCAAGGTGCGCCCAATT	65.2	YGL163C::chr7_2	downtag	1
tag_15402_st	CAGACAATGCAATAGCCTGG	62.2	unassigned	unassigned	0
tag_15853_st	GGACTGGTACGATGCTCACT	61.8	unassigned	unassigned	0
tag_12261_st	GTACTGTCACCCAAGGCTGT	988.6	YPL224C::chr00_11	uptag	1
tag_17079_st	TTCTCTTAATCTTCACGAGG	106.2	YER188W::chr00_2	downtag	1
tag_1048_st	CTATTCGACTACAGTATCGG	412	YHL015W::chr8_1	downtag	1
tag_7099_st	ACACCTTAACAATGCACGGG	1199.6	YDL225W::chr4_3	uptag	1
tag_13055_st	TAGACGCACCGCCGTATGAT	112	unassigned	unassigned	0
tag_16632_st	AACTTACGAAACTACCGCG	1329.6	YPL228W::chr16_1	downtag	1
tag_3399_st	AGTGGTACAGAAGACCGACT	1267.8	YHR123W::chr8_2	downtag	1
tag_14563_st	TGTTGGTACTGTTAGCCAGA	68.8	unassigned	unassigned	0
tag_172_st	ACCTCTAGCAACGAACATGG	2462.6	YML109W::chr00_9	uptag	1
tag_3477_st	GTCCGGTCACCTAGTCGTAT	2275.2	YCR049C::chr00_1	uptag	1
tag_8752_st	CAAGGGCCAATAAGCGGACT	1665.8	YGL153W::chr7_2	downtag	1
tag_8981_st	AGCATCGGAAATGGCAAGCC	666.2	YGR023W::chr7_3	downtag	1
tag_10297_st	CTAAGCCTATGCAATATCGC	299.8	unassigned	unassigned	0
tag_14274_st	TGCTCCTCAGGCCGTGATTT	46.2	unassigned	unassigned	0
tag_7382_st	GGAGCCACATTCATCGACAG	82	YDR079W::chr4_4	downtag	1
tag_4214_st	CCGGAGTTAAGTGTAAGTAC	91.6	YDL227C::ctrl_40	uptag	0
tag_7841_st	TTACAGGATTTCAGGCGAGT	99	YLR132C::chr12_3	uptag	1
tag_9046_st	TTTGGATTAGCTGTGCGCCC	1888.6	YGR088W::chr7_4	uptag	1
tag_5049_st	ATCAACGGACAATACCTGCT	3247.8	YLR030W::chr00_8	downtag	1
tag_3572_st	CTCAGCATACATAGTACAGC	1620.2	YCR048W::chr00_16a	downtag	1
tag_3129_st	TGCTCCGTACTTAGTGACGA	842.4	YOR001W::chr15_1	downtag	1
tag_15540_st	CGCGCTTCAAGTAGCTCGAA	240.8	unassigned	unassigned	0
tag_14357_st	TGGCTCGTAGATCGTGCATC	71.6	unassigned	unassigned	0
tag_12988_st	TACGGGCCAGCCATCAGTTA	66.2	unassigned	unassigned	0
tag_2618_st	GTATCACGATTCGCGCTCAG	69.6	unassigned	unassigned	0
tag_5070_st	CACGGAGCAAGAGCACATCT	106	YLR051C::chr12_2	downtag	1
tag_12047_st	GGGTGCCGAATTTGCCATAA	1712.4	YNR072W::chr00_6	downtag	1
tag_10582_st	CTTACTGAATCCACCGATGA	2235.2	YPR067W::chr00_15	uptag	1
tag_1023_st	AACGTCCTAAACGCAAGCGG	2011.8	YHL040C::chr8_1	downtag	1
tag_14497_st	TGTGAGGATCGTAGCTTCTA	56.2	unassigned	unassigned	0
tag_876_st	GGTTAGCACTAGATCGCACT	72.4	YMR191W::chr13_4	downtag	0
tag_13721_st	TCGACGAGACTGGCGATCTA	57.6	unassigned	unassigned	0
tag_12313_st	GTATGGCCCTAGACCTCGTA	76.2	unassigned	unassigned	0
tag_11504_st	GCGGACAATGTTTCAGACAA	1297.8	YLR390W-A::chr00_15	uptag	1
tag_12049_st	GGGTGGTGACATTATTCCAT	1243.4	YNR074C::chr00_6	downtag	1
tag_4798_st	GTATCCTAATGTTTACGCCG	1841.6	YJR104C::chr00_12	uptag	1
tag_4359_st	TCCTTCTACTCGTGCGTGAG	58.2	unassigned	unassigned	0
tag_16223_st	TTCCGTTGACTGTTCGCAGC	55.2	unassigned	unassigned	0
tag_4416_st	TCGACAGGCGGAGTTATCTA	113.8	YOR136W::chr15_2	uptag	1
tag_12270_st	GTAGCACACGTAGCCATCAA	74.2	unassigned	unassigned	0
tag_6852_st	GTCAGAATGGTATGGATCAC	411.2	YDL075W::chr4_1	downtag	1
tag_9010_st	GATGTTGGAATGGCATATCC	1007.6	YGR052W::chr7_4	uptag	1
tag_14509_st	TGTGGATACTGTACTCCCTA	51.8	unassigned	unassigned	0
tag_10560_st	CTGTTTGCAGATACCTCACA	2434.4	YPR045C::chr16_4	uptag	1
tag_2861_st	CGTGAATTACATCAGACAGC	699.8	YOL010W::chr15_5	uptag	1
tag_8712_st	TGATTTGCAGGCTCCACTCG	566.8	YGL113W::chr7_2	downtag	1
tag_15333_st	ATGATCCTAACGCAGGTACA	83.2	unassigned	unassigned	0
tag_1686_st	CGACGATACAGTAATCTAGC	65	YDL227C::ctrl_10	uptag	0
tag_11315_st	GCATCGTAAGTCTTTATCCC	1683.4	YGR279C::chr00_3	uptag	1
tag_5656_st	CAGGGTTCAAGAGTGATACA	1626.6	YNL116W::chr14_3	downtag	1
tag_8902_st	GTTGCAGGAGGCCCATCTTA	393.2	YGL208W::chr7_3	downtag	1
tag_1317_st	TCTACAGTGTGTCAGAGTGA	78.8	YNL323W::chr14_1	uptag	1
tag_9013_st	GATTTGTGAATGGCAGTTCC	1392.4	YGR055W::chr7_4	uptag	1
tag_13355_st	TATGTTTCACGGGCCAGGAT	56.4	unassigned	unassigned	0
tag_9910_st	CCTCGCTTACCGAAGGGATT	1568.6	YKR031C::chr11_3	downtag	1
tag_3383_st	TCACGTATATTGACTCCGAC	1456.8	unassigned	unassigned	0
tag_5880_st	GACCTCCTAATCCGGTATAA	289	YBL062W::chr2_1	downtag	1
tag_10050_st	CGCATACACTCAGCAGAGAT	132	YML042W::chr00_11	uptag	1
tag_14518_st	TGTGTAGTAGATTCTGCGAC	60.2	unassigned	unassigned	0
tag_4475_st	CTACTCTTAATTCGACTGCG	138.4	unassigned	unassigned	0
tag_8187_st	TGATTGTCAGCGATGGCTCA	1592.6	YDR407C::chr4_7	downtag	1
tag_6481_st	ACGGCTTGAAAGGGACATAC	1088.4	YBR261C::chr2_4	downtag	1
tag_3495_st	ACATCTAAATAAGTGCCGCG	116.6	YCR071C::chr00_1	uptag	1
tag_7196_st	ATTCCTTCAACGGATCATCG	1126.6	YDL226C::chr4_3	downtag	1
tag_915_st	CACGCGAACGGAGTGTAACT	459.8	YMR229C::chr13_4	downtag	1
tag_16456_st	TAGTCAGAGGGATATTCTC	412.8	YJL093C::chr10_2	uptag	1
tag_10943_st	GACTCATGCGGACGAAGTTC	394.2	YFL035C-A::chr6_1	uptag	1
tag_12767_st	TAAGAAGTGTGAGGATTCCC	53.6	unassigned	unassigned	0
tag_3602_st	TGTAGCGTAGGCGTCATCAC	81.8	YCR084C::chr00_16a	downtag	1
tag_363_st	AGCCACGTAAATCGTTAGAC	961.8	YER122C::chr00_5	downtag	1
tag_2805_st	CATGCTAGAAGAGGTGTACC	1413.4	YOR348C::chr15_4	downtag	1
tag_14414_st	TGGTTGACGTTTCGCAGAAT	56.2	unassigned	unassigned	0
tag_4068_st	TACGAGTACGGCATGGACTT	61.6	YJR046W::chr00_13	uptag	1
tag_2208_st	GAGACTTTACTAGACGAGCA	1153.6	YIL039W::chr9_1	downtag	1
tag_6864_st	GTGTCACGATTGATTCATCC	1349	YDL087C::chr4_1	downtag	1
tag_4552_st	CACATTGAACTATCACACGG	3006.8	YOR176W::chr15_2	downtag	1
tag_8863_st	CCCGTTGGAAGCCCAGTTAA	799.4	YGR001C::chr7_3	uptag	1
tag_12569_st	GTTACACTCATCCACGGTAG	92	YDL227C::ctrl_5	uptag	0
tag_9194_st	AGCTTCAACAGTAATCACCG	2208	YGR140W::chr7_5	uptag	1
tag_12372_st	GTCCGCAGACCTCGTTATGA	523.6	YJL137C::chr00_14	uptag	1
tag_11625_st	GCTGAAGTTTATGGACCCTA	2552	YLR445W::chr00_4	downtag	1
tag_9842_st	CCGGCGGAAGCGTCATTATA	502.8	YKR059W::chr11_3	uptag	1
tag_1988_st	ATCTCACTACAAGAGCCTAG	68.8	YJL117W::chr10_2	downtag	1
tag_1056_st	GACCGACTACCCTAGATGGA	1510.6	YHL007C::chr8_1	downtag	1
tag_2622_st	GTTCGACCTTGACCTCGGTA	2830.6	YLR003C::chr12_1	downtag	1
tag_13104_st	TAGCATTGATCCCATGTCAC	61.8	unassigned	unassigned	0
tag_5871_st	GAAGGGTCGCGCATACATTA	894.4	YBL053W::chr2_1	downtag	1
tag_4685_st	CTCCGAATACTTATAGCCAG	706.6	YOR213C::chr15_3	downtag	1
tag_3389_st	ACAGTTAGAAAGTAGCGGCC	1861.8	YHR113W::chr8_2	downtag	1
tag_2969_st	GTATTTGTACGTCGCAGGAC	559.2	unassigned	unassigned	0
tag_8743_st	AAGAGGGAACAAGTTGCCTT	911.2	YGL144C::chr7_2	downtag	1
tag_8133_st	TAGTTTGGACGCTGATGCCA	1740.2	YDR352W::chr4_7	downtag	1
tag_5439_st	TAGTAGGTACGGGCCATCAT	98	YHR159W::chr8_3	downtag	1
tag_13977_st	TCTTCATCAGTGAGGCGCGA	56.6	unassigned	unassigned	0
tag_5735_st	CGAGACGCAAGGGATTTACA	1644.2	YBL013W::chr2_1	uptag	1
tag_8748_st	ACCCGAGGAAAGAGGCCATT	1901.2	YGL149W::chr7_2	downtag	1
tag_6642_st	CAGTAATTCAGAGACAGGGC	802.8	YCL059C::chr3_1	downtag	1
tag_7539_st	AAGTGAAACCAGAGCCCGCT	243.8	YDR236C::chr4_5	uptag	1
tag_10937_st	GACTAGCACTATCAATTCGG	1043.4	YFL030W::chr6_1	uptag	1
tag_13072_st	TAGAGCGTAGGACTAAGATC	72.6	unassigned	unassigned	0
tag_348_st	TCGGTCCTACGGTACTGTCT	1064	YER108C::chr00_5	downtag	1
tag_2636_st	ACACCGAAATAACTCTCGTG	1647	YLR017W::chr12_1	downtag	1
tag_664_st	CGGTCAACTCTACCTAAGGA	1179.4	YOL146W::chr00_15	uptag	1
[truncated: 15,087 more rows]
