# Supplementary material for: A comparative analysis of DNA barcode microarray feature size
Source: BMC Genomics. 2009 Oct 13;10:471. doi: 10.1186/1471-2164-10-471 (PMC2765990; doi:10.1186/1471-2164-10-471)
Supplement: Additional file 1 — supplementary_data. A collection of processed microarray data corresponding to the experiments from the manuscript. Experimental details are included in the individual file names within the collection. [file 1471-2164-10-471-S1.ZIP › Experiment_3_TAG4_Ab.tab]

tag_9679_st	CCAAGCAATCTTAATGACCG	2017.1	YKL117W::chr11_2	downtag	1
tag_6595_st	ATGGCCTAACATTATCTCGC	2792.1	YCL011C::chr3_1	downtag	1
tag_2543_st	ATGACTCCAACGCCGTGAGA	2403.4	YLR020C::chr12_1	uptag	1
tag_734_st	CTAGTTCGACGGCAATATAC	2283.3	YMR149W::chr13_4	uptag	1
tag_6498_st	AGAACAGGAACATCGCTGCC	2836.9	YCL010C::chr3_1	uptag	1
tag_12127_st	GGTGATTCAGCGAGCCTACT	117.8	YML103C::chr00_9	downtag	1
tag_3204_st	CGCATTAGAGACAGATCGAG	3429.2	YOR076C::chr15_1	downtag	1
tag_15353_st	ATTCACCGAACGGGACTGAC	127	unassigned	unassigned	0
tag_1042_st	CGAAGCTCACGTAAGTCAAG	7880	YHL021C::chr8_1	downtag	1
tag_16634_st	GTTAGCGCAGAGGCTCCAT	426	YHR186C::chr8_3	uptag	1
tag_3576_st	CTGTCGTCACCAGCATGTAG	3341.6	YCR052W::chr00_1	downtag	1
tag_12617_st	GTTCCAGGATACGTGAGTCA	140.8	unassigned	unassigned	0
tag_10460_st	CTCTGAATAGGAGGCAATAG	5971.7	YFL034C-A::chr00_2	downtag	1
tag_3772_st	TACCCGGTCGAGAGGTCTAT	4186.1	YPL120W::chr16_2	downtag	1
tag_6782_st	GATGACATGGCACGAGCTTC	1167.9	unassigned	unassigned	0
tag_4417_st	TCGACCCGCCTGTAGTAGTA	3177.7	YOR137C::chr15_2	uptag	1
tag_7976_st	CTCCGCCCAATGAGATAGAA	6776.5	YLR179C::chr12_3	downtag	1
tag_12623_st	GTTCGACATTTAGGCAGAAG	101.5	unassigned	unassigned	0
tag_3027_st	TGCGTCCACTGTCGCTGATA	5851.3	YOL080C::chr15_5	downtag	1
tag_14180_st	TGCAGTGGAGGTCTCTACTC	120.3	unassigned	unassigned	0
tag_6457_st	AATTAGGTAAAGCTCGACCC	1457.2	YBR237W::chr2_4	downtag	1
tag_14461_st	TGTCATTAGATGGAGTGCTC	128	unassigned	unassigned	0
tag_12101_st	GGTCCGTGAATTTATGTCAG	1347	YOL135C::chr00_6	downtag	1
tag_4077_st	ACCGAGACAAATAGTCGCCG	172.8	YJR055W::chr00_13	uptag	1
tag_618_st	GTCTGGACATTCCGGTACGT	3778.3	YER089C::chr00_17a	uptag	1
tag_7312_st	CTAGCTTACAATGCTCCATG	127	YDR105C::chr4_4	uptag	1
tag_5401_st	TAACCGTGTGCAGATCGGAT	5119	YHR203C::chr8_3	uptag	1
tag_7490_st	TTACTTTGATATGCGGAGCG	659.8	YDR187C::chr4_5	uptag	1
tag_15727_st	GAGTAGAGACGATGATCTTC	123.8	unassigned	unassigned	0
tag_4273_st	CGCTCGGGAAGGTACTATAA	140.4	YIR009W::chr9_2	uptag	1
tag_11183_st	GATTGTACGCACCGAGAGCA	4100.9	YNR040W::chr14_4	uptag	1
tag_1141_st	AACTACGTCAAAGCACCGGG	6243.7	YPL252C::chr16_1	uptag	1
tag_5465_st	TCATGCGACGGGTGATCTCT	113.2	YHR026W::chr00_10	downtag	1
tag_12758_st	TAACTCTTCTCACTCGGAGG	145	unassigned	unassigned	0
tag_16513_st	TCGGGGGTACTTCGAGTTCA	1373.2	YPL255W::chr16_1	uptag	1
tag_3453_st	ATTACTAGAACGTCCACGAC	218.2	YCL001W-A::chr00_1	uptag	1
tag_3197_st	ATGTCTGTAACGCTCCTACG	4826.5	YOR069W::chr15_1	downtag	1
tag_121_st	CACATTATACGACCACAGTG	610.7	YER171W::chr00_5	uptag	1
tag_8319_st	AAGTGGCAACAAGCAGGCTC	4027.2	YDR443C::chr4_8	downtag	1
tag_10694_st	GAAAGAGTTAGGAATCGCCT	1648	YPR085C::chr16_4	downtag	1
tag_7280_st	CCTTACCCAAGTCTATATGG	357.9	YDR073W::chr4_4	uptag	1
tag_15986_st	GTTATTTGACGGCACGCACG	104.8	unassigned	unassigned	0
tag_6910_st	TATGTTACTCCGCATGAGCC	726.6	YDL133W::chr4_2	uptag	1
tag_5493_st	TCGGGCACGTCCCTATGTAT	87.1	unassigned	unassigned	0
tag_9665_st	CATTGTTACAGAATCCTCGC	3581.5	YKL103C::chr11_2	downtag	1
tag_14083_st	TGAGCCACCGGGTCAGATTA	79.9	unassigned	unassigned	0
tag_11963_st	GGCTTGGACGCATTGATAAC	1258.1	YOL093W::chr00_6	uptag	1
tag_13179_st	TAGTATCCACTCCCGTGAGA	135.1	unassigned	unassigned	0
tag_11213_st	GCAATCTGCCGGAAGCTATG	9804.4	YNL023C::chr14_4	downtag	1
tag_8494_st	GGCTTGAATTTCTATGACGC	2756.9	YGL087C::chr7_1	uptag	1
tag_7852_st	TTCCGACGTTCTGGCAGGAT	260.9	unassigned	unassigned	0
tag_7526_st	AAACCGAGAAACCGGCCTGT	5665.1	YDR223W::chr4_5	uptag	1
tag_12807_st	TAAGTTGGTGCATACGTCTC	121.9	unassigned	unassigned	0
tag_13844_st	TCGTTTATACTGGTAGGGAC	102.5	unassigned	unassigned	0
tag_15397_st	CACTATATCAGAAGATCGGC	186.1	unassigned	unassigned	0
tag_14916_st	TTGACTCTTCTCCCGGTAGG	69.4	unassigned	unassigned	0
tag_6633_st	CAGAAGATAATATGCTCGCC	2162.6	YCL050C::chr3_1	downtag	1
tag_16990_st	GCATTAGAAGGTCTGGCTA	416.9	YBR012C::chr2_2	uptag	1
tag_13136_st	TAGGAGCCATGCGCCCTTAA	104	unassigned	unassigned	0
tag_1433_st	ACGCTCGCAAAGGTCGTACA	9045.4	YNL303W::chr14_1	downtag	1
tag_3615_st	AGTTACGGAACCGCACGACA	1104	YPL182C::chr16_2	uptag	1
tag_4451_st	TACGGTGTAGCAGGTACTTC	189.9	YOR171C::chr15_2	uptag	1
tag_8284_st	TTGGTGCTAGTCATCCACAA	84.4	YDR506C::chr4_8	uptag	1
tag_12950_st	TACCTGGCATGACGCGATAT	106.4	unassigned	unassigned	0
tag_16791_st	AGACTAAGACGAGCCCTCT	628.2	YIL131C::chr9_2	downtag	1
tag_16343_st	GCTCCAAGCCTTTGAGAGTA	697.3	YBR049C::chr2_2	uptag	1
tag_3069_st	GTTGTGTGACATTCGTCGCA	8465.5	YOR037W::chr15_1	uptag	1
tag_5370_st	GTCTTCGAGGAGGATTCTAT	151.9	unassigned	unassigned	0
tag_731_st	CGGCTCCTAAGTATTATCAC	1103.8	YMR146C::chr13_4	uptag	1
tag_11304_st	GCATATAATGATTTCGCCCG	1193.2	YGR268C::chr00_3	uptag	1
tag_4517_st	ATGGCTTTAACTCTCACACG	4302.8	YOR141C::chr15_2	downtag	1
tag_13789_st	TCGCTTTGACCTCTTCAGAA	116.1	unassigned	unassigned	0
tag_4033_st	CCGATTGTACGAGAGAATGA	530.6	YJR011C::chr00_13	uptag	1
tag_7536_st	AAGCGGGCAAACGATATGCT	6179.4	YDR233C::chr4_5	uptag	1
tag_5961_st	GCGCCGGTAATCCTATGTAA	2225.5	YBR032W::chr2_2	uptag	1
tag_11561_st	GCTAAGTTGGGAGACCTACT	3200.2	YNR054C::chr00_4	uptag	1
tag_5772_st	CGGATGGAATACGATATGCA	2914.9	YBL050W::chr2_1	uptag	1
tag_11109_st	GATCATCCACATATCACTGG	188.8	YNL013C::chr14_4	uptag	1
tag_5078_st	CAGCACCGAAGCAGAAGTCT	2051.3	YLR059C::chr12_2	downtag	1
tag_5695_st	CCCTTACTAACTGTCAGGAA	2503.4	YNL077W::chr14_3	downtag	1
tag_193_st	CTAGCGGTAAGTAGGTTTCA	1166.9	unassigned	unassigned	0
tag_14073_st	TGAGAGCTGGATCGCATTCC	223.3	unassigned	unassigned	0
tag_15779_st	GCCACGCGAATGTAGTAGAA	113	unassigned	unassigned	0
tag_5441_st	TAGTGTTTACGGGCCGACAT	6166.3	YHR161C::chr8_3	downtag	1
tag_14006_st	TGAAATCAGTTTGAGGCAGC	130.6	unassigned	unassigned	0
tag_11744_st	GGACAGACGTTGACCAGCTA	149.3	unassigned	unassigned	0
tag_16991_st	CTTTAGCTCACGCAGTGTG	200.7	YPR052C::chr16_4	downtag	1
tag_12130_st	GGTGCCGGACATCAAATATA	5169	unassigned	unassigned	0
tag_15443_st	CCACCGAACTCGATTGAAAT	125.5	unassigned	unassigned	0
tag_12427_st	GTCTCCTTACGGCGAATGTG	106	unassigned	unassigned	0
tag_2175_st	TCTTCGATATGATAGCGTCG	3681	YIL007C::chr9_1	downtag	1
tag_3662_st	TGTAGTCGATAGGGCCTTAC	4856.7	YPL134C::chr00_8	uptag	1
tag_7437_st	TATTTACCTTCCGACTCAGG	1948.9	YDR135C::chr4_4	downtag	1
tag_1305_st	GTACCTCACTCTACGTGGAG	1859.8	YNL335W::chr14_1	uptag	1
tag_4648_st	CGCTTCCTACACTATATTGG	2796.9	YOR272W::chr00_17b	uptag	1
tag_2079_st	AATACACTAAAGCTCGGTCC	173.4	unassigned	unassigned	0
tag_10342_st	CTACTTAATTGAGACGACGG	7946.9	YCR106W::chr00_2	uptag	1
tag_3593_st	TAATTCGAGTAGAGCGCGAC	5236.1	YCR073C::chr00_16a	downtag	1
tag_6507_st	AGATAAGCAACATCCTGTCC	114.1	unassigned	unassigned	0
tag_11802_st	GGAGTAAGTTTCGGCACCCA	111.8	unassigned	unassigned	0
tag_576_st	AGAGTTATACAGAGACCTCG	526.5	YER053C::chr5_3	uptag	1
tag_6380_st	TTCCGTGCATAGTATAGGGA	6553.9	YBR256C::chr2_4	uptag	1
tag_4856_st	TAGCACCACTCTACTTGAGG	80.6	YDL227C::ctrl_47	uptag	0
tag_3150_st	CCAGGTAGACAGACATACTC	3381.8	YOR022C::chr15_1	downtag	1
tag_9089_st	GGCGTTTAATTGGCCTGAAA	5341.8	YGR035C::chr7_4	downtag	1
tag_8060_st	GCGTCATCAATTTCGCACAA	198.9	YDR376W::chr4_7	uptag	1
tag_10904_st	GACGCAATCGCCACTAGATG	1024.4	YPR201W::chr16_5	downtag	1
tag_2055_st	GACTTCGCAATCGGCACGTA	7923.5	YJL048C::chr10_2	downtag	1
tag_15050_st	TTTAAGATTGTTCGCGGGAC	94.9	unassigned	unassigned	0
tag_2236_st	AGTAAGGGAACATCGGTATC	7437.8	YIL067C::chr9_1	downtag	1
tag_9154_st	ACTGTAAATCCCACCAAGGG	6717.4	YGR100W::chr7_4	downtag	1
tag_579_st	AGATACTTAACCATAGCGCC	1408.7	YER056C::chr5_3	uptag	1
tag_13997_st	TCTTTATTAGAGTGAGGGCC	118.6	unassigned	unassigned	0
tag_13889_st	TCTATTGTACTGGCGAGCAC	191	unassigned	unassigned	0
tag_7647_st	GCGCCCTTACAGGCTTAGAT	327.4	YDR248C::chr4_6	uptag	1
tag_4008_st	TACGACATGGTAGGACGCTA	7640.8	YJL014W::chr00_13	uptag	1
tag_2312_st	ATACGTTTAAGCACGCACAC	7373	YEL047C::chr5_2	uptag	1
tag_15936_st	GTAGGACCGGATCGTATCTC	101	unassigned	unassigned	0
tag_16134_st	TCTTTGTACTGGTCCCACGA	68.6	unassigned	unassigned	0
tag_16828_st	GTCTCTTACAGCGCCAGGT	189.7	YML035C::chr00_14	downtag	1
tag_16153_st	TGCCAGGCCGCGTATCTTTA	107.7	unassigned	unassigned	0
tag_12383_st	GTCCTTGACCGCAGGCTTTA	107.1	YJL184W::chr00_14	uptag	1
tag_7106_st	ACATTGCACCAACACTAGGG	4423.3	YDL233W::chr4_3	uptag	1
tag_14462_st	TGTCATTGAGTATGCAGTGC	86.2	unassigned	unassigned	0
tag_3177_st	TATTAGATACTGGACTCGCG	689.4	YOR049C::chr15_1	downtag	1
tag_4149_st	ATTTGAGCAACGGTTACGAC	6374.2	YJR031C::chr00_13	downtag	1
tag_17092_st	GGCCAATTCTGGTACGCTA	4443	YDR399W::chr4_7	uptag	1
tag_7919_st	CCCACGCCAAGGATAGGATA	924.8	YLR218C::chr12_3	uptag	1
tag_16173_st	TGGCGAGGATTGATCTCCAA	92.3	unassigned	unassigned	0
tag_3427_st	GTCCGCTGACCGTAGTCTAT	1467.7	YBR275C::chr00_16a	uptag	1
tag_14352_st	TGGCGTTCAGAGTGCTCATT	88.8	unassigned	unassigned	0
tag_9811_st	CCGATGAACTCTGCCAGGAA	1498.3	YKR028W::chr00_14	uptag	1
tag_6716_st	CGTTTCACAATGGAGGACAC	5419.4	YDL036C::chr4_1	uptag	1
tag_16630_st	TCTGGGACGTTGCGCTTTA	4669.9	YJL197W::chr10_1	uptag	1
tag_13208_st	TAGTTACACTTCTTGACGGG	96	unassigned	unassigned	0
tag_1447_st	CAGACGAACTTAGATCACCG	9700.5	YNL289W::chr14_1	downtag	1
tag_10367_st	CTATACACATTTCACAGGCG	1409.8	YFR033C::chr00_2	uptag	1
tag_3635_st	CTCCACATACCTGTAGATAG	991.4	YPL161C::chr16_2	uptag	1
tag_14127_st	TGATCTATATGCCGACTCCA	104.4	unassigned	unassigned	0
tag_5011_st	ACGACAAACAGAGGGCCGTT	372.1	YLR088W::chr12_2	uptag	1
tag_11980_st	GGGACTTTACTCACCAGAGA	484.1	YOL110W::chr00_6	uptag	1
tag_2483_st	ACTACTCGAAAGTCGGATAC	123.9	YLL027W::chr12_1	uptag	1
tag_8309_st	AACGGAAGAAACTTGCGCCC	5501	YDR531W::chr4_8	uptag	1
tag_10893_st	GACCTTCACACCGTTTGATA	5007.4	YPR190C::chr16_5	downtag	1
tag_3903_st	ACCCTAGAACACGACGAGGT	3444.4	YNL237W::chr14_2	downtag	1
tag_16476_st	ATATCTCTAACGCGCATAG	4585.5	YAL013W::chr1_1	uptag	1
tag_5092_st	CATCGCAACGTCGCTGAAAT	2800.1	YLR073C::chr12_2	downtag	1
tag_16176_st	TGGGAGGGCCTATCCATCTA	68.8	unassigned	unassigned	0
tag_13114_st	TAGCCTATATCCGAGACTAC	141.7	unassigned	unassigned	0
tag_15328_st	ATCTGCCGAACCTCTTATAG	104.5	unassigned	unassigned	0
tag_5511_st	TGACATGCCGCAGTAGCTCT	87.5	unassigned	unassigned	0
tag_9122_st	ACATAAAGAGATTTCCGCCC	2239.3	YGR068C::chr7_4	downtag	1
tag_14144_st	TGATTGCCACTGCTCATACG	117.6	unassigned	unassigned	0
tag_6575_st	ATCGGAATAACGGTGAAGCC	900.4	YCR015C::chr3_1	uptag	1
tag_5678_st	CCAGTGGTAATAATCCGACA	2017.6	YNL094W::chr14_3	downtag	1
tag_5928_st	GCACGGCCAATTACTCGATA	1240.3	YBR001C::chr2_2	uptag	1
tag_9836_st	CCGGAATTAACGTATCTCAC	3489.8	unassigned	unassigned	0
tag_336_st	GGTGAGACCTATGTATATCG	122.4	unassigned	unassigned	0
tag_15154_st	TTTGAGCCCTGGACTGGCAA	114.2	unassigned	unassigned	0
tag_9215_st	AGGGTGTAACATTAACCGCA	5150.8	YGR161C::chr7_5	uptag	1
tag_16988_st	CCGCAGTAACACTTGCACG	8560.6	YER046W::chr00_10	downtag	1
tag_2705_st	CGATCCGTAAGGAGGTCACA	305.4	YOR344C::chr15_4	uptag	1
tag_8438_st	CGGGTGGGAAATAAACTTAC	269.4	YGL030W::chr7_1	uptag	1
tag_3839_st	TGTCGGCCAGAGTCTCGTAT	156.9	YNL205C::chr14_2	uptag	1
tag_11208_st	GCAATCCACTACCGGAGTTG	1473.3	YNL016W::chr14_4	downtag	1
tag_899_st	AACCAAGTAAACTCTCGTCG	7622.2	YMR213W::chr13_4	downtag	1
tag_6326_st	TGGTCGATACGGTTGCTCAA	149.3	unassigned	unassigned	0
tag_1532_st	ACGGATACAACAGGATCGCC	1301.3	YMR270C::chr13_5	uptag	1
tag_8093_st	GGGTGTTGACCGCATCCTTA	1721.5	YDR409W::chr4_7	uptag	1
tag_2391_st	CAGTGTTCAAGATCCTAGAC	405.2	unassigned	unassigned	0
tag_11639_st	GCTGATTCATACTACCTCGA	2188.8	YLR460C::chr00_4	downtag	1
tag_14347_st	TGGCCTTGACGTGTTGTCCA	107.9	unassigned	unassigned	0
tag_15276_st	AGGCTTCAACATCGACACAG	120.6	unassigned	unassigned	0
tag_2594_st	ATGAGGAGAACGTAGTATCC	5962.2	YLL042C::chr12_1	downtag	1
tag_5733_st	CGAAGTCAAGGCCACCAGTA	877.3	YBL011W::chr2_1	uptag	1
tag_5467_st	TCATTCTCAGTACCTGCGGT	109.4	unassigned	unassigned	0
tag_5256_st	GCTCATTGACACTGCGCTAT	8242.5	YPL076W::chr16_3	downtag	1
tag_9195_st	AGGAAATCAGTGGAACCCGC	6743.7	YGR141W::chr7_5	uptag	1
tag_6719_st	CTAGCATTAAGTCATGTGCC	5190.9	YDL039C::chr4_1	uptag	1
tag_9112_st	AATTCATGCAACACCGCAGG	1186.5	YGR058W::chr7_4	downtag	1
tag_10239_st	CGTGATGTACCAGATGCACA	1545.6	YLR330W::chr12_5	downtag	1
tag_13210_st	TAGTTAGAGGGACTGCTTCA	80.1	unassigned	unassigned	0
tag_14267_st	TGCTCACATGGTGCGAGTCA	73.1	unassigned	unassigned	0
tag_2718_st	GCTCTTATACTCGACATGAC	2404.6	unassigned	unassigned	0
tag_4625_st	CCTTAGTAATCCATAGGACG	4135.3	YOR249C::chr15_3	uptag	1
tag_3833_st	TCCACGGAGTCGGAGTTACT	233.5	YNL211C::chr14_2	uptag	1
tag_8026_st	GATTGGTGAATGTAGCCTCA	3385.5	YDR339C::chr4_7	uptag	1
tag_10029_st	CGATGTCAACTTATTTCCCG	1700.1	YLR312W-A::chr12_4	uptag	1
tag_2511_st	GCTCGACGACGCTCATGTAT	901.1	YLL055W::chr12_1	uptag	1
tag_10554_st	CTGTGGTTAATGGGCAATCT	2694.8	YPR039W::chr16_4	uptag	1
tag_13908_st	TCTCCTAGAGCGCGGCATAT	69.4	unassigned	unassigned	0
tag_12587_st	GTTAGCATAGCGGAGCTTAA	212.6	unassigned	unassigned	0
tag_5216_st	GAGCACCTAGCACGATCAAT	3221.5	YPL020C::chr16_3	uptag	1
tag_3750_st	CTCCGACTACATCAGATTAG	845.8	YPL142C::chr16_2	downtag	1
tag_12586_st	GTTAGCAGCAGGGATTCTCA	119.2	unassigned	unassigned	0
tag_8405_st	CAGCCAGGAAGAGGTAATCC	304.1	YDR531W::chr4_8	downtag	1
tag_14068_st	TGAGACGCCCGCGCTATTTA	54.1	unassigned	unassigned	0
tag_13444_st	TCACGCTGGCCCGTTAGTTA	153.1	unassigned	unassigned	0
tag_13389_st	TATTTACACTGGGCCACACT	86	unassigned	unassigned	0
tag_898_st	AACATTCAACAACGTCGCGG	197.3	unassigned	unassigned	0
tag_2757_st	CGATGACAATTAGGTACACG	10956	YOR301W::chr15_4	downtag	1
tag_9252_st	AGTGCGTTACAAGAAGCAGT	6957.1	YGR198W::chr7_5	uptag	1
tag_16241_st	TTGCCGCACTTCTCGGTAAA	81	unassigned	unassigned	0
tag_1258_st	TCGTTTACCTGTCGCGCTGA	5566	YPL230W::chr16_1	downtag	1
tag_10373_st	CTATCTTCAATACGTGCCAG	315.8	YFR039C::chr00_14	uptag	1
tag_5624_st	ATGATCCGAACGGCAGCACA	661.5	YNL051W::chr00_16b	uptag	1
tag_6629_st	CACGGATTAAGAGGAGCACC	4546	unassigned	unassigned	0
tag_16894_st	CGATGGACAAGTAGTCACA	488	YOR354C::chr15_4	downtag	1
tag_3410_st	CGCCTGACACCGAGTGATAT	8692	YHR134W::chr8_2	downtag	1
tag_13600_st	TCCAGCTAATGTTTCTCAGC	109.8	unassigned	unassigned	0
tag_15218_st	ACAGTTGGAAAGCCGAGTAC	210.5	unassigned	unassigned	0
tag_507_st	CTATCTCCAAGTGCGTGACG	9775.2	YAR007C::chr1_1	uptag	1
tag_4679_st	CTCAATAGATTATAGGCGCG	375.8	YOR207C::chr15_3	downtag	1
tag_11760_st	GGACGAGCGCGACACTTAAA	94.5	unassigned	unassigned	0
tag_8105_st	GTCCTCTCACCTTATTGGGA	1203.5	unassigned	unassigned	0
tag_6020_st	GGCCTGGTACGCGATCTTAA	10669.6	YBL104C::chr2_2	downtag	1
tag_11137_st	GATGACTCAATGTGACTCAG	2916.1	YNL044W::chr14_4	uptag	1
tag_5569_st	TTCGTCTTAGCCTGGAGCGT	1227.7	YNL107W::chr00_16b	uptag	1
tag_16156_st	TGCCGGTCACGTTTAGGCTA	114.5	unassigned	unassigned	0
tag_8583_st	TTTGCTTGAGCTGCTGCGAC	1204.8	YGL080W::chr7_1	downtag	1
tag_13785_st	TCGCTGTTAGCACGGGTCAT	101.9	unassigned	unassigned	0
tag_16967_st	ACTTCCCTAGACTTGTTCGG	299.4	unassigned	unassigned	0
tag_13271_st	TATCAGTCATGCTCAGCGAA	114.2	unassigned	unassigned	0
tag_9833_st	CCGGAACGATTGCTAAGAAT	5203	YKR050W::chr11_3	uptag	1
tag_5598_st	AGGCTCCTAAATTGCGTACA	6366.8	YNL078W::chr00_16b	uptag	1
tag_2662_st	GAGCGTGGACGATATACACT	188.7	YOR302W::chr15_4	uptag	0
tag_6352_st	TGTTCGCGCCCTCGATGTTA	1517	YBR228W::chr2_4	uptag	1
tag_4444_st	CTTGTCTGACCGCACAGTAG	155.7	YOR164C::chr15_2	uptag	1
tag_15820_st	GCGTAGAGAATGTGCTTACC	101.7	unassigned	unassigned	0
tag_16449_st	GAACTTCTAAGTTACTCTCC	974.1	YOR353C::chr15_4	uptag	1
tag_5464_st	TCATCGAGATCGGCCACTGT	4801.3	YHR184W::chr8_3	downtag	1
tag_9398_st	ATTACAGAACCTTCCCTGAG	2892.6	YKL029C::chr11_1	uptag	1
tag_14295_st	TGCTTGTAGCCCATTCGAGT	90.7	unassigned	unassigned	0
tag_6137_st	TACCGAGCCGGACCGTTAAA	161.2	YBR110W::chr2_3	uptag	1
tag_10842_st	GACACCTATGTAGCAATGAC	4947.2	unassigned	unassigned	0
tag_7744_st	TCATCACGCTTTCCGAGGAT	6268.5	YDR249C::chr4_6	downtag	1
tag_4577_st	CATAGTCTAAGCCACATCAG	238.6	YOR201C::chr15_3	uptag	1
tag_2541_st	ATGACGTTAAGCGCGAAGAC	3543.7	YLR018C::chr12_1	uptag	1
tag_15598_st	CTAGTGTCAAGTCCGTAGAC	155.6	unassigned	unassigned	0
tag_7294_st	CGCTTTATAGAATGATCGGG	2907.8	YDR087C::chr4_4	uptag	1
tag_8015_st	GAGTTTCCAATCTCTCCAGA	415.6	YLR218C::chr12_3	downtag	1
tag_15878_st	GGCGCTCCACGCTTGTTATA	142.8	unassigned	unassigned	0
tag_9880_st	CCTAATCAAGGTGACAGCAC	199.9	YKR001C::chr11_3	downtag	1
tag_11466_st	GCGAGTCGAGGCCATATCAT	10719.7	YKR070W::chr00_3	downtag	1
tag_6537_st	AGGCTTGAACATCACATACC	4609.1	YCL050C::chr3_1	uptag	1
tag_14762_st	TTCACTCGCCGCGTAGGATT	85.3	unassigned	unassigned	0
tag_5113_st	CCGTCTGAAGCGACCTTAAT	4759.2	YLR094C::chr12_2	downtag	1
tag_16329_st	CGATCAAGTGGTCACAATTT	137.1	YLR308W::chr12_4	uptag	1
tag_10547_st	CTGTCTGGACCATAGCAGCA	3156.8	YPR032W::chr16_4	uptag	1
tag_5938_st	GCATGGTTACCTACGCCAGA	160.7	YBR011C::chr2_2	uptag	1
tag_5794_st	CGTCTTTCAAGTCAGGCGAA	4994.7	YBL072C::chr2_1	uptag	1
tag_6540_st	AGGGCCGTAAAGTTGTTATC	3140.7	YCL053C::chr3_1	uptag	1
tag_1030_st	AGCGTTACAACAAGTGGACC	12101.8	YHL033C::chr8_1	downtag	1
tag_12466_st	GTGATATTACATTTGGCGCG	4261.6	YMR322C::chr00_17b	uptag	1
tag_4369_st	AGACTCGAACATACACGCGG	136.1	YIR009W::chr9_2	downtag	1
tag_8987_st	CAAATTGCCTGACAAGATCC	3505.6	YGR029W::chr7_4	uptag	1
tag_1407_st	GACGCAGTACATCGCACGTT	9033.2	YNL329C::chr14_1	downtag	1
tag_10203_st	CGTACTTGACATCACCAGTG	2534.5	YLR390W::chr12_5	uptag	1
tag_2232_st	AATGAGTAACACCCGACCGT	10340.3	YIL063C::chr9_1	downtag	1
tag_1080_st	TTTACGACTTGTGAGGACGC	7907.6	YHR017W::chr00_8	downtag	1
tag_7710_st	GTGGACGCCCATCCGATTAT	497.4	YDR311W::chr4_6	uptag	1
tag_4025_st	AGAAGCCCAACACGGTCTAG	1553.6	YJR004C::chr00_13	uptag	1
tag_6522_st	AGCGGAGGAACCAGTAATCC	4027	YDR071C::chr00_11	uptag	1
tag_14844_st	TTCGCCATAGTCCACTTGAA	107.7	unassigned	unassigned	0
tag_5812_st	CTCACTCAAGTCTCTGGAAA	129.9	YBL090W::chr2_1	uptag	1
tag_13734_st	TCGAGGCCCGACCTTTGTTT	60.5	unassigned	unassigned	0
tag_9975_st	CGAACTGTATTCAAGGAGGA	3553.7	YLR258W::chr12_4	uptag	1
tag_1788_st	CGACGTGAAGCTACGGTAAC	171.1	unassigned	unassigned	0
tag_2229_st	AATCCCTGAAACTAGACTCG	7697.8	YIL060W::chr9_1	downtag	1
tag_5737_st	CGAGGACAAGTGATGACCCA	6445.7	YBL015W::chr2_1	uptag	1
tag_12310_st	GTATGCAGAGCTTCAGAGCA	268.5	YML023C::chr00_11	downtag	1
tag_14395_st	TGGTCGGGAGTAACATAAAC	84	unassigned	unassigned	0
tag_1694_st	GACGTGACACTCGTGCATAC	151	unassigned	unassigned	0
tag_515_st	GACATAGACCATACCACGTT	2065.4	YAR020C::chr1_1	uptag	1
tag_15073_st	TTTAGATACTTCTGGGCCGA	98.9	unassigned	unassigned	0
tag_9738_st	CCATCATGCCACGAGAATGT	298	YKL176C::chr11_2	downtag	1
tag_15868_st	GGCATCCGACCCTGGTATTT	70	unassigned	unassigned	0
tag_13828_st	TCGTGACTATGGTCCAGCCA	100.6	unassigned	unassigned	0
tag_12229_st	GTACACGGACTGCCAGCATA	148.9	unassigned	unassigned	0
tag_10879_st	GACCCAGTACCATAGGCAGT	7064	YPR176C::chr16_5	downtag	1
tag_1801_st	GCGTATGTACTAGGAAGAAC	4670.7	YJL208C::chr10_1	downtag	1
tag_3208_st	CGTGTAGAAGCTGTGTACCA	507.3	unassigned	unassigned	0
tag_14984_st	TTGGCAGGCCCGCTGATTTA	48.8	unassigned	unassigned	0
tag_16251_st	TTGTATTGAGCGTGGCCTCC	472.3	unassigned	unassigned	0
tag_9765_st	CCCATACGACACAATGTAGG	3724.3	YKL203C::chr11_3	uptag	1
tag_12315_st	GTATGTTACTATATGCCCGG	2270.5	unassigned	unassigned	0
tag_15146_st	TTTCTGTAGCTGTCGGAAGC	87.8	unassigned	unassigned	0
tag_10740_st	GAAGATCCGATAATGCAGTC	4609.5	YPR133C::chr16_5	uptag	1
tag_1421_st	TAGCTCTACGCATTTACGTG	123.1	unassigned	unassigned	0
tag_15480_st	CCGGAGGTACGAATAGCAAT	125.4	unassigned	unassigned	0
tag_11360_st	GCCAGAATGAGTAGGACCAT	1359.6	YIR043C::chr00_17b	uptag	1
tag_7866_st	TTGTCTCCAGGGCGCGTTAT	2209.8	YLR165C::chr12_3	uptag	1
tag_15439_st	CCAAGGGAATATAAGCTCCT	76.3	unassigned	unassigned	0
tag_13491_st	TCAGCCATCATGCGGCGTTA	156.6	unassigned	unassigned	0
tag_458_st	GGTTATCCACGAGTGCAGTA	1306.8	YAL045C::chr1_1	uptag	1
tag_13068_st	TAGAGAGCCGAGGTATCTTC	105.1	unassigned	unassigned	0
tag_14024_st	TGACATAGTCCCACTGTTCA	72.4	unassigned	unassigned	0
tag_8605_st	AAGTTTCAACAAGCCATCCG	469.7	YGL102C::chr7_2	uptag	1
tag_5657_st	CAGTGACTAAGATGCCCACA	4385.8	YNL115C::chr00_16b	downtag	1
tag_10296_st	CTAAGACCCGCACATATTGT	3674.2	unassigned	unassigned	0
tag_9644_st	CATGACCCAAGCTCAAGGGA	6203.8	YKL178C::chr11_2	uptag	1
tag_1235_st	GACCTGTCACGACTAGCAGA	1614.3	unassigned	unassigned	0
tag_14901_st	TTCTTGAGAGCGGGTCTTCA	95	unassigned	unassigned	0
tag_4793_st	GTAACTTGTTTGACAGTGCG	3624.8	YJR099W::chr00_12	uptag	1
tag_6967_st	TGGCGTTACTGATTTCGCAC	4550	YDL189W::chr4_2	uptag	1
tag_12213_st	GTAATATCCATTCCACTCGG	125.2	unassigned	unassigned	0
tag_12175_st	GGTTGCACCTTGACCCGTAA	5072.6	YMR111C::chr00_9	downtag	1
tag_10396_st	CTCACCGCAAGTTTACTAGA	4703.5	YGR223C::chr00_2	uptag	1
tag_9585_st	CAGGTCACACATACCATAGG	135.8	unassigned	unassigned	0
tag_5823_st	CTCCGCCTAAGTGGCAGTAA	133.2	YDL227C::ctrl_14	downtag	0
tag_15018_st	TTGTCAGGAGTGCGCCTCAA	97.6	unassigned	unassigned	0
tag_5533_st	TGGCCGTTAGAGTCTGCACT	3007.8	YNL143C::chr14_3	uptag	1
tag_8838_st	TTCTTTCCAGCTCCGAGGGT	349.1	YGL239C::chr7_3/chr00_12	uptag	0
tag_12191_st	GGTTTGGACGATTGCTCATA	3409.7	YMR126C::chr00_9	downtag	1
tag_5024_st	AGAGCGCAACACCACATTGT	2630.9	YLR101C::chr12_2	uptag	1
tag_6850_st	GTATGGTTACATTCCTCACC	4616.1	YDL073W::chr4_1	downtag	1
tag_6105_st	GTTCGGGACCGCTGCTATTA	3115.3	YBR080C::chr00_16a	uptag	1
tag_6345_st	TGTGGACTCTCCCTCATGTA	2514.7	YBR221C::chr2_4	uptag	1
tag_13871_st	TCTAGCATTTAGCATGGTGC	85.5	unassigned	unassigned	0
tag_3182_st	ACAGAGCAACACGTACCGTT	1040.6	YOR054C::chr15_1	downtag	1
tag_15910_st	GGTATTCACCGACTTCCAGA	116	unassigned	unassigned	0
tag_3724_st	ACCACGGAACACGAACTGTG	1908.7	YPL168W::chr16_2	downtag	1
tag_1041_st	CGAAGCTACGCGAATAGACG	7064.8	YHL022C::chr8_1	downtag	1
tag_12495_st	GTGCGATTACGTCGGACTCT	1145.7	YPL017C::chr00_17b	downtag	1
tag_15190_st	TTTGTTTCAGTCGCCGCAGC	107.6	unassigned	unassigned	0
tag_8013_st	GAGCGAGGAATGCCATCTAA	513	YLR216C::chr12_3	downtag	1
tag_170_st	ACCTCGACAAATACACGTTG	6072.9	YML111W::chr00_9	uptag	1
tag_10679_st	CTTTCTTCACACTCGGTAGG	7574.5	YPR068C::chr16_4	downtag	1
tag_4654_st	CGGTGAATACATGCTAATCG	1294.3	YOR278W::chr15_3	uptag	1
tag_17072_st	GCTGTAATTGCATGACGCT	2706.6	YNR056C::chr00_4	downtag	1
tag_481_st	AACCGGAGAAACTACGCCGT	9231.5	unassigned	unassigned	0
tag_11490_st	GCGCATTTACCGATCCTATG	1245.4	YKR094C::chr00_15	uptag	1
tag_7379_st	GCTGCATCAATGTGTTCACG	2769.6	YDR076W::chr4_4	downtag	1
tag_3199_st	CCAGTAGAAGCGATGACAGC	4929.4	YOR071C::chr15_1	downtag	1
tag_500_st	CCTTACAGACGGCACGGTAT	3092.9	YAL004W::chr1_1	uptag	1
tag_9464_st	CAACCAAGACATAGCCTTTG	1798.8	YKL095W::chr11_1	uptag	1
tag_15608_st	CTCAGCAGACCCATGTGGAT	147.5	unassigned	unassigned	0
tag_5977_st	GCTAGGCTAATGTCCGGCTA	1307	YBR048W::chr2_2	uptag	1
tag_895_st	TTCTCGGGACTGGTCGTACT	1000.2	unassigned	unassigned	0
tag_13498_st	TCAGCTCTACGTCGCGGATA	235.4	unassigned	unassigned	0
tag_12051_st	GGGTGTATAGGCCCATCCTT	3070.9	YOL013W-A::chr00_6	downtag	1
tag_865_st	CTGCCTCTAATAGTATCACG	6716.4	YMR180C::chr13_4	downtag	1
tag_13173_st	TAGTACCGCTGGACGATGAA	1666.5	unassigned	unassigned	0
tag_1876_st	ACGTACACAAATGACTCGCG	5978.2	YJL133W::chr10_1	downtag	1
tag_10789_st	GAATCAGAGTTACCCAGACT	1733.9	YPR182W::chr16_5	uptag	1
tag_14102_st	TGAGGTTACTGGATGCACTA	82.8	unassigned	unassigned	0
tag_3394_st	ACTGTAACACTCGTCAAGAC	4797.9	YHR118C::chr8_2	downtag	1
tag_16007_st	TAAGCGACTTGCCAGCACAA	106.9	unassigned	unassigned	0
tag_13549_st	TCATCGGCACTGATAGCTCA	81.4	unassigned	unassigned	0
tag_2215_st	GTAGTACGAGCTGAGACTCT	5720	YIL046W::chr9_1	downtag	1
tag_14214_st	TGCCGCGACGCTTGTTGATT	92.9	unassigned	unassigned	0
tag_14393_st	TGGTCCACGGCTCGCTATTT	90.3	unassigned	unassigned	0
tag_14363_st	TGGGACTTATGATTAGCTCG	174.8	unassigned	unassigned	0
tag_8429_st	CCTTGAATAATATCTCGGCC	2592.8	YGL021W::chr7_1	uptag	1
tag_3007_st	GAGTATGTAATCTACCTGCC	2121.1	YOL059W::chr15_5	downtag	1
tag_8681_st	GACCGCCAATCCTTTGAGAG	93.3	unassigned	unassigned	0
tag_17113_st	CTTTCCAATGCGGTGTACGA	115	unassigned	unassigned	0
tag_6009_st	GGATGTAATGGTAGCTCCTA	2493.9	YBL095W::chr2_2	downtag	1
tag_13591_st	TCCACTCCCTTGAGGTGAAA	102.9	unassigned	unassigned	0
tag_10163_st	CGGGTACGAATCGCACACAT	7625.9	YLR350W::chr12_5	uptag	1
tag_3990_st	CTTATCTTACACGTATCGCG	2429.9	YNL150W::chr14_2	downtag	1
tag_5651_st	CACTTCCAACTCGGAGGAGA	8030.8	unassigned	unassigned	0
tag_15444_st	CCACGGAGACACCAGTATAT	115.5	unassigned	unassigned	0
tag_12752_st	TAACGTGCTCGACTCATCTA	141.2	unassigned	unassigned	0
tag_3352_st	CCCGACTAACGTGTATAGAC	5884.8	YHR076W::chr8_2	downtag	1
tag_4939_st	TGTCATCTACTCGCTTGCGG	6736.8	YJR149W::chr10_4	downtag	1
tag_16817_st	TGATTTCTACGCGGCGCGA	763.7	YBR173C::chr2_4	uptag	1
tag_736_st	CTGAGTAAGTCTTCCACACG	180.3	YMR150C::chr13_4	uptag	1
tag_3241_st	ACTGCGTAACACTGGCGAAC	6023.3	YHR061C::chr8_2	uptag	1
tag_17076_st	GGGTCCTTTAAAGTGCCTACT	3876.3	YPL023C::chr16_3	downtag	1
tag_8322_st	AATAATTGAAAGCGGGCGTC	1484.6	YDR448W::chr4_8	downtag	1
tag_14799_st	TTCCATACTCTTCGTCGGAG	87.7	unassigned	unassigned	0
tag_2651_st	CATCGCGGAAGCCACGTATA	345	YOR291W::chr15_4	uptag	1
tag_11006_st	GAGCGGAATGCGTCATAAAT	197.5	YFL006W::chr6_1	downtag	1
tag_11063_st	GAGTTAATGTGCCACCCAAC	1865.9	YFL063W::chr00_18	downtag	1
tag_2948_st	CCACGAGTAAGGACGATGAC	1228.9	YOL001W::chr15_5	downtag	1
tag_2131_st	ACGTGTAAAGTCGTCACAAC	120.9	unassigned	unassigned	0
tag_12467_st	GTGATCGGAGAGTTCCCACA	2285.6	YNL315C::chr00_17b	uptag	1
tag_2221_st	TAGTTCGCACCTACTGCTAG	10840.8	YIL052C::chr9_1	downtag	1
tag_14757_st	TTCACGGGCGGCGTCTTATT	76.8	unassigned	unassigned	0
tag_4968_st	TTGTAGTTAGCTCTGCACGG	8466.1	YLR045C::chr12_2	uptag	1
tag_10623_st	CTTCTTAGACCAGCCATGAG	188.3	YPR012W::chr16_4	downtag	1
tag_849_st	CACGAGATAAGACTCATCCG	1774.4	YMR166C::chr13_4	downtag	1
tag_1574_st	TCTCATTCACTGTCCGTAGA	3149.5	YMR308C::chr13_5	uptag	1
tag_1118_st	GACCGGGTAATAGGATATAC	342.4	YPL274W::chr16_1	uptag	1
tag_14042_st	TGACGAGTTAGGATCTATGC	99.2	unassigned	unassigned	0
tag_883_st	GTGATAGGACGGTCTCCACT	1417.9	YMR197C::chr13_4	downtag	1
tag_16195_st	TGTGCGTGAGGCCATTTCAT	72.6	unassigned	unassigned	0
tag_8086_st	GGCCTTGGACTACCGCTTAA	3257.4	YDR402C::chr4_7	uptag	1
tag_13318_st	TATGATAGAGGTAGCGCCAA	101.4	unassigned	unassigned	0
tag_4395_st	CTTGCTACATCATCAGAGAC	247.8	YOR115C::chr15_2	uptag	1
tag_8176_st	TCTTCGCGCTAGGGCCTTTA	6340.2	YDR396W::chr4_7	downtag	1
tag_11116_st	GATCCCACATAGCGGACAAT	627	YNL022C::chr14_4	uptag	1
tag_7302_st	CGTTTCAGAATCACCATCAG	2900.9	YDR095C::chr4_4	uptag	1
tag_13571_st	TCATTATCACGGGATCGTAG	79.5	unassigned	unassigned	0
tag_3434_st	TCACTCATATCGAGCATCGT	134.3	YBR282W::chr00_1	uptag	1
tag_16958_st	AATAGGTACACATGCTCCC	439	YBR228W::chr2_4	downtag	1
tag_5208_st	GACGCGCAATATGTGCAGAT	221.7	YPL028W::chr16_3	uptag	1
tag_15451_st	CCAGGTGGACCAAGGCTTAT	72.1	unassigned	unassigned	0
tag_9637_st	CATCGTTTACAACTCTTCGG	5694.3	YKL171W::chr11_2	uptag	1
tag_12574_st	GTTACGCCCTCCAGGTGATT	136	YDL227C::ctrl_7	downtag	0
tag_13624_st	TCCCAGGGCACGGTTTAGTA	109.2	unassigned	unassigned	0
tag_2073_st	TCTGTTCAGTATCCAGTCAC	4800	YIL001W::chr9_1	uptag	1
tag_14719_st	TTATCGCCAGGCCATGCAGT	68.7	unassigned	unassigned	0
tag_6499_st	AGAAGCAGAACAGGGTCTCC	374.9	YCL011C::chr3_1	uptag	1
tag_8847_st	TTGGCTCGATCCCTCTGAAT	163.7	YGL248W::chr7_3	uptag	1
tag_12267_st	GTAGAGAGCGATAGCATCTT	3539.7	YAR050W::chr00_12	downtag	1
tag_10390_st	CTCAATATAGACACGATGCC	5940.5	YFR056C::chr00_2	uptag	1
tag_5553_st	TGTTCCTCAGGCTCGCGTAT	481.2	YNL123W::chr14_3	uptag	1
tag_2042_st	CAGGTGTGAAGACGCTTACA	1283.9	YJL061W::chr10_2	downtag	1
tag_14287_st	TGCTGTGCATCGCCCAGTTT	74.8	unassigned	unassigned	0
tag_6391_st	TTCTGACTCTTGATCGAGCA	1297.1	YBR267W::chr2_4	uptag	1
tag_708_st	ACGATACTAAATGATCCCGC	4667.4	YER084W::chr5_3	downtag	1
tag_7507_st	TTCTAGCCGTCCGCAGTTTG	458.8	unassigned	unassigned	0
tag_16888_st	CTGTCTAGCGCGTACCGAGA	7995.3	YCR054C::chr00_16a	downtag	1
tag_1416_st	GTACGCCGAGACTATCGTCA	130.9	YNL320W::chr14_1	downtag	0
tag_11801_st	GGAGGTTTAGAGACATTTCC	97.8	unassigned	unassigned	0
tag_8072_st	GCTTATGGACCTCAATGACA	1298.8	YDR388W::chr4_7	uptag	1
tag_15993_st	GTTGCGGACGGCCTTCTATT	92	unassigned	unassigned	0
tag_3882_st	GGCGGTACGAGTCTCCATTA	104.4	YNL162W::chr14_2	uptag	0
tag_11817_st	GGATACTCACTCCACGATAT	134.5	unassigned	unassigned	0
tag_75_st	CTAGAGTGAAGTGACGTTAC	4724.8	YER122C::chr00_5	uptag	1
tag_12444_st	GTCTTTACATTCTGCACCGA	2730.1	YBR125C::chr00_16a	downtag	1
tag_439_st	CGGGTGCGACAAGTCTCTAT	1554.7	YAL065C::chr1_1	uptag	1
tag_1608_st	GTACTACTCTATATTCCCGG	2994.1	YMR251W::chr13_5	downtag	1
tag_14268_st	TGCTCACCCGGCTTTAGGAA	85.9	unassigned	unassigned	0
tag_11502_st	GCGCTTCGACTCATATACAA	476.3	unassigned	unassigned	0
tag_6323_st	TGGCGTTGACTCTCTTCACA	4166.7	YBR199W::chr2_4	uptag	1
tag_7021_st	TTCGATGTATCAGGTATCCC	108.1	YDL147W::chr4_2	downtag	1
tag_10915_st	GACGGACACTGAGCACATAG	944.8	YFL011W::chr6_1	uptag	1
tag_6775_st	GATAAGTAATGTTAGCGCCC	842.7	YDL094C::chr4_1	uptag	1
tag_16152_st	TGCATGTACGGCTTGCGATA	102.5	unassigned	unassigned	0
tag_5343_st	GTAGTTCCAGAGCAGGTATT	135	unassigned	unassigned	0
tag_7640_st	GCCTAGCCACATGCGGATAT	539.4	YDR241W::chr4_5	downtag	1
tag_15012_st	TTGTAGCGTTAGGGCCTCTC	93.5	unassigned	unassigned	0
tag_2315_st	ATACTCACAACGCGATACGG	6762.8	YEL050C::chr5_2	uptag	1
tag_11392_st	GCCCTATCAATTATGCTACG	3684.9	YGR260W::chr00_3	downtag	1
tag_2613_st	GCTCGTACATCGCCTAGAGT	4365.9	YLL061W::chr12_1	downtag	1
tag_1296_st	GACGACGAATGCTGAGTAAT	11230.8	YPL192C::chr16_1	downtag	1
tag_2465_st	GTTATCGTACAGTGGCGACT	2235.2	YLL009C::chr12_1	uptag	1
tag_5468_st	TCCAGCTTAGCGAGATGCGT	7879.7	YHR188C::chr8_3	downtag	1
tag_14728_st	TTATGCAGCTTTCCATCCAG	101.3	unassigned	unassigned	0
tag_253_st	CGGATGTTACGAGAAGTTCA	2364.9	YML033W::chr13_2	uptag	1
tag_7395_st	GTCATTGCAGATATAGCTGG	180.9	YDR092W::chr4_4	downtag	1
tag_10609_st	CTTCCGGTACACCTGTTATG	3547.1	YPR096C::chr16_4	uptag	1
tag_8799_st	TCTGGGTGAGCCCGATCTTT	89.6	YGL200C::chr7_3	uptag	1
tag_11188_st	GCAAACCTGTATTACGGACG	8286.3	YNR045W::chr14_4	uptag	1
tag_13457_st	TCACTAGGCTCACTCAGTTG	64.8	unassigned	unassigned	0
tag_16443_st	CTCCAATATGCATACGAGA	198.6	YPL163C::chr16_2	uptag	1
tag_6017_st	GGCATGATAGACGCATCTGA	180.8	unassigned	unassigned	0
tag_14_st	AAGGGTGGAAACGTATATCC	120	unassigned	unassigned	0
tag_16501_st	ACGGGCTCAAAGTATGATAA	114.1	YMR266W::chr13_5	downtag	1
tag_3995_st	GATGTGACCATGAGCGACTA	235.7	YJL027C::chr00_13	uptag	1
tag_8211_st	TGCTTTGTACTTGCGGCGAA	9486.4	YDR431W::chr4_7	downtag	1
tag_564_st	TACGTTGCAGGCGAGTCCTA	364.1	YER043C::chr5_3	uptag	1
tag_12986_st	TACGGCCTATGAGACTGGCA	98.5	unassigned	unassigned	0
tag_10063_st	CGCCCAGCAATCATAATAGG	496	YLR250W::chr12_4	downtag	1
tag_14955_st	TTGCCTGACTTCCGGTGATC	71.8	unassigned	unassigned	0
tag_13425_st	TCACATGGAGGGACTGTTAT	77.5	unassigned	unassigned	0
tag_12718_st	TAAAGGTGTGGACTCATCGA	96.2	unassigned	unassigned	0
tag_8938_st	TTCTGTGCCATCATCCTGAA	8474.7	YGL243W::chr7_3	downtag	1
tag_7501_st	TTCCCGTGACTGTTATCCGG	919.1	YDR198C::chr4_5	uptag	1
tag_4964_st	TTGACATCCTGGACGTTACG	5722.2	YLR041W::chr00_8	uptag	1
tag_1000_st	GTAATCGTGTAGACGGAATC	4326.1	YHR033W::chr8_1	uptag	1
tag_35_st	ATGCTCAGACACAATTAGCG	143.5	unassigned	unassigned	0
tag_14221_st	TGCCTCAGACTGGACTCATT	108	unassigned	unassigned	0
tag_12497_st	GTGCGGTGAGATAATAAACC	113.5	unassigned	unassigned	0
tag_14706_st	TTATAGTAGATGTGCGGACC	129	unassigned	unassigned	0
tag_5305_st	GGGCCTTTACCTCAGTACGT	8788.6	YPL027W::chr00_17b	downtag	1
tag_14207_st	TGCCCGTAGCCCGAATTATA	122.8	unassigned	unassigned	0
tag_7652_st	GCGTGCAGATCACCCATGTT	1860.5	YDR253C::chr4_6	uptag	1
tag_8447_st	CTGCTGGGAAGACAAAGATC	1973.9	YGL039W::chr7_1	uptag	1
tag_14409_st	TGGTTACTGGTATATGCCGC	89.9	unassigned	unassigned	0
tag_2342_st	TCGCAGCTACGTCTGTCAGT	126.9	unassigned	unassigned	0
tag_6954_st	TGATGATCCTCAGATGCTAC	93.6	YDL176W::chr4_2	uptag	1
tag_12280_st	GTAGGACGATGGCTATATTC	5693.7	YDR050C::chr00_11	downtag	1
tag_390_st	GACACATCCTCAGACTAGAG	262.1	YMR097C::chr00_9	uptag	1
tag_15977_st	GTGGTTGCACGTTGATCCCT	107.8	unassigned	unassigned	0
tag_3713_st	TACAGTAGAGTAGAGGTTCC	885.2	unassigned	unassigned	0
tag_5274_st	GGAGGCTTACGAGCTTCACT	2969.3	YPL058C::chr16_3	downtag	1
tag_14448_st	TGTCACAGGTGGCTAGTACA	131.1	unassigned	unassigned	0
tag_4381_st	CCGTAAGCCGCACTAAGGTA	5774.7	YOR101W::chr15_2	uptag	1
tag_4623_st	CCTGTATCAAGCTATCTCAG	2664.6	YOR247W::chr15_3	uptag	1
tag_14485_st	TGTCTGTAGCGCGATGCACT	138.8	unassigned	unassigned	0
tag_7622_st	GATCAAGTCGGGCTAAGATT	3472.7	YDR223W::chr4_5	downtag	1
tag_5346_st	GTATCATCAGATCGGAGCAT	1403.4	YHR148W::chr8_3	uptag	1
tag_11970_st	GGGAATTTATGGACGACTTC	506.8	YOL100W::chr00_6	uptag	1
tag_8834_st	TTCGGACCTTCGGCCATGTT	7109.1	YGL235W::chr7_3/chr00_12	uptag	0
tag_8691_st	GGCACTATCCATGAAGCAGG	116	unassigned	unassigned	0
tag_5908_st	GAGTTCATAATCTCGCGCCA	111.8	YBL090W::chr2_1	downtag	1
tag_3876_st	GATGATTTACACTCGTCCAC	617.5	YNL168C::chr14_2	uptag	1
tag_5867_st	GAACCTGCGTGACAACTTGA	7554.2	YBL049W::chr2_1	downtag	1
tag_11753_st	GGACCATCCGTCACGAGTAA	115.4	unassigned	unassigned	0
tag_7784_st	TGACCTGCCTCCAGTTGAGT	3522.2	YDR289C::chr4_6	downtag	1
tag_4879_st	TATTTATACTGCGAGCGAGG	112.5	YJR090C::chr00_12	downtag	1
tag_8171_st	TCTGTATCAGGCCGATGCCA	2737.4	YDR391C::chr4_7	downtag	1
tag_5376_st	GTGCAGCCATCGAGACTCTT	147.4	YHR178W::chr8_3	uptag	1
tag_5252_st	GCGCGTCCACAGGATCTTAT	522.2	YPL080C::chr16_3	downtag	1
tag_10380_st	CTATTACTACATATCGGGCG	4025.6	YFR046C::chr00_2	uptag	1
tag_12095_st	GGTCCATAATTGCGGCAGAC	5038.5	YOL129W::chr00_6	downtag	1
tag_9139_st	ACGGCCTAACAATTAAGCCT	2261.5	YGR085C::chr7_4	downtag	1
tag_7070_st	AACTATCGAAACCGCCAGGG	237.5	YDL196W::chr4_3	uptag	1
tag_566_st	TACTACACGTTTCACGGCAG	867.2	YER044C-A::chr5_3	uptag	1
tag_7010_st	TTATAGCATTCTGTAGGCGC	10065.7	YDL136W::chr4_2	downtag	1
tag_1020_st	AACGGTGGAAACCTGAGTAC	4057.8	YHL043W::chr8_1	downtag	1
tag_1357_st	GCGCATCGACATGAGTCACT	617.2	YNL283C::chr14_1	uptag	1
tag_14752_st	TTCACAGATTTCTAGGTCCC	118.2	unassigned	unassigned	0
tag_1246_st	GTACCGGCACCGTCGTATTA	3499.9	YPL242C::chr16_1	downtag	1
tag_10514_st	CTGGAGACAGAGTGCATCAT	811.3	YGR245C::chr00_2	downtag	1
tag_14454_st	TGTCAGCGGATCGCCATATA	76.3	unassigned	unassigned	0
tag_16880_st	CGCTTACTACAATGACAGCA	1525.6	YLR292C::chr12_4	downtag	1
tag_16574_st	GATAACTCGTTCCACAGCA	111.2	YFR010W::chr6_1	downtag	1
tag_11880_st	GGCATCAGATACATTTCACG	2611	YER164W::chr00_5	downtag	1
tag_8683_st	GATTCTCAATGGCGGATAAG	2257.7	YGL180W::chr7_2	uptag	1
tag_13704_st	TCCTTGTACGTTAGGCACGC	79.1	unassigned	unassigned	0
tag_12265_st	GTAGACGTAGGACGCCCAAA	3835.6	YAL024C::chr00_17a	downtag	1
tag_987_st	CTATTAGGAAGTGGACGTAC	2471.4	YHR020W::chr8_1	uptag	1
tag_13975_st	TCTTATTGAGACGTGGCGCT	224.2	unassigned	unassigned	0
tag_2754_st	CATGATCTAAGAGTGTAGCC	3157.2	YOR298W::chr15_4	downtag	1
tag_3911_st	ATAACCGTACTACAACCTGG	6188.5	YNL229C::chr14_2	downtag	1
tag_16658_st	TCTAGTCCATCGTGCTGAG	9829.4	YNL310C::chr14_1	downtag	1
tag_1241_st	GCGATTAGACGCACGTACCT	6353.1	unassigned	unassigned	0
tag_16840_st	GATGACGAGGCATGATCTA	1229	YNL043C::chr14_4	uptag	1
tag_5458_st	TCAGGCTTATCGAGCGCGTT	1020.5	YHR178W::chr8_3	downtag	1
tag_8936_st	TTCGGGCCACTGATCTTTAA	1453.1	YGL241W::chr7_3	downtag	1
tag_12966_st	TACGCATCCTTCACGTTAGT	79.6	unassigned	unassigned	0
tag_337_st	GGTGAGCGACCTGTACTCTA	1131.9	YMR047C::chr13_2	uptag	1
tag_8348_st	ACGACTTCAAAGGGCAAGCC	6449.7	YDR474C::chr4_8	downtag	1
tag_9413_st	ATTGAACGCTGAGTAAGACC	4087.5	YKL044W::chr11_1	uptag	1
tag_10541_st	CTGTCATCACCATATCGAGG	4668.7	YPR026W::chr00_15	uptag	1
tag_14044_st	TGACGATTGGTGAGTCCCTA	110	unassigned	unassigned	0
tag_2532_st	ACAATTCGACAGAACCGTGG	2051.3	YLR009W::chr12_1	uptag	1
tag_6908_st	TATGTGAATGCGGTGTATCC	117.2	YDL131W::chr4_2	uptag	1
tag_4479_st	CTCTCAGTACATATAGCAGG	746.6	YOR103C::chr15_2	downtag	1
tag_11150_st	GATGGGCAATAGGTTCTACC	3118.4	YNR007C::chr14_4	uptag	1
tag_10989_st	GAGATTCGACTGACATTCAC	1691.7	YFR022W::chr6_1	uptag	1
tag_3468_st	GATAGTAGACGAGAGTCACT	2285.7	YCR035C::chr00_1	uptag	1
tag_6486_st	ACGTTTAACCCTCAAGAAGC	741.5	YBR266C::chr2_4	downtag	1
tag_5821_st	CTCCCTCGAAGGTGGGTATA	2920.7	YBL005W::chr2_1	downtag	1
tag_9344_st	ATCTAGCAATCAAGGACCGG	6330	YGR194C::chr7_5	downtag	1
tag_10558_st	CTGTTGAATATCCCATACCG	3969.6	YPR043W::chr00_15	uptag	1
tag_5270_st	GGACTCATACCCTAGCGGTT	1771.2	YPL062W::chr16_3	downtag	1
tag_16886_st	ATTCCTATATCCATGACTCG	2712.8	YJR133W::chr00_12	uptag	1
tag_9155_st	ACTTAAATCTCAACAGCGGC	652.8	unassigned	unassigned	0
tag_15813_st	GCGCTGGAATGCTTGATAAC	112.4	unassigned	unassigned	0
tag_7905_st	CAGGTTTCACCAATACCAGA	1043.8	YLR204W::chr12_3	uptag	1
tag_5518_st	TGCACTAGATGGGATCGACT	61	unassigned	unassigned	0
tag_4345_st	GCACGAGTACGATCTACGAG	9652.2	YIL162W::chr9_2	downtag	1
tag_17013_st	CTTAGCCACTCTGACCATAG	1475.6	YPR068C::chr16_4	uptag	1
tag_13487_st	TCAGCACATGCGGCGACTTT	85.8	unassigned	unassigned	0
tag_2876_st	GTTGAGTCAGATTAGCAGTC	3710.5	YOL025W::chr15_5	uptag	1
tag_5773_st	CGGCAGCCAAGTCCAGTATA	137.6	YBL051C::chr2_1	uptag	1
tag_2959_st	GAGTAGATACAGGTCACGAT	138.5	unassigned	unassigned	0
tag_6368_st	TTATCGTCACTGGTCCGCAA	3324.8	YBR244W::chr2_4	uptag	1
tag_4396_st	CTTGGTATAGACTGAGAGCA	4359.1	YOR116C::chr15_2	uptag	1
tag_6262_st	TCTGCACTATGCGGAGAGCA	2874.5	YBR139W::chr2_3	downtag	1
tag_16371_st	GTGGAATGACGTATCTCTAA	786.8	YPL260W::chr16_1	uptag	1
tag_16165_st	TGCTGCGCCCGTAGTAGTTA	127.7	unassigned	unassigned	0
tag_15311_st	ATATAAGCAACTAGGTCGCC	133.9	unassigned	unassigned	0
tag_2632_st	TGAGTTTACGTGTATGGCAC	4562.6	YLR013W::chr12_1	downtag	1
tag_8190_st	TGCAGGAGCGGCTACCTTAA	2110.9	YDR410C::chr4_7	downtag	1
tag_3061_st	GCTTGTGTACGCCGACCTAT	6352.6	YOR029W::chr15_1	uptag	1
tag_10868_st	GACATTCAATTCACCGGACA	1739.6	YPR165W::chr16_5	downtag	1
tag_10750_st	GAAGCTACCATACGCGAGCA	5195.2	YPR143W::chr16_5	uptag	1
tag_3598_st	TCAGTATCATGGAGTACGAG	7738.5	YCR079W::chr00_1	downtag	1
tag_4652_st	CGGATGTCAAGCTCTCACAG	1230.5	YOR276W::chr00_17b	uptag	1
tag_15427_st	CATGCGAACTGACAGACATC	137.6	unassigned	unassigned	0
tag_13152_st	TAGGGAGCACGTAGTCTCAA	113	unassigned	unassigned	0
tag_15774_st	GCATCTGAATGGATTGACGA	92.7	unassigned	unassigned	0
tag_9040_st	TTTAATCGCTTTAGGCCCAC	9062.1	YGR082W::chr00_14	uptag	1
tag_6853_st	GTCCGATAATTGGGAGTCAC	7982	YDL076C::chr4_1	downtag	1
tag_13071_st	TAGAGCGCCGCACGTTGTTT	129.3	unassigned	unassigned	0
tag_10873_st	GACCAGCCCGACATATTGAT	196.1	YPR170C::chr16_5	downtag	1
tag_15517_st	CGACCTGAACTTTATCACGA	140.9	unassigned	unassigned	0
tag_1632_st	ATCGCCTAACCTAGATACAG	6966.3	YMR274C::chr13_5	downtag	1
tag_1129_st	GTGGACTGACGGCTAATCTC	5038.1	YPL263C::chr16_1	uptag	1
tag_12230_st	GTACACTTATCTAGCCCATG	110	YOL143C::chr00_10	downtag	1
tag_17081_st	TAGTACGCTCGACTGACTC	7766.3	YJL197W::chr10_1	downtag	1
tag_1884_st	ATCTAAGCAACTCACAGTCG	632.4	YJL125C::chr00_15	uptag	1
tag_16350_st	ATACCCGGAACGAAGACTTC	106.3	unassigned	unassigned	0
tag_17062_st	GATCATTCACAATACTCACG	3018	YCR062W::chr00_16a	downtag	1
tag_10977_st	GAGAGATGAATTACGGACTC	1705.1	YFR010W::chr6_1	uptag	1
tag_2629_st	TGAGTAGTACGTTACGCCTG	7841.5	YLR010C::chr12_1	downtag	1
tag_16214_st	TTATCGGCAGCGGATGCTCA	83.1	unassigned	unassigned	0
tag_3102_st	CGCAGGAGACATAATTCTAC	1717.5	YOR070C::chr15_1	uptag	1
tag_4446_st	CTTGTGTAATACGTGGTACG	8638.9	YOR166C::chr15_2	uptag	1
tag_15239_st	ACTCAAGAACAGGAGCTGCG	164.4	unassigned	unassigned	0
tag_4925_st	TGCCGTTACTCCTGTCAGTG	2663.2	YJR135C::chr10_4	downtag	1
tag_8450_st	CTGTTACCAATTATTCGGCC	779.3	YGL042C::chr7_1	uptag	1
tag_13354_st	TATGTTGGAGCATCGGTCAT	94.6	unassigned	unassigned	0
tag_4082_st	AGAATCTAACAGCGATGCCG	147	YJR060W::chr00_13	uptag	1
tag_15085_st	TTTAGTGAGTAGTCGCTCCC	127.2	unassigned	unassigned	0
tag_4977_st	AACCTGTGAAACCTACCAGT	260.7	YLR054C::chr12_2	uptag	1
tag_9777_st	CCCGGTCTAAATATAAAGGG	4076.7	YKL215C::chr00_14	uptag	1
tag_6545_st	AGGTTCTGAAGACAACTTGC	4281.5	YDR427W::chr00_11	uptag	1
tag_666_st	CTATGATTAAGTCGTAGCCC	641.4	unassigned	unassigned	0
tag_16704_st	CGTTACGCAATAGTACCTC	5638.7	YHR086W::chr8_2	downtag	1
tag_12523_st	GTGGGTTGACATGCTTCTCC	2130.2	YPL194W::chr00_18	uptag	1
tag_5384_st	GTTAGCGCAGAGGCTCCTAT	838.6	unassigned	unassigned	0
tag_6329_st	TGGTGTACCTGGTGTCATCA	854.7	YBR205W::chr2_4	uptag	1
tag_12436_st	GTCTTAATGTTGGGCAAACG	5577.3	YBR125C::chr00_16a	uptag	1
tag_10101_st	CGCTGAGTACCACACTTAGA	6724.2	YLR287C-A::chr12_4	downtag	1
tag_11855_st	GGCAATTTGGTACTACACCC	115.6	unassigned	unassigned	0
tag_9643_st	CATGAAGACTTTGCACTACC	5836.1	YKL177W::chr11_2	uptag	1
tag_10529_st	CTGGTCTAAGGCTTCGAGCA	1808.6	YPR014C::chr16_4	uptag	1
tag_7655_st	GCTCCTACAGGGCAGCTTAT	177.2	YDR256C::chr4_6	uptag	1
tag_10527_st	CTGGTCAGACAGCGGAATCT	1012.5	YPR012W::chr16_4	uptag	1
tag_3048_st	CGCACGCTACAGACTATTAT	241.9	YOR016C::chr15_1	uptag	1
tag_8920_st	TGGACTCCCATTCAGTGGCA	6177.8	YGL226C-A::chr7_3	downtag	1
tag_1117_st	GACCGCAGAGCACGATACAT	128.5	unassigned	unassigned	0
tag_1559_st	GTACGTCGAGCTAGATCGCT	278.9	YMR295C::chr13_5	uptag	1
tag_11264_st	GCAGAATGATGGATACGTCA	7264.9	YNR025C::chr14_4	downtag	1
tag_16695_st	ATCTGGTAAATAGGTACGC	4130.1	YIL068C::chr9_1	uptag	1
tag_11610_st	GCTCCTTGACCATCTGGATT	3279.1	YLR431C::chr00_4	downtag	1
tag_6370_st	TTATTCTCAGCACGCACGGA	360.4	YBR246W::chr2_4	uptag	1
tag_8851_st	TTTCCTGGAGCCGGAGTCTT	466.6	YGL252C::chr7_3	uptag	1
tag_766_st	TTCGCATGAGTGCTGAGTAC	1907.9	YMR177W::chr13_4	uptag	1
tag_1019_st	TTGTGGCTAGGTATCGCTAC	414.2	YHL044W::chr8_1	downtag	1
tag_854_st	CCTGATACACTATAATCGCG	4472.2	unassigned	unassigned	0
tag_12312_st	GTATGCTCACATCCCGGAGA	123.9	unassigned	unassigned	0
tag_13334_st	TATGGATTAGAGTGCGCTCA	100.3	unassigned	unassigned	0
tag_2382_st	AGTACAACCTAGAATCCGGC	149.5	unassigned	unassigned	0
tag_10831_st	GAATTGGAAGTGTGCTCATC	703.6	YPR128C::chr16_5	downtag	1
tag_6006_st	GGATCGGACCATTCTCACTA	6418.2	YBR077C::chr2_2	uptag	1
tag_10662_st	CTTTAGCAATCAGTCGAGCC	197.3	YPR051W::chr16_4	downtag	1
tag_412_st	TTCATGTCAGTAGTCGATCC	961.5	YMR119W::chr00_15	uptag	1
tag_12615_st	GTTCATTACTCATAGGTCCC	94.6	unassigned	unassigned	0
tag_3331_st	TCACAGGAGGCTCGACTCTA	97.7	YDL227C::ctrl_35	uptag	0
tag_4030_st	ATTGTCAGAACTACTTCGCC	4194.5	YJR009C::chr00_13	uptag	1
tag_8382_st	ATCATGTGAACCTATTGGCC	176.7	YDR508C::chr4_8	downtag	1
tag_15885_st	GGCTTGCACTCTCAGCAGTA	125	unassigned	unassigned	0
tag_15200_st	AAGAAGAAAGCTGCCCGCCT	126.5	unassigned	unassigned	0
tag_14522_st	TGTGTGGTACTTGCTCCAGA	111.8	unassigned	unassigned	0
tag_2419_st	TATACCGAGTGGACGGCAAC	9323.9	YEL058W::chr5_2	downtag	1
tag_3979_st	CGCGTGTGAAGCTGCCTATA	8403.8	YNL161W::chr14_2	downtag	1
tag_15436_st	CATTTGATACACAGTCAGCG	135.1	unassigned	unassigned	0
tag_1299_st	GCGCACTGACCTAGACTGAT	113.1	YPL189W::chr16_1	downtag	0
tag_1722_st	ACGGTCTAACACGCCTTAAT	147.8	YJL191W::chr10_1	uptag	0
tag_9820_st	CCGCCAGTAATAACACAGTG	1583.3	YKR037C::chr11_3	uptag	1
tag_2732_st	TGATCTCGACGGCTCGTGAT	1135.7	YOR371C::chr15_4	uptag	1
tag_2898_st	ATGGCGACACACATACAGCG	912.3	YOL047C::chr15_5	uptag	1
tag_1762_st	TAGTACAGTTCTAGTCACCC	108.6	YJL151C::chr10_1	uptag	0
tag_16357_st	GAACCTTGACATGCCATCAT	288.2	YGL180W::chr7_2	downtag	1
tag_6926_st	TCCTATGCAGTAGTCAGGCC	3328.9	YDL148C::chr4_2	uptag	1
tag_1877_st	ACGTACTAACAATGTGACCC	3878.3	YJL132W::chr10_1	downtag	1
tag_528_st	GTGCCTCGACCGTCTGATTA	1859.2	YAR044W::chr1_1	uptag	1
tag_573_st	ACCTAAGTAAACGGCGTACC	9643.1	YER050C::chr5_3	uptag	1
tag_16391_st	ACTTGAACACTCCCAATGG	4608	YGR103W::chr7_4	downtag	1
tag_16773_st	ACCATCAGAAATACGTGCC	1908.3	YBR250W::chr2_4	downtag	1
tag_14694_st	TTAGGGTAGTAGGTCTCCAT	68.3	unassigned	unassigned	0
tag_16920_st	ACGGTATAAAGTTGTACGC	4178.3	YMR267W::chr13_5	downtag	1
tag_4023_st	AGAAGACAAGACCGTCGCGT	4516.9	YJR002W::chr00_13	uptag	1
tag_9395_st	ATTAACAATAGAGGCGCGTC	683.5	YKL026C::chr11_1	uptag	1
tag_3705_st	GGCCGTCGAGCAGTTCTATA	264	YPL187W::chr16_2	downtag	1
tag_11795_st	GGAGCTTCAATTTGGCGACA	98.5	unassigned	unassigned	0
tag_2406_st	GCTATGACAGCTTCGAGACG	222.9	YEL045C::chr5_2	downtag	1
tag_2984_st	ACTCGGGAACACGCTCAGAT	7394.9	YOL037C::chr15_5	downtag	1
tag_14407_st	TGGTGGCAGCTCAGTCTCTA	95.5	unassigned	unassigned	0
tag_6271_st	TCTTATTCACTCTGGCGACA	4753.4	YBR148W::chr2_3	downtag	1
tag_9890_st	CCTACTAAGGACTACTAAGG	2430.7	YKR011C::chr11_3	downtag	1
tag_3585_st	GGCACCATACGCTAGTCAGT	128.1	YCR064C::chr00_16a	downtag	1
tag_5355_st	GTCATGCGAGCAGCAGTCTT	131.9	YHR157W::chr8_3	uptag	1
tag_2716_st	GCTCTCTCACCTGGAGTGTA	4268.5	YOR355W::chr15_4	uptag	1
tag_6863_st	GTGGTATAATGCTGTGCAAC	6009.8	YDL086W::chr4_1	downtag	1
tag_13105_st	TAGCCAGACTCTCAGGCAGT	99.5	unassigned	unassigned	0
tag_3449_st	AGTGGTCAACAGTTCGAGAC	3781	YBR297W::chr00_1	uptag	1
tag_334_st	GGTCTGTTACGCATGTCGAT	504.6	YMR044W::chr13_2	uptag	1
tag_11574_st	GCTACGCTACCGCAGATGTA	1150.6	YNR067C::chr00_4	uptag	1
tag_13944_st	TCTGGATACTGAGATTTCGC	68.1	unassigned	unassigned	0
tag_871_st	GACAGGGCACACGACTCTAT	3167.7	YMR186W::chr13_4	downtag	1
tag_4483_st	CTTTACATACTTATCGGCGC	1757.2	YOR107W::chr15_2	downtag	1
tag_3579_st	CTGTCTTGAATAGCGATCAC	156.7	YCR057C::chr00_16a	downtag	1
tag_9142_st	ACGTGGAGAAACATCCCAGC	7591.1	YGR088W::chr7_4	downtag	1
tag_5101_st	CCCGACACAATCGTGAGGAT	5500.2	YLR082C::chr12_2	downtag	1
tag_6668_st	CCACGGATAAGATACATTCC	2561.1	YCR012W::chr3_1	downtag	1
tag_10347_st	CTAGAATGAGGACGACCCAC	141.4	unassigned	unassigned	0
tag_9621_st	CATATCTAACGTCTAGTCCG	5569.9	YKL155C::chr11_2	uptag	1
tag_4028_st	ATAACTTCAACCCGCGATAG	271.1	YJR007W::chr00_13	uptag	1
tag_2612_st	GAGCGTACAGCGCGTCATAT	1485.9	YLL060C::chr12_1	downtag	1
tag_109_st	ACCTCATAACACTATCAGGG	1248.5	YER158C::chr00_5	uptag	1
tag_10049_st	CGCAGGAAGCTGGACTAACA	4868.6	YLR236C::chr12_4	downtag	1
tag_11018_st	GAGGACATGCTAGGATACAT	2382.1	YFL016C::chr00_17a	downtag	1
tag_1983_st	AGGTCACAAGACGACAGCTC	148.3	YJL122W::chr10_2	downtag	1
tag_2383_st	AGTACACGAACGAATCTTCC	111.8	unassigned	unassigned	0
tag_7773_st	TCGTGGGCAGATCGCTTCAT	2723.2	YDR278C::chr4_6	downtag	1
tag_12633_st	GTTCTAGCAGTCCAGAGAGA	93.3	unassigned	unassigned	0
tag_1028_st	AGCGTCTGAAATGCTATCAC	6062.4	YHL035C::chr8_1	downtag	1
tag_4269_st	CCGGCTGGAACTCTGTACTA	4085	YIR005W::chr9_2	uptag	1
tag_13290_st	TATCGGATCGCAGATGACTC	119.7	unassigned	unassigned	0
tag_9476_st	CAACGGCCTCCAAGAATATG	3313.4	YKL011C::chr11_1	downtag	1
tag_2016_st	GTGTTGTACGATGTGCTCCA	1564.9	YJL087C::chr10_2	downtag	1
tag_8603_st	AAGGAAACAATTCTCCCGCG	88.5	unassigned	unassigned	0
tag_5225_st	GATTCCGGCATATAGAGAGT	117.2	YPL011C::chr16_3	uptag	1
tag_10057_st	CGCCAACTTCATCTAATAGG	2165.1	YLR244C::chr12_4	downtag	1
tag_12614_st	GTTCATGGACCTCGGATCAG	109	unassigned	unassigned	0
tag_5371_st	GTCTTCTCACGGAGCGCATT	106.5	unassigned	unassigned	0
tag_8626_st	AGCAAACCCAACATCGGTGG	450.1	YGL123W::chr7_2	uptag	1
tag_6758_st	GACTTGTGAATATCTGTGCC	259.3	YDL077C::chr4_1	uptag	1
tag_3935_st	GATGGTAGAATCTCTCTCAC	873.3	YNL205C::chr14_2	downtag	1
tag_6839_st	GGTTACAGGGTGATATTCTC	221.3	YDL062W::chr4_1	downtag	1
tag_13738_st	TCGAGTAGATGGCATGATTC	71.2	unassigned	unassigned	0
tag_15957_st	GTCGTCCTACCGCTTGTGAT	122.4	unassigned	unassigned	0
tag_955_st	TTGTACCTTGCGTCACGTAG	2888.3	YHL012W::chr8_1	uptag	1
tag_8249_st	TTAGCCAGGGTGCCACGATA	90.5	YDR471W::chr4_8	uptag	1
tag_165_st	TTATAGGCCAGTACGTGGTA	7467.9	YML116W::chr00_9	uptag	1
tag_9107_st	AAGAGAAACGGAGCGCCCTT	2667.5	YGR053C::chr00_14	downtag	1
tag_9295_st	ATACAAACAGTGAGGCCCTG	408	YOL150C::chr00_10	uptag	1
tag_16827_st	AAGGAGTGAAACTTAGGTAC	6920.3	YBR220C::chr2_4	downtag	1
tag_10728_st	GAACTGAGCCACATACGGCA	2138.8	YPR121W::chr16_5	uptag	1
tag_10474_st	CTGACCGAATCCAGCAGAGA	1673.8	YFR044C::chr00_2	downtag	1
tag_8370_st	AGGATGGCAAATGTGATACC	2694.6	YDR496C::chr4_8	downtag	1
tag_14605_st	TTACACGCGCTCTGACTGTG	133.5	unassigned	unassigned	0
tag_3609_st	ACTTACGTCAAGACAACTCG	5913.1	YPL187W::chr16_2	uptag	1
tag_5429_st	TAGATCGGATACGCTGGCCT	2994.3	unassigned	unassigned	0
tag_3289_st	ACTGCTAAATACACTACGCG	5753.5	YHR109W::chr8_2	uptag	1
tag_4619_st	CCTCAAGTAATTCGACCTAG	2293.1	YOR243C::chr15_3	uptag	1
tag_1293_st	CTGTCCAGACGACCGAGTAT	3422.8	YPL195W::chr16_1	downtag	1
tag_6980_st	TGTATTGCAGGTCGCAGCTC	251.5	YDL107W::chr4_2	downtag	1
tag_859_st	CGGGTAGCACAATTAGTACA	7517.9	YMR174C::chr13_4	downtag	1
tag_10916_st	GACGGACTACCTAATGCAGC	1077.6	YFL010W-A::chr00_17a	uptag	1
tag_4761_st	GCAGATATACAGTTATGGCG	2617	unassigned	unassigned	0
tag_2443_st	CAGTTTCTAAGAGGCGAGAC	6241.6	YER002W::chr5_2	downtag	1
tag_3941_st	GGCGTCGGACTACGTCTATA	491.6	YNL199C::chr14_2	downtag	1
tag_10581_st	CTTACGTGAATCGAAGTTCC	4141.4	YPR066W::chr16_4	uptag	1
tag_6683_st	CGAATTAAGGCATCGACACC	775.9	YDL003W::chr4_1	uptag	1
tag_8974_st	AATTAACCAAAGTGCCTGCC	114.6	YGR016W::chr7_3	downtag	1
tag_3510_st	CCCTCGATAACGTGCTGAGA	7538.9	YCR087W::chr00_1	uptag	1
tag_4779_st	GCTGACTAATTGCTAGACAG	172	unassigned	unassigned	0
tag_12151_st	GGTTACATGGATATAGCACC	7853.3	YML126C::chr00_9	downtag	1
tag_7904_st	CAGGGTCAACTCCGCATAAA	9443.3	YLR203C::chr12_3	uptag	1
tag_6387_st	TTCGCTCTACTGGTGCTGAA	229.6	YBR263W::chr2_4	uptag	1
tag_14675_st	TTAGCCCGGCAGAGTTGCTT	76.7	unassigned	unassigned	0
tag_6788_st	GATTGAGTAATTGAGCGACC	3876.5	unassigned	unassigned	0
tag_6989_st	TGTTACTTATAGTGCCCAGC	120.5	unassigned	unassigned	0
tag_354_st	AAAGTTCTAAACCACGTCCG	2973.1	YER114C::chr00_5	downtag	1
tag_9721_st	CCAGGACAATTAAGTAGCCC	10143.1	YKL159C::chr11_2	downtag	1
tag_15589_st	CTACAGTTACCAGCACGATG	159.5	unassigned	unassigned	0
tag_9088_st	GCTTCTGCAATTTGGCACCA	5920.6	YGR034W::chr7_4	downtag	1
tag_9459_st	CAACAGCGTCACAGACATGG	382.1	YKL090W::chr11_1	uptag	1
tag_12579_st	GTTACTAGCTGGACCTCAGA	633.3	unassigned	unassigned	0
tag_12730_st	TAAATGGATTAGCAGGCCAG	86.4	unassigned	unassigned	0
tag_4946_st	TTACTTTCAGGTAGCGTGAG	133.3	unassigned	unassigned	0
tag_15849_st	GGACATTGAGGCAGATTCCA	87.9	unassigned	unassigned	0
tag_4818_st	GTGCAGGTACATTGATCTAG	274.3	unassigned	unassigned	0
tag_7039_st	TTGTGCTGAGCGTTCGCATC	119.8	YDL165W::chr4_2	downtag	1
tag_832_st	AACAGGTAACAACGCTTCCG	157.2	YMR150C::chr13_4	downtag	1
tag_11836_st	GGATGCGGACCTATCTCACT	137	unassigned	unassigned	0
tag_10459_st	CTCTCTTAATCTTCACGAGG	166.9	unassigned	unassigned	0
tag_5790_st	CGTACCCGAATGCAGCAGAA	2048.6	YBL068W::chr2_1	uptag	1
tag_4379_st	CCGGTGATAACGTCTCCAGA	562.5	YOR099W::chr15_2	uptag	1
tag_7902_st	ATTTGGGTAACGCTTGCAGA	4950.5	unassigned	unassigned	0
tag_6044_st	GGGCTTGTAGAGCTTACTCA	7021.9	YBR019C::chr2_2	downtag	1
tag_16145_st	TGATCGTACTATTCCTAGCC	70.6	unassigned	unassigned	0
tag_14320_st	TGGAGGGATAGTCCTTATTC	73.3	unassigned	unassigned	0
tag_15948_st	GTCCACCTATCCTTAGAGTG	116.3	unassigned	unassigned	0
tag_12824_st	TAATCATCCCATCACTGTGG	79.8	unassigned	unassigned	0
tag_11904_st	GGCCGTCACCCTTTGTGTAT	82.7	YMR049C::chr00_5	downtag	1
tag_14962_st	TTGCGGCGAGTCCCTCATAT	78.7	unassigned	unassigned	0
tag_2789_st	ACACTAATAAATGCGCGTCC	1493	YOR332W::chr15_4	downtag	1
tag_16605_st	ATGCGGCTAACGCCTCACAA	1312.7	YNL143C::chr14_3	downtag	1
tag_6714_st	CGTTCCTGAATAATGAGTCC	1136.5	YDL034W::chr4_1	uptag	1
tag_10591_st	CTTATCAATGCGACGGAACG	224.5	YPR076W::chr16_4	uptag	1
tag_10106_st	CGCTTACTACAATGTCAGCA	2742.9	unassigned	unassigned	0
tag_15668_st	CTTGGTTCAATCATTCGAGC	292.4	unassigned	unassigned	0
tag_11103_st	GATATTCCACACCCGATGTA	756.1	YNL007C::chr14_4	uptag	1
tag_5827_st	CTCGCTTTAAGGTGCGTCAA	360.3	YBL009W::chr2_1	downtag	1
tag_4723_st	GAATACCAGTTACACTCCAG	3551.6	YOR251C::chr15_3	downtag	1
tag_13706_st	TCGAAGCCGGTGTACGTTTA	73.9	unassigned	unassigned	0
tag_4168_st	CTTCGTGACACTATTATCCG	7047	unassigned	unassigned	0
tag_13646_st	TCCGATTTACGGGCGGCATT	88.1	unassigned	unassigned	0
tag_4427_st	ATACCTGAACGAGCAATCCG	4310.7	YOR147W::chr15_2	uptag	1
tag_66_st	CCGTCGCGCACGTAGTATAA	6217.2	YER114C::chr00_5	uptag	1
tag_2032_st	AGGTCATAACAGTTGAGACG	6239.9	YJL071W::chr10_2	downtag	1
tag_13658_st	TCCGTGGACGTGAACGATTA	232	unassigned	unassigned	0
tag_8958_st	TTTCTGGCAGTCATGTGGAA	5025.3	YGL263W::chr7_3	downtag	1
tag_5826_st	CTCGCTGCAAGTGATTCAGA	578.6	YBL008W::chr2_1	downtag	1
tag_12913_st	TACCATGAGTACGCTGGCAT	92.8	unassigned	unassigned	0
tag_1606_st	GTACGTTGACAGTCTGCACA	7830	YMR247C::chr13_5	downtag	1
tag_5158_st	CGGTCATAAGGGTCGCTAAT	146	YPL078C::chr16_3	uptag	0
tag_9716_st	CCAGCAATAGCAATCACGGG	368.4	YKL154W::chr11_2	downtag	1
tag_16014_st	TACAGTTGAGGAGATCGAAC	123.9	unassigned	unassigned	0
tag_10210_st	CGTATTAAGGGTGCAGAATC	148.5	YLR397C::chr12_5	uptag	1
tag_12551_st	GTGTGCGCCCAGACTCTTTA	134.3	YNL220W::chr00_18	downtag	1
tag_15372_st	CAACAAGGAAGGAGCCTGCT	100.8	unassigned	unassigned	0
tag_7295_st	CGGCACTCACCATGATTAGG	8437	YDR088C::chr4_4	uptag	1
tag_1472_st	GTGTAGTACGCCCAGCCTAT	253.6	YNL264C::chr14_1	downtag	1
tag_10792_st	GAATCCACCTAGACGACAGG	810	YPR185W::chr16_5	uptag	1
tag_12193_st	GTAAACGGTTAGGACGCTTT	7321.8	YMR128W::chr00_9	downtag	1
tag_9021_st	GGGTTCAAGTTTCTGCAATC	1668.7	YGR063C::chr00_14	uptag	1
tag_7654_st	GCTAGACCATGCTCCAGGAT	119.2	unassigned	unassigned	0
tag_15586_st	CTAAGTGCAATGAAGTGGAC	102.4	unassigned	unassigned	0
tag_4270_st	CCGGGAACGTCGCGTAATAA	11075.7	YIR006C::chr9_2	uptag	1
tag_399_st	GGTGCGTAATCTGTTGACTA	2524.2	YMR106C::chr00_9	uptag	1
tag_12437_st	GTCTTACGCTATCGCAGCTT	211	YFL026W::chr00_16b	uptag	1
tag_9071_st	TTTATGTTAGGCAAACCGGG	8464.6	YGR113W::chr7_4	uptag	1
tag_16097_st	TCCTGATCCCGGACGGTTTA	90	unassigned	unassigned	0
tag_9511_st	CACCAATTACACACTTAGGG	6100.5	YKL046C::chr11_1	downtag	1
tag_13720_st	TCGACCTTCCGATAGCGATG	90.8	unassigned	unassigned	0
tag_615_st	GGTCAGTCACGCCAGTAGTA	260.9	YER087W::chr5_3	uptag	1
tag_3145_st	ATGTCCTCACAAGAGTCTAC	2946.7	YOR017W::chr15_1	downtag	1
tag_9334_st	ATCGAAGAACTAGAGCTGCC	1967.4	YGR184C::chr7_5	downtag	1
tag_15759_st	GCACCAGCAGCCAGATGATT	71.9	unassigned	unassigned	0
tag_8178_st	TCTTTCCCACGTTGACTGAA	3122.5	unassigned	unassigned	0
tag_16250_st	TTGTACTCCTCTCCGTGGGA	83.1	unassigned	unassigned	0
tag_2989_st	AGTCGTCGAAATTAGTAGCC	11321.8	YOL042W::chr15_5	downtag	1
tag_7965_st	CGTTGCTGAAACAAACTGCA	3581.5	YLR168C::chr12_3	downtag	1
tag_305_st	ATAGTAAGACACCAGCCGCG	301.8	YMR016C::chr13_2	uptag	1
tag_15019_st	TTGTCATCAGTCCGATTGCA	79.2	unassigned	unassigned	0
tag_13163_st	TAGGTCGCACCGAGGACTTT	73.8	unassigned	unassigned	0
tag_2350_st	AGAGTCGAACATAGCACCCG	2982.6	YER005W::chr5_2	uptag	1
tag_5838_st	CTGCCGGGAAGTCTGTATAA	9786.8	YBL020W::chr2_1	downtag	1
tag_4641_st	CGCAGAACTTGTATCAATCG	1014	YOR265W::chr00_17b	uptag	1
tag_5204_st	GACCCACAATCGCTGAGAGT	286.1	YPL032C::chr16_3	uptag	1
tag_10637_st	CTTGCAGGACCAGGCACTTA	2851.9	YPR026W::chr00_15	downtag	1
tag_10084_st	CGCGGACGACAATTTAGGAC	8561	YLR271W::chr12_4	downtag	1
tag_7504_st	TTCCTATCATCCTCGGGTAG	6986.2	YDR201W::chr4_5	uptag	1
tag_5831_st	CTCTAGTCAATCAGCCAGAA	147.6	YBL013W::chr2_1	downtag	1
tag_10386_st	CTCAACTCGCTCTAAGTGGA	7490.9	YFR052W::chr00_2	uptag	1
tag_5552_st	TGTTAGTTAGCGGATGCACT	4667.4	YNL124W::chr14_3	uptag	1
tag_3252_st	CCATGATGACACGAGACACG	123.8	YHR072W::chr8_2	uptag	1
tag_5952_st	GCCTCTCACATATTGCTAGA	505.6	YBR023C::chr2_2	uptag	1
tag_14174_st	TGCAGGCTCGCAGATGCTAT	92.6	unassigned	unassigned	0
tag_11894_st	GGCCAGAATGTCTTTACCGC	8846.1	YER178W::chr00_5	downtag	1
tag_15293_st	AGTGCTGCAACATCCGCATA	138.2	unassigned	unassigned	0
tag_5612_st	ATACTTGCACCCAACGATGA	130.8	YNL064C::chr14_3	uptag	1
tag_4695_st	CTGAGCCTAATATCATCACG	3178.8	YOR223W::chr15_3	downtag	1
tag_1148_st	AGCTACAGAACGCTACACGG	368.1	YPL244C::chr16_1	uptag	1
tag_15848_st	GGACACGGGTCGATACTAAC	109.9	unassigned	unassigned	0
tag_5437_st	TAGGGTCTACCGGGCTCTAT	2157.2	YHR157W::chr8_3	downtag	1
tag_2585_st	ACTAGCGCAAAGTATGGACC	742.1	YLL033W::chr12_1	downtag	1
tag_3566_st	CGCGAGCGAAGTATGACTAA	7475	YCR037C::chr00_1	downtag	1
tag_8379_st	AGTTCGGGAAATGTTGCATC	2563.4	YDR505C::chr4_8	downtag	1
tag_10636_st	CTTGCAGCATCAATGGCACG	1009.1	unassigned	unassigned	0
tag_5534_st	TGGCCTATACGCTGTTCGAT	153.4	YNL142W::chr00_17b	uptag	1
tag_680_st	GCGAATGTCGGAGACTACTT	571.6	YER060W::chr5_3	downtag	1
tag_14515_st	TGTGGCTGACTGTCTGATCC	79.4	unassigned	unassigned	0
tag_2719_st	GCTGACAGGTCGGACTCATA	177.3	YOR358W::chr15_4	uptag	1
tag_7448_st	TCATGCTTAGCCTCAGCGAG	185	YDR146C::chr4_4	downtag	1
tag_3569_st	CGTTCTGAATCACCCTAGTA	7784	YCR045C::chr00_1	downtag	1
tag_13590_st	TCCACGTATCCAGCTTTGGG	145.4	unassigned	unassigned	0
tag_12501_st	GTGCTCGCAGAGGATTTATC	281.8	YNL014W::chr00_18	uptag	1
tag_9578_st	CAGGGAACTCGATGTAACCT	4635	YKL112W::chr11_2	uptag	1
tag_11162_st	GATTACTACCATCCAGCATG	139.3	YNR019W::chr14_4	uptag	1
tag_16332_st	GACAGTGATGAGATCACCC	2295.7	YPR148C::chr16_5	downtag	1
tag_11013_st	GAGCTGATAAGTGGCTTCAA	4174.5	YFL012W::chr00_17a	downtag	1
tag_6475_st	ACGAAGCGAAATAGGTTCCC	1753.4	YBR255W::chr2_4	downtag	1
tag_16795_st	TGCGTTACAAAGACACACTT	13661.8	YLR275W::chr12_4	downtag	1
tag_10360_st	CTAGTCAAGTCTGCATACAG	180.7	unassigned	unassigned	0
tag_427_st	ATAGTGACAACTCAGCACCG	3875.5	YMR133W::chr00_9	uptag	1
tag_13693_st	TCCTGGGCAGCCATGTCTTT	74.9	unassigned	unassigned	0
tag_2258_st	GAGATACTAGCAGAGCAGCC	266.8	YIL091C::chr9_1	downtag	1
tag_14992_st	TTGGGAGATGGTCTATTCCA	71	unassigned	unassigned	0
tag_2390_st	CAGTGTCGAGAACGGTTTAC	616.3	YEL029C::chr5_2	downtag	1
tag_15033_st	TTGTGCGCCCTCAGCTAGTT	73.6	unassigned	unassigned	0
tag_5280_st	GGATTCGTACCACCTATCAT	5666	YPL052W::chr16_3	downtag	1
tag_2392_st	CAGTTAGGAAGATTCACGAC	4896.6	YEL031W::chr5_2	downtag	1
tag_512_st	CTGCTCAGACCGACTAGAGA	5818.9	YAR015W::chr1_1	uptag	1
tag_1238_st	GACGAATGCGAGCGACCATA	1790.5	unassigned	unassigned	0
tag_2331_st	GGTATAGCCGGACATAGTTA	4666.8	YEL065W::chr5_2	uptag	1
tag_4391_st	CTCTAAGTATTGGACACGCA	8641.8	YOR111W::chr15_2	uptag	1
tag_13178_st	TAGTAGGACTGAGGCATCCA	95.8	unassigned	unassigned	0
tag_16710_st	GGTAAGTCTGGTCACCGTT	5118.2	YPL020C::chr16_3	downtag	1
tag_11091_st	GATAGATCACGATACGATGC	2174.1	unassigned	unassigned	0
tag_16577_st	CCGGTAAGATTTCTCAATAC	1322.3	YKR057W::chr11_3	uptag	1
tag_16624_st	GAGTAGCGAATGCCAGCCA	127.8	YBL087C::chr2_1	downtag	1
tag_8179_st	TGAAGCCTCTGTACTGGAAA	3816.1	YDR399W::chr4_7	downtag	1
tag_6818_st	GGATGCTAATTCGTTATCGC	102.3	YDL042C::chr4_1	downtag	0
tag_2435_st	AGTACCATAACCGACTACGG	143	unassigned	unassigned	0
tag_12081_st	GGTATTATAGCCATCCACCA	4953.1	YOL115W::chr00_6	downtag	1
tag_1206_st	ACGCGAGAACACTTACACGG	155	unassigned	unassigned	0
tag_10573_st	CTTACACCAGCCATATTAGG	238.4	YPR058W::chr16_4	uptag	1
tag_3557_st	ATTCAACGATACTACAGCGC	1185.1	YCR028C::chr00_1	downtag	1
tag_258_st	CTAGGAGACAGCAGTCGATA	2583.3	YML029W::chr13_2	uptag	1
tag_10422_st	CTCCTAATAATTTGGACCCG	5141.6	YGR249W::chr00_2	uptag	1
tag_4678_st	CTATTCTAATCACCTACGGG	4961.4	YOR206W::chr15_3	downtag	1
tag_11623_st	GCTCTTTACATCCTGCATGA	3428.6	YLR443W::chr00_4	downtag	1
tag_12829_st	TAATCCGGCTTACGCAACAA	97.2	unassigned	unassigned	0
tag_16913_st	CCGAGCCAAGACCATTAAG	1639.2	YKR018C::chr11_3	uptag	1
tag_5530_st	TGGAGCCGATAGCTTCGACT	2368.7	YNL146W::chr14_3	uptag	1
tag_12112_st	GGTCTGCGACGCTAGTCTTA	2612	unassigned	unassigned	0
tag_4173_st	GCAAGTGTGTCCAACGGTAC	101.2	YJR055W::chr00_13	downtag	1
tag_6898_st	TATAAGCTCTTTGACCGGAC	6428.4	YDL121C::chr4_2	uptag	1
tag_13102_st	TAGCATTACTCCTAGATCGC	88.6	unassigned	unassigned	0
tag_6161_st	TAGGGCTCAGAGTCATCGCA	6183.9	YBR134W::chr2_3	uptag	1
tag_7645_st	GCCTTGTGAATCGGTGACCT	1045.3	YDR246W::chr4_6	uptag	1
tag_1899_st	GACTCGTGACCACTCTGTAG	414.4	YJL108C::chr10_2	uptag	1
tag_9439_st	CAAACCCTAACCTTGTGGAA	6893.7	YKL070W::chr11_1	uptag	1
tag_6986_st	TGTGGACACTTCTTATAGGC	2787.2	YDL113C::chr4_2	downtag	1
tag_7390_st	GTACCAACTTCCTGCATAGG	5984.3	YDR087C::chr4_4	downtag	1
tag_8878_st	GAGATGCCAATCGGCCATAA	100	YGR016W::chr7_3	uptag	1
tag_13418_st	TCACACGTCTGCCGAGAGAT	104.5	unassigned	unassigned	0
tag_8253_st	TTATCCGCATCGCCGGGTTA	3589.2	YDR475C::chr4_8	uptag	1
tag_9623_st	CATCAAACACCCAGATTGGT	564	unassigned	unassigned	0
tag_565_st	TACGTTTGACGAGGAGTACA	1254.2	YER044C::chr5_3	uptag	1
tag_4474_st	CAATGCGAACTCACTAGACG	6206.7	YOR098C::chr15_2	downtag	1
tag_3462_st	CGCGAAGTACGGAGAATCAT	4657.6	YCR028C-A::chr00_16a	uptag	1
tag_3561_st	CCCTGAATAACTTGTACGAC	5044.3	YCR032W::chr00_16a	downtag	1
tag_14460_st	TGTCATGTACTCCTATGCCA	104	unassigned	unassigned	0
tag_5626_st	ATGCCCACAACGGTCGAGAA	140.9	YNL146W::chr14_3	downtag	1
tag_11049_st	GAGTCCGGCATAGACGATAA	10037.4	YFL044C::chr6_1	downtag	1
tag_12137_st	GGTGGCCCGATCACATTCAA	5699.8	YML113W::chr00_9	downtag	1
tag_5417_st	TACGGCGACTGAGATGCCAT	80	unassigned	unassigned	0
tag_10533_st	CTGGTTCGAGCAATCTATCA	4590.2	YPR018W::chr16_4	uptag	1
tag_1942_st	CGACTTATACCTACAGACTG	272.7	YJL064W::chr10_2	uptag	1
tag_996_st	GCGACCGTACCGCATTGTAT	117.6	YHR029C::chr8_1	uptag	1
tag_4791_st	GGTGTCTAATTGTATGCACG	626.7	unassigned	unassigned	0
tag_6204_st	TCAGTAGGAGATTGAGTCCA	6037.3	YBR083W::chr00_16a	downtag	1
tag_8669_st	CGAATCCCAATCACATGAGG	2550	YGL166W::chr7_2	uptag	1
tag_3012_st	GCTTCGCCACAGTTACGTGT	265.1	YOL064C::chr15_5	downtag	1
tag_15647_st	CTGTCACGAAGTTATGCACA	149.3	unassigned	unassigned	0
tag_14885_st	TTCTGATACTGGATATGCGG	115.4	unassigned	unassigned	0
tag_1084_st	AACGTGACAAACCTACTCGG	4273.3	YHR021C::chr8_1	downtag	1
tag_8340_st	ACATTCTCAAAGGAAGCTCC	2026.6	YDR466W::chr4_8	downtag	1
tag_10827_st	GAATTATTAGCAATGGCGGC	253.2	YPR124W::chr16_5	downtag	1
tag_13155_st	TAGGGTGGACCTGCTCACTT	109.7	unassigned	unassigned	0
tag_6062_st	GTAGCGATAGCCATATTCCA	440.1	YBR037C::chr2_2	downtag	1
tag_13308_st	TATGACCGATGTGCAGGTAT	95	unassigned	unassigned	0
tag_12926_st	TACCGCCTAGCAGCATTGGT	106.4	unassigned	unassigned	0
tag_5618_st	ATCCTCGCAACCGTTTAGAA	1804.3	YNL058C::chr14_3	uptag	1
tag_6218_st	TCCGCATGATCGGCAGAGTA	1150.7	YBR095C::chr2_3	downtag	1
tag_9416_st	ATTGCCCTAACGGCTCTAGT	7998.2	YKL047W::chr11_1	uptag	1
tag_13460_st	TCACTCAGCCTTACTATTGG	99.8	unassigned	unassigned	0
tag_13356_st	TATTAACGATTGTTGCCGCC	104.4	unassigned	unassigned	0
tag_9688_st	CCAATACCAATATAGCCTGG	5393.4	YKL126W::chr11_2	downtag	1
tag_10528_st	CTGGTCCGACACAAAGACAG	711.9	YPR013C::chr00_15	uptag	1
tag_1369_st	TAGCGTTACTCCATCGACTA	321.6	YNL271C::chr14_1	uptag	1
tag_8679_st	GAAGATTCCTACAGGCATGG	158.3	YGL176C::chr7_2	uptag	1
tag_2616_st	GCTCGTGTACGGAATGTTAA	95.5	unassigned	unassigned	0
tag_2633_st	ACACCATAACACGAGGGCGT	831.3	YLR014C::chr12_1	downtag	1
tag_6588_st	ATGCGGAACGATGGTTAATC	7677	YCL004W::chr3_1	downtag	1
tag_4101_st	CTACCGCTAAGTCAGCTTGA	2626.3	YJL017W::chr00_13	downtag	1
tag_15971_st	GTGCGTTCACATGGCCGTAT	111.1	unassigned	unassigned	0
tag_187_st	CCGTTGTTAAGTGATACACG	1962.7	unassigned	unassigned	0
tag_1115_st	CTGTACGACGCACCAGTGTA	116.9	unassigned	unassigned	0
tag_4460_st	TTAGCTCTATCGCAGTCCGA	148.9	YOR180C::chr15_2	uptag	1
tag_12406_st	GTCGTAGCACCTCCTTAGTA	442.9	YJL140W::chr00_14	downtag	1
tag_6430_st	AACTGGTCAAACGAAGTCCC	5550.5	YBR210W::chr2_4	downtag	1
tag_2667_st	GCTCTACGACGTGTACGCTA	3360.1	YOR306C::chr15_4/chr00_8	uptag	0
tag_8880_st	GATCAATCCCTTCACAGGAA	109.9	unassigned	unassigned	0
tag_10692_st	GAAACTTGTTATAGCCCACG	87.1	unassigned	unassigned	0
tag_9428_st	ATTTAGTAAGACCACACGCC	2148.9	YKL059C::chr11_1	uptag	1
tag_14053_st	TGACGTGAGTGACTTCATCC	110.6	unassigned	unassigned	0
tag_11699_st	GCTTTCAATGTTCCGACCAA	113.7	unassigned	unassigned	0
tag_2626_st	TATAGGTCACGCGCCCGATA	6486	YLR007W::chr12_1	downtag	1
tag_14833_st	TTCGACGCCTCTCTATGGGT	83.6	unassigned	unassigned	0
tag_12747_st	TAACGACGCTTTCCCAAGGA	107.2	unassigned	unassigned	0
tag_10548_st	CTGTGACGACCAGACGCTTA	894.1	YPR033C::chr16_4	uptag	1
tag_72_st	CGGAGAGCAAGTCATACGAC	919.4	YER119C-A::chr00_5	uptag	1
tag_8384_st	ATGCAATGAACTCTAAGCCC	6947.3	YDR510W::chr4_8	downtag	1
tag_6621_st	CAACTCGGAATAAGATGTCC	2301.4	unassigned	unassigned	0
tag_16465_st	TTCTAGCCGTCTGCAGTATG	4004.1	YDR204W::chr4_5	uptag	1
tag_1005_st	GTGCTCTCACGCGCTTGATA	197.4	YHR038W::chr8_1	uptag	1
tag_13981_st	TCTTCTCAGCGCAGTGCTTA	102.6	unassigned	unassigned	0
tag_13967_st	TCTTACTGCTAGTCAACGTC	122.7	unassigned	unassigned	0
tag_2356_st	CAATGTAACGTATCCTACCG	3475.7	YER010C::chr5_2	uptag	1
tag_489_st	AGCGGACAACAGTCTACACG	4146.9	YAL017W::chr1_1	uptag	1
tag_12591_st	GTTAGGCACCTGCATCCAGA	89.4	unassigned	unassigned	0
tag_13606_st	TCCATAGGAGGCGAGATTTA	111.7	unassigned	unassigned	0
tag_15284_st	AGTAGAGCAACGACAGGCTT	135.6	unassigned	unassigned	0
tag_13054_st	TAGACGATGGGAGCCTATTC	67.9	unassigned	unassigned	0
tag_11733_st	GGAATGGCCGGTAACTAACA	84.4	unassigned	unassigned	0
tag_41_st	CAGATTTGAAGAGCGCAGAC	164.8	unassigned	unassigned	0
tag_942_st	GTGCGTGAGACTCCAGCTAT	151.3	YHL025W::chr00_8	uptag	1
tag_1432_st	AAGCACCTAAACGTACTTCG	3258.5	YNL304W::chr14_1	downtag	1
tag_9460_st	CAACAGGTGGACAGAATCCG	483.3	YKL091C::chr11_1	uptag	1
tag_2999_st	CGCACAGTACATAGGAATCC	285.6	YOL052C::chr15_5	downtag	1
tag_8886_st	GCCATCTCAATTCCGGTGAA	1421.7	YGR024C::chr00_14	uptag	1
tag_2596_st	ATGAGTGTAACGCCTCGACA	5530.6	YLL044W::chr00_8	downtag	1
tag_10123_st	CGGACAATCCCGCAGAAGTT	320.3	YLR311C::chr12_4	downtag	1
tag_14088_st	TGAGCGAGCGGTCCCTTAAT	109.2	unassigned	unassigned	0
tag_1183_st	GCGATATTAGAGACGCATCC	172.5	YPL209C::chr16_1	uptag	1
tag_6551_st	AGTCGCATAAATTGATCGCC	2104.2	YCL064C::chr3_1	uptag	1
tag_3499_st	ACTGTTCTAAACGGTTGACC	8058	YCR075C::chr00_16a	uptag	1
tag_7579_st	CCAGTTGAAGCCGACGGAAT	7397.6	YDR180W::chr4_5	downtag	1
tag_13934_st	TCTGATACCGTCCTCGGAGA	80	unassigned	unassigned	0
tag_6176_st	TATATCCTAGCGCAGGCAGA	106.2	YBR149W::chr2_3	uptag	1
tag_7793_st	TGCACCTCCGACTGATGGTT	5152.1	YDR298C::chr4_6	downtag	1
tag_13623_st	TCCCAGAATGGTGAGGAATT	86	unassigned	unassigned	0
tag_1913_st	GTGTTAGTAGAGGTCACTCC	3710.1	YJL094C::chr00_15	uptag	1
tag_16559_st	TAGGTAGCCTAGTGACGAA	6702.1	YMR301C::chr13_5	downtag	1
tag_5845_st	CTGCTTGCACGATGAGCGAA	192.8	YBL027W::chr2_1	downtag	1
tag_7920_st	CCCAGATCAAGCGATGCAGA	3812.4	YLR219W::chr12_3	uptag	1
tag_3671_st	ACTTATTTAACGAGCACCCG	2332.4	YPL125W::chr16_2	uptag	1
tag_16670_st	GTATGTGGAGAGCCTTCAT	1049.2	YHR152W::chr8_3	uptag	1
tag_3118_st	GTCAGCGACCGTCAGCTATT	128.4	YOR086C::chr15_1	uptag	1
tag_3415_st	CGTTAGTACAATCTTGGAGC	5680	YHR139C::chr8_2	downtag	1
tag_12542_st	GTGTCCTCACGTATAGTAGC	455.4	YNL059C::chr00_18	downtag	1
tag_6419_st	TTTGGTCCAGTAGTGAGTCA	10294.6	YBR199W::chr2_4	downtag	1
tag_732_st	CTAGTGACACCAGGGACAGA	2873.7	YMR147W::chr13_4	uptag	1
tag_2551_st	CGATAAACACCAGTACCTGT	3762.6	YLR028C::chr12_1	uptag	1
tag_12862_st	TAATTGCCTGCACAACTGGA	121.3	unassigned	unassigned	0
tag_9714_st	CCAGATTAAGCCCTGACAAG	5432.6	YKL152C::chr11_2	downtag	1
tag_7614_st	CTTGTGGGACAGGATTACAT	3451.9	YDR215C::chr4_5	downtag	1
tag_7488_st	TTACGATAGGCGATTGCCAG	569.2	YDR185C::chr4_5	uptag	1
tag_3351_st	ATTAAGCTAACTACGCGACC	3529.5	YHR075C::chr8_2	downtag	1
tag_8213_st	TGGAGGGCAGTCTCTCATAA	156.4	YDR433W::chr4_7	downtag	1
tag_2840_st	ACTCCAGTAAATCACGTAGC	164.2	YOR383C::chr15_4	downtag	1
tag_7697_st	GGTTCAGACGAGCCTGCATT	695.1	YDR298C::chr4_6	uptag	1
tag_725_st	CCTATCTTAATCGAGCAGAC	4550.5	YMR140W::chr13_4	uptag	1
tag_7141_st	AGACCCTTAACCAAGATCGG	7454.5	YDR026C::chr4_3	uptag	1
tag_11515_st	GCGGGTAATCCGTCAGACTA	4636.2	YLR432W::chr00_4	uptag	1
tag_298_st	AGCAGGTGAAATCGTACTAC	524.8	YMR009W::chr13_2	uptag	1
tag_8979_st	AGAGAAAGGAATTTGCCCTC	1505.2	YGR021W::chr7_3	downtag	1
tag_15831_st	GCTCAGTCACAGTCATCTAG	110.8	unassigned	unassigned	0
tag_6527_st	AGGAAGTTAAGCGAACCGCC	108	YCL040W::chr3_1	uptag	1
tag_13642_st	TCCGACTAGACTGTCCGATA	129.8	unassigned	unassigned	0
tag_1537_st	ATCGAAGGAACGCTAAGTCC	3270.9	unassigned	unassigned	0
tag_5639_st	ATTAGCTGAACGCCTCGCAA	1164.3	YNL133C::chr14_3	downtag	1
tag_16123_st	TCTCCTGCACATTCGTTGAG	117.1	unassigned	unassigned	0
tag_2617_st	GTATATTCAGAGCTATGCGC	133.6	YDL227C::ctrl_31	uptag	0
tag_16961_st	TCACTTCACTGCATTCGAG	5350.8	YJR094W-A::chr00_12	downtag	1
tag_3479_st	GTCCGTGCAGGAGTCTCTAT	3247	YCR051W::chr00_1	uptag	1
tag_8411_st	CATCATCCAAGATTAGGACC	1676	YGL003C::chr7_1	uptag	1
tag_16401_st	AGACTCTAAATTGTCCGAC	532.4	YOR057W::chr15_1	uptag	1
tag_8937_st	TTCTGGGCAGGTCCCGTTAA	1407.6	YGL242C::chr7_3	downtag	1
tag_14225_st	TGCCTTAGACTTATTCCAGC	70.9	unassigned	unassigned	0
tag_5577_st	TTTAGCTCGTCGGAGGTCAT	2471.5	YNL099C::chr00_16b	uptag	1
tag_10124_st	CGGACACGAGATACACGTCA	4221.3	YLR312C::chr12_4	downtag	1
tag_5297_st	GGCTCGGCACCGTATCTTAT	1357.7	YPL034W::chr00_17b	downtag	1
tag_12146_st	GGTGTGGGACTACCTTCACT	4262.9	YML121W::chr00_9	downtag	1
tag_10228_st	CGTCTACTACAGCACTGGAG	550.8	YLR416C::chr12_5	uptag	1
tag_4415_st	TCGACAGAGTGAGGCATCTA	140.6	YOR135C::chr15_2	uptag	1
tag_9361_st	ATGAGAACGGCAGATACCGC	4235.5	YGR211W::chr7_5	downtag	1
tag_14905_st	TTCTTTCGAGTATCGGCGCA	109.8	unassigned	unassigned	0
tag_4917_st	TCTGTTTGACTCCCGCGTAG	4747.3	YJR127C::chr10_4	downtag	1
tag_6826_st	GGGCTAATGGTGTTTACTAC	1090.3	YDL049C::chr4_1	downtag	1
tag_9848_st	CCGTAGCTCCAAGGCATGTA	3608.9	YKR065C::chr11_3	uptag	1
tag_14381_st	TGGGTTTGAGCATTCTGCCA	68.7	unassigned	unassigned	0
tag_15754_st	GATTTCCCACACGTCTAGGG	143.7	unassigned	unassigned	0
tag_9248_st	AGTGATCGAACAGTTGCGAA	4431.2	YGR194C::chr7_5	uptag	1
tag_10982_st	GAGAGTAAGTTGACCTACCC	2667.7	unassigned	unassigned	0
tag_2548_st	CATACTATAAGCACGGGTAC	7896.4	YLR025W::chr12_1	uptag	1
tag_14845_st	TTCGCCTTACTGGCTGGCAT	72.7	unassigned	unassigned	0
tag_459_st	GGTTATGACGCACTGGACTA	5768.5	YAL044C::chr1_1	uptag	1
tag_6690_st	CGATTTCTAAGGATCTGGAC	1469.7	unassigned	unassigned	0
tag_1892_st	CGACTGTCACCACGGTTAGT	1032.7	unassigned	unassigned	0
tag_2635_st	ACACCCGCAAAGACGTAGGT	9403	YLR016C::chr12_1	downtag	1
tag_6978_st	TGTAGTATATGGCAGGTTCC	899.4	YDL105W::chr4_2	downtag	1
tag_11655_st	GCTGTACGATGGACTCAGAC	2649.3	YNR052C::chr00_15	downtag	1
tag_15582_st	CGTTGAATAATTTGACGCCC	136.7	unassigned	unassigned	0
tag_5580_st	ACCGGGTGAAAGCTGATACA	161.4	unassigned	unassigned	0
tag_2207_st	GAGACTCACCGCACGTATGA	9138.4	YIL038C::chr9_1	downtag	1
tag_7519_st	TTTATCCGAGATTCGCTAGG	8483.8	YDR216W::chr4_5	uptag	1
tag_16974_st	ACTGCTTTACCTGCAAGAC	129.5	YCL007C::chr3_1	uptag	1
tag_1784_st	ATCGTGAGACACAGAGACGT	130.4	YJL129C::chr10_1	uptag	0
tag_6718_st	CTACATATAATTCGAGGGCC	372.4	YDL038C::chr4_1	uptag	1
tag_8455_st	CTTTAGTAATGCAGATGCCC	893.7	YGL047W::chr7_1	uptag	1
tag_14117_st	TGATAGTGAGGGCTCCATCC	80	unassigned	unassigned	0
tag_13922_st	TCTCTTCAGGAGGCGCTCAT	81	unassigned	unassigned	0
tag_8486_st	GCTATTGGAATGTGAGTCCC	2427.2	YGL079W::chr7_1	uptag	1
tag_6449_st	AATCATACAAAGTGTGCCGC	3974.6	YBR229C::chr2_4	downtag	1
tag_12884_st	TACAGGACGGGATCGACCAA	101	unassigned	unassigned	0
tag_12219_st	GTAATGCGGGCACAGTTCCA	171.6	YLL007C::chr00_10	downtag	1
tag_11201_st	GCAAGCTACTTACCTAGTCA	274.2	YNL009W::chr14_4	downtag	1
tag_1806_st	GTAGACTGAGCGATAGACTA	7990.5	YJL203W::chr10_1	downtag	1
tag_5025_st	AGAGCGGAACAGAGCCACTT	1035.2	YLR102C::chr12_2	uptag	1
tag_3586_st	GGCACGCTACGCACTTGTAT	6704	YCR065W::chr00_1	downtag	1
tag_5764_st	CGCTCAAGCCGCTGATAGAA	134.8	YBL042C::chr2_1	uptag	1
tag_5549_st	TGTGCTGACTTAGGTCGAAT	3932	YNL127W::chr14_3	uptag	1
tag_11007_st	GAGCGGTCAATAAACCAGTT	1978.3	YFL007W::chr00_17a	downtag	1
tag_3174_st	TATGTCTGACGTGATAGTCC	151.9	YOR046C::chr15_1	downtag	1
tag_15236_st	ACGTGTATAAACAGCCATCC	160.3	unassigned	unassigned	0
tag_4227_st	CTTCTAGTACACCTATCGAG	3565.8	YIL140W::chr9_2	uptag	1
tag_7825_st	TGTATGGCATCTCAGGCGCT	1982.1	YDR330W::chr4_6	downtag	1
tag_11685_st	GCTTCTGGACAGTCGCAGTT	500.8	unassigned	unassigned	0
tag_6049_st	GGTCGATAATGTGATGTCCA	3370.7	YBR024W::chr2_2	downtag	1
tag_8627_st	AGCATCATAACCCAAGCTGG	285.4	YGL124C::chr7_2	uptag	1
tag_12459_st	GTGAGCAGATTCAGCCAGAC	261	YHR132W-A::chr00_17b	uptag	1
tag_3623_st	CCGAACTCGTCATAAGAACG	6906.1	YPL173W::chr16_2	uptag	1
tag_7082_st	AATACAAACCGCACCGTGGG	325.4	YDL208W::chr4_3	uptag	1
tag_3730_st	ACTTCGTTAAATCCGTACCG	2690.9	YPL162C::chr16_2	downtag	1
tag_7311_st	CTAGCTCAATTCAAGTGCCG	7224.4	YDR104C::chr4_4	uptag	1
tag_15817_st	GCGGGATCACGACGTTTACA	142.1	unassigned	unassigned	0
tag_16247_st	TTGGCGTCAGCGTCTAGTAT	113.6	unassigned	unassigned	0
tag_3998_st	GGCTACGGACGCTCAGTTAA	442.1	YJL024C::chr00_13	uptag	1
tag_3639_st	CTGTGGTCAATATCTCTACG	157.4	YPL157W::chr16_2	uptag	1
tag_8437_st	CGGGCTGAAGGTTCCATAAC	4754.5	YGL029W::chr7_1	uptag	1
tag_14446_st	TGTATTATAGTCATGGCGCG	112.7	unassigned	unassigned	0
tag_3466_st	CGTTCCATACACTCGATTAG	4609.5	YCR033W::chr00_16a	uptag	1
tag_2117_st	GTTACCTGCGCGACGAGATT	311.2	YIL044C::chr9_1	uptag	1
tag_2607_st	CGTCTACCACCGTGAGGTTA	6652.3	YLL055W::chr12_1	downtag	1
tag_12533_st	GTGTACCTATTATGAGCGAC	383.9	unassigned	unassigned	0
tag_11620_st	GCTCTGCTACAGTCCTGGTA	2810.8	YLR440C::chr00_4	downtag	1
tag_14056_st	TGACTACGGGCCGCATGTTT	86.7	unassigned	unassigned	0
tag_9105_st	AACGGAACAAGACCCGCTGT	9251.8	YGR051C::chr7_4	downtag	1
tag_10200_st	CGTACCTAATATGAATCGGG	3464.2	unassigned	unassigned	0
tag_11195_st	GCAACGACTTGTACGGAAAT	105	YNL003C::chr14_4	downtag	1
tag_400_st	GTGACTACCGGCTATGAGAT	133.1	unassigned	unassigned	0
tag_4905_st	TCGTGTCCACCTTCTGGTAG	4573.6	YJR115W::chr10_4	downtag	1
tag_3717_st	TCATAGGTAGAGTGATGCTC	2546.6	YPL175W::chr16_2	downtag	1
tag_11207_st	GCAATATACTTACCGACCGG	154.7	YNL015W::chr14_4	downtag	0
tag_7189_st	ATTAAACACATTCACCGGCG	4751.8	YDL219W::chr4_3	downtag	1
tag_4834_st	TAAATATCGTATAGGCGGCG	8958.9	YJR140C::chr00_12	uptag	1
tag_14777_st	TTCAGTCCATTCGATCTCAG	75.4	unassigned	unassigned	0
tag_15320_st	ATCCACACAACTTACAGGGT	174.3	unassigned	unassigned	0
tag_15174_st	TTTGGACTTGCTCAGTGCCA	137.9	unassigned	unassigned	0
tag_7088_st	AATGCGCCACAAAGCGAGTG	90.4	YDL214C::chr4_3	uptag	1
tag_4105_st	CTCGGCGGAATAGCGTACAA	3726.2	YJL013C::chr00_13	downtag	1
tag_14848_st	TTCGCGGTACTGTGCGTCAT	95.3	unassigned	unassigned	0
tag_16162_st	TGCTAATCCGTTCCAGCGAT	85.7	unassigned	unassigned	0
tag_11508_st	GCGGATACCGATGGCCTATT	3716.5	unassigned	unassigned	0
tag_12652_st	GTTGCCCGACAGTTTCGAGT	117.4	unassigned	unassigned	0
tag_12375_st	GTCCGTGTAATTGAAACGTC	3947.1	YJL151C::chr00_14	uptag	1
tag_15034_st	TTGTGGAGCTTGAGTTCCCA	337.9	unassigned	unassigned	0
tag_173_st	AGATTGTAACAGGCAGACCG	1120.5	YML108W::chr00_9	uptag	1
tag_3840_st	ACCATAAGAACACGGTCGCG	2158.6	YNL204C::chr14_2	uptag	1
tag_4299_st	TACGCTGAGTCATCCGAATA	5940.6	YIL116W::chr9_2	downtag	1
tag_4683_st	CTCCAGTCAAGTGCTTCGAG	2737	YOR211C::chr15_3	downtag	1
tag_6512_st	AGATGAACCAAGGATCGGTC	164.1	YCL025C::chr3_1	uptag	1
tag_15447_st	CCAGACCCAATAATATGGCT	68.9	unassigned	unassigned	0
tag_5758_st	CGCCTCAAGCTACTGGAAGA	4335.3	YBL036C::chr2_1	uptag	1
tag_4441_st	CTCTATGTAAGTCGCATTCC	457.3	YOR161C::chr15_2	uptag	1
tag_11884_st	GGCATGAGAGAGTATTCCAT	2370.4	YER168C::chr00_5	downtag	1
tag_14491_st	TGTGACAGGTGTAGCCCTAA	101.8	unassigned	unassigned	0
tag_3824_st	GTCGCACAGTCGGCTAGATT	143.2	YDL227C::ctrl_36	uptag	0
tag_1789_st	CGACGTGCAACTTGGTATAA	171.1	YDL227C::ctrl_22	uptag	0
tag_656_st	CACGGTATAGACACCACGTA	4412.7	YER039C::chr5_3	downtag	1
tag_3943_st	GTCGCTTTACCGTCATACGA	3963.8	YNL197C::chr14_2	downtag	1
tag_13044_st	TACTTTACGGCCTGAGCAAT	127	unassigned	unassigned	0
tag_10785_st	GAATCAATCTTACGTCCAGC	124.8	YPR178W::chr16_5	uptag	1
tag_7974_st	CTCCAATGAGCCAGAATCGA	388.6	YLR177W::chr12_3	downtag	1
tag_3186_st	ACTGATGTAAATCCACACCG	1497.5	YOR058C::chr15_1	downtag	1
tag_13130_st	TAGCTTACATTGTGCAGGCA	115.6	unassigned	unassigned	0
tag_4621_st	CCTCTAGGACACAATCTTAG	2839.1	YOR245C::chr15_3	uptag	1
tag_8517_st	TATAGATTATCAGGCCAGCC	277.4	YGL013C::chr7_1	downtag	1
tag_14324_st	TGGATCACGGAGCTGTCCTA	103	unassigned	unassigned	0
tag_6622_st	CAACTTGTAAGAATCCGACC	2566.4	YCL039W::chr3_1	downtag	1
tag_4034_st	CCGCACAGAAGTGGACAGTA	2216.7	YJR012C::chr00_13	uptag	1
tag_5716_st	CCGTGCCCAAGCTAGTGATA	145.2	unassigned	unassigned	0
tag_2359_st	CACACGAGAAGAGCGACGTT	1106.9	YER013W::chr5_2	uptag	1
tag_1297_st	GACGACTAATTCCGATCACA	7867.2	YPL191C::chr16_1	downtag	1
tag_14150_st	TGCAATCCGGGCGAGTTCTA	179.3	unassigned	unassigned	0
tag_5677_st	CCAGTCCCACGAAGGTAGAA	1372.8	YNL095C::chr00_16b	downtag	1
tag_3929_st	CTCGACCTAATACTATCTGG	4368.7	YNL211C::chr14_2	downtag	1
tag_5050_st	ATCCCACGAACGATGAATCT	2355.6	YLR031W::chr00_8	downtag	1
tag_9724_st	CCAGTATTACCACACAGTGA	1337.9	YKL162C::chr11_2	downtag	1
tag_1035_st	CACGTTGTAACTATCTACCG	2101.2	YHL028W::chr8_1	downtag	1
tag_628_st	ACCTACGAACACTAAGTCGG	9472.3	YER098W::chr00_8	uptag	1
tag_16971_st	TTCTGCGTAGCGTGTGTATC	6346.6	YAL029C::chr1_1	uptag	1
tag_8487_st	GCTTGATTACATTTACGGCC	1847.5	YGL080W::chr7_1	uptag	1
tag_5655_st	CAGGGATGAAGAGTTCTACA	1565.4	YNL117W::chr14_3	downtag	1
tag_8658_st	CCACCATTAAGGACATCAGG	4384.6	YGL155W::chr7_2	uptag	1
tag_7955_st	CGCCATCCAAGGGCTGTATA	7957.3	YLR150W::chr12_3	downtag	1
tag_15894_st	GGGCCTATACCTACGGCTAT	118	unassigned	unassigned	0
tag_14506_st	TGTGGACGGTTTGATCCTAA	104.5	unassigned	unassigned	0
tag_14419_st	TGTAATGCCTGCCAGCCGTA	111.3	unassigned	unassigned	0
tag_7417_st	TACAGACCATTGTGGAGAAG	8200.8	YDR115W::chr4_4	downtag	1
tag_7668_st	GGATCAGGACCCGCGTATTT	650.1	YDR269C::chr4_6	uptag	1
tag_37_st	ATTGATCCACACACAGTACG	144.4	unassigned	unassigned	0
tag_12208_st	GTAAGGGTCGTGATACTCCA	110.6	unassigned	unassigned	0
tag_5298_st	GGCTGCGACCCTGTCTATAT	222.9	YPL035C::chr16_3	downtag	1
tag_6191_st	TATGTGCTACTATCCTGCCA	439	YBR163W::chr2_3	uptag	1
tag_12981_st	TACGGATAGTACCTCCTCAT	79.7	unassigned	unassigned	0
tag_13848_st	TCTAATGCCTGACACGAAAC	111.6	unassigned	unassigned	0
tag_4215_st	CGCTCAACGCGGTTTACAGT	152.4	YIL128W::chr9_2	uptag	1
tag_13432_st	TCACCCTTCCTAGATATTGG	77.4	unassigned	unassigned	0
tag_12433_st	GTCTGCTAGAGCCGACGTTA	1491.3	unassigned	unassigned	0
tag_2034_st	AGGTCCGTAACAGTAGCACA	6336.9	YJL069C::chr10_2	downtag	1
tag_7982_st	CTCTGTTTAATGGCGCAGCA	5005.9	unassigned	unassigned	0
tag_8737_st	TTTCGTATATGCCTCCCAAG	7231.1	YGL138C::chr7_2	downtag	1
tag_8469_st	GATTAGGGAATGGCCTCTAC	2172.2	YGL062W::chr7_1	uptag	1
tag_11223_st	GCACACAGGCACGGACTTAT	2079	YNL034W::chr14_4	downtag	1
tag_2866_st	GAGGTATTACGACTACGTCC	129.3	YOL015W::chr15_5	uptag	1
tag_16082_st	TCCAAGCCGCGCAGATGTTA	102.8	unassigned	unassigned	0
tag_12410_st	GTCGTGTTACGCCAGGACTT	714	YJL161W::chr00_14	downtag	1
tag_7567_st	CAAGTGAACTGAAGGACCCT	9211.9	YDR169C::chr4_5	downtag	1
tag_197_st	CTGAATCCAATGTACGTGAC	5814.4	YML087C::chr13_1b	uptag	1
tag_2973_st	GTTGCTGTACGTCTGACCGT	9007.5	YOL026C::chr15_5	downtag	1
tag_6043_st	GGGCTACCGCATCCAGTATA	2730.2	YBR018C::chr2_2	downtag	1
tag_1633_st	ATCGCGTTAAGAGTGAAGAC	11884.7	YMR275C::chr13_5	downtag	1
tag_9372_st	ATGCTTGGACAACAAATCCC	763.7	YKL004W::chr11_1	uptag	1
tag_7985_st	CTGCTTGGACCAGCCAGTTA	259.7	YLR188W::chr12_3	downtag	1
tag_2953_st	CGCAATAAGTCTAGCTCACT	3410.5	YOL006C::chr15_5	downtag	1
tag_32_st	AGTTCCCTAACATTTCAGCG	120.6	unassigned	unassigned	0
tag_15547_st	CGCTTTGTACCAGGCCATAG	130.2	unassigned	unassigned	0
tag_8668_st	CCTTGTTAATCCAGCACATG	655.7	YGL165C::chr7_2	uptag	1
tag_13139_st	TAGGAGTCAGAGGTCTCATC	93.2	unassigned	unassigned	0
tag_9140_st	ACGTAACCAACACTTCAGGG	163.7	YGR086C::chr00_14	downtag	1
tag_5014_st	ACGGCAGAACAACCGGAGTT	4219.8	YLR091W::chr12_2	uptag	1
tag_3159_st	GAGTGTAGACGACCTAGATA	6945.1	YOR031W::chr15_1	downtag	1
tag_14624_st	TTACCGAGGGCGATAGTATA	93.7	unassigned	unassigned	0
tag_11937_st	GGCTATCACGCGAGCACTTA	3172.9	YMR083W::chr00_6	uptag	1
tag_9287_st	ATAACCCAGTGACAACGCTG	6271.6	YGR137W::chr7_5	downtag	1
tag_8223_st	TGGGACTGCGTCGCCTTAAA	5442	YDR443C::chr4_8	uptag	1
tag_15189_st	TTTGTTTAGGCGGCAGCTCC	85.2	unassigned	unassigned	0
tag_8774_st	GCGCCAGAATGCCTCATAAT	221	YGL175C::chr7_2	downtag	1
tag_14970_st	TTGCTGAGAGTCATGGCTAT	111.5	unassigned	unassigned	0
tag_15815_st	GCGGCACACCGGCATTATAT	117	unassigned	unassigned	0
tag_14541_st	TGTTCAGTCAGCTTCCCTGG	91.7	unassigned	unassigned	0
tag_11931_st	GGCTACGCATCATGGGATCT	2737.2	YMR077C::chr00_6	uptag	1
tag_5968_st	GCGGGAGGACTCATCACTAA	208.3	YBR039W::chr2_2	uptag	1
tag_11089_st	GATAGACCAGTAGCGATCAG	4460.7	YFR025C::chr00_15	downtag	1
tag_5578_st	TTTCTAGCGTGCGCGATCCT	229.2	YNL098C::chr14_3	uptag	1
tag_14040_st	TGACCTGTGTAGATCGAAGA	126.6	unassigned	unassigned	0
tag_639_st	AACCTGGCAAACCGTAGACG	9520.3	YER023W::chr5_3	downtag	1
tag_1710_st	TAGGTCGTAGAGCCCATGAC	6575.2	YJL203W::chr10_1	uptag	1
tag_13145_st	TAGGCAGTACGGCTAGTCAA	123.4	unassigned	unassigned	0
tag_13560_st	TCATGGAGCCCAGAGCCTTA	80.6	unassigned	unassigned	0
tag_15603_st	CTATTCACACGACCGAGAGA	160.9	unassigned	unassigned	0
tag_13648_st	TCCGCATAATTGTGAAGGAG	83.6	unassigned	unassigned	0
tag_7520_st	TTTCACTGGTTCGTCCCGAG	205.9	YDR217C::chr4_5	uptag	1
tag_15477_st	CCGCCACAATCTGATAGAGA	193.4	unassigned	unassigned	0
tag_10344_st	CTAGAAAGGACATTGACCCG	6825.1	YDL133C-A::chr00_14	uptag	1
tag_13725_st	TCGACTTACTGGTAGCTCGC	151.5	unassigned	unassigned	0
tag_16417_st	CCGTTAGTAATACACATCC	2579.5	YML098W::chr00_9	uptag	1
tag_9913_st	CCTCTCCGAAGAAAGACATG	4994.7	YKR034W::chr00_14	downtag	1
tag_7482_st	TGGTTTCCAGATACTTGACG	140.2	YDR179W-A::chr4_5	uptag	1
tag_2048_st	CGTATTCGACCTCTACATAG	3013.7	YJL055W::chr10_2	downtag	1
tag_3904_st	ACTTTACAACAGCCCGAGAG	132.4	YNL236W::chr14_2	downtag	1
tag_5611_st	AGTTGTTGAACCTACGGGAA	2988.7	YNL065W::chr00_16b	uptag	1
tag_12961_st	TACGATGGGCACGCTGTATC	84.8	unassigned	unassigned	0
tag_14502_st	TGTGCGACTGGGTTACTTCC	90.7	unassigned	unassigned	0
tag_9758_st	CCCACAATCCGATAGAAGGG	6038.2	YKL196C::chr11_3	uptag	1
tag_12970_st	TACGCCTCCACTTGGTAGGA	71.9	unassigned	unassigned	0
tag_3312_st	CGTGTTGAAGGTATCGTACT	4020.1	YHR132C::chr8_2	uptag	1
tag_7801_st	TGCGTCGCCAGCCTTTGTAT	1078.9	YDR306C::chr4_6	downtag	1
tag_3877_st	GATGCGTACCCGCCAGTATA	311.1	YNL167C::chr14_2	uptag	1
tag_5807_st	CTACTTGCACGGAAGCTAAA	4282.3	YBL085W::chr2_1	uptag	1
tag_9869_st	CCTAAACAGAAGTATCGCTC	1397.9	unassigned	unassigned	0
tag_10531_st	CTGGTTAGACATGACGCACC	456.2	YPR016C::chr16_4	uptag	1
tag_1011_st	TAGAGTGTAGGAGTTCTTCC	1388.5	YHR044C::chr8_1	uptag	1
tag_15259_st	AGCATAAGAACTAGCGGTCC	133	unassigned	unassigned	0
tag_13650_st	TCCGGCTGACCTGGTACATT	68.8	unassigned	unassigned	0
tag_15914_st	GGTCGGAGAGCATTCCACTA	120	unassigned	unassigned	0
tag_5907_st	GAGTGTGCAATCGCTGTCAA	9870.1	YBL089W::chr2_1	downtag	1
tag_7611_st	CTGTTCCAAGGTTGTGACAT	6686.6	YDR212W::chr4_5	downtag	1
tag_12032_st	GGGTATATCAGCGGATTCCA	5205.5	YMR082C::chr00_6	downtag	1
tag_15167_st	TTTGCGACATTGTGTGCGAC	109.4	unassigned	unassigned	0
tag_9834_st	CCGGAAGAGGTGCATACATA	646.5	YKR051W::chr11_3	uptag	1
tag_16686_st	GCGCGTATATTACTGACGAA	1468.2	YNR006W::chr14_4	downtag	1
tag_15066_st	TTTACTCGGTTAGAGGGTCA	102.5	unassigned	unassigned	0
tag_4604_st	CCGACCTGACAATCATGTAG	2922.4	YOR228C::chr15_3	uptag	1
tag_13656_st	TCCGTCATACTCCTTGGTAA	72.7	unassigned	unassigned	0
tag_16982_st	ATCGTTCGACATCTAGACG	163.4	YJL176C::chr10_1	downtag	1
tag_15937_st	GTAGGTCTAGCGACGTTTCC	114.6	unassigned	unassigned	0
tag_790_st	CCTCTCAAGCGTCGAGTAGA	9074.5	YMR200W::chr13_4	uptag	1
tag_13625_st	TCCCATAGATAGCTCGCTGG	148.1	unassigned	unassigned	0
tag_13414_st	TCAATGGTTGCGACGCTGTC	78.9	unassigned	unassigned	0
tag_4342_st	CTTGCGTCAATAGTCTGAGA	6822.6	YIL159W::chr9_2	downtag	1
tag_2437_st	ATGAACATACTATACCGCGC	159.2	unassigned	unassigned	0
tag_1286_st	CTCACTCGAAGTTACGGTAC	9242.8	YPL202C::chr16_1	downtag	1
tag_1367_st	GTGGTTGGACCTCGTACCTA	5747	YNL273W::chr14_1	uptag	1
tag_15272_st	AGGATAGGAACCGCAAGCCT	131.9	unassigned	unassigned	0
tag_2849_st	ATGCTCCAACGATACATACG	152.2	unassigned	unassigned	0
tag_574_st	ACCTAATAACACTCACGGGT	200.3	YER051W::chr5_3	uptag	1
tag_9026_st	TAAAGATTATTGAGGCCGCC	1302.1	YGR068C::chr7_4	uptag	1
tag_980_st	CGGTCAGTAAGGTGCATATA	848.3	YHR013C::chr8_1	uptag	1
tag_6228_st	TCGAAGTCCCGTGAGCCTTA	3778.6	YBR105C::chr2_3	downtag	1
tag_803_st	CTGCATAAGGGCGGTACTAC	8550.6	YMR213W::chr13_4	uptag	1
tag_14226_st	TGCCTTCCACTGGCGTAGTA	133.5	unassigned	unassigned	0
tag_3028_st	TGCGTCGTACTCTTTAGCAG	3153.6	YOL081W::chr15_5	downtag	1
tag_15829_st	GCTAGGGCAATGTGTTATAC	158	unassigned	unassigned	0
tag_5699_st	CCGACTTGACCACAATGTTA	227.8	unassigned	unassigned	0
tag_16091_st	TCCGCCGCACTGGGATTTAA	122.4	unassigned	unassigned	0
tag_9532_st	CACGTCGCACCAAGGATAAG	10326.6	YKL067W::chr11_1	downtag	1
tag_1234_st	CTGTATGAAGGTGCTGTACT	152.9	YPL254W::chr16_1	downtag	1
tag_15180_st	TTTGTACTCTGGGCGAACTG	82.1	unassigned	unassigned	0
tag_5022_st	AGACACGCAAGAAGCTGGCT	626	YLR099C::chr12_2	uptag	1
tag_9249_st	AGTGCAACCAGTGTGAACCA	2223.8	YGR195W::chr7_5	uptag	1
tag_10751_st	GAAGGACACCATCGCAGAGT	271	YPR144C::chr16_5	uptag	1
tag_11630_st	GCTGACCCACGTACTGGATA	6883.5	YLR450W::chr00_4	downtag	1
tag_14930_st	TTGATAGCCTCTCCAACGGT	81.3	unassigned	unassigned	0
tag_9329_st	ATCCTTCGACATCGCAAGAA	1727	YGR179C::chr7_5	downtag	1
tag_4780_st	GCTGAGCTACATATTTCGAG	1344.1	unassigned	unassigned	0
tag_15063_st	TTTACGGTTGGCGCAGATCA	84.8	unassigned	unassigned	0
tag_12268_st	GTAGAGGACGTGACTTACTA	210.2	unassigned	unassigned	0
tag_4547_st	CACAACTCTGGACACGAAGG	9712.5	YOR171C::chr15_2	downtag	1
tag_14778_st	TTCAGTGACGTTGTAGGCAA	128	unassigned	unassigned	0
tag_1067_st	GTGCTGGTACTAGCTGCTCT	747.5	YOR008C-A::chr00_10	uptag	1
tag_1434_st	ACGCTCTTAAATATACCGCG	169.7	YNL302C::chr14_1	downtag	0
tag_5946_st	GCCGAGCCAATTCTCTAGTA	125.8	YBR017C::chr2_2	uptag	1
tag_7012_st	TTATCCGTAGCTCGGGCATC	2070.3	YDL138W::chr4_2	downtag	1
tag_2865_st	GAGGTAGAATCGTCTCGACA	823.2	YOL014W::chr15_5	uptag	1
tag_8271_st	TTCTGTTGAGCTAGGTGCCA	1993.1	YDR493W::chr00_17a	uptag	1
tag_2970_st	GTCACATACTTCACCGTAGG	7195.2	YOL023W::chr15_5	downtag	1
tag_757_st	TACTTAGGAGCCGAGACCAC	3410.2	YMR170C::chr13_4	uptag	1
tag_3292_st	ACTGCTCTAAACTCTTCAGG	1434.1	YHR112C::chr8_2	uptag	1
tag_14836_st	TTCGAGGATGCAGTCGCTTA	120.9	unassigned	unassigned	0
tag_10330_st	CTACCTGGAATGACATGGAA	4510.1	YCR091W::chr00_2	uptag	1
tag_6598_st	ATGTGGTTAAGCCTCAAGAC	6692.4	YCL014W::chr3_1	downtag	1
tag_11867_st	GGCAGACGACGTTGCATACA	8738.7	YER150W::chr00_5	downtag	1
tag_7019_st	TTCATCGGAGAGCTGGCTAC	5358.7	unassigned	unassigned	0
tag_13996_st	TCTTTACTGCTCCCGAGGAT	96.4	unassigned	unassigned	0
tag_4459_st	TTAGCGTTAGCGCCTACACA	5202.7	YOR179C::chr15_2	uptag	1
tag_10153_st	CGGGAGGGAATCACACACTA	3964.7	YLR340W::chr12_5	uptag	1
tag_2269_st	AGAGAGTAACATCACCCGCT	3587.5	YEL005C::chr5_2	uptag	1
tag_8446_st	CTGAGGAAGTTGCATGAAAC	97.5	YGL038C::chr7_1	uptag	1
tag_10698_st	GAAAGTCACATTACTCACCG	2284.4	YPR089W::chr16_4	downtag	1
tag_9129_st	ACCAGAACAGAAGGGCGCTT	3826.1	YGR075C::chr7_4	downtag	1
tag_15226_st	ACCTAGTAACAACGTACCGG	134.1	unassigned	unassigned	0
tag_4194_st	TGTTACAGCGTCGGATAGTA	745.9	YIL107C::chr9_2	uptag	1
tag_8235_st	TGTGCTGCCAGTCCATGCTA	354.9	YDR457W::chr4_8	uptag	1
tag_719_st	CACGTAGAACGCTTCGGAAC	5206	unassigned	unassigned	0
tag_10415_st	CTCCATAAGGTCTATTACGC	5341.1	YGR242W::chr00_2	uptag	1
tag_14968_st	TTGCTCGCATCCCTTGTAAG	150.2	unassigned	unassigned	0
tag_4816_st	GTCTTTCACTAGCCTCGATG	1512	YJR122W::chr00_12	uptag	1
tag_13617_st	TCCATTGAGCGCAGCGGTAT	140	unassigned	unassigned	0
tag_16844_st	GCAAGGCGCACCATAGTTA	8185.8	YNL012W::chr14_4	downtag	1
tag_9566_st	CAGCCGACAAGCAGTGACAT	1299.6	YKL100C::chr11_2	uptag	1
tag_4862_st	TAGTTATTACTTAGGCGGCG	6724.8	YJR072C::chr10_4	downtag	1
tag_14944_st	TTGCAGGTGGATGCTATCAT	86.7	unassigned	unassigned	0
tag_14718_st	TTATCCTGACTGACTTGCAC	102.8	unassigned	unassigned	0
tag_1828_st	AGGTAAGCAACGATACGTCC	4081.6	YJL182C::chr10_1	downtag	1
tag_11491_st	GCGCCAATCTTTGAGACCAA	1107	YKR095W::chr00_15	uptag	1
tag_904_st	AGCGACGTAAATGACCTACC	11747.4	YMR218C::chr13_4	downtag	1
tag_15114_st	TTTCATTCAGCTTGGCGCAG	145.7	unassigned	unassigned	0
tag_5181_st	CTGGCAGCAGACCGAGTAAT	2385.9	YPL055C::chr16_3	uptag	1
tag_9512_st	CACCATACAAGGGTCACGAG	3793	YKL047W::chr11_1	downtag	1
tag_5120_st	CCTGTCTAAGCCGCTAGGAT	4818.3	YLR101C::chr12_2	downtag	1
tag_4338_st	CTCGTTGTACCCGACATAGG	9669.6	YIL155C::chr9_2	downtag	1
tag_3045_st	CCACTTAACTCTCGATAGGA	6609.9	YOR013W::chr15_1	uptag	1
tag_7011_st	TTATAGGGTATGAGCTTCGC	3085.7	YDL137W::chr4_2	downtag	1
tag_10840_st	GACACAGTATCATATAGCGG	8289.4	YPR137W::chr16_5	downtag	1
tag_16941_st	GTCTTATACTGATACCTGC	1030	YPL147W::chr16_2	uptag	1
tag_9816_st	CCGCACTCACAATATGGAGA	5273.1	YKR033C::chr11_3	uptag	1
tag_9420_st	ATTGGGTTACAACTCAGTGG	7157.4	YKL051W::chr11_1	uptag	1
tag_9671_st	CCAAAGTGTTGCAGAATACC	2339.4	YKL109W::chr11_2	downtag	1
tag_3616_st	ATTCAGAGAACTGTAGAGCC	4909.7	YPL180W::chr16_2	uptag	1
tag_2220_st	GTTAGGCGACGGTCTCTCAA	1714.6	YIL051C::chr9_1	downtag	1
tag_15393_st	CACGAATGAAGATGACGGCC	124.9	unassigned	unassigned	0
tag_14794_st	TTCCAGCTATCGGAGGAGTA	108.9	unassigned	unassigned	0
tag_14247_st	TGCGGTACTGGGTCCACATT	92.8	unassigned	unassigned	0
tag_2917_st	GCTGTTATACGGCTAGATAC	4436.2	YOL065C::chr15_5	uptag	1
tag_8052_st	GCGCGGGTAAGTTTCATTAA	532.6	YDR368W::chr4_7	uptag	1
tag_2794_st	ACTCAGCTAAAGTGGTAGAC	4446.2	YOR337W::chr15_4	downtag	1
tag_9861_st	CCGTTATACGATCACAGAAC	1444.7	YKL203C::chr11_3	downtag	1
tag_5119_st	CCTGCCGTACAAGGGTTACT	11501.7	YLR100W::chr12_2	downtag	1
tag_7704_st	GTCATTCCACGCAGGCAGTT	97.3	YDR305C::chr4_6	uptag	1
tag_1642_st	CGTAGCTTACCACTAGCAGA	588.2	YMR284W::chr13_5	downtag	1
tag_6693_st	CGCACCTTAATTGACAAGTC	1004.2	YDL013W::chr4_1	uptag	1
tag_6806_st	GCGGTATTACATATTGTGCC	6269.1	YDL030W::chr4_1	downtag	1
tag_848_st	CACGACTAACTAGGGTACAC	153.8	unassigned	unassigned	0
tag_3931_st	CTTAGGATACACTCGTACCA	172.6	YDL227C::ctrl_38	uptag	0
tag_7856_st	TTCGTAGAGGTCTGCCAATT	87.8	YLR147C::chr12_3	uptag	1
tag_770_st	AACACGTTAAACCCGATCTG	8254.2	YMR181C::chr00_8	uptag	1
tag_15304_st	ATAAGGTCAACCGACTCGAC	109.7	unassigned	unassigned	0
tag_14923_st	TTGAGCGAGGGTTTCATCCT	188.6	unassigned	unassigned	0
tag_2956_st	CGTGCCTTACAGATGACGAG	662.3	YOL009C::chr15_5	downtag	1
tag_15705_st	GACTCCGTAATCCATCTGAA	117.8	unassigned	unassigned	0
tag_5694_st	CCCTGCAACGGGTCGTAATA	3709.9	YNL078W::chr00_16b	downtag	1
tag_6931_st	TCGTCGGGAGATGAAACAAC	4434.1	YDL153C::chr4_2	uptag	1
tag_15225_st	ACCGGCGAACACACGGATAT	136.3	unassigned	unassigned	0
tag_3212_st	GAGTTAGCACCGACGACTAG	11869.8	YOR084W::chr15_1	downtag	1
tag_9570_st	CAGGAAACAGCAAGTCCGCT	359.3	YKL104C::chr11_2	uptag	1
tag_9244_st	AGTCTGACAGCAACTAATCC	2789.2	YGR190C::chr7_5	uptag	1
tag_3620_st	CCGAAAGGTGGAGACACTAC	3740.9	YPL176C::chr16_2	uptag	1
tag_15382_st	CAATCGTGAAGAGACCACCG	138.5	unassigned	unassigned	0
tag_13211_st	TAGTTATGAGCAGGCGTCCA	104.9	unassigned	unassigned	0
tag_16703_st	TCCCGGTGCGTGTAGCTTA	1028.8	YNL152W::chr14_2	uptag	1
tag_13005_st	TACGTTTACGCTGATTCCCA	83.8	unassigned	unassigned	0
tag_16411_st	CCCGGCATCAGAACAATTCT	905	YKL213C::chr11_3	uptag	1
tag_15627_st	CTCTTCTGACAGGGACTCAT	138.3	unassigned	unassigned	0
tag_4375_st	CAACTACCTATAAGAGGGTC	7870.7	YIR015W::chr9_2	downtag	1
tag_2888_st	ACTCGAATAACAGCATCTCG	4502.8	YOL037C::chr15_5	uptag	1
tag_10471_st	CTGAACCCGTTGCAGAGAGA	6446.7	YFR041C::chr00_2	downtag	1
tag_9749_st	CCATTTAAGCTAATCTCCGG	156.5	YKL187C::chr11_2	downtag	1
tag_10820_st	GAATGGTGACTAATGCGTCT	117.6	YPR116W::chr16_5	downtag	1
tag_7170_st	ATAATGAACGGAACGGCCCG	2910	YDL200C::chr4_3	downtag	1
tag_2957_st	CGTGCGATACCAGCGTAGAT	2581.7	YOL010W::chr15_5	downtag	1
tag_13064_st	TAGACTGGATGACCTCTGTC	75.1	unassigned	unassigned	0
tag_4918_st	TCTTATAGAGTGAGCACAGG	150.6	YJR128W::chr10_4	downtag	1
tag_15061_st	TTTACCTTTGATGCCGCCGA	111.3	unassigned	unassigned	0
tag_3982_st	CTACCACGACCAGTATTAGA	1867.9	YNL158W::chr14_2	downtag	1
tag_13596_st	TCCAGACTGCTGCCAGGTTA	81.2	unassigned	unassigned	0
tag_3830_st	TACCGATGTCGATAGATCCA	1492.4	YNL214W::chr14_2	uptag	1
tag_1949_st	CGTATGGAATAGACTGTAGC	4264.8	YJL058C::chr10_2	uptag	1
tag_10444_st	CTCGGTATAGCCAGCAATCG	1660.6	YDR363W-A::chr00_2	downtag	1
tag_7333_st	CTTCAGTCAATCATGTTCCG	161.2	YDR127W::chr4_4	uptag	1
tag_4488_st	GTCTCCTACCGTGAGCAGTA	819.7	YOR112W::chr15_2	downtag	1
tag_10749_st	GAAGCGTGCGGACATATTAA	918.9	YPR142C::chr16_5	uptag	1
tag_15519_st	CGACTTCCAAGGCCATGAGA	152.5	unassigned	unassigned	0
tag_13652_st	TCCGGTTTACGTGAAAGGCC	110.4	unassigned	unassigned	0
tag_7727_st	TACAGTTTAGGCAGCAGGCT	1020.8	YDR328C::chr4_6	uptag	1
tag_13952_st	TCTGGTGACTGGGCTACTTA	104.1	unassigned	unassigned	0
tag_4736_st	GACTCTGAATTACTCATCCG	171.7	YOR264W::chr15_3	downtag	1
tag_15995_st	GTTGGTCTACCGCGCATTCT	94	unassigned	unassigned	0
tag_10534_st	CTGGTTGTACCCTAGAATCA	4596.5	YPR019W::chr16_4	uptag	1
tag_208_st	GCATCACAGCGTCAGACATA	111.6	YML022W::chr00_11	uptag	1
tag_8037_st	GCCATCCGACCGATTGATTA	231.3	unassigned	unassigned	0
tag_2278_st	CGCTTACGAAGGATTGGTAC	5388.1	YEL014C::chr5_2	uptag	1
tag_4095_st	CGCTACTTACACTAATCTGG	5775.1	YJL022W::chr00_13	downtag	1
tag_15996_st	GTTGTCTCACGCCTGACGAA	126.2	unassigned	unassigned	0
tag_8296_st	TTTCCCTTAGCCGGTGACGA	2956.4	YDR518W::chr4_8	uptag	1
tag_14863_st	TTCGTTTAGCCGTCCAGATC	118.9	unassigned	unassigned	0
tag_14642_st	TTACGTCCGTGCAAGATCAA	109.5	unassigned	unassigned	0
tag_2116_st	GTTACACCGGCTCCTAGAGA	1127.4	YIL043C::chr9_1	uptag	1
tag_5186_st	CTTCACACAGCCTTAGAGAT	117.2	YPL050C::chr16_3	uptag	1
tag_3235_st	ACAGCGACAAAGGTAGCGTC	177.8	unassigned	unassigned	0
tag_4091_st	CCGCAGGTACGACACGATAT	5953.8	YJL027C::chr00_13	downtag	1
tag_1614_st	TAGGGCAGAGCGTCTCACTA	116	YMR256C::chr13_5	downtag	1
tag_12589_st	GTTAGCGTACCTAGTCGGAC	92.3	unassigned	unassigned	0
tag_6771_st	GAGGATAGACAGTGCATTCC	480	YDL090C::chr4_1	uptag	1
tag_13033_st	TACTGGGTACTCGGATAGAT	87.2	unassigned	unassigned	0
tag_3967_st	ATAACGAAGAGCACCTCCGG	7725.2	YNL173C::chr14_2	downtag	1
tag_5016_st	ACGTGGAAAGGCGCACAACT	1620.2	YLR093C::chr12_2	uptag	1
tag_15410_st	CAGGAGATAAGATGCAGTCC	148.8	unassigned	unassigned	0
tag_16929_st	ATGCTCGCAGAACCGCAGC	177.1	YKL003C::chr11_1	uptag	1
tag_11929_st	GGCGTGCCACATCTCATTGA	212	YMR075W::chr00_6	uptag	1
tag_1605_st	GCGGTCGTAATCCTCACTAA	1294	unassigned	unassigned	0
tag_3949_st	TACCTGGTCAGAGCGCGTAT	9107	YNL191W::chr14_2	downtag	1
tag_8505_st	GTTTGCTCAGCCCAGATGAC	477.4	YGL001C::chr7_1	downtag	1
tag_492_st	ATATCGTTAAGCCATACGCC	5072.3	YAL014C::chr1_1	uptag	1
tag_9253_st	AGTGCTCAACGACAACTACT	2869.3	YGR199W::chr7_5	uptag	1
tag_4152_st	CCGCGACTAACTGGCGTATA	5540.4	YJR034W::chr00_13	downtag	1
tag_5792_st	CGTCATCGAAGGTCATGGAA	590.7	YBL070C::chr2_1	uptag	1
tag_14354_st	TGGCTACGTCCGCCTTAGTT	67.3	unassigned	unassigned	0
tag_3319_st	GGACTTCACCGACGCTGTAT	2790.8	YHR139C::chr8_2	uptag	1
tag_2654_st	CGATAGCTCACTACACTAGA	459.4	YOR294W::chr15_4	uptag	1
tag_15824_st	GCGTTAGGACCATAGTCTAC	152.5	unassigned	unassigned	0
tag_11708_st	GGAAGATGTTTACCGCAAAG	58.5	unassigned	unassigned	0
tag_14691_st	TTAGGCGAGTAGGCTCATTC	64.8	unassigned	unassigned	0
tag_12877_st	TACACTTCTGCATACGATGG	86	unassigned	unassigned	0
tag_2994_st	ATGGTCGTACAAGACGTAGA	16602.5	YOL047C::chr15_5	downtag	1
tag_4940_st	TGTGCTCTAGGTCATCCGAG	4205.3	YJR150C::chr00_12	downtag	1
tag_16151_st	TGCAGGCGATGCGCTCATTT	76.1	unassigned	unassigned	0
tag_12004_st	GGGCACGTAGCAGACCTTTA	6835.3	YOL134C::chr00_6	uptag	1
tag_8687_st	GCCATTACCGCCAGGATATG	92.4	unassigned	unassigned	0
tag_10876_st	GACCATGTACGAGTAATGAG	316.8	YPR173C::chr16_5	downtag	1
tag_14451_st	TGTCACGTCTTGCGAGATAC	109.7	unassigned	unassigned	0
tag_1895_st	CGTATATGACAAGTTCGGAG	5806.4	YJL112W::chr10_2	uptag	1
tag_12636_st	GTTCTCTACGAGCGAGGCAT	123.5	YER074W-A::chr00_20	uptag	1
tag_12066_st	GGTACTTACTCGACCGGACT	1774.8	YOL100W::chr00_6	downtag	1
tag_7910_st	CATGCGGGAAGCAGCTATAA	850	YLR209C::chr12_3	uptag	1
tag_3683_st	CCGACACCACAGTATATGAT	201.4	YPL113C::chr16_2	uptag	1
tag_4206_st	ATACAGAAGATACGCTCCCG	471.1	YIL119C::chr9_2	uptag	1
tag_5644_st	ATTGTCGCAACGGGCCGATA	6600.8	YNL128W::chr14_3	downtag	1
tag_11181_st	GATTGATTAGACTATCGGCG	6895.8	YNR038W::chr14_4	uptag	1
tag_6156_st	TAGCGGCCACTCCGTGTTAA	1636.9	YBR129C::chr2_3	uptag	1
tag_16358_st	CCCATAGAATAGACCATGT	1932.9	YKL199C::chr11_3	uptag	1
tag_9303_st	ATAGATTAACTACACCCGGC	2950.2	YGR153W::chr7_5	downtag	1
tag_15435_st	CATTTACAAGGCATGAGACG	102.3	unassigned	unassigned	0
tag_15698_st	GACGACGCACGCACGTTTAA	281.2	unassigned	unassigned	0
tag_15163_st	TTTGCATTAGTCCAGTCCAC	85.9	unassigned	unassigned	0
tag_223_st	TCGGATAGCAGTGCGCTCTA	601.9	YML061C::chr13_1b	uptag	1
tag_8009_st	GACCCTGGAATATGCGTGAA	7167.6	YLR212C::chr12_3	downtag	1
tag_260_st	CTGACGATACCTACCTGAGG	3842.8	YLR246W::chr00_11	uptag	1
tag_16254_st	TTGTGTTTAGGCCCTCCAAC	97.5	unassigned	unassigned	0
tag_10721_st	GAACGCTTGTGACCATCCAA	244.2	YPR113W::chr16_5	uptag	1
tag_11665_st	GCTGTTGCAGGACGCATCTA	4690	YNR062C::chr00_4	downtag	1
tag_16571_st	GATGACATGGCACAGCTTC	166.9	YDL006W::chr4_1	downtag	1
tag_14051_st	TGACGGTAGTGCAACAAACC	92.8	unassigned	unassigned	0
tag_13_st	AAGAAGGGAAACTCGTTCGC	102.9	unassigned	unassigned	0
tag_4486_st	CTTTCACGACAGTTACATCG	5982	YOR110W::chr15_2	downtag	1
tag_5166_st	CGTCGCCAATATGATCGAAT	5196	unassigned	unassigned	0
tag_13534_st	TCATAGATGGGAGCGACTCA	124.6	unassigned	unassigned	0
tag_8164_st	TCTAGCAGCTTTCATAGCCA	1126.1	YDR384C::chr4_7	downtag	1
tag_11299_st	GCATAAGCCTCTCTAATGGA	665.7	YGR263C::chr00_3	uptag	1
tag_4119_st	GTCGTCCACGCCTTGTGATA	3095.3	YJR002W::chr00_13	downtag	1
tag_7597_st	CGGGAATGAGCAATACCAGT	7824.4	YDR198C::chr4_5	downtag	1
tag_17066_st	GAACAGATGATCGCCAAGG	4764.9	YMR131C::chr00_9	downtag	1
tag_5970_st	GCGGGTCGAATCTCGCTTAA	643.2	YBR041W::chr2_2	uptag	1
tag_5005_st	ACCGCGCAACAGAATCAGGT	591.9	YLR082C::chr12_2	uptag	1
tag_6054_st	GGTGCTATACGGAGTTTCAA	3493.5	YBR029C::chr2_2	downtag	1
tag_7272_st	CCGGCAGAATAGCTGACAAG	3862.1	YDR065W::chr4_4	uptag	1
tag_8288_st	TTGTGCGGAGTTGCTCTAAA	4703.5	YDR510W::chr4_8	uptag	1
tag_11282_st	GCAGGCCAATGCTCTGGAAT	701	YNR043W::chr14_4	downtag	1
tag_10642_st	CTTGCGGGAATCGACCCATT	5633.8	YPR031W::chr00_15	downtag	1
tag_7168_st	ATAAAGTGTTGACAAGCCCG	2588.4	YDL198C::chr4_3	downtag	1
tag_12968_st	TACGCCAGATGCAGGCTCTA	80.2	unassigned	unassigned	0
tag_464_st	GTGCCGAGACTCCACTGTTA	403.3	unassigned	unassigned	0
tag_2195_st	CAGTCTATACAATCGACACG	3675.6	YIL026C::chr9_1	downtag	1
tag_5641_st	ATTCGGCGACAACGCATTTA	5096.5	unassigned	unassigned	0
tag_12562_st	GTGTTCAATGTTTGGGCCAC	6680.1	YPR083W::chr00_18	downtag	1
tag_7321_st	CTCTCTTCAAGTTCCGGGAG	7235.3	YDR115W::chr4_4	uptag	1
tag_393_st	GCCCAGTTACATTACGTTAC	1130.4	YMR100W::chr00_9	uptag	1
tag_15753_st	GATTGTTGAATTAGGCCACC	114	unassigned	unassigned	0
tag_6144_st	TACTGAGATGGACTCGCAAA	134.2	YBR117C::chr2_3	uptag	0
tag_16792_st	CGGAGTACGTTGAGTTATC	4404.7	YML063W::chr13_1b	uptag	1
tag_180_st	ATAGGACAACTACACTTCCG	6650.8	YML102C-A::chr00_9	uptag	1
tag_14493_st	TGTGACTGAGGTGCATTATC	105.6	unassigned	unassigned	0
tag_12476_st	GTGATGTTACGTCATGTAGC	438.4	unassigned	unassigned	0
tag_8813_st	TGGCATACCGGGCTTGATAT	4481.2	YGL215W::chr7_3	uptag	1
tag_9577_st	CAGGCATGACCAACTTCAAG	4107.2	YKL111C::chr11_2	uptag	1
tag_3490_st	TGGTTAGTAGCGTCGCATCT	9983.7	YCR065W::chr00_1	uptag	1
tag_5244_st	GCCTCTTACCCGTAGGAGAT	6225.5	YPL088W::chr16_3	downtag	1
tag_2323_st	CTAGACAAGTTTCACTACCG	8217.7	YEL058W::chr5_2	uptag	1
tag_13098_st	TAGCATATCGCACTACTCGA	163.6	unassigned	unassigned	0
tag_12660_st	GTTGGTCGATCCAGCGCATT	75	unassigned	unassigned	0
tag_3229_st	TATTATCTAGTATGCGCGGC	340.4	YHR049C-A::chr8_2	uptag	1
tag_10099_st	CGCTGACTACAATTTATCCG	2591.9	YML067C::chr00_12	uptag	1
tag_993_st	GACCAGTTACGAGCAGCGAA	325	YHR026W::chr00_10	uptag	1
tag_3020_st	GTTGTAGGACGTATGATCTC	527.9	YOL072W::chr15_5	downtag	1
tag_12148_st	GGTGTTGACGACTTGTCCAT	2255.1	YML123C::chr00_9	downtag	1
tag_1352_st	CTGTCGTAAGCGTGTCGAAT	423.8	YNL288W::chr14_1	uptag	1
tag_5418_st	TACGGCTGAGCAGGCTTACT	69.4	unassigned	unassigned	0
tag_4503_st	ATCCGACAACCTGCTAGAAG	7163.3	YOR127W::chr15_2	downtag	1
tag_791_st	CCTCTCGTAACTGTGTATAG	3433.3	YMR201C::chr13_4	uptag	1
tag_6324_st	TGGCTCCGACTTCCGTGTAA	405	YBR200W::chr2_4	uptag	1
tag_1673_st	AGGCGCTAACAGTCCAGAAC	1177.9	YMR311C::chr00_8	downtag	1
tag_7136_st	ACTTTGAACCAACCGACAGG	2286	YDR021W::chr4_3	uptag	1
tag_15565_st	CGGTGTTAATCCGGGCACAT	104.2	unassigned	unassigned	0
tag_2144_st	CAGTCACTAAGCAGACACGG	4627.8	YIL071C::chr9_1	uptag	1
tag_8266_st	TTCGCTTTAGAGGCTGGACA	6756.8	YDR488C::chr4_8	uptag	1
tag_16780_st	GGTCTAGACGATTATGGAT	1229.5	YOL136C::chr00_6	downtag	1
tag_9062_st	TAAATCCCTTATCAGCCAGG	118.5	YGR104C::chr7_4	uptag	1
tag_742_st	GACACTAGGCGACATGACTC	7410.2	YMR156C::chr13_4	uptag	1
tag_2057_st	GCGTTCGTACACGTTCCAGA	6099.4	YJL046W::chr10_2	downtag	1
tag_3317_st	GGACTCTCACATGCGACTAG	174.8	YHR137W::chr8_2	uptag	1
tag_3855_st	ATTGACGGAACTAGACAGCC	3983.6	YNL189W::chr14_2	uptag	1
tag_14484_st	TGTCTGGCAGGCTATGCTCT	98.8	unassigned	unassigned	0
tag_949_st	TCGTCTAGCGCAGTAGCGTT	122.1	YDL227C::ctrl_36	downtag	0
tag_9957_st	CCTTTATACGGAAGTCAAGC	181.4	YLR240W::chr12_4	uptag	1
tag_2883_st	TGCCTGGTACTGTCCGACTA	7619.3	YOL032W::chr15_5	uptag	1
tag_2884_st	TGCCTTCACGTCGTACTGTA	8088.8	YOL033W::chr15_5	uptag	1
tag_10206_st	CGTAGACGAAGGGTCCCATA	5737.1	YLR393W::chr12_5	uptag	1
tag_9418_st	ATTGGCCCAGACACCAGAAG	814.5	YKL049C::chr11_1	uptag	1
tag_11840_st	GGATGTATAGGAGCATTCAC	107.5	unassigned	unassigned	0
tag_1066_st	GTACAGTGAGTGAGACCTCT	153.1	YOL166C::chr00_18	uptag	0
tag_12010_st	GGGCATGGACCCTTAGCATT	326.7	YMR061W::chr00_6	downtag	1
tag_3711_st	GTCGAGTCAGATGCACGTCA	4005.6	YPL182C::chr16_2	downtag	1
tag_9178_st	AGCAACTAAGAGACCGGCTG	1447.4	YGR124W::chr7_5	uptag	1
tag_15219_st	ACATTCAAATAATCCGGCGC	135.7	unassigned	unassigned	0
tag_13280_st	TATCCCGCACTAGGCTTGAA	93.2	unassigned	unassigned	0
tag_7338_st	CTTGAATCCGACATACCTTG	890.5	YDR132C::chr4_4	uptag	1
tag_4139_st	AGACAATGAAGACGCGGTCC	5312.9	YJR021C::chr00_13	downtag	1
tag_11524_st	GCGGTTACCTAGAGATAGCA	85.1	YLR440C::chr00_4	uptag	1
tag_5975_st	GCGTGTTCACATCCATCGGA	319.5	YBR046C::chr2_2	uptag	1
tag_12822_st	TAATCAGCGTTACGTCCGCA	107	unassigned	unassigned	0
tag_8466_st	GATGGTGAATTACTTAGCCC	2633.5	YGL059W::chr7_1	uptag	1
tag_5708_st	CCGCTTAGACAAACGCATGA	224.2	YNL064C::chr14_3	downtag	1
tag_11667_st	GCTTACCATTTATCACGCAG	7232	YNR064C::chr00_4	downtag	1
tag_11612_st	GCTCGACCCTATCGTAGATG	4275.8	YLR433C::chr00_4	downtag	1
tag_8502_st	GTGAAGCCTTTGCATAGAAC	141.5	YGL095C::chr7_1	uptag	1
tag_16056_st	TATGATATAGATGGCGCACC	125.9	unassigned	unassigned	0
tag_1635_st	CAGATTCAACTACTCTACGG	1612.5	YMR277W::chr13_5	downtag	1
tag_9563_st	CAGCACGAAGATGGAATCCC	121.5	unassigned	unassigned	0
tag_9492_st	CAATACCAAGAGATCGGCGG	5745	YKL027W::chr11_1	downtag	1
tag_4591_st	CCACAGTCAATACAGCTAGG	191.5	YOR215C::chr15_3	uptag	1
tag_927_st	CTGGCACTACACGCATGTTA	5369.8	YHL040C::chr8_1	uptag	1
tag_248_st	CCTACGTGAACTTCTACGAA	4905.6	YML037C::chr13_2	uptag	1
tag_13123_st	TAGCTCCATGCACGACTTTG	134.4	unassigned	unassigned	0
tag_383_st	CTAGTCGTAAGTAGTCGGAA	3445	YER143W::chr00_5	downtag	1
tag_12702_st	GTTTGCACATTTAGCTCGAC	944.3	unassigned	unassigned	0
tag_9955_st	CCTTTAATCATAATCGCGGC	3150	unassigned	unassigned	0
tag_13884_st	TCTATCTAGGGATCTGAACC	83.4	unassigned	unassigned	0
tag_1353_st	GACGAGAATGGACTACACGT	162.6	unassigned	unassigned	0
tag_1426_st	TCTAGTCCACTCGTGCTGAG	2167.2	unassigned	unassigned	0
tag_4630_st	CGAATTTCACCACACGGTAG	145.5	YOR254C::chr15_3	uptag	1
tag_12803_st	TAAGTCCCGGCAACGTACAA	115.7	unassigned	unassigned	0
tag_13447_st	TCACGGGCCGAGATCATGTT	121.2	unassigned	unassigned	0
tag_1558_st	GCGGGACGACGTATCCATAT	1112.9	YMR294W-A::chr13_5	uptag	1
tag_10141_st	CGGCCAATACCCTATATGAT	2368.2	YLR328W::chr12_5	uptag	1
tag_11294_st	GCAGTCCACCATCTATTAGG	314.2	YGR258C::chr00_17a	uptag	1
tag_10155_st	CGGGATATAAACGGACATTC	607.7	unassigned	unassigned	0
tag_2457_st	GCTCACCTACTGACGAGTGT	4485.2	YLL001W::chr12_1	uptag	1
tag_15058_st	TTTACCAGCCTCCGGGTGAT	89.6	unassigned	unassigned	0
tag_11440_st	GCCTTAATTGTGACGAAGCT	4868.2	YIR025W::chr00_3	downtag	1
tag_16538_st	CGGCCATACCGGATACTAT	1024.6	YLR428C::chr00_4	uptag	1
tag_145_st	GCAGTCGGACGAGATTCTAC	3256	YMR057C::chr00_5	uptag	1
tag_8827_st	TTAGTCCCAGGCCCGTGTTT	2059.5	YGL228W::chr7_3	uptag	1
tag_6913_st	TATTCATGCGGATCGAGCGC	274.3	YDL135C::chr4_2	uptag	1
tag_14282_st	TGCTGAGACTGGTCGCCAAT	163.4	unassigned	unassigned	0
tag_16408_st	ATGCCGGGAGCCGTTGACAA	10006.3	YLR197W::chr12_3	uptag	1
tag_8867_st	CGCAAATGGTGGACCCAGAA	3373	YGR005C::chr7_3	uptag	1
tag_14359_st	TGGCTGACTCTTATCATGCA	68.1	unassigned	unassigned	0
tag_2408_st	GCTCACAGAGTTTGATAGAC	658.1	YEL047C::chr5_2	downtag	1
tag_9668_st	CATTTCTAATACAGCAGCCG	642.6	YKL106W::chr11_2	downtag	1
tag_8672_st	CTGCCAATCACTGCATGAGG	3011.4	YGL169W::chr7_2	uptag	1
tag_5044_st	AGTCACCCAACCGAAGGAGT	903.3	YLR121C::chr12_2	uptag	1
tag_6889_st	TAGACAGTTGGAGATTAGCC	1549.7	YDL112W::chr4_2	uptag	1
tag_12273_st	GTAGCAGTAATGTTGTGCCA	9814.8	YCL041C::chr00_11	downtag	1
tag_14367_st	TGGGCCACGTCCCGTATTTA	120.8	unassigned	unassigned	0
tag_11022_st	GAGGAGTTACCCGACCCTAT	3393.8	unassigned	unassigned	0
tag_12956_st	TACGACAGATTTCGATACGG	132	unassigned	unassigned	0
tag_3959_st	ACCCTCCAACAGAGTAGAGT	2005	YNL181W::chr14_2	downtag	1
tag_15518_st	CGACGTGTAACGGTGTCTAA	97	unassigned	unassigned	0
tag_7984_st	CTGCCCGCAATCGGAGTTAA	2441.5	YLR187W::chr12_3	downtag	1
tag_2578_st	TGAGCTGACTACTTCGTATC	4337.2	YLL026W::chr12_1	downtag	1
tag_12507_st	GTGGAATCGGTGTCACTCAC	267	YNL069C::chr00_18	uptag	1
tag_8354_st	AGAAGCAACAGGACTTGGCC	1292.8	YDR480W::chr4_8	downtag	1
tag_3251_st	CCATAGCGAAGCGCACAGTA	161.9	unassigned	unassigned	0
tag_10040_st	CGCAAGTACCCACAGTAGGT	1507.8	YLR323C::chr12_4	uptag	1
tag_5470_st	TCCCGTCGAGGATGAGCTAT	1331.2	YHR190W::chr8_3	downtag	1
tag_6903_st	TATAGTCGATTATCCCAGCC	110.4	YDL126C::chr4_2	uptag	1
tag_13193_st	TAGTCGTTAGCACTCCTCAG	106.9	unassigned	unassigned	0
tag_5247_st	GCGAGTGCAGCCTACATCTT	243.6	YPL085W::chr16_3	downtag	1
tag_1379_st	AAGAGCCTAAACGCTACGCG	4079.7	YNL261W::chr14_1	uptag	1
tag_1394_st	CAGAACGCTTGCGAACTCGA	149.6	YNL246W::chr14_1	uptag	1
tag_7988_st	CTGGGCCAAGTTCTGAGACA	2638.3	unassigned	unassigned	0
tag_13843_st	TCGTTGTACTGGAGCGATCA	152.3	unassigned	unassigned	0
tag_5195_st	CTTGTGACATCAGCCACGAT	125	YPL041C::chr16_3	uptag	1
tag_16413_st	CGGTTCGGAAACCAGACGAT	1090.3	YPL075W::chr16_3	uptag	1
tag_1906_st	GTAGATCGAGCAGCCAGTCT	117	YJL101C::chr00_15	uptag	1
tag_13687_st	TCCTGATACGCTGTCGCAGT	125.3	unassigned	unassigned	0
tag_16934_st	CGGAATCCATCCAAATATGA	1061.2	YLR309C::chr12_4	downtag	1
tag_2460_st	GCTCATTACCGCTACGGAGT	2780.3	YLL004W::chr12_1	uptag	1
tag_10465_st	CTCTGTTAATCTGGCAGCAC	7598.2	YFR035C::chr00_2	downtag	1
tag_10066_st	CGCCGACAAGTCCTGAGAAT	5612.9	YLR253W::chr12_4	downtag	1
tag_10910_st	GACGCGACCGACATCTATTA	591.7	YFL006W::chr6_1	uptag	1
tag_13945_st	TCTGGCAGCCCGCTTTAGTA	150.4	unassigned	unassigned	0
tag_9656_st	CATTACAATAGGTACACCCG	9584.3	YKL190W::chr11_2	uptag	1
tag_2013_st	GTGTTCTACGCAGGCTGACT	1861.3	YJL090C::chr10_2	downtag	1
tag_5997_st	GGAGACTTAGAGGCACCCTA	8157.1	YBR068C::chr2_2	uptag	1
tag_11123_st	GATCGAATAGGTCTGACTAC	110.7	YNL029C::chr14_4	uptag	0
tag_1936_st	ATCTAGCGAACGGAACTATC	4826.2	YJL071W::chr10_2	uptag	1
tag_13812_st	TCGTAATTTCTTGGAGCCAG	70.5	unassigned	unassigned	0
tag_13047_st	TAGAAGCGGGTGCATCTCCA	108.1	unassigned	unassigned	0
tag_8841_st	TTGAGGCTATGGATCATGCT	2129.3	YGL242C::chr7_3	uptag	1
tag_15690_st	GACAGAGTATGACATGATCG	122.8	unassigned	unassigned	0
tag_5540_st	TGTATGGACTGCGTGCATCT	5223.3	YNL136W::chr14_3	uptag	1
tag_7159_st	AGGCTACCAACCCTTAATAG	4690.1	YDR047W::chr4_3	uptag	1
tag_637_st	TTGAGAGTCAGGTCGCCTAC	510.7	YER021W::chr5_3	downtag	1
tag_2703_st	CATCTACGAAGCGATAGGAC	3588.8	YOR342C::chr15_4	uptag	1
tag_794_st	CGGGACGTAAGTGTACTCAA	5174.1	YMR204C::chr13_4	uptag	1
tag_13321_st	TATGCAGTACCAGTTGCTAC	127.5	unassigned	unassigned	0
tag_6410_st	TTTACTAGAGTGGCGCATGA	2768.1	YBR190W::chr2_4	downtag	1
tag_14437_st	TGTAGGATATTAGCGCCAGA	84.7	unassigned	unassigned	0
tag_11567_st	GCTACAGAGGGCACCCATTA	381.3	YNR060W::chr00_4	uptag	1
tag_14747_st	TTCAACGGGTTCTGAGGCAA	69	unassigned	unassigned	0
tag_5949_st	GCCGCGTGAATATGAAGATA	3188.1	YBR020W::chr2_2	uptag	1
tag_14557_st	TGTTGATGAGAGTTCGCACT	96	unassigned	unassigned	0
tag_4162_st	CTACCTGTAAGGCGTCGAGA	1228.9	YJR044C::chr00_13	downtag	1
tag_2576_st	TATAGGCTACGCTGCGAGAT	508.9	YLL024C::chr12_1	downtag	1
tag_5777_st	CGGCCAACGTCTGCATAATA	4597.9	YBL055C::chr2_1	uptag	1
tag_2233_st	ACGTTGAGACAAGAAGCGTT	9471.1	YIL064W::chr9_1	downtag	1
tag_4041_st	CTACCATCAATGACGTATCG	2615.6	YJR020W::chr00_13	uptag	1
tag_14145_st	TGATTGCTACTCCTAGTCAG	90.2	unassigned	unassigned	0
tag_8256_st	TTATGGATAGCGGGCTCACA	569.4	YDR478W::chr4_8	uptag	1
tag_17107_st	TTAGACTATTCAGTACGCG	4861.7	YIL048W::chr9_1	downtag	1
tag_8915_st	TGCCCGATAGCCTCATTGGA	4196.1	YGL221C::chr7_3	downtag	1
tag_12174_st	GGTTGATCCCACCGCTGTTT	3789.8	YMR110C::chr00_9	downtag	1
tag_1938_st	CAGCTTTCAACGTCTATACG	822.1	YJL069C::chr10_2	uptag	1
tag_6400_st	TTGCTACGTTCTTCGCGGCA	3941.3	YBR180W::chr2_4	downtag	1
tag_3972_st	ATTGCTATAACGGTCAGTCC	3853.2	YNL168C::chr14_2	downtag	1
tag_12842_st	TAATGAGGCGGAGCCCTTCA	6427.5	YNL024C-A::chr00_21	uptag	1
tag_8238_st	TGTTGTTTAGCAGGTCGCCA	623	YDR460W::chr4_8	uptag	1
tag_7038_st	TTGTCGGAGTGATTGCTAAC	3281.7	YDL164C::chr4_2	downtag	1
tag_16124_st	TCTCGTAGACTTCGATCAGG	109.9	unassigned	unassigned	0
tag_7444_st	TCAGGATCATGTAGCACAAG	4033	YDR142C::chr4_4	downtag	1
tag_14533_st	TGTTATCCAGATTCCCTAGC	94.5	unassigned	unassigned	0
tag_12592_st	GTTAGGTCACCATCACACAA	83.4	unassigned	unassigned	0
tag_6418_st	TTTGACGCCTGGCACTCGTA	5235.8	unassigned	unassigned	0
tag_12852_st	TAATGTCACTGCATCCACTG	94.3	unassigned	unassigned	0
tag_2307_st	ACCGTGATAGAACACTGACC	8399.7	YEL042W::chr5_2	uptag	1
tag_11615_st	GCTCGGACAGATCGGTATCA	132.3	YLR436C::chr00_4	downtag	1
tag_2151_st	CGTCAGAAGGCTCGCACATA	6851.1	YIL078W::chr9_1	uptag	1
tag_9175_st	AGATAGACAACGGGAGCTTC	4042.5	YGR121C::chr7_4	downtag	1
tag_16170_st	TGGATAGTACGTTGTAGCCA	117.4	unassigned	unassigned	0
tag_15939_st	GTATAACGCTGTGTACTAGG	165.5	unassigned	unassigned	0
tag_8316_st	AAGTATTTAACATCCCGGCC	3380.9	YDR440W::chr4_8	downtag	1
tag_1519_st	GTGTATCTAGCTGCACGCAC	119.1	YMR257C::chr13_5	uptag	1
tag_7017_st	TTCAGCGTATGATCCGAGCC	5698.5	YDL143W::chr4_2	downtag	1
tag_12910_st	TACCAGTACCCTTATGCAGA	99.2	unassigned	unassigned	0
tag_1492_st	ATCCTTGCACATGAACGTAC	7012	YNL244C::chr00_8	downtag	1
tag_6361_st	TTAGATTCGGAGCGTCGCCA	6039	YBR237W::chr2_4	uptag	1
tag_12342_st	GTCAGACTACGTGAGAGATA	113.2	unassigned	unassigned	0
tag_5512_st	TGAGATTGACGTGTGCCTAT	82.8	unassigned	unassigned	0
tag_476_st	TTCTCTCGACTTAGTGCAGA	3660	YAL030W::chr1_1	uptag	1
tag_12965_st	TACGCACTGGCAAGAGGATC	135.6	unassigned	unassigned	0
tag_9711_st	CCAGAACTCTATCACAATGG	8029.3	YKL149C::chr11_2	downtag	1
tag_1622_st	ACGGCGATAAAGTCTATGAC	1140.4	unassigned	unassigned	0
tag_810_st	GCCGAGGTAATGTGATATAC	1208.1	YMR220W::chr13_4	uptag	1
tag_8214_st	TGGATATTAGATGCGCTGCA	4825.6	YDR434W::chr4_7	downtag	1
tag_6267_st	TCTGGCCGACTATTAGGATA	10777.2	YBR144C::chr2_3	downtag	1
tag_16200_st	TGTTGCCCACTGTCATCTAG	111.2	unassigned	unassigned	0
tag_870_st	GACAGGCGATCAGACGATAC	142.2	YMR185W::chr13_4	downtag	0
tag_16568_st	AAGTTCGTAAAGACACCCC	5876.9	YIL004C::chr9_1	uptag	1
tag_5667_st	CATGTTCCAAGAGGTCGAGA	561.8	YNL106C::chr00_16b	downtag	1
tag_6094_st	GTGTATGTAGAGCATTGCCA	2702.9	YBR069C::chr2_2	downtag	1
tag_11179_st	GATTCTGAAGTGGTCGTAAC	119.2	YNR036C::chr14_4	uptag	1
tag_14246_st	TGCGGGCACTCCTCTTGATT	63.3	unassigned	unassigned	0
tag_10318_st	CTACACGACTTGAGACGAAG	10991.4	YLR409C::chr12_5	downtag	1
tag_12019_st	GGGCTCGACGCAGTTCTTAT	1661.3	YMR070W::chr00_6	downtag	1
tag_11456_st	GCGACATTAGCTTACACGTC	11847.7	YIR043C::chr00_17b	downtag	1
tag_11824_st	GGATCAATCTGGTCGAAGCT	153.9	unassigned	unassigned	0
tag_8890_st	GCGCCCTAATTCTCGGGAAA	147.5	YGL195W::chr7_3	downtag	1
tag_15841_st	GCTTATTACGGAGGATACCA	153.9	unassigned	unassigned	0
tag_11035_st	GAGGTTATAGGAATCTTCGC	1217.5	YFL032W::chr6_1	downtag	1
tag_10306_st	CTAAGTACGTGCAAGCAAGG	7031.8	YLR397C::chr12_5	downtag	1
tag_12506_st	GTGCTTCTACGCGATGCGAT	119	YNL059C::chr00_18	uptag	1
tag_16300_st	GAGTTATAATGCGATCAAG	303.7	YDR054C::chr4_4	downtag	1
tag_601_st	CTCTGTGAATACCGAGTACA	3581.5	unassigned	unassigned	0
tag_16753_st	TTCTCGGGACTGGTCGTAT	2465.7	YMR209C::chr00_8	downtag	1
tag_3905_st	ACTTTATACCAATACGCGGC	175.6	YNL235C::chr14_2	downtag	1
tag_3571_st	CGTTGCGCCACCGATAGTAT	789.3	unassigned	unassigned	0
tag_8232_st	TGTCAGCCCGGCCATGTATA	150.2	unassigned	unassigned	0
tag_6725_st	CTATTCATACATCATCGGGC	4070	YDL045C::chr4_1	uptag	1
tag_6123_st	TAACTGTGTGGACGAGCAAA	208.3	YBR096W::chr2_3	uptag	0
tag_13183_st	TAGTCACGGGATACGAAACC	164.5	unassigned	unassigned	0
tag_5245_st	GCCTTCGGACATACTGCGAT	204.2	YPL087W::chr16_3	downtag	1
tag_14223_st	TGCCTGACGTGTGGATCATA	91.8	unassigned	unassigned	0
tag_5929_st	GCAGATGTACTCCAACTCAA	1595.5	YBR002C::chr2_2	uptag	1
tag_16641_st	GTAGCGTGACCGCGCTATA	3102.1	YJL043W::chr10_2	downtag	1
tag_1945_st	CGAGACACCTAGACATACGG	5057.6	YJL062W::chr10_2	uptag	1
tag_10215_st	CGTCATACATAGGACTAGCA	4218.9	YLR402W::chr12_5	uptag	1
tag_13815_st	TCGTACCGATTGTGCATCCA	100.4	unassigned	unassigned	0
tag_5507_st	TCTCCTGGACGGCGTGTTAT	472.3	unassigned	unassigned	0
tag_2366_st	GTTAGTCACGCTCATCGACG	138.8	YEL006W::chr5_2	downtag	1
tag_4534_st	CAAACACGAAGAGCCTGTCG	7692.7	YOR158W::chr15_2	downtag	1
tag_10638_st	CTTGCCCTAATCCATTGAGA	3733.6	YPR027C::chr16_4	downtag	1
tag_13585_st	TCCACGAGGAGCCGCTTTAT	77.9	unassigned	unassigned	0
tag_7435_st	TATTACACCTTATCCTGCGG	3749.1	YDR133C::chr4_4	downtag	1
tag_43_st	CAGTGTGTACGAATACGAAG	132.5	unassigned	unassigned	0
tag_15657_st	CTTATTTCAATGATGGCGCG	73.2	unassigned	unassigned	0
tag_1301_st	GCGCATAAGTGTCGTGAATC	1575.3	YNL339C::chr14_1	uptag	1
tag_2747_st	AGTCACAGAAGCACACGTCG	1173.1	YOR291W::chr15_4	downtag	1
tag_4556_st	CACCCGTCAAGAATATAGCG	4064.1	YOR180C::chr15_2	downtag	1
tag_1975_st	AAGTCTAGCAAATACCTCGC	6999.5	YJL031C::chr10_2	uptag	1
tag_462_st	GTGCATGGACCGTAGTTACT	3795.2	YAL043C-A::chr1_1	uptag	1
tag_9930_st	CCTGGTCGAGAACAGAAACG	6847.1	YKR051W::chr11_3	downtag	1
tag_4386_st	CGCTGTATAAATCTGTCACC	1693.9	YOR106W::chr15_2	uptag	1
tag_9931_st	CCTGGTGCAGACACGTCAAT	4120.5	YKR052C::chr11_3	downtag	1
tag_14610_st	TTACAGGCGGGTAGTCTTAT	111.3	unassigned	unassigned	0
tag_6582_st	ATGAGGGAACGCCGATCAAC	5352.1	YCR021C::chr3_1	uptag	1
tag_8390_st	ATTGAATTAACTGGACGGCC	3238.6	YDR516C::chr4_8	downtag	1
tag_16881_st	TCTCTCGACGTGCGTAGAT	4209.3	YOR051C::chr15_1	downtag	1
tag_14154_st	TGCACACTCCTACTTATGGG	97.7	unassigned	unassigned	0
tag_11846_st	GGATTATCAGCACTCAGTAC	139.1	unassigned	unassigned	0
tag_11714_st	GGAAGTCCCGGAGATCATAT	89.5	unassigned	unassigned	0
tag_4565_st	CACTCTGAAGATGAAGGACG	5026.1	YOR189W::chr15_2	downtag	1
tag_6060_st	GTACGCATATTTAGCCAGCA	2015.3	YBR035C::chr2_2	downtag	1
tag_14505_st	TGTGCTCGATATTCACTGGA	195.5	unassigned	unassigned	0
tag_1104_st	CGAAGTCCACACAGCGGATA	672.9	YER066W::chr00_10	downtag	1
tag_6895_st	TAGGGAGGATCGTTCACCAC	4494.6	unassigned	unassigned	0
tag_10293_st	CTAACTAGCTGTAAGCGACC	9837.9	YLR384C::chr12_5	downtag	1
tag_14025_st	TGACATCGCTGTGCCAAGCA	77.3	unassigned	unassigned	0
tag_15128_st	TTTCCGTAGCGGCGCGATTA	81.4	unassigned	unassigned	0
tag_11097_st	GATAGTGAATCTCCCTGACA	1813.3	YNL001W::chr14_4	uptag	1
tag_13541_st	TCATCCAGAGCTGTCAGTAT	99.9	unassigned	unassigned	0
tag_6243_st	TCGGCAGCACTTCTAGCTTA	1514.8	YBR120C::chr2_3	downtag	1
tag_11527_st	GCGTACCACTCGACGGATTT	1273.9	YLR443W::chr00_4	uptag	1
tag_15731_st	GAGTTATACGTCCAGGCACA	131.7	unassigned	unassigned	0
tag_10653_st	CTTGTTAATGTGACCAGGAC	3488.3	YPR042C::chr16_4	downtag	1
tag_8246_st	TTACCGGCGCGGCAAGTTTA	75.2	YDR468C::chr4_8	uptag	1
tag_12878_st	TACAGAGCGCGAGACTGCAT	99.4	unassigned	unassigned	0
tag_4264_st	CAACATATCATAAGCGCGTC	140	unassigned	unassigned	0
tag_13868_st	TCTACTGAGGGACGATGCTA	249.6	unassigned	unassigned	0
tag_7015_st	TTATGTTTAGCCGGGTACGC	5417.1	YDL141W::chr4_2	downtag	1
tag_1585_st	ATCGAGTCAACCGGCCTAGA	4027.6	YMR316C-B::chr00_8	uptag	1
tag_14256_st	TGCGTTTGACCTTCGATCCA	98.9	unassigned	unassigned	0
tag_2476_st	TGAGATCCCTCTACGGTCGT	423.3	YLL020C::chr12_1	uptag	1
tag_6860_st	GTGGAGAGATGATTCTATCC	275.9	YDL083C::chr4_1	downtag	1
tag_4821_st	GTGCTGTAGAAATAAACGCG	5259.5	YJR127C::chr10_4	uptag	1
tag_2853_st	CATGTTATACGAGGACAGAG	2572	YOL002C::chr15_5	uptag	1
tag_1588_st	CAGATCAACGTATCGACACG	4787.6	YMR320W::chr00_8	uptag	1
tag_8007_st	GAATCATGGTCAAGGGTACA	7694.7	YLR210W::chr12_3	downtag	1
tag_9943_st	CCTTCAGGAATACTAATGCC	2634.6	YKR064W::chr11_3	downtag	1
tag_7228_st	CACAGACCACAAGCTATGGG	453.2	YDR017C::chr4_3	downtag	1
tag_7839_st	TGTTAGATAGGGCGCTTCAT	1538.5	YLR130C::chr12_3	uptag	1
tag_3563_st	CCCTTGAGACACGTATATCG	7595.3	YCR034W::chr00_1	downtag	1
tag_131_st	CTAGCAGAATATCTACGACC	2442.5	YER181C::chr00_5	uptag	1
tag_4576_st	CATACTCAACTGAATGTCCG	7438.1	unassigned	unassigned	0
tag_15666_st	CTTGCGCGAATAGGCTGTAA	127.8	unassigned	unassigned	0
tag_1732_st	ATCGTCAGAACCGTATGTAC	3421.2	YJL182C::chr10_1	uptag	1
tag_10072_st	CGCGAACGATTTGTACGAAA	8714.4	YLR259C::chr12_4	downtag	1
tag_11843_st	GGATTACGCCAGCAGCAGTA	140.1	unassigned	unassigned	0
tag_11626_st	GCTGAATTAGGTAGACTGAC	6425.7	YLR446W::chr00_4	downtag	1
tag_10149_st	CGGCTATCACCGACAGAGTA	2460.8	YLR336C::chr12_5	uptag	1
tag_3271_st	GTCCAGTTACCTAGTACGGA	1617.6	YHR091C::chr8_2	uptag	1
tag_568_st	TCGCCCGTAGCATCGTATGA	5026.7	YER046W::chr00_10	uptag	1
tag_1106_st	CGGTGCATACCTAATAGTAC	4442.3	YHR043C::chr8_1	downtag	1
tag_13608_st	TCCATCATACTTAGGGAGCA	126.5	unassigned	unassigned	0
tag_11720_st	GGAATAGCCTGACATGAGTT	74.8	unassigned	unassigned	0
tag_3072_st	TATGCGAGACGGTATGCACT	4711.5	YOR040W::chr15_1	uptag	1
tag_9203_st	AGGCAAATCTTCAGAACCCG	4568.2	YGR149W::chr7_5	uptag	1
tag_10511_st	CTGCTTCCACAGCGAGGATT	146	YGR242W::chr00_2	downtag	1
tag_14513_st	TGTGGCGACTCTCGGTCATT	88	unassigned	unassigned	0
tag_10402_st	CTCATCTAAGTCATTCTCGG	2865	YGR229C::chr00_2	uptag	1
tag_2707_st	CGATCTAGCACGCAATATAC	8137.6	YOR346W::chr15_4	uptag	1
tag_8046_st	GCCTCGAATGCCCGGATATA	2317.1	YDR361C::chr4_7	uptag	1
tag_16973_st	TCGTGGGAGATGTCCTATTC	302	YHR015W::chr8_1	downtag	1
tag_6327_st	TGGTCTGGAGTATCGTTCAA	1590.5	YBR203W::chr2_4	uptag	1
tag_6462_st	ACACTAGCAAAGGGACTTCC	1925.2	YBR242W::chr2_4	downtag	1
tag_16691_st	GAAGTGTAGACACGTCGCT	514.1	unassigned	unassigned	0
tag_9197_st	AGGAATCTAACCACGCGCAG	412.7	YGR143W::chr7_5	uptag	1
tag_1768_st	TCTCGTCTACGTGCTCTGAG	147.7	YJL145W::chr10_1	uptag	1
tag_3270_st	GTCCAGATATGTAGGAGACT	144	unassigned	unassigned	0
tag_16196_st	TGTGGGTAGCGTCTATCCAT	105	unassigned	unassigned	0
tag_2153_st	CGTCAGATAAGGTGAGTTAC	178.6	YDL227C::ctrl_24	uptag	0
tag_5134_st	CGCAGATGAAGGTAGACATT	1990.5	YLR115W::chr12_2	downtag	1
tag_13215_st	TAGTTGCAGGCTAGGTCCAC	116.9	unassigned	unassigned	0
tag_16606_st	CTCTGTGAATACCGAGTCA	1616.7	YER073W::chr5_3	uptag	1
tag_9151_st	ACTGAAGTAACAGCCACCGG	180.3	YGR097W::chr7_4	downtag	1
tag_9522_st	CACGGAAGAGGACAGACCTT	2563.3	YKL057C::chr11_1	downtag	1
tag_3409_st	CGCCTAAGGATCGTGAAGTA	10734.8	YHR133C::chr8_2	downtag	1
tag_163_st	TTATACTTCTCGGACGGCAC	1686.2	YML117W::chr00_9	uptag	1
tag_8710_st	TGAGCCATTGCTATCGAAGG	6902.6	YGL111W::chr7_2	downtag	1
tag_11301_st	GCATACAGGTTACGACGCCT	113.7	YGR265W::chr00_3	uptag	1
tag_8402_st	CACCCTTGAAGAAGAGGAGC	9237.1	YDR528W::chr4_8	downtag	1
tag_11877_st	GGCATAGACTCAGCGAGCAT	664.8	YER161C::chr00_5	downtag	1
tag_14273_st	TGCTCCAGATATTCTAGGCG	79	unassigned	unassigned	0
tag_5779_st	CGGCGGTTAAGTTCTAATCA	5540	YBL057C::chr2_1	uptag	1
tag_14938_st	TTGCACGATTAGCTCTTAGC	86.2	unassigned	unassigned	0
tag_13309_st	TATGACCTATTTATCGGGCC	79.3	unassigned	unassigned	0
tag_1248_st	GTGGGATGACCTATACTTAC	3369.5	YPL240C::chr16_1	downtag	1
tag_12182_st	GGTTGTAGACGATTGTCATC	1562	YMR118C::chr00_15	downtag	1
tag_9095_st	TTAATTGCCTTAGCCTGCCA	3211.8	YGR041W::chr7_4	downtag	1
tag_6816_st	GGATATACATTAGGGTAGCC	3615.6	YDL040C::chr4_1	downtag	1
tag_13694_st	TCCTGGTCAGCAGTCGGTTA	83.3	unassigned	unassigned	0
tag_4825_st	GTTAGCCCAGATAGCTGACG	1705.8	YJR131W::chr00_12	uptag	1
tag_11598_st	GCTCACATAGACATTGATCC	343.7	YLL018C-A::chr00_4	downtag	1
tag_10634_st	CTTGCACCTCCAATTTAGGG	3908	YPR023C::chr00_15	downtag	1
tag_11900_st	GGCCCAATGTCTTGCAGAGT	9203.2	YER184C::chr00_5	downtag	1
tag_2441_st	CAGTTCCGAATACACACTAG	155.9	YDL227C::ctrl_29	uptag	0
tag_1462_st	GCGCGTGAATCCTGTGACTA	137.2	unassigned	unassigned	0
tag_15484_st	CCGTAAGTACAATTAGCACG	205.5	unassigned	unassigned	0
tag_6022_st	GGCGAGTAATGTGTATTCCA	9602.8	YBL106C::chr2_2	downtag	1
tag_3756_st	CTTAACCAGTCTGACCGAGT	2669.8	YMR048W::chr00_11	uptag	1
tag_5310_st	GGGTTACCGCCGTACATCTT	6060.6	YPL022W::chr16_3	downtag	1
tag_13247_st	TATAGGACGAGTGGTCATCA	127.2	unassigned	unassigned	0
tag_12233_st	GTACATAGATATAGTGCGCC	2272.7	YOL146W::chr00_15	downtag	1
tag_9889_st	CCTACGGGACCAGACGATTA	2190.9	YKR010C::chr00_14	downtag	1
tag_3887_st	GTCGCTTGACGCATAGTGAC	486	YNL157W::chr14_2	uptag	1
tag_15713_st	GAGAGCGAATCTGAGTTACC	110.3	unassigned	unassigned	0
tag_3418_st	GATAGCGTAATGAGTAGTCC	4747.2	YAL064C-A::chr00_1	uptag	1
tag_183_st	CACCGACAACTCGTAGAGAG	9761.2	YML100W-A::chr00_9	uptag	1
tag_7460_st	TCGTCATCACGGATTTGCAG	2433.4	YDR158W::chr4_5	uptag	1
tag_15621_st	CTCGTTCTAATCCACTATGG	120.6	unassigned	unassigned	0
tag_4524_st	ATTATAGTAACTCCCACCGG	5795.7	YOR148C::chr15_2	downtag	1
tag_7172_st	ATATCCACAACGCCTAAGGG	2458.4	YDL202W::chr4_3	downtag	1
tag_10436_st	CTCGCCTAATAGACTTTACG	1182.9	unassigned	unassigned	0
tag_12748_st	TAACGAGATTATGAGCTGGC	169.3	unassigned	unassigned	0
tag_17049_st	TACGAGGTGCGATTTCTGAA	98.1	unassigned	unassigned	0
tag_376_st	CGGCGAGTACAATTCATAGA	5287.3	unassigned	unassigned	0
tag_8311_st	AACTATTAACAAGGTGGCCC	553.2	YDR533C::chr4_8	uptag	1
tag_5265_st	GGACATTACTCTAGCCCAGT	731.7	YPL067C::chr16_3	downtag	1
tag_9214_st	AGGGTAACATAGCATACGCG	216.7	YGR160W::chr7_5	uptag	1
tag_8336_st	ACACGATTAAAGCCATTGCC	4485.8	YDR462W::chr4_8	downtag	1
tag_6754_st	GACGATTCAATGATCTCACC	162.6	YDL073W::chr4_1	uptag	1
tag_9317_st	ATATTGAACCTCCACACAGG	160.5	YGR167W::chr7_5	downtag	1
tag_1257_st	TCGTTGCGACCTATGCGTAG	7693.2	unassigned	unassigned	0
tag_13575_st	TCATTCGGAGCAGGCTGTCA	76.2	unassigned	unassigned	0
tag_9638_st	CATCTAAGGACACTACACTG	148.4	YKL172W::chr11_2	uptag	1
tag_4294_st	GGGTTATACCATGTCGTACT	3406.9	YIL111W::chr9_2	downtag	1
tag_7941_st	CCTGCCCAATAATGTAGACA	5765.3	YLR136C::chr12_3	downtag	1
tag_9932_st	CCTGGTGGACACGACAGTAT	3055.9	YKR053C::chr00_14	downtag	1
tag_14568_st	TGTTTAGTAGGATTGCGCCC	71	unassigned	unassigned	0
tag_10259_st	CGTTAATGCAGCGAGAATCA	235.5	YLR350W::chr12_5	downtag	1
tag_15306_st	ATACCGAGAACGAGCGAGCT	206.2	unassigned	unassigned	0
tag_14413_st	TGGTTCATAGCCGACCCAAG	123	unassigned	unassigned	0
tag_13542_st	TCATCCCAGGCGAGCTGTTT	105.8	unassigned	unassigned	0
tag_3265_st	GGACGTATAGATTACTAGCG	2006.2	YHR085W::chr8_2	uptag	1
tag_14403_st	TGGTGATCGACTGCGTCCTA	72	unassigned	unassigned	0
tag_504_st	CGGTACGGAAGTGTATATCA	3339.8	YAL001C::chr1_1	uptag	1
tag_5869_st	GAAGACGTGTGAAGTTTCCA	2704.6	YBL051C::chr2_1	downtag	1
tag_14243_st	TGCGCTTAGCCCGGTCTTAT	107	unassigned	unassigned	0
tag_12977_st	TACGGAAGTTGGCGTCACTA	91.4	unassigned	unassigned	0
tag_10018_st	CGATACACATTCAGAGCACG	847.6	YLR300W::chr12_4	uptag	1
tag_14391_st	TGGTCACATTTCTATGCCAG	91.1	unassigned	unassigned	0
tag_7423_st	TACGGGACATTCCACTGAAG	7638.6	YDR121W::chr4_4	downtag	1
tag_2530_st	ACAAGTCAACACCGCGAGGT	2419.8	YLR007W::chr12_1	uptag	1
tag_6938_st	TCTGGCATAGCAGGTGTCAC	170.5	YDL160C::chr4_2	uptag	1
tag_9997_st	CGACTACTAATACCCTAGAG	3968.2	YLR280C::chr12_4	uptag	1
tag_3751_st	CTCCGCGAAGCTCGTGTAAT	4781.8	YPL141C::chr16_2	downtag	1
tag_11941_st	GGCTCACGATCCACTGGTTA	1789.2	YMR086W::chr00_6	uptag	1
tag_10683_st	CTTTGTACCTACGATATGGG	463.6	YPR072W::chr16_4	downtag	1
tag_1478_st	TCTATCCACTGCGGACGAGT	1704	unassigned	unassigned	0
tag_14645_st	TTACGTTGGTGAGAGCAAAC	89.8	unassigned	unassigned	0
tag_1043_st	CGGTCTAAGCTCTCCAGATA	1914.3	YHL020C::chr8_1	downtag	1
tag_6539_st	AGGGATTAAGAAGGTCTACC	937.9	YCL052C::chr3_1	uptag	1
tag_1213_st	ATCAGTTTAAGCGACCACAC	148.5	unassigned	unassigned	0
tag_1508_st	GACGCTTTAGACATAACACC	1031.2	YMR244C-A::chr13_5	uptag	1
tag_13218_st	TAGTTTCTACAGGTTGAGCC	94.7	unassigned	unassigned	0
tag_14090_st	TGAGCTGGATGGATCTCCCT	193	unassigned	unassigned	0
tag_3167_st	GTCAGGCACTAGGAGCTATC	6029.5	YOR039W::chr15_1	downtag	1
tag_15271_st	AGGACTATAACGAAGGTCGC	153.3	unassigned	unassigned	0
tag_17090_st	ACTTCCGAAACGAACAGTC	1105.9	YGR104C::chr7_4	downtag	1
tag_11666_st	GCTTACACTGTCACCTAAAG	9157.1	YNR063W::chr00_4	downtag	1
tag_12885_st	TACAGGATTGGAGAGTCAAC	110.7	unassigned	unassigned	0
tag_11599_st	GCTCACGTACTCGACAGAAA	3136.1	YLR262C-A::chr00_4	downtag	1
tag_11985_st	GGGAGCATACTCTATCATAC	941	YOL115W::chr00_6	uptag	1
tag_12149_st	GGTTAATTGGTACGATTGCC	6804.8	YML124C::chr00_9	downtag	1
tag_10890_st	GACCTAGCACAGGACGTGTT	143.7	YPR187W::chr16_5	downtag	1
tag_7095_st	ACAAGCGCAAATACTGCCGG	4925.2	YDL221W::chr4_3	uptag	1
tag_2797_st	AGTCAGTCAACATGCTAGAC	1130.2	YOR340C::chr15_4	downtag	1
tag_11629_st	GCTGACCATTCATGCGAAAT	3007.5	YLR449W::chr00_4	downtag	1
tag_13927_st	TCTGACATGGTCTGAGCCCT	102.2	unassigned	unassigned	0
tag_4764_st	GCATTTCTAGCGACCCGTAG	1736	YJR070C::chr00_12	uptag	1
tag_14714_st	TTATCAGTCCATCGCAAGTC	90.7	unassigned	unassigned	0
tag_5448_st	TATGGTCTAGGAGGTCATCT	70.7	YHR168W::chr00_8	downtag	1
tag_6016_st	GGCATAGGACAGTGCTCATA	165.4	YDL227C::ctrl_17	downtag	0
tag_15808_st	GCGATTGAATTGGACGATCA	143.5	unassigned	unassigned	0
tag_3109_st	GAGTGAGTAATGCTACGTCA	186.3	unassigned	unassigned	0
tag_2102_st	CGTCACCTAAGTTCACGAGA	725.4	YIL029C::chr9_1	uptag	1
tag_11363_st	GCCAGTACCGCAGTCAGTTA	574	YKL053C-A::chr00_17b	uptag	1
tag_7674_st	GGCGCATCACTAGCCAGATT	111.9	YDR275W::chr4_6	uptag	1
tag_8685_st	GCATTACCATTATTCACCGG	104.7	unassigned	unassigned	0
tag_6335_st	TGTAGGCTATGAGGTCTTCA	373	YBR211C::chr2_4	uptag	1
tag_687_st	GTGCGATCACGCTCCAGTAT	136.8	YOL148C::chr00_18	uptag	1
tag_4962_st	TTCTGAGCCTCGGATACTAG	4440.2	YLR039C::chr00_8	uptag	1
tag_4318_st	ATACCCAGAACGACTATGCG	1114.9	YIL135C::chr9_2	downtag	1
tag_9028_st	TAGCCATAATTGGTTAGCCC	816.1	YGR070W::chr7_4	uptag	1
tag_894_st	TTCTATCTAGTGATCGCGCA	1381.6	YMR208W::chr13_4	downtag	1
tag_8971_st	AATGAAGCAAAGTGCCCTGC	7555	YGR013W::chr7_3	downtag	1
tag_2601_st	CGATACCGAAGTCCAGATAC	4713.1	YLL049W::chr00_8	downtag	1
tag_5381_st	GTGGTCGCACGGTCCTATTT	107.5	YHR183W::chr8_3	uptag	1
tag_13761_st	TCGCATCCAGCTCAGTATGG	142.2	unassigned	unassigned	0
tag_10030_st	CGATTATACGCATACATGGG	5651.9	YLR313C::chr12_4	uptag	1
tag_4602_st	CCCTTTCGACCGTAAGTAAG	6914.1	YOR226C::chr15_3	uptag	1
tag_2922_st	GTATTCTCACCTATCGCTAG	3468.1	YOL070C::chr15_5	uptag	1
tag_15757_st	GCAATGGCAGTGAATGCTCA	92.9	unassigned	unassigned	0
tag_8503_st	GTTTAACCATGTTGGACGGC	10547.9	YGL096W::chr7_1	uptag	1
tag_9683_st	CCAAGCGAATGCAACGTATC	6810.3	YKL121W::chr11_2	downtag	1
tag_1448_st	CAGACGCGAAGATAAGTTCC	7731.6	YNL288W::chr14_1	downtag	1
tag_16801_st	CTTCAAGGTGCGCCCAATT	122.8	YGL163C::chr7_2	downtag	1
tag_15402_st	CAGACAATGCAATAGCCTGG	97.1	unassigned	unassigned	0
tag_15853_st	GGACTGGTACGATGCTCACT	109.2	unassigned	unassigned	0
tag_12261_st	GTACTGTCACCCAAGGCTGT	3454.3	YPL224C::chr00_11	uptag	1
tag_17079_st	TTCTCTTAATCTTCACGAGG	124	YER188W::chr00_2	downtag	1
tag_1048_st	CTATTCGACTACAGTATCGG	1129.4	YHL015W::chr8_1	downtag	1
tag_7099_st	ACACCTTAACAATGCACGGG	2740	YDL225W::chr4_3	uptag	1
tag_13055_st	TAGACGCACCGCCGTATGAT	171.3	unassigned	unassigned	0
tag_16632_st	AACTTACGAAACTACCGCG	3600.9	YPL228W::chr16_1	downtag	1
tag_3399_st	AGTGGTACAGAAGACCGACT	3397.7	YHR123W::chr8_2	downtag	1
tag_14563_st	TGTTGGTACTGTTAGCCAGA	114.8	unassigned	unassigned	0
tag_172_st	ACCTCTAGCAACGAACATGG	7550.9	YML109W::chr00_9	uptag	1
tag_3477_st	GTCCGGTCACCTAGTCGTAT	6783.6	YCR049C::chr00_1	uptag	1
tag_8752_st	CAAGGGCCAATAAGCGGACT	5452.3	YGL153W::chr7_2	downtag	1
tag_8981_st	AGCATCGGAAATGGCAAGCC	1825.4	YGR023W::chr7_3	downtag	1
tag_10297_st	CTAAGCCTATGCAATATCGC	422.4	unassigned	unassigned	0
tag_14274_st	TGCTCCTCAGGCCGTGATTT	78.1	unassigned	unassigned	0
tag_7382_st	GGAGCCACATTCATCGACAG	133.9	YDR079W::chr4_4	downtag	1
tag_4214_st	CCGGAGTTAAGTGTAAGTAC	158.1	YDL227C::ctrl_40	uptag	0
tag_7841_st	TTACAGGATTTCAGGCGAGT	239.7	YLR132C::chr12_3	uptag	1
tag_9046_st	TTTGGATTAGCTGTGCGCCC	6116.1	YGR088W::chr7_4	uptag	1
tag_5049_st	ATCAACGGACAATACCTGCT	9204.8	YLR030W::chr00_8	downtag	1
tag_3572_st	CTCAGCATACATAGTACAGC	4870.1	YCR048W::chr00_16a	downtag	1
tag_3129_st	TGCTCCGTACTTAGTGACGA	2940.3	YOR001W::chr15_1	downtag	1
tag_15540_st	CGCGCTTCAAGTAGCTCGAA	283.4	unassigned	unassigned	0
tag_14357_st	TGGCTCGTAGATCGTGCATC	110.4	unassigned	unassigned	0
tag_12988_st	TACGGGCCAGCCATCAGTTA	98	unassigned	unassigned	0
tag_2618_st	GTATCACGATTCGCGCTCAG	138	unassigned	unassigned	0
tag_5070_st	CACGGAGCAAGAGCACATCT	239	YLR051C::chr12_2	downtag	1
tag_12047_st	GGGTGCCGAATTTGCCATAA	5342.6	YNR072W::chr00_6	downtag	1
tag_10582_st	CTTACTGAATCCACCGATGA	5783.3	YPR067W::chr00_15	uptag	1
tag_1023_st	AACGTCCTAAACGCAAGCGG	6943.3	YHL040C::chr8_1	downtag	1
tag_14497_st	TGTGAGGATCGTAGCTTCTA	105.4	unassigned	unassigned	0
tag_876_st	GGTTAGCACTAGATCGCACT	152	YMR191W::chr13_4	downtag	0
tag_13721_st	TCGACGAGACTGGCGATCTA	96.2	unassigned	unassigned	0
tag_12313_st	GTATGGCCCTAGACCTCGTA	132.8	unassigned	unassigned	0
tag_11504_st	GCGGACAATGTTTCAGACAA	2001.5	YLR390W-A::chr00_15	uptag	1
tag_12049_st	GGGTGGTGACATTATTCCAT	1644.8	YNR074C::chr00_6	downtag	1
tag_4798_st	GTATCCTAATGTTTACGCCG	4750.7	YJR104C::chr00_12	uptag	1
tag_4359_st	TCCTTCTACTCGTGCGTGAG	103.1	unassigned	unassigned	0
tag_16223_st	TTCCGTTGACTGTTCGCAGC	89.9	unassigned	unassigned	0
tag_4416_st	TCGACAGGCGGAGTTATCTA	268.5	YOR136W::chr15_2	uptag	1
tag_12270_st	GTAGCACACGTAGCCATCAA	132.5	unassigned	unassigned	0
tag_6852_st	GTCAGAATGGTATGGATCAC	519.7	YDL075W::chr4_1	downtag	1
tag_9010_st	GATGTTGGAATGGCATATCC	956.8	YGR052W::chr7_4	uptag	1
tag_14509_st	TGTGGATACTGTACTCCCTA	97	unassigned	unassigned	0
tag_10560_st	CTGTTTGCAGATACCTCACA	5144.9	YPR045C::chr16_4	uptag	1
tag_2861_st	CGTGAATTACATCAGACAGC	1486.2	YOL010W::chr15_5	uptag	1
tag_8712_st	TGATTTGCAGGCTCCACTCG	2255.7	YGL113W::chr7_2	downtag	1
tag_15333_st	ATGATCCTAACGCAGGTACA	166.9	unassigned	unassigned	0
tag_1686_st	CGACGATACAGTAATCTAGC	119.9	YDL227C::ctrl_10	uptag	0
tag_11315_st	GCATCGTAAGTCTTTATCCC	1442.9	YGR279C::chr00_3	uptag	1
tag_5656_st	CAGGGTTCAAGAGTGATACA	3894.5	YNL116W::chr14_3	downtag	1
tag_8902_st	GTTGCAGGAGGCCCATCTTA	1098.8	YGL208W::chr7_3	downtag	1
tag_1317_st	TCTACAGTGTGTCAGAGTGA	162.8	YNL323W::chr14_1	uptag	1
tag_9013_st	GATTTGTGAATGGCAGTTCC	1954.2	YGR055W::chr7_4	uptag	1
tag_13355_st	TATGTTTCACGGGCCAGGAT	78	unassigned	unassigned	0
tag_9910_st	CCTCGCTTACCGAAGGGATT	4820.1	YKR031C::chr11_3	downtag	1
tag_3383_st	TCACGTATATTGACTCCGAC	3551.3	unassigned	unassigned	0
tag_5880_st	GACCTCCTAATCCGGTATAA	412.2	YBL062W::chr2_1	downtag	1
tag_10050_st	CGCATACACTCAGCAGAGAT	360.3	YML042W::chr00_11	uptag	1
tag_14518_st	TGTGTAGTAGATTCTGCGAC	119.2	unassigned	unassigned	0
tag_4475_st	CTACTCTTAATTCGACTGCG	226	unassigned	unassigned	0
tag_8187_st	TGATTGTCAGCGATGGCTCA	5693	YDR407C::chr4_7	downtag	1
tag_6481_st	ACGGCTTGAAAGGGACATAC	1733.9	YBR261C::chr2_4	downtag	1
tag_3495_st	ACATCTAAATAAGTGCCGCG	182	YCR071C::chr00_1	uptag	1
tag_7196_st	ATTCCTTCAACGGATCATCG	2312.4	YDL226C::chr4_3	downtag	1
tag_915_st	CACGCGAACGGAGTGTAACT	1179.3	YMR229C::chr13_4	downtag	1
tag_16456_st	TAGTCAGAGGGATATTCTC	368.6	YJL093C::chr10_2	uptag	1
tag_10943_st	GACTCATGCGGACGAAGTTC	494.2	YFL035C-A::chr6_1	uptag	1
tag_12767_st	TAAGAAGTGTGAGGATTCCC	94.1	unassigned	unassigned	0
tag_3602_st	TGTAGCGTAGGCGTCATCAC	131.3	YCR084C::chr00_16a	downtag	1
tag_363_st	AGCCACGTAAATCGTTAGAC	3101.8	YER122C::chr00_5	downtag	1
tag_2805_st	CATGCTAGAAGAGGTGTACC	4495.9	YOR348C::chr15_4	downtag	1
tag_14414_st	TGGTTGACGTTTCGCAGAAT	84.1	unassigned	unassigned	0
tag_4068_st	TACGAGTACGGCATGGACTT	101.9	YJR046W::chr00_13	uptag	1
tag_2208_st	GAGACTTTACTAGACGAGCA	2998.8	YIL039W::chr9_1	downtag	1
tag_6864_st	GTGTCACGATTGATTCATCC	2632.9	YDL087C::chr4_1	downtag	1
tag_4552_st	CACATTGAACTATCACACGG	7552	YOR176W::chr15_2	downtag	1
tag_8863_st	CCCGTTGGAAGCCCAGTTAA	2685.4	YGR001C::chr7_3	uptag	1
tag_12569_st	GTTACACTCATCCACGGTAG	130.9	YDL227C::ctrl_5	uptag	0
tag_9194_st	AGCTTCAACAGTAATCACCG	6222.4	YGR140W::chr7_5	uptag	1
tag_12372_st	GTCCGCAGACCTCGTTATGA	1798.3	YJL137C::chr00_14	uptag	1
tag_11625_st	GCTGAAGTTTATGGACCCTA	4708.2	YLR445W::chr00_4	downtag	1
tag_9842_st	CCGGCGGAAGCGTCATTATA	1773.8	YKR059W::chr11_3	uptag	1
tag_1988_st	ATCTCACTACAAGAGCCTAG	127.1	YJL117W::chr10_2	downtag	1
tag_1056_st	GACCGACTACCCTAGATGGA	4669.6	YHL007C::chr8_1	downtag	1
tag_2622_st	GTTCGACCTTGACCTCGGTA	9719.5	YLR003C::chr12_1	downtag	1
tag_13104_st	TAGCATTGATCCCATGTCAC	87.6	unassigned	unassigned	0
tag_5871_st	GAAGGGTCGCGCATACATTA	2642.1	YBL053W::chr2_1	downtag	1
tag_4685_st	CTCCGAATACTTATAGCCAG	1499.6	YOR213C::chr15_3	downtag	1
tag_3389_st	ACAGTTAGAAAGTAGCGGCC	5250.1	YHR113W::chr8_2	downtag	1
tag_2969_st	GTATTTGTACGTCGCAGGAC	1098.4	unassigned	unassigned	0
tag_8743_st	AAGAGGGAACAAGTTGCCTT	1663.7	YGL144C::chr7_2	downtag	1
tag_8133_st	TAGTTTGGACGCTGATGCCA	5707.5	YDR352W::chr4_7	downtag	1
tag_5439_st	TAGTAGGTACGGGCCATCAT	171.3	YHR159W::chr8_3	downtag	1
tag_13977_st	TCTTCATCAGTGAGGCGCGA	92	unassigned	unassigned	0
tag_5735_st	CGAGACGCAAGGGATTTACA	4684.1	YBL013W::chr2_1	uptag	1
tag_8748_st	ACCCGAGGAAAGAGGCCATT	5721.5	YGL149W::chr7_2	downtag	1
tag_6642_st	CAGTAATTCAGAGACAGGGC	1837.6	YCL059C::chr3_1	downtag	1
tag_7539_st	AAGTGAAACCAGAGCCCGCT	818.6	YDR236C::chr4_5	uptag	1
tag_10937_st	GACTAGCACTATCAATTCGG	1552.9	YFL030W::chr6_1	uptag	1
tag_13072_st	TAGAGCGTAGGACTAAGATC	132.8	unassigned	unassigned	0
tag_348_st	TCGGTCCTACGGTACTGTCT	3506.8	YER108C::chr00_5	downtag	1
tag_2636_st	ACACCGAAATAACTCTCGTG	4485.7	YLR017W::chr12_1	downtag	1
tag_664_st	CGGTCAACTCTACCTAAGGA	3544.9	YOL146W::chr00_15	uptag	1
[truncated: 15,087 more rows]
