# Supplementary material for: A comparative analysis of DNA barcode microarray feature size
Source: BMC Genomics. 2009 Oct 13;10:471. doi: 10.1186/1471-2164-10-471 (PMC2765990; doi:10.1186/1471-2164-10-471)
Supplement: Additional file 1 — supplementary_data. A collection of processed microarray data corresponding to the experiments from the manuscript. Experimental details are included in the individual file names within the collection. [file 1471-2164-10-471-S1.ZIP › Experiment_3_Tiling.tab]

tag_7742_st	TCAGCCGGACCTTAGTGCAT	3027.0	YDR247W::chr4_6	downtag	sense
tag_1432_st	AAGCACCTAAACGTACTTCG	912.0	YNL304W::chr14_1	downtag	sense
tag_13462_st	TCACTCGGACGTGCAGGTTA	84.0	unassigned	unassigned	sense
tag_4252_st	TGTTATATCGGCGAGAACTC	833.0	YIL165C::chr9_2	uptag	sense
tag_7675_st	GGCGCTTGACATCGGCTATT	704.0	YDR276C::chr4_6	uptag	sense
tag_8916_st	TGCCTATCAGCATTTCAGCA	144.0	YGL222C::chr7_3	downtag	sense
tag_12015_st	GGGCCTGTACCTGCAATTCA	62.0	YMR066W::chr00_6	downtag	sense
tag_2645_st	ATGATATTAACGGCTACGCC	323.0	YLR026C::chr12_1	downtag	sense
tag_11339_st	GCATTTAATTTCATCCCGGC	1479.0	YIR020W-B::chr00_3	uptag	sense
tag_12288_st	GTAGTTACAGTTCATCCACC	2086.0	YKL005C::chr00_12	downtag	sense
tag_7674_st	GGCGCATCACTAGCCAGATT	97.0	YDR275W::chr4_6	uptag	sense
tag_9783_st	CCCGTGTGACCACTAATGAG	1336.0	YKL222C::chr11_3	uptag	sense
tag_6584_st	ATGCAGTTAAGGCTAAGCAC	1181.0	YCR023C::chr3_1	uptag	sense
tag_9081_st	TCATGCAGGGATGCGCCTTT	409.0	YGR027C::chr7_4	downtag	sense
tag_8033_st	GCCAAGCGCCTCAGAGATTA	135.0	YDR348C::chr4_7	uptag	sense
tag_8621_st	ACTATGGCAAATCACCCAGG	173.0	YGL118C::chr7_2	uptag	sense
tag_6936_st	TCTATGGACGGCGCATGATC	3083.0	YDL158C::chr4_2	uptag	sense
tag_2393_st	CGAGGTATAGATAATGCACC	340.0	YEL032W::chr5_2	downtag	sense
tag_6041_st	GGGCAGCTACTAGAGCCTAA	207.0	YBR016W::chr2_2	downtag	sense
tag_9727_st	CCAGTGTGACCAATCAGTAC	1137.0	YKL165C::chr11_2	downtag	sense
tag_11870_st	GGCAGCTAAGTTTGCGCCAT	62.0	YER153C::chr00_5	downtag	sense
tag_11477_st	GCGCAAGCCGCCAGATTTAT	205.0	YKR081C::chr00_3	downtag	sense
tag_7901_st	ATTTGCTCAACGGCTCCAGA	182.0	YLR200W::chr12_3	uptag	sense
tag_5970_st	GCGGGTCGAATCTCGCTTAA	657.0	YBR041W::chr2_2	uptag	sense
tag_13745_st	TCGATCTGACCTGGCTCATA	46.0	unassigned	unassigned	sense
tag_2176_st	TCTTCGTGACTCCTCGATAA	554.0	YIL008W::chr9_1	downtag	sense
tag_15089_st	TTTATAGTATCTGCCGCCAG	128.0	unassigned	unassigned	sense
tag_12034_st	GGGTATGCACCGCGACTATT	2158.0	YMR084W::chr00_6	downtag	sense
tag_8890_st	GCGCCCTAATTCTCGGGAAA	51.0	YGL195W::chr7_3	downtag	sense
tag_2517_st	GTTCAACTCGTGCTACGCTG	355.0	YLL061W::chr12_1	uptag	sense
tag_336_st	GGTGAGACCTATGTATATCG	76.0	unassigned	unassigned	sense
tag_10891_st	GACCTATAATATGCCATCCG	854.0	YPR188C::chr16_5	downtag	sense
tag_9733_st	CCATACTTACAGATACAGGG	93.0	YKL171W::chr11_2	downtag	sense
tag_2388_st	ATGAAACGGAGAGACCTGTC	311.0	YEL027W::chr5_2	downtag	sense
tag_9430_st	ATTTCCGGCACCCAAGGAGA	2866.0	YKL061W::chr11_1	uptag	sense
tag_14935_st	TTGATTGGAGGTCATTGCCA	360.0	unassigned	unassigned	sense
tag_9101_st	GATGTTTAATTGCATGGCCC	2693.0	YGR047C::chr7_4	downtag	sense
tag_9099_st	AAGGATGAACAATTTGGCCC	5977.0	YGR045C::chr7_4	downtag	sense
tag_12836_st	TAATCGTCATGCCGGAGCAG	70.0	YMR194C-B::chr00_21	uptag	sense
tag_6853_st	GTCCGATAATTGGGAGTCAC	1913.0	YDL076C::chr4_1	downtag	sense
tag_4709_st	CTTCGGAATTGAGACTAGAG	1203.0	YOR237W::chr15_3	downtag	sense
tag_13764_st	TCGCATGTATCCAGGGCCAT	73.0	unassigned	unassigned	sense
tag_14381_st	TGGGTTTGAGCATTCTGCCA	99.0	unassigned	unassigned	sense
tag_9100_st	GAGCTTTAATTGGAATGCCC	995.0	YGR046W::chr00_14	downtag	sense
tag_9098_st	AAACATGGAAACCCTGGGCC	8313.0	YGR044C::chr7_4	downtag	sense
tag_1192_st	TAGCAGTACGCGGATGTATC	2912.0	YPL200W::chr16_1	uptag	sense
tag_12279_st	GTAGCTGCACAGTGGACTCT	235.0	unassigned	unassigned	sense
tag_16075_st	TCAGCTACATGGTCGGAGAC	83.0	unassigned	unassigned	sense
tag_13812_st	TCGTAATTTCTTGGAGCCAG	63.0	unassigned	unassigned	sense
tag_2412_st	GTAGTTAGACTCAGGGATCT	124.0	YEL051W::chr5_2	downtag	sense
tag_7391_st	GTATAATCCTCATCACCGGG	613.0	YDR088C::chr4_4	downtag	sense
tag_10952_st	GACTGGAATCGCCGACATCA	526.0	YFL043C::chr6_1	uptag	sense
tag_3264_st	GAGTTTAGAATCGTGAGCAC	86.0	YHR084W::chr8_2	uptag	sense
tag_8063_st	GCGTTTGGACCATGCCGATA	84.0	YDR379W::chr4_7	uptag	sense
tag_3154_st	CGTGGGTAAGGTTATCTACA	326.0	YOR026W::chr15_1	downtag	sense
tag_13540_st	TCATCAGGCATGGAGCCAGT	98.0	YGL104C::chr00_23	uptag	sense
tag_2519_st	GTTCACGTAGATCCCGACTG	403.0	YLL063C::chr12_1	uptag	sense
tag_13880_st	TCTAGTATATCTTAGCCGGG	79.0	unassigned	unassigned	sense
tag_8080_st	GGAGGCGGATATTCACATCA	880.0	YDR396W::chr4_7	uptag	sense
tag_12322_st	GTATTTCGACTTAGAGTGCC	2169.0	YML072C::chr00_12	downtag	sense
tag_7340_st	CTTGTAGCACATAGCCCAGG	189.0	YDR134C::chr4_4	uptag	sense
tag_15577_st	CGTGGCGGAAGTTTCACATA	71.0	unassigned	unassigned	sense
tag_13993_st	TCTTGGGACTATGCTGCCAG	87.0	unassigned	unassigned	sense
tag_1420_st	GTGTAGATAGATCGCGCTCC	2436.0	YNL316C::chr00_8	downtag	sense
tag_1354_st	GACGAGACCTATACGGACCT	1014.0	YNL286W::chr14_1	uptag	sense
tag_6270_st	TCTTAGTTACGTTGCCAGCA	213.0	YBR147W::chr2_3	downtag	sense
tag_10629_st	CTTGACCGAATGTCCACAGG	127.0	YPR018W::chr16_4	downtag	sense
tag_5846_st	CTGGAGGAAGTGTTCTACAA	631.0	YBL028C::chr2_1	downtag	sense
tag_8668_st	CCTTGTTAATCCAGCACATG	333.0	YGL165C::chr7_2	uptag	sense
tag_10978_st	GAGAGCACAGTACCGACCTA	138.0	YFR011C::chr6_1	uptag	sense
tag_1446_st	CAGACCTAACTCACATAGTG	7507.0	YNL290W::chr14_1	downtag	sense
tag_10550_st	CTGTGCTTACATATCCCAGA	632.0	YPR035W::chr16_4	uptag	sense
tag_4514_st	ATGAACGCCATTACAACTCG	770.0	YOR138C::chr15_2	downtag	sense
tag_583_st	ATAGAGTCAACGAGCGTACC	466.0	YER059W::chr5_3	uptag	sense
tag_3927_st	CTCGACAGAGCCTACGATAG	2617.0	YNL213C::chr14_2	downtag	sense
tag_6412_st	TTTATCTAGTCGCCATCGCA	121.0	YBR192W::chr2_4	downtag	sense
tag_1513_st	GTACGGCCACGCTCTATGAA	141.0	YMR251W-A::chr13_5	uptag	sense
tag_3201_st	CCAGTCACAATAGTGTACCA	268.0	YOR073W::chr15_1	downtag	sense
tag_10651_st	CTTGTATGACATCGACCCAG	1385.0	YPR040W::chr16_4	downtag	sense
tag_9723_st	CCAGTACAATCAATATCGGC	901.0	YKL161C::chr11_2	downtag	sense
tag_9355_st	ATGAACCTCGATCAACCTGT	350.0	YGR205W::chr7_5	downtag	sense
tag_947_st	TAGAGGTGACGTAGTCCACT	946.0	YHL020C::chr8_1	uptag	sense
tag_1588_st	CAGATCAACGTATCGACACG	2505.0	YMR320W::chr00_8	uptag	sense
tag_183_st	CACCGACAACTCGTAGAGAG	6440.0	YML100W-A::chr00_9	uptag	sense
tag_14936_st	TTGCACAGTTGCTCAGTACA	180.0	unassigned	unassigned	sense
tag_15145_st	TTTCTCTAGTCCCGAGGCAG	92.0	unassigned	unassigned	sense
tag_5332_st	GTAATCCGCTCCACTGATAT	484.0	YPR001W::chr16_3	downtag	sense
tag_9742_st	CCATGAAGATTTCCTACACG	1145.0	YKL180W::chr11_2	downtag	sense
tag_9810_st	CCGATCTGAACAAAGCAGCT	703.0	YKR027W::chr00_14	uptag	sense
tag_4513_st	ATGAACCCGTGCCAACGTAG	404.0	YOR137C::chr15_2	downtag	sense
tag_8993_st	CCTGAAACTTTATGCAAGGC	4911.0	YGR035C::chr7_4	uptag	sense
tag_1346_st	CTCAGACTAAGTGGAGAGAC	4721.0	YNL294C::chr14_1	uptag	sense
tag_636_st	TTGACTTGCGTGCAGTGTAC	2750.0	YER020W::chr5_3	downtag	sense
tag_12270_st	GTAGCACACGTAGCCATCAA	122.0	unassigned	unassigned	sense
tag_5678_st	CCAGTGGTAATAATCCGACA	1586.0	YNL094W::chr14_3	downtag	sense
tag_7584_st	CCGGCAGGACCAATCGTATT	2004.0	YDR185C::chr4_5	downtag	sense
tag_9800_st	CCGAGAACGCTTTCCAAGGA	879.0	YKR017C::chr11_3	uptag	sense
tag_566_st	TACTACACGTTTCACGGCAG	219.0	YER044C-A::chr5_3	uptag	sense
tag_12864_st	TAATTGCTCTCAACGCAGCT	100.0	YOR032W-A::chr00_21	uptag	sense
tag_15333_st	ATGATCCTAACGCAGGTACA	85.0	unassigned	unassigned	sense
tag_7899_st	ATGGAACCTGTCCCAACGGA	2163.0	YLR198C::chr12_3	uptag	sense
tag_469_st	TAGACGAGTCGGCACGATCA	205.0	YAL035W::chr1_1	uptag	sense
tag_2404_st	GAGCAGACCCTACTAGACGT	3119.0	YEL043W::chr5_2	downtag	sense
tag_5552_st	TGTTAGTTAGCGGATGCACT	1173.0	YNL124W::chr14_3	uptag	sense
tag_12280_st	GTAGGACGATGGCTATATTC	3499.0	YDR050C::chr00_11	downtag	sense
tag_4650_st	CGCTTTGCACCTCTAGTGAG	953.0	YOR274W::chr00_17b	uptag	sense
tag_4184_st	TACGCCGTCTGACCTAATAG	8785.0	YJR066W::chr00_13	downtag	sense
tag_2507_st	GAGCCATGACCGACGAGTAT	142.0	YLL051C::chr12_1	uptag	sense
tag_10380_st	CTATTACTACATATCGGGCG	2744.0	YFR046C::chr00_2	uptag	sense
tag_14557_st	TGTTGATGAGAGTTCGCACT	78.0	unassigned	unassigned	sense
tag_9725_st	CCAGTCCTACAGACATGAGA	174.0	YKL163W::chr11_2	downtag	sense
tag_13418_st	TCACACGTCTGCCGAGAGAT	170.0	unassigned	unassigned	sense
tag_2063_st	GTAGCTGACTAGCCCGAGTT	165.0	YJL039C::chr10_2	downtag	sense
tag_1051_st	CTGGTACTAAGTGTGAGTCA	1649.0	YHL012W::chr8_1	downtag	sense
tag_6256_st	TCTAGTTACTGCGCTCCAAA	73.0	YBR133C::chr2_3	downtag	sense
tag_4011_st	TCCGCTCTAGCTCGTGAGAT	1462.0	YJL011C::chr00_13	uptag	sense
tag_4447_st	GTCTATGACCCGTCCGAGAT	2411.0	YOR167C::chr15_2	uptag	sense
tag_4332_st	CTACGGCTAAGGGTCTAGTA	9825.0	YIL149C::chr9_2	downtag	sense
tag_15636_st	CTGCCTACACCTTTGTGAGA	379.0	unassigned	unassigned	sense
tag_16053_st	TATCGTACCTCGCTCAGGAT	166.0	unassigned	unassigned	sense
tag_3315_st	GATACAGCCTACGACCGGAT	188.0	YHR135C::chr8_2	uptag	sense
tag_544_st	CTCTGCGAAGGTAGTGTAAT	2814.0	YER024W::chr5_3	uptag	sense
tag_14547_st	TGTTCCTGACTCTTCGGCAG	63.0	unassigned	unassigned	sense
tag_11054_st	GAGTGATTAGCAGACGCCAC	311.0	YFL049W::chr6_1	downtag	sense
tag_5168_st	CGTGCCACACCTTGGAGTAT	119.0	YPL068C::chr16_3	uptag	sense
tag_9731_st	CCATACATAATAGGACGCCG	1242.0	YKL169C::chr11_2	downtag	sense
tag_12872_st	TACAATCTTTGGGAAGGGCA	137.0	YPL038W-A::chr00_21	uptag	sense
tag_3595_st	TACACGTAGCTCGCCAGGTA	159.0	YCR075C::chr00_16a	downtag	sense
tag_3751_st	CTCCGCGAAGCTCGTGTAAT	2957.0	YPL141C::chr16_2	downtag	sense
tag_7864_st	TTGGCGAGCTGCGTTCTCAT	428.0	YLR163C::chr12_3	uptag	sense
tag_14542_st	TGTTCATGCGACTGTCCGTC	69.0	unassigned	unassigned	sense
tag_545_st	CTCTGGAAGTCGTCGGACAT	632.0	YER025W::chr5_3	uptag	sense
tag_13833_st	TCGTGGCGAGCCCTTCTATT	58.0	unassigned	unassigned	sense
tag_4134_st	TGTGTCCTAGAGCTGTGACC	920.0	YJR016C::chr00_13	downtag	sense
tag_10231_st	CGTGAACGGTGGTTACATAA	86.0	unassigned	unassigned	sense
tag_3428_st	TAACGAGTCTTCAGCACGTA	397.0	YBR276C::chr00_16a	uptag	sense
tag_2095_st	CAGTAGTCAAGAGTCGGACA	2185.0	YIL022W::chr9_1	uptag	sense
tag_13625_st	TCCCATAGATAGCTCGCTGG	487.0	YLR084C::chr00_23	uptag	sense
tag_2859_st	CGTGAAGCCGTCCACATAGA	642.0	YOL008W::chr15_5	uptag	sense
tag_377_st	CGGCGTAGACACTCATCAGA	5836.0	YER136W::chr00_5	downtag	sense
tag_2245_st	CAGTGACCAAGTACGACGAC	4126.0	YIL076W::chr9_1	downtag	sense
tag_7748_st	TCCCATACGGCCTGTGAGTT	919.0	YDR253C::chr4_6	downtag	sense
tag_6987_st	TGTGTGCCAGATTAGGTTAC	810.0	YDL114W::chr4_2	downtag	sense
tag_1362_st	GTACGACCAGGGATGATCTC	139.0	YNL278W::chr14_1	uptag	sense
tag_3310_st	CGTGTTATACCCTCACATGA	2655.0	YHR130C::chr8_2	uptag	sense
tag_4597_st	CCAGCACTAAGCGCAGATAG	1092.0	YOR221C::chr15_3	uptag	sense
tag_14385_st	TGGTACGGTTGGACTTCAAA	93.0	unassigned	unassigned	sense
tag_16081_st	TCATTCACGTTACTCGCGTA	126.0	unassigned	unassigned	sense
tag_11291_st	GCAGTAGACACTTCTCACGA	2157.0	YGR254W::chr00_17a	uptag	sense
tag_9628_st	CATCACTAACTTACCGAGAG	5147.0	YKL162C::chr11_2	uptag	sense
tag_957_st	AACGCGGTAAACCTGTACGA	4886.0	YHL010C::chr8_1	uptag	sense
tag_13636_st	TCCCTTACGGGTGAGCAGTT	77.0	unassigned	unassigned	sense
tag_6990_st	TGTTGCCGAGAGTCTGTTCC	905.0	YDL117W::chr4_2	downtag	sense
tag_1468_st	GTACGCTACATGGAGGCATA	139.0	YNL268W::chr14_1	downtag	sense
tag_9711_st	CCAGAACTCTATCACAATGG	2730.0	YKL149C::chr11_2	downtag	sense
tag_5638_st	ATGTCCGGCAATTAAGACGA	2515.0	YNL134C::chr14_3	downtag	sense
tag_8213_st	TGGAGGGCAGTCTCTCATAA	121.0	YDR433W::chr4_7	downtag	sense
tag_9626_st	CATCACAAGTCAGACACGGT	707.0	YKL160W::chr11_2	uptag	sense
tag_5470_st	TCCCGTCGAGGATGAGCTAT	373.0	YHR190W::chr8_3	downtag	sense
tag_14529_st	TGTTACTGGTGATACTGCAC	78.0	unassigned	unassigned	sense
tag_5797_st	CGTGCTCGAAGGATTTGACA	3093.0	YBL075C::chr2_1	uptag	sense
tag_7258_st	CCAGCGAACTTCAATACATG	63.0	YDR050C::chr4_4	uptag	sense
tag_9382_st	ATGTCAACGGAATGAGACCG	1181.0	YKL013C::chr11_1	uptag	sense
tag_9801_st	CCGAGCCAAGGACCATTAAG	375.0	YKR018C::chr11_3	uptag	sense
tag_2650_st	CATCGACGAAGCAGTACACG	487.0	YOR290C::chr15_4	uptag	sense
tag_3835_st	TCCCGCACGTCGTTAGGTTA	74.0	unassigned	unassigned	sense
tag_5342_st	GTAGTATCAGGCACCGGCAT	109.0	unassigned	unassigned	sense
tag_10244_st	CGTGGCAAGTGACGTACAAA	836.0	YLR335W::chr12_5	downtag	sense
tag_9894_st	CCTAGCAACTGTTTCACATG	627.0	YKR015C::chr11_3	downtag	sense
tag_8864_st	CCTAGCCCAAGGCATTAGAA	2373.0	YGR002C::chr7_3	uptag	sense
tag_652_st	ATATGAGTAACCGCGAGCAC	1877.0	YER036C::chr5_3	downtag	sense
tag_1199_st	TCGTTCGCACGCTTGACTAA	1243.0	YPL193W::chr16_1	uptag	sense
tag_11989_st	GGGAGTATAGCTGACCATCA	3481.0	YOL119C::chr00_6	uptag	sense
tag_2329_st	GGTAGTGTACGCTGATCTAT	2028.0	YEL063C::chr5_2	uptag	sense
tag_9584_st	CAGGTAGTACGAAGCACGAC	1121.0	YKL118W::chr11_2	uptag	sense
tag_4905_st	TCGTGTCCACCTTCTGGTAG	2186.0	YJR115W::chr10_4	downtag	sense
tag_15897_st	GGGCTTATACGGTACGCATC	126.0	unassigned	unassigned	sense
tag_8537_st	TGGACTTGAGCTGAGTTCCC	1173.0	YGL033W::chr7_1	downtag	sense
tag_13859_st	TCTACGAGGTCGCACGTTCT	114.0	unassigned	unassigned	sense
tag_1745_st	GACGTGTGACCCGAGTCTAT	1179.0	YJL168C::chr10_1	uptag	sense
tag_4219_st	CTACGAGACGAGCAGCACTA	1071.0	YIL132C::chr9_2	uptag	sense
tag_243_st	ATAGGTATAACGCAGTACGC	7764.0	YLR361C::chr00_11	uptag	sense
tag_13946_st	TCTGGCGACTCCTACTGGAT	98.0	unassigned	unassigned	sense
tag_10789_st	GAATCAGAGTTACCCAGACT	1060.0	YPR182W::chr16_5	uptag	sense
tag_2801_st	ATGCGGTTAAGCGGTAATAC	397.0	YOR344C::chr15_4	downtag	sense
tag_14337_st	TGGCAGTTAGCTGGAATCAT	966.0	unassigned	unassigned	sense
tag_11180_st	GATTCTTGACAGGGATCAGC	271.0	YNR037C::chr14_4	uptag	sense
tag_8627_st	AGCATCATAACCCAAGCTGG	433.0	YGL124C::chr7_2	uptag	sense
tag_339_st	GTGACGAGCGTAGCATATCT	119.0	unassigned	unassigned	sense
tag_1998_st	CGTATGTGACACCGATCTAG	5018.0	YJL105W::chr00_15	downtag	sense
tag_9519_st	CACGAAGAGACCGACACTTG	86.0	YKL054C::chr11_1	downtag	sense
tag_4085_st	ATAAGTACAACGCAGTCGCC	542.0	YJR063W::chr00_13	uptag	sense
tag_5493_st	TCGGGCACGTCCCTATGTAT	55.0	unassigned	unassigned	sense
tag_6348_st	TGTGTGACTGGTGCCACTCA	570.0	YBR224W::chr2_4	uptag	sense
tag_5198_st	GAAGCGGACTACCGACCATT	1310.0	YPL038W::chr16_3	uptag	sense
tag_11736_st	GGAATTAAGTTCGTTACCGC	83.0	unassigned	unassigned	sense
tag_5116_st	CCTATGGTAAGCCCTCTAGT	827.0	YLR097C::chr12_2	downtag	sense
tag_5634_st	ATGGTCCTAACGCGGGATAA	89.0	YNL138W::chr00_17b	downtag	sense
tag_11147_st	GATGGCCCAGGGACTCTTAA	909.0	YNR004W::chr14_4	uptag	sense
tag_1417_st	GTGTACTATGTAGCGAGATC	5984.0	YNL319W::chr14_1	downtag	sense
tag_1347_st	CTCAGAGACATGACACTCGA	3563.0	YNL293W::chr14_1	uptag	sense
tag_13557_st	TCATGCACGTCGCCATAGGT	174.0	YGR037C::chr00_23	downtag	sense
tag_7839_st	TGTTAGATAGGGCGCTTCAT	847.0	YLR130C::chr12_3	uptag	sense
tag_5262_st	GCTGTAGGACCCGACTCATT	7954.0	YPL070W::chr16_3	downtag	sense
tag_10138_st	CGGCAGGAACTTGTTACACC	2873.0	YLR325C::chr12_5	uptag	sense
tag_6672_st	CCATGTCGAAGCATTCATAC	1241.0	YCR016W::chr3_1	downtag	sense
tag_3349_st	ATGTTGCTAACGGACGGACA	3040.0	YHR073W::chr8_2	downtag	sense
tag_14556_st	TGTTGAGGAGTGCTCTATCA	77.0	unassigned	unassigned	sense
tag_11675_st	GCTTAGGCACCGAGCGATTT	178.0	unassigned	unassigned	sense
tag_6820_st	GGCCGTGAATTATCATAGAC	84.0	YDL044C::chr4_1	downtag	sense
tag_8209_st	TGCTTGGACTCCGGCGATTA	4498.0	YDR429C::chr4_7	downtag	sense
tag_10282_st	CGTTTGAAGGCGCGACACAA	2861.0	YLR373C::chr12_5	downtag	sense
tag_8461_st	GATAGTCAATGGCATCACCC	1115.0	YGL054C::chr7_1	uptag	sense
tag_8428_st	CCTTCTATAAGAGTTTGGCC	208.0	YGL020C::chr7_1	uptag	sense
tag_4073_st	TGTGATAGCGTAGGTCATTC	1634.0	YJR051W::chr00_13	uptag	sense
tag_6026_st	GGCGTTGCACTGCTACCTAA	989.0	YBR003W::chr2_2	downtag	sense
tag_2492_st	ATGACGGCAACCTCTCGATA	394.0	YLL036C::chr12_1	uptag	sense
tag_8883_st	GATGTTAATCTTGCCACCCA	130.0	YGR021W::chr7_3	uptag	sense
tag_15219_st	ACATTCAAATAATCCGGCGC	76.0	unassigned	unassigned	sense
tag_1867_st	TCTCTAGTACGGCTGGGACT	3059.0	YJL142C::chr10_1	downtag	sense
tag_3518_st	CGTTCTACAATGTGCGAGAC	2078.0	YBR270C::chr00_16a	downtag	sense
tag_15095_st	TTTATGGCAGTCGATGGTAC	102.0	unassigned	unassigned	sense
tag_15075_st	TTTAGCGAGTGGCAGTTCTC	96.0	unassigned	unassigned	sense
tag_5990_st	GCTTGTGAATGTGGACTACA	3875.0	YBR061C::chr2_2	uptag	sense
tag_15885_st	GGCTTGCACTCTCAGCAGTA	109.0	unassigned	unassigned	sense
tag_6709_st	CGTCTCTAATAATTGAGCCC	3080.0	YDL029W::chr4_1	uptag	sense
tag_6581_st	ATGAGAATAACTTAGCGGCC	1741.0	YCR020C-A::chr3_1	uptag	sense
tag_13427_st	TCACATTTCATTAGCCCAGG	77.0	unassigned	unassigned	sense
tag_8462_st	GATATTCAATCGGGAGCAAC	597.0	YGL055W::chr7_1	uptag	sense
tag_8342_st	ACATTGTTAAAGCTGTGGCC	1053.0	YDR468C::chr4_8	downtag	sense
tag_1665_st	TCTCGATACTAGGTCGGATC	479.0	YMR304C-A::chr13_5	downtag	sense
tag_3241_st	ACTGCGTAACACTGGCGAAC	3373.0	YHR061C::chr8_2	uptag	sense
tag_13579_st	TCATTTGCAGCAGTAGTGAC	99.0	YHR089C::chr00_23	downtag	sense
tag_15103_st	TTTCACGAGTCGGGAGTTCC	56.0	unassigned	unassigned	sense
tag_14190_st	TGCATTCGATTAGAGGGCAA	113.0	unassigned	unassigned	sense
tag_15888_st	GGGACTTCACGACTGCCTTA	98.0	unassigned	unassigned	sense
tag_10539_st	CTGTAGTTAATTTGAGCCGC	3930.0	YPR024W::chr00_15	uptag	sense
tag_2389_st	ATGAAAGTAGTACAGCCCGC	142.0	YEL028W::chr5_2	downtag	sense
tag_12616_st	GTTCATTTACCTTAGCCCAG	90.0	YCR075W-A::chr00_20	uptag	sense
tag_8023_st	GATGAGTCAATGGTCCCACA	192.0	YLR226W::chr12_3	downtag	sense
tag_15214_st	AATTTGTAAAGCCGATCCCG	66.0	unassigned	unassigned	sense
tag_15107_st	TTTCAGATGTGGAGTCGTCA	143.0	unassigned	unassigned	sense
tag_5304_st	GGGATTGCACTGTACGTCCT	6933.0	YPL028W::chr16_3	downtag	sense
tag_2255_st	CGTCATTTAAGTTAGCGCAC	6173.0	YIL088C::chr9_1	downtag	sense
tag_11108_st	GATCAGCGAATTGACATGCA	331.0	YNL012W::chr14_4	uptag	sense
tag_15352_st	ATTATTAGAAGACCAGGCCC	178.0	unassigned	unassigned	sense
tag_2152_st	CGTCAGAGACACTGGAATAG	5252.0	YIL079C::chr9_1	uptag	sense
tag_7450_st	TCCACTATGTCCACTGGGAG	134.0	YDR148C::chr4_5	uptag	sense
tag_16262_st	TTTCCTGTAGCGGTGAGTCA	90.0	unassigned	unassigned	sense
tag_12053_st	GGGTTACAATTCTGTTACCG	2275.0	YOL087C::chr00_6	downtag	sense
tag_12000_st	GGGATTTACGAGTATGTCTC	344.0	YOL130W::chr00_6	uptag	sense
tag_9366_st	ATGCAACCTCCCTAGAAGAT	2351.0	YGR216C::chr7_5	downtag	sense
tag_8623_st	ACTTCCACAAACCAGGAGGG	130.0	YGL120C::chr7_2	uptag	sense
tag_12575_st	GTTACGCTATGGGAACACGT	118.0	YDL227C::ctrl_8	uptag	sense
tag_6200_st	TCACCATAGCCGATTCGAGA	1977.0	YBR172C::chr2_3	uptag	sense
tag_6409_st	TTTACCTGTGGTGATAGCGA	5194.0	YBR189W::chr2_4	downtag	sense
tag_6804_st	GCGGAGTCAATTCGATTACC	6307.0	YDL028C::chr4_1	downtag	sense
tag_5303_st	GGGATCTCAGACGATGCTCT	504.0	YPL029W::chr16_3	downtag	sense
tag_12648_st	GTTGATATAGACTGCTCACG	89.0	YGL188C-A::chr00_20	uptag	sense
tag_3309_st	CGTGTGGTACAATGATTACG	3037.0	YHR129C::chr8_2	uptag	sense
tag_9645_st	CATGATACACACTCACGAGG	1295.0	YKL179C::chr11_2	uptag	sense
tag_14550_st	TGTTCGTACTTGGCATCAGA	146.0	unassigned	unassigned	sense
tag_6037_st	GGGACCTCACGGACTGATTA	90.0	unassigned	unassigned	sense
tag_15332_st	ATGAGCAACGCGACCCAAGT	113.0	unassigned	unassigned	sense
tag_11138_st	GATGATAGAGACCCATGCCA	550.0	YNL045W::chr14_4	uptag	sense
tag_3536_st	TCAGATATAGATAGGCGACG	2808.0	YBR288C::chr00_16a	downtag	sense
tag_9619_st	CATAGTACAATATCCCGACG	2291.0	YKL153W::chr11_2	uptag	sense
tag_5555_st	TGTTCGTCAGCCGCGATCAT	150.0	YNL121C::chr00_16b	uptag	sense
tag_9962_st	CGAAAGCCCGGACACGAATT	130.0	unassigned	unassigned	sense
tag_15502_st	CCTGCTAGACCCAAGTGGTA	65.0	unassigned	unassigned	sense
tag_6618_st	ATTTCATGCACATAGCACGC	253.0	YMR160W::chr00_11	uptag	sense
tag_2356_st	CAATGTAACGTATCCTACCG	2957.0	YER010C::chr5_2	uptag	sense
tag_6349_st	TGTGTTCAGCGCCTCCAGTA	192.0	YBR225W::chr2_4	uptag	sense
tag_15779_st	GCCACGCGAATGTAGTAGAA	98.0	unassigned	unassigned	sense
tag_3151_st	CGCAGGCGAAGGTATCACTA	6984.0	YOR023C::chr15_1	downtag	sense
tag_3299_st	ATGTTCTCACACACACTGGA	88.0	unassigned	unassigned	sense
tag_13401_st	TCAAGCCCGAGCCGAGTTTA	103.0	unassigned	unassigned	sense
tag_4437_st	CTACTATTACAGATCCAGCG	275.0	YOR157C::chr15_2	uptag	sense
tag_1574_st	TCTCATTCACTGTCCGTAGA	2213.0	YMR308C::chr13_5	uptag	sense
tag_10107_st	CGCTTAGGAAGGGTCACCAT	2550.0	YLR293C::chr12_4	downtag	sense
tag_9354_st	ATGAACCGATTCTAACGGAC	675.0	YOL153C::chr00_15	uptag	sense
tag_13542_st	TCATCCCAGGCGAGCTGTTT	148.0	YGL145W::chr00_23	uptag	sense
tag_11157_st	GATGTTATAGCTCCCACCAA	776.0	YNR014W::chr14_4	uptag	sense
tag_9946_st	CCTTCTAAGATGGTGGAATC	1190.0	YLR229C::chr12_4	uptag	sense
tag_1374_st	TCTACTATCGCTGATCCGAG	688.0	YNL266W::chr14_1	uptag	sense
tag_2321_st	CTACTTTGAATCACTACGCG	5051.0	YEL056W::chr5_2	uptag	sense
tag_1922_st	AAGTATCAACACACTGTCCG	3925.0	YJL086C::chr10_2	uptag	sense
tag_1012_st	TCGTCTTCACTATTGCGACA	126.0	YHR045W::chr00_8	uptag	sense
tag_6735_st	CTTAAAGCATGATTACGCGC	640.0	YDL054C::chr4_1	uptag	sense
tag_4143_st	ATAATCAGAACGACGTGTCC	2724.0	YJR025C::chr00_13	downtag	sense
tag_16116_st	TCGTGTCTACGGATTGGTAA	63.0	unassigned	unassigned	sense
tag_15076_st	TTTAGCGTATGTCAGGCGAT	80.0	unassigned	unassigned	sense
tag_10561_st	CTTAAAGGCTGTAGAAGCGC	7775.0	YPR046W::chr16_4	uptag	sense
tag_9428_st	ATTTAGTAAGACCACACGCC	373.0	YKL059C::chr11_1	uptag	sense
tag_8016_st	GATAGCTGAATCTCCAGGAA	211.0	YLR219W::chr12_3	downtag	sense
tag_9292_st	ATAACTACAATACGCTGCCG	1495.0	YGR142W::chr7_5	downtag	sense
tag_5549_st	TGTGCTGACTTAGGTCGAAT	2952.0	YNL127W::chr14_3	uptag	sense
tag_5349_st	GTATGCCTACATTCCCTAGT	1875.0	YHR151C::chr8_3	uptag	sense
tag_4086_st	ATAATACAAGAGTCGCGCCG	3943.0	YJR064W::chr00_13	uptag	sense
tag_14254_st	TGCGTTGACGTTCGTTAGAA	81.0	unassigned	unassigned	sense
tag_10259_st	CGTTAATGCAGCGAGAATCA	152.0	YLR350W::chr12_5	downtag	sense
tag_12894_st	TACATGCCCTACGGATGCAG	123.0	YGL100W::chr00_21	downtag	sense
tag_6989_st	TGTTACTTATAGTGCCCAGC	112.0	YDL116W::chr4_2	downtag	sense
tag_8060_st	GCGTCATCAATTTCGCACAA	158.0	YDR376W::chr4_7	uptag	sense
tag_8148_st	TCCCTTCACTGCTGGATAGA	2799.0	YDR368W::chr4_7	downtag	sense
tag_8019_st	GATCCTCCACCGGAATGTGA	3477.0	YLR222C::chr12_3	downtag	sense
tag_13518_st	TCAGTCAGATTGAGAGGATC	69.0	YER015W::chr00_23	uptag	sense
tag_5547_st	TGTGATCTAGGGCGCTCTAT	1582.0	YNL129W::chr14_3	uptag	sense
tag_237_st	AGCACGTTAAATCTCCACAG	132.0	YML048W::chr13_1b	uptag	sense
tag_13529_st	TCATAAGCCTTTGGACGCAA	243.0	YFR038W::chr00_23	downtag	sense
tag_9687_st	CCAATAAACCGGAATTTCGC	3499.0	YKL125W::chr11_2	downtag	sense
tag_405_st	TACTGCTCACTACTATGTCG	6120.0	YMR112C::chr00_9	uptag	sense
tag_6239_st	TCGCGGCCACTTGACTGTAA	1057.0	YBR116C::chr2_3	downtag	sense
tag_4392_st	CTCTACATATACATAGCGCG	1932.0	YOR112W::chr15_2	uptag	sense
tag_14494_st	TGTGACTTCGGAGGTCTTAA	95.0	unassigned	unassigned	sense
tag_11508_st	GCGGATACCGATGGCCTATT	3372.0	YLR425W::chr00_4	uptag	sense
tag_6575_st	ATCGGAATAACGGTGAAGCC	335.0	YCR015C::chr3_1	uptag	sense
tag_13405_st	TCAAGGTCCTGGAGCAGCAA	98.0	unassigned	unassigned	sense
tag_8024_st	GATGCTTCACCCATACTTGA	1152.0	YLR227C::chr12_3	downtag	sense
tag_4224_st	CTCGTATAATATGAGACGCG	6209.0	YIL137C::chr9_2	uptag	sense
tag_6983_st	TGTGATTTAGCAGTCTGGAC	4838.0	YDL110C::chr4_2	downtag	sense
tag_6573_st	ATCCGGTTAAGATGTAAGCC	4575.0	YCR013C::chr3_1	uptag	sense
tag_4185_st	TACGCCTGAGCAGTAGGTAC	2223.0	YIL098C::chr9_2	uptag	sense
tag_2751_st	ATGCGCGTAACCTCGTACAA	1974.0	YOR295W::chr15_4	downtag	sense
tag_10433_st	CTCGCAATACGTGTACCGTG	4998.0	YCR100C::chr00_2	downtag	sense
tag_14928_st	TTGAGTTTAGCGTCATGGAC	93.0	unassigned	unassigned	sense
tag_2949_st	CCACGGAACTTAATAGTCGA	5074.0	YOL002C::chr15_5	downtag	sense
tag_9387_st	ATGTGGAACTAAGATGAGCC	1447.0	YKL018W::chr11_1	uptag	sense
tag_15723_st	GAGGCGGTAATGATTCCACA	112.0	unassigned	unassigned	sense
tag_117_st	ATAGCGCGAACGAGGACACT	2553.0	YER167W::chr00_5	uptag	sense
tag_251_st	CCTACTGAAGCTACATTCGA	541.0	YML034W::chr13_2	uptag	sense
tag_6616_st	ATTTAGACAAGTCGATGGCC	2932.0	YCL033C::chr3_1	downtag	sense
tag_15722_st	GAGGATGAATGATGCTACCA	73.0	unassigned	unassigned	sense
tag_9897_st	CCTATATGAAGGCAGCGGAA	322.0	YKR018C::chr11_3	downtag	sense
tag_14166_st	TGCACTGTAGCGAGTATCAG	166.0	unassigned	unassigned	sense
tag_302_st	ATAGGTCGAACGAGAGACTC	934.0	YMR013C::chr13_2	uptag	sense
tag_909_st	ATATCCTAACGACTTCTCGG	7657.0	YMR223W::chr13_4	downtag	sense
tag_4896_st	TCCCATGTACTTATATCGCG	1951.0	YJR106W::chr00_12	downtag	sense
tag_4941_st	TGTTACCCGTGCTCATCGTG	145.0	unassigned	unassigned	sense
tag_12315_st	GTATGTTACTATATGCCCGG	2990.0	YML036W::chr00_11	downtag	sense
tag_3770_st	TACCACTGAGTCATACTGAG	5639.0	YPL122C::chr16_2	downtag	sense
tag_4885_st	TCACTCTATACGCCTTATGG	5363.0	YJR095W::chr00_12	downtag	sense
tag_7036_st	TTGGTCGAGTGCGCTTCATC	4260.0	YDL162C::chr4_2	downtag	sense
tag_13759_st	TCGCATAATTTGGTGCAAGC	55.0	unassigned	unassigned	sense
tag_11056_st	GAGTGCTTAGCCAACAAACC	1166.0	YFL051C::chr6_1	downtag	sense
tag_9873_st	CCTAACTCCCTGAGAAGGAA	3572.0	YKL215C::chr00_14	downtag	sense
tag_12425_st	GTCTCAGGAGCAGTCAGTAC	198.0	unassigned	unassigned	sense
tag_256_st	CTAGCTGAATAGATCGTACC	1268.0	YLR334C::chr00_11	uptag	sense
tag_13435_st	TCACCTGACGCTCTTTGAGG	145.0	unassigned	unassigned	sense
tag_10222_st	CGTCCTATACCATAATTCGG	2864.0	YLR409C::chr12_5	uptag	sense
tag_9907_st	CCTCCAAGACTTCTGAGTAA	3302.0	YKR028W::chr00_14	downtag	sense
tag_8464_st	GATGCCATACATTCATTCGC	1610.0	YGL057C::chr7_1	uptag	sense
tag_15501_st	CCTGCCAACTTGACGAGAAA	116.0	unassigned	unassigned	sense
tag_12585_st	GTTAGATGACGCTGCACGCT	119.0	unassigned	unassigned	sense
tag_4881_st	TCACACTTGCATATAGTCGG	1925.0	YJR092W::chr10_4	downtag	sense
tag_11143_st	GATGCCTTAATCTTTACCCG	2112.0	YNL050C::chr14_4	uptag	sense
tag_7935_st	CCTACCGCAAGGCAGGATAA	827.0	YLR130C::chr12_3	downtag	sense
tag_4310_st	TTACGAGTGTAGCGTCCATG	141.0	unassigned	unassigned	sense
tag_7439_st	TCACCTTGCATTACTCGTGG	5580.0	YDR137W::chr4_4	downtag	sense
tag_8381_st	ATCACATTAACGGAAGGCCC	3223.0	YDR507C::chr4_8	downtag	sense
tag_797_st	CTATACCTAATGATCGCACG	6979.0	YMR207C::chr13_4	uptag	sense
tag_13595_st	TCCACTTAGTCATCAGCGTA	116.0	YHR187W::chr00_23	downtag	sense
tag_12264_st	GTAGACGGAGGATTATTCAC	1370.0	YAL016W::chr00_12	downtag	sense
tag_788_st	CCTCGCACAAGTCTGATAGA	92.0	YMR198W::chr13_4	uptag	sense
tag_985_st	CTATGTAGACACCATGCACG	418.0	YHR018C::chr8_1	uptag	sense
tag_16199_st	TGTTATTGACTGTCGGCACC	111.0	unassigned	unassigned	sense
tag_12245_st	GTACGCAGAGGAGTCATCCA	5854.0	YOL162W::chr00_10	downtag	sense
tag_9365_st	ATGATCGGAACGGACAGATT	684.0	YGR215W::chr7_5	downtag	sense
tag_734_st	CTAGTTCGACGGCAATATAC	2163.0	YMR149W::chr13_4	uptag	sense
tag_6668_st	CCACGGATAAGATACATTCC	3197.0	YCR012W::chr3_1	downtag	sense
tag_2648_st	ATGATGGTAACGGCACGTAA	2427.0	YLR029C::chr12_1	downtag	sense
tag_262_st	CTGACTGAATACTCGCTACG	4773.0	YML025C::chr13_2	uptag	sense
tag_16014_st	TACAGTTGAGGAGATCGAAC	77.0	unassigned	unassigned	sense
tag_7807_st	TGGCCCTCACTTGCGATAGT	9772.0	YDR312W::chr4_6	downtag	sense
tag_2671_st	GTATCGGACCGTAGCCCATA	952.0	YOR310C::chr15_4	uptag	sense
tag_4604_st	CCGACCTGACAATCATGTAG	2079.0	YOR228C::chr15_3	uptag	sense
tag_2744_st	AGTATCTGAACATCGTCACC	81.0	YOR383C::chr15_4	uptag	sense
tag_5334_st	GTACTCGCAGAGCGCCATTT	148.0	YPR003C::chr16_3	downtag	sense
tag_15576_st	CGTGCTCAAGTAGGTCGAAA	162.0	unassigned	unassigned	sense
tag_9798_st	CCGACAGGACACCGAATGTA	1259.0	YKR015C::chr11_3	uptag	sense
tag_8015_st	GAGTTTCCAATCTCTCCAGA	295.0	YLR218C::chr12_3	downtag	sense
tag_893_st	TTCTAGTCATGTAGGAGTCG	4205.0	YMR207C::chr13_4	downtag	sense
tag_14927_st	TTGAGTGCCAGGTATCCGAT	104.0	unassigned	unassigned	sense
tag_12274_st	GTAGCCAGACGCCGGATTTA	127.0	unassigned	unassigned	sense
tag_1780_st	AGGGTCTTAACAGTCGCTAA	4454.0	YJL133W::chr10_1	uptag	sense
tag_3621_st	CCGAACGGCTGTGAACTGTA	5758.0	YPL175W::chr16_2	uptag	sense
tag_8665_st	CCTCCATCACAGGGATTGAG	157.0	YGL162W::chr7_2	uptag	sense
tag_4362_st	TCGACACGCCGTCAGAGTAT	269.0	YIR002C::chr9_2	downtag	sense
tag_11750_st	GGACCACTCTCACGATGTGT	97.0	unassigned	unassigned	sense
tag_6982_st	TGTGAGGCACTGGTTCCTAC	4342.0	YDL109C::chr4_2	downtag	sense
tag_5336_st	GTAGCCCACGCCGGTATATT	220.0	YPR005C::chr16_3	downtag	sense
tag_5795_st	CGTGATCGAAGGCTGCACAA	1757.0	YBL073W::chr2_1	uptag	sense
tag_8349_st	ACGATTCCAAAGGATGAGCC	396.0	YDR475C::chr4_8	downtag	sense
tag_1638_st	CGACGACTACAGACCGATAT	201.0	YMR280C::chr13_5	downtag	sense
tag_2506_st	GAGCCACTACCCGTATAGGT	1167.0	YLL050C::chr12_1	uptag	sense
tag_5497_st	TCGTGATCCGATAGGCATGT	102.0	unassigned	unassigned	sense
tag_14521_st	TGTGTCCCAGATCGGTTGAT	109.0	unassigned	unassigned	sense
tag_10919_st	GACGGCGACCCAGGTTATAT	148.0	YFL013W-A::chr00_15	uptag	sense
tag_10239_st	CGTGATGTACCAGATGCACA	806.0	YLR330W::chr12_5	downtag	sense
tag_9006_st	GAAGGCTGAGGAATCATTTC	1499.0	YGR048W::chr00_14	uptag	sense
tag_8325_st	AATAGATCAAAGGCTCTGCC	2016.0	YDR451C::chr4_8	downtag	sense
tag_972_st	CACGTCGTAAGACTAGATAC	90.0	YHR005C::chr00_10	uptag	sense
tag_11788_st	GGAGCATACGTGAGACTATT	89.0	unassigned	unassigned	sense
tag_7462_st	TCTCACGTCCCTGGAAAGTG	3478.0	YDR160W::chr4_5	uptag	sense
tag_6352_st	TGTTCGCGCCCTCGATGTTA	1068.0	YBR228W::chr2_4	uptag	sense
tag_12261_st	GTACTGTCACCCAAGGCTGT	1775.0	YPL224C::chr00_11	uptag	sense
tag_10966_st	GAGACACGGTACTAGAGACT	229.0	YFL060C::chr00_18	uptag	sense
tag_14178_st	TGCAGTCCCTAGCAATAGTA	106.0	unassigned	unassigned	sense
tag_5548_st	TGTGCCGACTGCCGTCTTAT	931.0	YNL128W::chr14_3	uptag	sense
tag_4796_st	GTACGTTCACCCATTGCTAG	1086.0	YJR102C::chr10_4	uptag	sense
tag_1413_st	GTACGATACGTGACTAGAGC	4582.0	YNL323W::chr14_1	downtag	sense
tag_16197_st	TGTGTCCACTGCCGCTGTAT	176.0	unassigned	unassigned	sense
tag_8717_st	TGGTCCTCAGATTGATGATG	1964.0	YGL118C::chr7_2	downtag	sense
tag_8678_st	GAAATCCTTGGACCCACGAG	134.0	YGL175C::chr7_2	uptag	sense
tag_14922_st	TTGAGCCTCGTCACTCGAAA	283.0	unassigned	unassigned	sense
tag_6343_st	TGTGCATCGGCAGCTCGTTA	753.0	YBR219C::chr2_4	uptag	sense
tag_6062_st	GTAGCGATAGCCATATTCCA	469.0	YBR037C::chr2_2	downtag	sense
tag_12038_st	GGGTCATCACATGCGGTTAC	1716.0	YMR087W::chr00_6	downtag	sense
tag_5628_st	ATGCCTATAACCTTCCGAGA	4931.0	YNL144C::chr14_3	downtag	sense
tag_2149_st	CGAGCGTAACTTCTGCACGA	2646.0	YIL076W::chr9_1	uptag	sense
tag_10274_st	CGTTGATCCACTACAGCTAA	192.0	YLR365W::chr12_5	downtag	sense
tag_12272_st	GTAGCAGGAGAGCTTTCCAC	1175.0	YCL038C::chr00_12	downtag	sense
tag_12005_st	GGGCACTACCGGGACTTTAT	2436.0	YOL135C::chr00_6	uptag	sense
tag_9024_st	GGTTGCCTAATTTGAGGACC	5904.0	YGR066C::chr7_4	uptag	sense
tag_8759_st	CCTGGCGAAGCCTAATCAAT	4609.0	YGL160W::chr7_2	downtag	sense
tag_3893_st	TCCCGTACCGTTCAGTATAA	3504.0	YNL151C::chr14_2	uptag	sense
tag_14492_st	TGTGACCTGTTCGCACGGTT	175.0	unassigned	unassigned	sense
tag_12273_st	GTAGCAGTAATGTTGTGCCA	9728.0	YCL041C::chr00_11	downtag	sense
tag_7939_st	CCTCGGCAAGCCTGGTATAA	255.0	YLR134W::chr12_3	downtag	sense
tag_1947_st	CGTATCTAACTTGTTCCACG	1323.0	YJL060W::chr10_2	uptag	sense
tag_10482_st	CTGAGTACAGAGTCGAGATC	1441.0	YFR052W::chr00_2	downtag	sense
tag_2463_st	GTAGTTGTAATTTGCGCGAC	3683.0	YLL007C::chr00_10	uptag	sense
tag_15891_st	GGGATTCGAGGCACTCCTAT	97.0	unassigned	unassigned	sense
tag_5793_st	CGTCTGCTAAGGCATTCTAA	3129.0	YBL071C::chr2_1	uptag	sense
tag_24_st	ACGCAGGTAAAGTGAATTGC	111.0	unassigned	unassigned	sense
tag_12304_st	GTATCGTACCATGTTCCACG	976.0	YLR370C::chr00_11	downtag	sense
tag_75_st	CTAGAGTGAAGTGACGTTAC	3476.0	YER122C::chr00_5	uptag	sense
tag_13621_st	TCCCACGGACTGGTATCAGA	197.0	YKL172W::chr00_23	uptag	sense
tag_14527_st	TGTTACCTGTCTTCCGAGAG	261.0	unassigned	unassigned	sense
tag_15917_st	GGTGATGCAGAGTCATTCAT	53.0	unassigned	unassigned	sense
tag_7277_st	CCTGGAGAATAATATGTGCG	3417.0	YDR070C::chr4_4	uptag	sense
tag_7527_st	AAACCTGCAAACACTCGGGT	3150.0	YDR224C::chr4_5	uptag	sense
tag_9925_st	CCTGCGAACTGGCCTGAATA	7740.0	YKR046C::chr00_14	downtag	sense
tag_263_st	CTGAGAAGGTAGAGCACACT	1592.0	YML024W::chr13_2	uptag	sense
tag_4944_st	TGTTGTACTTCCTCCGAGCG	147.0	YJR154W::chr10_4	downtag	sense
tag_12269_st	GTAGATAGAGGATCAGCATC	810.0	YBR191W::chr00_11	downtag	sense
tag_7532_st	AACCCGCGAAACCAAGGTGT	3177.0	YDR229W::chr4_5	uptag	sense
tag_10793_st	GAATCCAGGGACCCGACATT	1468.0	YPR186C::chr16_5	uptag	sense
tag_4007_st	TACCTTCTACGCTATCTGAG	1128.0	YJL015C::chr00_13	uptag	sense
tag_181_st	CACCAGAACGTAGGCACAGT	1360.0	YML101C::chr00_9	uptag	sense
tag_4969_st	TTGTCGAGTCTCATCCAACG	317.0	YLR046C::chr12_2	uptag	sense
tag_7176_st	ATCCAACGCCATCTAAGAGG	108.0	YDL206W::chr4_3	downtag	sense
tag_11813_st	GGATACCCATGCCCAGAGTT	234.0	unassigned	unassigned	sense
tag_3693_st	CTCCAGATACCGAGCAGAGT	1260.0	YPL103C::chr16_2	uptag	sense
tag_4364_st	TTACGTCGGGCGATCCTACA	1384.0	YIR004W::chr9_2	downtag	sense
tag_6776_st	GATAATGTAATCTCCGCACC	374.0	YDL095W::chr4_1	uptag	sense
tag_11994_st	GGGATAGGACGCTCATCTAC	2820.0	YOL124C::chr00_6	uptag	sense
tag_8768_st	GAAAGGAGATGCAATGCTCT	2635.0	YGL169W::chr7_2	downtag	sense
tag_45_st	CCTTCATGCACGGACATTAA	163.0	unassigned	unassigned	sense
tag_3175_st	TATGTGTACTGATGCTCACG	1503.0	YOR047C::chr15_1	downtag	sense
tag_2567_st	GTATATGACCTAGTGCCACG	683.0	YLL015W::chr12_1	downtag	sense
tag_4479_st	CTCTCAGTACATATAGCAGG	324.0	YOR103C::chr15_2	downtag	sense
tag_1082_st	TTTCGCAGATGTCGTGAGTA	3201.0	YHR019C::chr8_1	downtag	sense
tag_5551_st	TGTGTCGGAGTCGCCCATAT	273.0	YNL125C::chr00_16b	uptag	sense
tag_11149_st	GATGGGACATACCTGCACAC	4531.0	YNR006W::chr14_4	uptag	sense
tag_4115_st	GGGATAGTAGCGACCTCCTA	5420.0	YJL003W::chr00_13	downtag	sense
tag_9278_st	ATAAAGGTCATGCCAACCGC	1090.0	YGR128C::chr7_5	downtag	sense
tag_5498_st	TCGTGTGTACCGGGTTCCAT	114.0	unassigned	unassigned	sense
tag_7870_st	TTTCGTGAGCGCCCAGTCTT	118.0	YLR169W::chr12_3	uptag	sense
tag_11983_st	GGGAGACTAGGACTTACTTC	3401.0	YOL113W::chr00_6	uptag	sense
tag_7347_st	CTTTGTTTACACGCCCATAG	458.0	YDR141C::chr4_4	uptag	sense
tag_11367_st	GCCATAAGGCTGTCGAATCA	552.0	YKR067W::chr00_3	uptag	sense
tag_13236_st	TATACTCTATGATCGCCTCG	152.0	unassigned	unassigned	sense
tag_9949_st	CCTTGACGACACGAGCATAG	735.0	YLR232W::chr12_4	uptag	sense
tag_6329_st	TGGTGTACCTGGTGTCATCA	410.0	YBR205W::chr2_4	uptag	sense
tag_4422_st	TTAGCGTCAGTGCCCGAGTA	616.0	YOR142W::chr15_2	uptag	sense
tag_9377_st	ATGGGTTTACAACGTCCACC	388.0	YKL008C::chr11_1	uptag	sense
tag_2807_st	CATGGGTTACACACTACTAG	6636.0	YOR350C::chr15_4	downtag	sense
tag_16200_st	TGTTGCCCACTGTCATCTAG	103.0	unassigned	unassigned	sense
tag_15029_st	TTGTCTTGAGCCGCGAGCTA	147.0	unassigned	unassigned	sense
tag_6064_st	GTATTTGGACCGGAGTACCA	8828.0	YBR039W::chr2_2	downtag	sense
tag_6039_st	GGGATGGACGCTATTCACTA	12028.0	YBR014C::chr2_2	downtag	sense
tag_6715_st	CGTTGAGTAATAGGGATTCC	2015.0	YDL035C::chr4_1	uptag	sense
tag_13623_st	TCCCAGAATGGTGAGGAATT	169.0	YKR091W::chr00_23	uptag	sense
tag_1845_st	CGTATAGCAGACAGCGCAAT	581.0	YJL164C::chr10_1	downtag	sense
tag_4251_st	TGTTACTCTTAGCTCGCGGC	2656.0	YIL164C::chr9_2	uptag	sense
tag_15858_st	GGAGTTGCACTGAGATTACA	166.0	unassigned	unassigned	sense
tag_11997_st	GGGATGAGAGACTTCCATAT	2054.0	YOL127W::chr00_6	uptag	sense
tag_10276_st	CGTTGGAAGTTACGCGAATC	3675.0	YLR367W::chr12_5	downtag	sense
tag_7262_st	CCATTCTAAGCAGTGCGAAG	253.0	YDR054C::chr4_4	uptag	sense
tag_4519_st	ATGTTTAGAACGTCATCCCG	5711.0	YOR143C::chr15_2	downtag	sense
tag_4455_st	TCGACGCTCGGGTACTCTTA	1609.0	YOR175C::chr15_2	uptag	sense
tag_3433_st	TCACTAGCGTGGAATAGAGC	4739.0	YBR281C::chr00_1	uptag	sense
tag_555_st	GCAGACTGAATTAGCTCTAC	3061.0	YER035W::chr5_3	uptag	sense
tag_5679_st	CCATCTGTAAGCAGTCTCAA	1986.0	YNL093W::chr00_16b	downtag	sense
tag_9432_st	ATTTCTAGCACCAAGAGCAC	783.0	YKL063C::chr11_1	uptag	sense
tag_15474_st	CCGAGTGAACTTCCATCAAA	47.0	unassigned	unassigned	sense
tag_2362_st	GTAGTGAGACGCTCGATCAT	2684.0	YEL002C::chr5_2	downtag	sense
tag_10442_st	CTCGGATGACATACGGATAT	77.0	unassigned	unassigned	sense
tag_6667_st	CCACCTGTAAGATTTCAGAC	3357.0	YCR011C::chr3_1	downtag	sense
tag_14225_st	TGCCTTAGACTTATTCCAGC	92.0	unassigned	unassigned	sense
tag_9811_st	CCGATGAACTCTGCCAGGAA	417.0	YKR028W::chr00_14	uptag	sense
tag_4016_st	TGTGAGACTGTGATCTACGT	103.0	YJL006C::chr00_13	uptag	sense
tag_6330_st	TGGTGTAGATTCGGTCATCA	124.0	YBR206W::chr2_4	uptag	sense
tag_11579_st	GCTAGAGTAGACCGATGCCA	6138.0	YKR087C::chr00_4	downtag	sense
tag_6480_st	ACGGCATCAAAGTTGCATAC	4584.0	YBR260C::chr2_4	downtag	sense
tag_9394_st	ATGTTTCGACCCAGAAGACT	307.0	YKL025C::chr11_1	uptag	sense
tag_13468_st	TCACTTGACATTGTATGCCC	65.0	YBR062C::chr00_23	uptag	sense
tag_9670_st	CCAAAGGTTGTCACACCGAA	5399.0	YKL108W::chr11_2	downtag	sense
tag_221_st	TCGGAGTACGTTGAGTTATC	4006.0	YML063W::chr13_1b	uptag	sense
tag_500_st	CCTTACAGACGGCACGGTAT	881.0	YAL004W::chr1_1	uptag	sense
tag_13067_st	TAGAGACGGGTCACTATCAA	71.0	YPL075W::chr00_22	uptag	sense
tag_14563_st	TGTTGGTACTGTTAGCCAGA	155.0	unassigned	unassigned	sense
tag_6538_st	AGGGAGTCAAATTGGTACAC	3457.0	YCL051W::chr3_1	uptag	sense
tag_9307_st	ATAGTGCAACCCGCGCAGAA	954.0	YGR157W::chr7_5	downtag	sense
tag_14001_st	TCTTTGACATTTGGCAGCAC	122.0	unassigned	unassigned	sense
tag_12992_st	TACGTCATCTCAGCATATCG	117.0	YDR318W::chr00_22	uptag	sense
tag_12888_st	TACAGTCTTTCAGCCAGCGG	108.0	YER016W::chr00_21	downtag	sense
tag_2703_st	CATCTACGAAGCGATAGGAC	3252.0	YOR342C::chr15_4	uptag	sense
tag_6126_st	TAAGCGCGTGGACTCCTAAA	6193.0	YBR099C::chr2_3	uptag	sense
tag_14663_st	TTAGACTGGTCAGGACAAAG	85.0	unassigned	unassigned	sense
tag_12658_st	GTTGGGACGGCTCCACTATA	68.0	YHL015W-A::chr00_20	uptag	sense
tag_5986_st	GCTGGATCACGAGGCTCATA	168.0	YBR057C::chr2_2	uptag	sense
tag_11867_st	GGCAGACGACGTTGCATACA	5355.0	YER150W::chr00_5	downtag	sense
tag_6523_st	AGCTAGGCAAAGTTTACCAC	432.0	YCL036W::chr3_1	uptag	sense
tag_10700_st	GAAATAGGGATGAATCTCGC	59.0	unassigned	unassigned	sense
tag_342_st	TACTCTTACTGAGCGCGACG	129.0	unassigned	unassigned	sense
tag_12901_st	TACATTTATTAGCCAGCGCG	112.0	YGL190C::chr00_21	downtag	sense
tag_4376_st	CAACTACGATACAAGTCTCG	1762.0	YIR016W::chr9_2	downtag	sense
tag_12799_st	TAAGGTCCGTGACGCCTAAA	108.0	YGL119W::chr00_21	uptag	sense
tag_2220_st	GTTAGGCGACGGTCTCTCAA	738.0	YIL051C::chr9_1	downtag	sense
tag_9383_st	ATGTCCAGACCAACTCATGT	1302.0	YKL014C::chr11_1	uptag	sense
tag_13600_st	TCCAGCTAATGTTTCTCAGC	178.0	YHR201C::chr00_23	uptag	sense
tag_10778_st	GAATAATGATTGCAGACCGC	3885.0	YPR171W::chr16_5	uptag	sense
tag_9478_st	CAACGTACTGTAACGGTCCG	2673.0	YKL013C::chr11_1	downtag	sense
tag_1017_st	TTGTCCGTAGGATTCGTAGA	5682.0	YHL046C::chr8_1	downtag	sense
tag_11936_st	GGCTATACATTCCATCAGAC	1344.0	YMR082C::chr00_6	uptag	sense
tag_10201_st	CGTACCTCAAGTTCACATGA	3781.0	YLR388W::chr12_5	uptag	sense
tag_15291_st	AGTCTTGCACACCCAATGAT	100.0	unassigned	unassigned	sense
tag_9388_st	ATGTGGGCACCAAGACAGAT	1254.0	YKL019W::chr11_1	uptag	sense
tag_3926_st	CTACATTTACAGAGTACGCG	714.0	YNL214W::chr14_2	downtag	sense
tag_15766_st	GCAGCCGACATCCGGTTATA	138.0	unassigned	unassigned	sense
tag_7297_st	CGGCTTCCAAGTCATCAGAG	635.0	YDR090C::chr4_4	uptag	sense
tag_8811_st	TGCTATCCATCCCATTGAGT	2038.0	YGL213C::chr7_3	uptag	sense
tag_6582_st	ATGAGGGAACGCCGATCAAC	3108.0	YCR021C::chr3_1	uptag	sense
tag_11031_st	GAGGGAATCTCAGCACCAAC	734.0	YFL028C::chr6_1	downtag	sense
tag_8425_st	CCGTTTGAAGATTTGCTACC	4621.0	YGL017W::chr7_1	uptag	sense
tag_13448_st	TCACGGTACTGGAGAGTCTA	111.0	unassigned	unassigned	sense
tag_6261_st	TCTGAGCGATCTGCCAGTCA	358.0	YBR138C::chr2_3	downtag	sense
tag_14502_st	TGTGCGACTGGGTTACTTCC	54.0	unassigned	unassigned	sense
tag_11634_st	GCTGAGCACCGCGCTTATTA	3634.0	YLR455W::chr00_15	downtag	sense
tag_6710_st	CGTCTTAATTCATACAGGCC	248.0	YDL030W::chr4_1	uptag	sense
tag_9914_st	CCTCTGAACTGTCCATAAGG	202.0	YKR035C::chr11_3	downtag	sense
tag_10784_st	GAATATAATTGACCCACGCC	621.0	YPR177C::chr16_5	uptag	sense
tag_13852_st	TCTACAGAGTGGACGTGCTA	215.0	unassigned	unassigned	sense
tag_3251_st	CCATAGCGAAGCGCACAGTA	268.0	unassigned	unassigned	sense
tag_13457_st	TCACTAGGCTCACTCAGTTG	73.0	unassigned	unassigned	sense
tag_11573_st	GCTACGAGCAGGAGCCATTA	403.0	YNR066C::chr00_4	uptag	sense
tag_11944_st	GGCTCCACATTTACTACGGG	103.0	YMR089C::chr00_6	uptag	sense
tag_10200_st	CGTACCTAATATGAATCGGG	4822.0	YLR387C::chr12_5	uptag	sense
tag_11206_st	GCAATAGTTGGACCCAGGCT	107.0	YNL014W::chr14_4	downtag	sense
tag_9948_st	CCTTCTTGAATACCAGAGCA	178.0	YLR231C::chr12_4	uptag	sense
tag_2420_st	TATACCGTAGGGACGTAGCA	6573.0	YOL141W::chr00_10	uptag	sense
tag_667_st	CTATGCGAATACCGACCGAG	6676.0	YER048C::chr5_3	downtag	sense
tag_13419_st	TCACACTGGTCACTAATGCA	98.0	unassigned	unassigned	sense
tag_14548_st	TGTTCGCACTGGCTTAGCTC	104.0	unassigned	unassigned	sense
tag_15826_st	GCTAAGCACGTCTACGCAAA	140.0	unassigned	unassigned	sense
tag_15571_st	CGTCACTAATAGGAATCACC	86.0	unassigned	unassigned	sense
tag_10705_st	GAAATGTATTGACCAGGCCA	2110.0	YPR096C::chr16_4	downtag	sense
tag_9950_st	CCTTGATGACAGCACAGGCA	653.0	YLR233C::chr12_4	uptag	sense
tag_4006_st	TACCTTAGCGGACGAGACGT	5955.0	YJL016W::chr00_13	uptag	sense
tag_4444_st	CTTGTCTGACCGCACAGTAG	180.0	YOR164C::chr15_2	uptag	sense
tag_14520_st	TGTGTCACCTCTGTCAGGGT	145.0	unassigned	unassigned	sense
tag_11888_st	GGCATTCTACCTATCGGACG	6137.0	YER172C::chr00_5	downtag	sense
tag_6598_st	ATGTGGTTAAGCCTCAAGAC	3590.0	YCL014W::chr3_1	downtag	sense
tag_13608_st	TCCATCATACTTAGGGAGCA	72.0	YIL127C::chr00_23	uptag	sense
tag_10707_st	GAAATTCTATGACCAGCTCC	521.0	YPR098C::chr16_4	downtag	sense
tag_8429_st	CCTTGAATAATATCTCGGCC	3837.0	YGL021W::chr7_1	uptag	sense
tag_565_st	TACGTTTGACGAGGAGTACA	983.0	YER044C::chr5_3	uptag	sense
tag_10666_st	CTTTAGTTACAGCGCACGAC	533.0	YPR055W::chr16_4	downtag	sense
tag_4226_st	CTCGTATTAAGTGCGCTACC	493.0	YIL139C::chr9_2	uptag	sense
tag_5567_st	TTCGCCTGACTGTTGAGCGT	2711.0	unassigned	unassigned	sense
tag_12036_st	GGGTATTCACAGTATCGAGC	586.0	YMR086C-A::chr00_6	downtag	sense
tag_15347_st	ATGTGGCAACGGACGATAAT	234.0	unassigned	unassigned	sense
tag_10829_st	GAATTGATAATCGCAGCCAC	387.0	YPR126C::chr16_5	downtag	sense
tag_9943_st	CCTTCAGGAATACTAATGCC	3677.0	YKR064W::chr11_3	downtag	sense
tag_3070_st	GTTGTTCACGAGGCGTCACT	98.0	YOR038C::chr15_1	uptag	sense
tag_3989_st	CTCGATATAAGTCGCTCTAC	1033.0	YNL151C::chr14_2	downtag	sense
tag_6377_st	TTCCCGGTACTGGTGGACTA	1682.0	YBR253W::chr2_4	uptag	sense
tag_11998_st	GGGATTACCGGATCGACTAC	601.0	YOL128C::chr00_6	uptag	sense
tag_16068_st	TCAATGCACTGAGCCCGAGA	136.0	unassigned	unassigned	sense
tag_11187_st	GATTTGTTACAGGCTAGGCA	628.0	YNR044W::chr14_4	uptag	sense
tag_8426_st	CCTGAATTAAGTATAGGGCC	2746.0	YGL018C::chr7_1	uptag	sense
tag_2627_st	TATAGTATCGAGGAGCGACC	4189.0	YLR008C::chr12_1	downtag	sense
tag_4225_st	CTCGTATGACAGGATAGTAC	145.0	YIL138C::chr9_2	uptag	sense
tag_852_st	CCTCTGTAAGCCGCGAGATA	343.0	YMR169C::chr13_4	downtag	sense
tag_13606_st	TCCATAGGAGGCGAGATTTA	101.0	YIL041W::chr00_23	uptag	sense
tag_2975_st	TATCTTTACGTGACTCGCGC	1270.0	YOL028C::chr15_5	downtag	sense
tag_13421_st	TCACAGGTCAGGACTGCGAA	100.0	unassigned	unassigned	sense
tag_14682_st	TTAGCTTACTGCCTCCATAG	90.0	unassigned	unassigned	sense
tag_324_st	CTGAGAGTACAGACTTGACA	2874.0	YMR034C::chr13_2	uptag	sense
tag_13617_st	TCCATTGAGCGCAGCGGTAT	299.0	YKL065C::chr00_23	uptag	sense
tag_6406_st	TTGTGTCTAGGCTGCCGATA	5510.0	YBR186W::chr2_4	downtag	sense
tag_3631_st	CGTTGTTCAATACTACTGCC	4578.0	YPL165C::chr16_2	uptag	sense
tag_660_st	CCTTCGCGCACTAGAGAGAA	4040.0	YER043C::chr5_3	downtag	sense
tag_8156_st	TCCTACTATTGAGCCATGCA	216.0	YDR376W::chr4_7	downtag	sense
tag_258_st	CTAGGAGACAGCAGTCGATA	1389.0	YML029W::chr13_2	uptag	sense
tag_16085_st	TCCATTCGAGGTCAGATGAT	79.0	unassigned	unassigned	sense
tag_4799_st	GTATGCTTAGATATGCAGCG	282.0	YJR105W::chr10_4	uptag	sense
tag_550_st	CTTTGTGAATAGTCTAGCGC	6618.0	YER030W::chr5_3	uptag	sense
tag_15455_st	CCATCGCCACAGAGATTAGA	112.0	unassigned	unassigned	sense
tag_8467_st	GATGGTTTACCCTACAATGC	1382.0	YGL060W::chr7_1	uptag	sense
tag_8420_st	CCACTATCAAGATTTGCAGC	1713.0	YGL012W::chr7_1	uptag	sense
tag_12259_st	GTACTCTTACCTTAGATCCG	72.0	unassigned	unassigned	sense
tag_6100_st	GTTAGTTTACCGTGCCACCA	3140.0	YBR075W::chr2_2	downtag	sense
tag_6594_st	ATGGAGCAACGGCACTCAAC	4262.0	YCL010C::chr3_1	downtag	sense
tag_13471_st	TCAGAATGGAGGGTATTTCC	66.0	YBR105C::chr00_23	downtag	sense
tag_1261_st	AACTTCGTAAACAGACGCCG	1848.0	YPL227C::chr16_1	downtag	sense
tag_13583_st	TCCAATCGGTGCGACTATGC	93.0	YHR098C::chr00_23	downtag	sense
tag_7044_st	TTTGTGTCAGTGCCGACCAC	1403.0	YDL170W::chr4_2	downtag	sense
tag_15574_st	CGTCTTGGACAATCTCCTAG	79.0	unassigned	unassigned	sense
tag_5680_st	CCATGAGCAAGCGCGACTAA	3243.0	YNL092W::chr14_3	downtag	sense
tag_6587_st	ATGCGAGAACCTGGATTAAC	6722.0	YCL003W::chr3_1	downtag	sense
tag_1185_st	GTACCAGAGTTGCATATCAC	838.0	YPL207W::chr16_1	uptag	sense
tag_1641_st	CGTAGCTGAGAAGTAAACCC	7833.0	YMR283C::chr13_5	downtag	sense
tag_7260_st	CCAGGATTAAGCATCTATCG	97.0	YDR052C::chr4_4	uptag	sense
tag_6591_st	ATGCTAGAACCCGTGGGAAC	135.0	YCL007C::chr3_1	downtag	sense
tag_14073_st	TGAGAGCTGGATCGCATTCC	592.0	unassigned	unassigned	sense
tag_8760_st	CCTTGGAAGCGGCACCATAT	2189.0	YGL161C::chr7_2	downtag	sense
tag_13683_st	TCCTCTGACGTAAGAAGACG	76.0	unassigned	unassigned	sense
tag_5554_st	TGTTCGCCAGCGTCCAGTAT	138.0	YNL122C::chr14_3	uptag	sense
tag_5341_st	GTAGGGCTAGAGCTATTCAT	811.0	YHR143W-A::chr8_3	uptag	sense
tag_4590_st	CCACAATCATAGACAGTCGG	426.0	YOR214C::chr15_3	uptag	sense
tag_1680_st	ATCGGTCGAACCCTCGGATA	1838.0	YMR317W::chr00_8	downtag	sense
tag_14050_st	TGACGGGTGGATTATCTTCC	90.0	unassigned	unassigned	sense
tag_2315_st	ATACTCACAACGCGATACGG	4086.0	YEL050C::chr5_2	uptag	sense
tag_14537_st	TGTTCACACGGCTGCGGATA	89.0	unassigned	unassigned	sense
tag_13569_st	TCATTAGGAGGGATCAGTCC	70.0	YHR001W::chr00_23	downtag	sense
tag_33_st	ATCACTAACGAGTCATACGC	216.0	unassigned	unassigned	sense
tag_15021_st	TTGTCCCTAGCGAGTGAGAT	99.0	unassigned	unassigned	sense
tag_12019_st	GGGCTCGACGCAGTTCTTAT	1155.0	YMR070W::chr00_6	downtag	sense
tag_9738_st	CCATCATGCCACGAGAATGT	104.0	YKL176C::chr11_2	downtag	sense
tag_7198_st	ATTGCTTTAACTGTGACCCG	2101.0	YDL229W::chr4_3	downtag	sense
tag_10763_st	GAAGTCAGGGCAATGCTACC	355.0	YPR156C::chr16_5	uptag	sense
tag_8667_st	CCTTCGGAATCAATATAGGG	1609.0	YGL164C::chr7_2	uptag	sense
tag_1233_st	CTGTATAGATCGCAATCGAG	1206.0	YPL255W::chr16_1	downtag	sense
tag_5249_st	GCGCATCACGCAGGACTTAT	1362.0	YPL083C::chr16_3	downtag	sense
tag_15450_st	CCAGGCTTACCACATAGGAG	137.0	unassigned	unassigned	sense
tag_9875_st	CCTAAGAAGTTCAGAGACCC	2618.0	YKL217W::chr11_3	downtag	sense
tag_10825_st	GAATTACTAGGACCAAGCCC	1416.0	YPR122W::chr16_5	downtag	sense
tag_8421_st	CCAGCTATAAGCATATTGCC	88.0	YGL013C::chr7_1	uptag	sense
tag_15648_st	CTGTCGAGACGGACGAATCT	94.0	unassigned	unassigned	sense
tag_4942_st	TGTTCTATATCTGGAGCGAG	6587.0	YJR152W::chr10_4	downtag	sense
tag_2716_st	GCTCTCTCACCTGGAGTGTA	3883.0	YOR355W::chr15_4	uptag	sense
tag_4595_st	CCACGGCAACTGACGATAAG	1428.0	YOR219C::chr15_3	uptag	sense
tag_10218_st	CGTCCCTAATACATTGACTG	1522.0	YLR405W::chr12_5	uptag	sense
tag_10744_st	GAAGCCATATCAATGCTCAC	402.0	YPR137W::chr16_5	uptag	sense
tag_15447_st	CCAGACCCAATAATATGGCT	74.0	unassigned	unassigned	sense
tag_383_st	CTAGTCGTAAGTAGTCGGAA	1158.0	YER143W::chr00_5	downtag	sense
tag_4187_st	TCCTAGCGAGCGCATGAGTA	290.0	YIL100W::chr9_2	uptag	sense
tag_7041_st	TTTACAGTTTCGGAGGACGC	3737.0	YDL167C::chr4_2	downtag	sense
tag_1510_st	GCGGACTCACCCTTAGTGTA	3301.0	YMR247C::chr13_5	uptag	sense
tag_10806_st	GAATCTGGACCCATCCGAGA	3425.0	YPR199C::chr16_5	uptag	sense
tag_14539_st	TGTTCACGGTCCCGAGAGTA	133.0	unassigned	unassigned	sense
tag_1909_st	GTAGCACTCGCACGGCTTTA	1247.0	YJL098W::chr10_2	uptag	sense
tag_4662_st	CGTTCCCAATAGTCAGACAG	221.0	YOR286W::chr15_3	uptag	sense
tag_5700_st	CCGAGCTAACGGTGCCATAA	88.0	YNL072W::chr00_16b	downtag	sense
tag_9413_st	ATTGAACGCTGAGTAAGACC	2394.0	YKL044W::chr11_1	uptag	sense
tag_3077_st	TGCGTTCGAGTCACTTAGCT	796.0	YOR045W::chr15_1	uptag	sense
tag_10470_st	CTGAACAGGTTAGACAGTAC	846.0	YFR040W::chr00_2	downtag	sense
tag_6924_st	TCCATAGAGGCGATGATCTC	481.0	YDL146W::chr4_2	uptag	sense
tag_12271_st	GTAGCACCGGCACCTTGTTT	5615.0	YCL035C::chr00_11	downtag	sense
tag_12026_st	GGGTACAATTTAGTTACGCG	3562.0	YMR076C::chr00_6	downtag	sense
tag_15584_st	CGTTTAGCAAGTATTCGAGC	1978.0	unassigned	unassigned	sense
tag_9008_st	GATGAGAATGGATATTGCCC	2078.0	YGR050C::chr00_14	uptag	sense
tag_15440_st	CCAATAATAGACAGCCTTGC	214.0	unassigned	unassigned	sense
tag_2979_st	TGCGCTCGATATACTCGTGC	4063.0	YOL032W::chr15_5	downtag	sense
tag_7619_st	GAGCCAGACCACGCTTGATT	603.0	YDR220C::chr4_5	downtag	sense
tag_15579_st	CGTGTGGCAAGTTACCGACA	86.0	unassigned	unassigned	sense
tag_10687_st	GAAACAAGCAGATTTGCGGC	2205.0	YPR076W::chr16_4	downtag	sense
tag_2578_st	TGAGCTGACTACTTCGTATC	3863.0	YLL026W::chr12_1	downtag	sense
tag_3866_st	CTAATCCGAATGACGACACT	3572.0	YNL178W::chr14_2	uptag	sense
tag_13586_st	TCCACGATTGCGGACTAGGT	92.0	YHR141C::chr00_23	uptag	sense
tag_5211_st	GACGTGGGACCGACCTTTAT	401.0	YPL025C::chr16_3	uptag	sense
tag_15570_st	CGTATGCAAGGGCCGTACAT	94.0	unassigned	unassigned	sense
tag_9918_st	CCTGAACTTCCGACAAGGAG	5475.0	YKR039W::chr00_14	downtag	sense
tag_8418_st	CCAATAGTAAGTAATGGGCC	585.0	YGL010W::chr7_1	uptag	sense
tag_13070_st	TAGAGCCTACTAGCTTATCG	105.0	YPL277C::chr00_22	uptag	sense
tag_5468_st	TCCAGCTTAGCGAGATGCGT	7518.0	YHR188C::chr8_3	downtag	sense
tag_14514_st	TGTGGCTACTGCTCTGTCAG	291.0	unassigned	unassigned	sense
tag_11058_st	GAGTGGCCCGAATCTCGTAT	2521.0	YFL053W::chr6_1	downtag	sense
tag_1792_st	CGTAGTGCAAGGTGATCTAA	817.0	YJL217W::chr10_1	downtag	sense
tag_5676_st	CCAGTAACTTGCACTAAGGA	101.0	unassigned	unassigned	sense
tag_16159_st	TGCGCCCTACCTTTGGATAT	80.0	unassigned	unassigned	sense
tag_9005_st	GAAAGGTTCGGGAATTTACC	1903.0	YGR047C::chr7_4	uptag	sense
tag_14055_st	TGACGTTACGGCGGTCTATC	109.0	unassigned	unassigned	sense
tag_14496_st	TGTGAGCGAGTGTCCCTCTA	420.0	unassigned	unassigned	sense
tag_12313_st	GTATGGCCCTAGACCTCGTA	194.0	unassigned	unassigned	sense
tag_7648_st	GCGGAATCTGTGCAGCATCT	681.0	YDR249C::chr4_6	uptag	sense
tag_2763_st	CGTCTGTGAAGGTCAGCTAA	3768.0	YOR306C::chr15_4/chr00_8	downtag	sense
tag_9768_st	CCCATTCGACGCAGAAGGTA	612.0	YKL206C::chr11_3	uptag	sense
tag_9004_st	GAAAGGTGGGCTAATCATCC	1514.0	YGR046W::chr00_14	uptag	sense
tag_8859_st	CCATTGCCAAGAGTGTTCAA	1691.0	YGL260W::chr7_3	uptag	sense
tag_1755_st	GTACTTTCACATCGTTCACG	3227.0	YJL158C::chr10_1	uptag	sense
tag_13549_st	TCATCGGCACTGATAGCTCA	73.0	YGL211W::chr00_23	downtag	sense
tag_14491_st	TGTGACAGGTGTAGCCCTAA	94.0	unassigned	unassigned	sense
tag_11524_st	GCGGTTACCTAGAGATAGCA	69.0	YLR440C::chr00_4	uptag	sense
tag_9910_st	CCTCGCTTACCGAAGGGATT	3749.0	YKR031C::chr11_3	downtag	sense
tag_14004_st	TCTTTGGCAGAGGGTCATTC	146.0	unassigned	unassigned	sense
tag_10761_st	GAAGGTTGCGGACAATCTTT	1090.0	YPR154W::chr16_5	uptag	sense
tag_12421_st	GTCTATTCACGTATCATCCG	6105.0	YJL202C::chr00_14	downtag	sense
tag_13602_st	TCCAGGTCAGCGGAGTCTTA	102.0	YHR205W::chr00_23	uptag	sense
tag_9724_st	CCAGTATTACCACACAGTGA	379.0	YKL162C::chr11_2	downtag	sense
tag_15344_st	ATGTATTCAACGGACCTTCC	75.0	unassigned	unassigned	sense
tag_16072_st	TCACTGAGAGGCCAGGCATT	129.0	unassigned	unassigned	sense
tag_10697_st	GAAAGGCGGAGCAATTACTC	2275.0	YPR088C::chr16_4	downtag	sense
tag_1065_st	GTACACGTATGCAGACGGAT	136.0	unassigned	unassigned	sense
tag_4410_st	GTCTATCACGCTAGTCGATC	1056.0	YOR130C::chr15_2	uptag	sense
tag_11294_st	GCAGTCCACCATCTATTAGG	657.0	YGR258C::chr00_17a	uptag	sense
tag_11927_st	GGCGTCGAATTAGCTGTAAA	256.0	YMR074C::chr00_15	uptag	sense
tag_5699_st	CCGACTTGACCACAATGTTA	231.0	YNL073W::chr00_16b	downtag	sense
tag_9358_st	ATGAATAAGACAGCCTCCCG	309.0	YGR208W::chr7_5	downtag	sense
tag_13572_st	TCATTCAGCCGCATCGGATT	88.0	YHR063C::chr00_23	uptag	sense
tag_12410_st	GTCGTGTTACGCCAGGACTT	200.0	YJL161W::chr00_14	downtag	sense
tag_12037_st	GGGTCACGACTGTAGATACT	6267.0	YMR086W::chr00_6	downtag	sense
tag_310_st	CCTACTGTACGAGCCAATAA	139.0	YMR021C::chr13_2	uptag	sense
tag_4088_st	ATTTACTAAGACAGACGCCC	851.0	YJR066W::chr00_13	uptag	sense
tag_341_st	GTGACGTGACCTGATGACTA	6385.0	YER101C::chr00_5	downtag	sense
tag_3214_st	GGACGCGACGCTACGATATA	4353.0	YOR086C::chr15_1	downtag	sense
tag_14108_st	TGAGTCTCCCAGATCCGGTA	90.0	unassigned	unassigned	sense
tag_2452_st	CGTCGAGCAATATGAATGAC	177.0	YER010C::chr5_2	downtag	sense
tag_9709_st	CCACTTACAGAGCAATAGCG	117.0	YKL147C::chr11_2	downtag	sense
tag_6617_st	ATTTCAACGTAAGTTCCGGC	1188.0	YCL034W::chr3_1	downtag	sense
tag_10695_st	GAAAGCACAATTTGATCCCG	62.0	unassigned	unassigned	sense
tag_8747_st	ACATCCGGCAACCAAATTGT	2515.0	YGL148W::chr7_2	downtag	sense
tag_13059_st	TAGACGTGACGCTGATCGCA	175.0	YOL154W::chr00_22	uptag	sense
tag_1121_st	GCGAGCGACGACTCAGTATT	120.0	YPL271W::chr16_1	uptag	sense
tag_4470_st	ATACGGAGAACGAGGATCTT	809.0	YOR190W::chr15_2	uptag	sense
tag_15057_st	TTTACCACGTTCGCGTAGGA	115.0	unassigned	unassigned	sense
tag_12024_st	GGGTAAGCCGTGTTATCACT	4265.0	YMR075C-A::chr00_6	downtag	sense
tag_15364_st	ATTTACAACTATCTCGCCGG	149.0	unassigned	unassigned	sense
tag_2816_st	GAGGCGGACCGATACTACTA	4453.0	YOR359W::chr15_4	downtag	sense
tag_4316_st	ATACCAGAAGCAACTCTCGT	1236.0	YIL133C::chr9_2	downtag	sense
tag_13467_st	TCACTTCGAGTCAATCGCAA	67.0	YAL049C::chr00_23	downtag	sense
tag_14535_st	TGTTATCTACTTCGCGGACA	78.0	unassigned	unassigned	sense
tag_5166_st	CGTCGCCAATATGATCGAAT	4652.0	YPL070W::chr16_3	uptag	sense
tag_9883_st	CCTACCACACGGAGGAGAAT	396.0	YKR004C::chr00_14	downtag	sense
tag_8659_st	CCATTCAACTATGTGGAAGG	6153.0	YGL156W::chr7_2	uptag	sense
tag_2298_st	TACGTGGGACGCTGTTACTA	216.0	YEL033W::chr5_2	uptag	sense
tag_3158_st	GAGTGGCGACCAGTCTACTA	1075.0	YOR030W::chr15_1	downtag	sense
tag_4159_st	CTACCTAATCGACAGCAGAG	113.0	YJR041C::chr00_13	downtag	sense
tag_13544_st	TCATCCGTAGCCGAGATCGA	118.0	YGL196W::chr00_23	uptag	sense
tag_4307_st	TGTTTACGTTGTCGCAGAAC	1314.0	YIL124W::chr9_2	downtag	sense
tag_5359_st	GTCCGTATAGCGGGCACTTT	1919.0	YHR161C::chr8_3	uptag	sense
tag_7936_st	CCTATCTGAACTGGCTGGAA	2193.0	YLR131C::chr12_3	downtag	sense
tag_2121_st	TAGTGGCGACGCTCCTCTAT	145.0	YIL048W::chr9_1	uptag	sense
tag_11044_st	GAGTAGGACATCCCGACACT	5514.0	YFL039C::chr00_15	downtag	sense
tag_3485_st	TCACTGGTAGCACTGCGGTA	2175.0	YCR060W::chr00_16a	uptag	sense
tag_6992_st	TGTTTATTAGCGTCCCGACC	9069.0	YDL119C::chr4_2	downtag	sense
tag_12230_st	GTACACTTATCTAGCCCATG	148.0	YOL143C::chr00_10	downtag	sense
tag_11920_st	GGCGATTACCTAGATTACTC	1624.0	YMR067C::chr00_6	uptag	sense
tag_9969_st	CGAACGCTTCTTAATGCACA	3095.0	YLR252W::chr12_4	uptag	sense
tag_8706_st	TCTGAGCCATATTTACTGGG	126.0	YGL107C::chr7_2	downtag	sense
tag_6415_st	TTTCATGCCGTAGCGTCGAA	1555.0	YBR195C::chr2_4	downtag	sense
tag_3649_st	GTCCTTATACTGATACCTGC	3742.0	YPL147W::chr16_2	uptag	sense
tag_15899_st	GGGTAGTTACGCTGAATTAC	73.0	unassigned	unassigned	sense
tag_7588_st	CGAACGCCTTCCAAGTAAAT	7412.0	YDR189W::chr4_5	downtag	sense
tag_15366_st	ATTTCGGGAACGATGTTACC	57.0	unassigned	unassigned	sense
tag_13441_st	TCACGATTGTCGAGTAGGCA	517.0	unassigned	unassigned	sense
tag_5543_st	TGTCGCATAGCCTAGTCCAT	223.0	YNL133C::chr14_3	uptag	sense
tag_12231_st	GTACAGACATTGTTACTCCC	4679.0	YOL144W::chr00_10	downtag	sense
tag_9967_st	CGAACCGCTCTCAGGAGTAA	1110.0	YLR250W::chr12_4	uptag	sense
tag_5685_st	CCCAGCACAATCGTATATGA	1080.0	YNL087W::chr00_16b	downtag	sense
tag_15441_st	CCAATGATAAGGACATGCCC	66.0	unassigned	unassigned	sense
tag_97_st	GTCTGTGTACGGGATACTAA	158.0	YER146W::chr00_5	uptag	sense
tag_4895_st	TCCATATACGCGCTGAGGAG	3604.0	YJR105W::chr10_4	downtag	sense
tag_5572_st	TTGCGATACCTCTTCCGAGT	2338.0	YNL104C::chr00_16b	uptag	sense
tag_10369_st	CTATACCCACCAGTGATGAG	1077.0	YFR035C::chr00_2	uptag	sense
tag_5672_st	CCACCGCTAAGCAGGTTATA	431.0	YNL100W::chr00_16b	downtag	sense
tag_9691_st	CCAATGCAAGCTAATACCGG	4563.0	YKL129C::chr11_2	downtag	sense
tag_4067_st	TACGAGGACGTGGATCTATA	4448.0	YJR045C::chr00_13	uptag	sense
tag_13622_st	TCCCACTACTCTTGAGGGTG	117.0	YKL172W::chr00_23	downtag	sense
tag_3651_st	GTCCTTCTACGATGCTAGGC	648.0	YPL145C::chr16_2	uptag	sense
tag_10395_st	CTCACATCACCGAGGATTAG	3236.0	YGR222W::chr00_2	uptag	sense
tag_5674_st	CCAGCGTCAAGCATGTCAGA	1457.0	YNL098C::chr14_3	downtag	sense
tag_2438_st	ATGAAGTCAACGCATGGTAC	94.0	unassigned	unassigned	sense
tag_8715_st	TGGATTAGATGCTCATGCCG	2305.0	YGL116W::chr7_2	downtag	sense
tag_10980_st	GAGAGGAATTACATTGAGCC	65.0	YFR013W::chr6_1	uptag	sense
tag_7945_st	CCTTGGCTACAATCCTATGA	4831.0	YLR140W::chr12_3	downtag	sense
tag_13774_st	TCGCGGTACGTGGTTACTAC	88.0	unassigned	unassigned	sense
tag_13469_st	TCACTTTACGCTTGATCCGG	88.0	YBR062C::chr00_23	downtag	sense
tag_7649_st	GCGGACCTAGCCATAGCTTT	184.0	YDR250C::chr4_6	uptag	sense
tag_4623_st	CCTGTATCAAGCTATCTCAG	2782.0	YOR247W::chr15_3	uptag	sense
tag_11968_st	GGGAATCGGGTTACATTTCA	6080.0	YOL098C::chr00_6	uptag	sense
tag_8466_st	GATGGTGAATTACTTAGCCC	3853.0	YGL059W::chr7_1	uptag	sense
tag_8430_st	CCTTGGGTAACTATTTGGAC	5593.0	YGL022W::chr7_1	uptag	sense
tag_2931_st	TGCGAGTTAGAGTCGTCACT	2141.0	YOL080C::chr15_5	uptag	sense
tag_11519_st	GCGGTCACACTCCTTAGGTT	1511.0	YLR436C::chr00_4	uptag	sense
tag_15448_st	CCAGATGAAGCACTCGACAG	183.0	unassigned	unassigned	sense
tag_9379_st	ATGGTGACAACGATTGGACA	6253.0	YKL010C::chr11_1	uptag	sense
tag_12508_st	GTGGAGGTAGCATTATTTCC	2332.0	YNL086W::chr00_18	uptag	sense
tag_15737_st	GATATGGAAGTTATTGCGCC	71.0	unassigned	unassigned	sense
tag_12050_st	GGGTGTACCTCCCACGTTAT	2396.0	YNR075W::chr00_6	downtag	sense
tag_9707_st	CCACTATGAAGCGATATACC	1264.0	YKL145W::chr11_2	downtag	sense
tag_5645_st	ATTGTGGAACGGATGTACCA	2384.0	YNL127W::chr14_3	downtag	sense
tag_12035_st	GGGTATGTAGAATTGCTTCC	3062.0	YMR085W::chr00_6	downtag	sense
tag_8689_st	GCTATGGAATTATTGTCCCG	71.0	unassigned	unassigned	sense
tag_8632_st	AGTATTCCAAATTGCCCTCG	264.0	YGL129C::chr7_2	uptag	sense
tag_2373_st	TGACGAGCCGCGACTACTTA	74.0	YEL013W::chr5_2	downtag	sense
tag_698_st	TTGATCGCATAGCGTCTGAC	3760.0	YER074W::chr5_3	downtag	sense
tag_13460_st	TCACTCAGCCTTACTATTGG	68.0	unassigned	unassigned	sense
tag_12016_st	GGGCGACTAGATGCACATAT	63.0	YMR067C::chr00_6	downtag	sense
tag_2203_st	CGTCAGTCAAGTATGGCACA	8389.0	YIL034C::chr9_1	downtag	sense
tag_3195_st	ATGTCGCCAACGATTTACAC	3712.0	YOR067C::chr15_1	downtag	sense
tag_8200_st	TGCGCTTGACCTTCCTATGA	6795.0	YDR420W::chr4_7	downtag	sense
tag_12236_st	GTACCCATCCACTAGGGAGA	3546.0	YOL149W::chr00_10	downtag	sense
tag_5301_st	GGGAGCGTAGATCACATTAT	703.0	YPL031C::chr16_3	downtag	sense
tag_3144_st	ATGTCCGCAACCGTCTTAGA	5313.0	YOR016C::chr15_1	downtag	sense
tag_14092_st	TGAGCTTGAGCCCATTCATC	120.0	unassigned	unassigned	sense
tag_4882_st	TCACCAGCCAGACTGTGTAG	301.0	YJR093C::chr00_12	downtag	sense
tag_7519_st	TTTATCCGAGATTCGCTAGG	7408.0	YDR216W::chr4_5	uptag	sense
tag_15935_st	GTAGCCTTACATTGGCAGAG	203.0	unassigned	unassigned	sense
tag_11977_st	GGGACTCACGCGATCAGATA	416.0	YOL107W::chr00_6	uptag	sense
tag_6670_st	CCAGGTTCAATAAGGTACAC	5564.0	YCR014C::chr3_1	downtag	sense
tag_9338_st	ATCGGGCAACCGCTCTAGTA	4763.0	YOL151W::chr00_17b/chr00_18	uptag	sense
tag_13432_st	TCACCCTTCCTAGATATTGG	62.0	unassigned	unassigned	sense
tag_3980_st	CGCGTTCGACCTCGGAATAT	7246.0	YNL160W::chr14_2	downtag	sense
tag_15638_st	CTGCGTACAGCATATCAGAG	161.0	unassigned	unassigned	sense
tag_13627_st	TCCCGAGAGCCCGTGTATTT	102.0	YLR118C::chr00_23	uptag	sense
tag_1960_st	GTAGCCGTAATTTGATCGAC	5491.0	YJL047C::chr10_2	uptag	sense
tag_4176_st	GGGCTCTCACGACTGGTATA	7604.0	YJR058C::chr00_13	downtag	sense
tag_10210_st	CGTATTAAGGGTGCAGAATC	160.0	YLR397C::chr12_5	uptag	sense
tag_6613_st	ATTGGGTAACCTTGTAGACC	4466.0	YCL030C::chr3_1	downtag	sense
tag_8704_st	TCGCCATCACTTCATATTGG	2651.0	YGL105W::chr7_2	downtag	sense
tag_10438_st	CTCGCTTACGACAGACTGGA	3121.0	YCR106W::chr00_2	downtag	sense
tag_13585_st	TCCACGAGGAGCCGCTTTAT	70.0	YHR102W::chr00_23	downtag	sense
tag_7382_st	GGAGCCACATTCATCGACAG	150.0	YDR079W::chr4_4	downtag	sense
tag_4175_st	GGGCGTCCACGATACGTTTA	1135.0	YJR057W::chr00_13	downtag	sense
tag_10206_st	CGTAGACGAAGGGTCCCATA	3841.0	YLR393W::chr12_5	uptag	sense
tag_13539_st	TCATCACATTTCCTCATGGG	87.0	YGL101W::chr00_23	downtag	sense
tag_6213_st	TCCCAGAGATGCGACTGCTA	468.0	YBR090C-A::chr2_3	downtag	sense
tag_15569_st	CGTAGCATAAGGTCAGCACC	221.0	unassigned	unassigned	sense
tag_4592_st	CCACATACAGAGATATTCGG	356.0	YOR216C::chr15_3	uptag	sense
tag_6600_st	ATGTTGTGAACGATCTTCCC	1961.0	YCL017C::chr3_1	downtag	sense
tag_11063_st	GAGTTAATGTGCCACCCAAC	689.0	YFL063W::chr00_18	downtag	sense
tag_2072_st	TCTGTGTCACGTCGGCAGTA	1209.0	YJL030W::chr10_2	downtag	sense
tag_13017_st	TACTATATCGTCACCGGCAA	105.0	YJR086W::chr00_22	uptag	sense
tag_6214_st	TCCCATCTACTGCGAGGGTA	2070.0	YBR091C::chr2_3	downtag	sense
tag_5896_st	GAGAGGCTAATGCAGTTACA	7319.0	YBL078C::chr2_1	downtag	sense
tag_9765_st	CCCATACGACACAATGTAGG	2978.0	YKL203C::chr11_3	uptag	sense
tag_3380_st	TCACGCCCGACGGTTAGTAT	4381.0	YHR104W::chr8_2	downtag	sense
tag_13014_st	TACTAGGCCCACGGTCAGAT	126.0	YJL160C::chr00_22	uptag	sense
tag_13416_st	TCACAACGGTTCCGAGAGCT	123.0	unassigned	unassigned	sense
tag_4964_st	TTGACATCCTGGACGTTACG	4310.0	YLR041W::chr00_8	uptag	sense
tag_3419_st	GATAGGCTAATCGGATGTAC	4322.0	YAR002C-A::chr00_16a	uptag	sense
tag_9958_st	CCTTTGACAAGTATGTAGCC	5462.0	YLR241W::chr12_4	uptag	sense
tag_2647_st	ATGATGCTAACCTGTCACAC	149.0	YLR028C::chr12_1	downtag	sense
tag_11016_st	GAGGAATTAGCCAGACCCAC	356.0	YFL014W::chr00_15	downtag	sense
tag_4353_st	GTCTAGCCAGTACGCTCGAA	254.0	YIL170W::chr9_2	downtag	sense
tag_4227_st	CTTCTAGTACACCTATCGAG	3283.0	YIL140W::chr9_2	uptag	sense
tag_14504_st	TGTGCTATACTCTTGGCAGC	122.0	unassigned	unassigned	sense
tag_1554_st	GACGGCGCAATCGCTCTATA	187.0	YMR291W::chr13_5	uptag	sense
tag_11959_st	GGCTTACACTTTAGTACCGA	7041.0	YOL089C::chr00_6	uptag	sense
tag_2397_st	CGTCCAGCAAGGTCTCGATA	89.0	YEL036C::chr5_2	downtag	sense
tag_9746_st	CCATTACCAATATCACGGAG	5128.0	YKL184W::chr11_2	downtag	sense
tag_5632_st	ATGGAGCTAACCTCGCCAGA	258.0	YNL140C::chr00_17b	downtag	sense
tag_10712_st	GAACATTTCTGACACTGCCA	192.0	unassigned	unassigned	sense
tag_9758_st	CCCACAATCCGATAGAAGGG	4834.0	YKL196C::chr11_3	uptag	sense
tag_4170_st	CTTCTAGGACATAGTACGAG	5885.0	YJR052W::chr00_13	downtag	sense
tag_13423_st	TCACATCGGTCGCACTGAAT	71.0	unassigned	unassigned	sense
tag_5907_st	GAGTGTGCAATCGCTGTCAA	8105.0	YBL089W::chr2_1	downtag	sense
tag_7689_st	GGTCTATCACAGGGCCGATT	492.0	YDR290W::chr4_6	uptag	sense
tag_3694_st	CTCCATCTAAGGTGCGATAC	286.0	YPL101W::chr16_2	uptag	sense
tag_9729_st	CCAGTTGGACACAAACGGAG	8948.0	YKL167C::chr11_2	downtag	sense
tag_5636_st	ATGGTGTGAACCTTCTCAGA	2487.0	YNL136W::chr14_3	downtag	sense
tag_10732_st	GAACTTCACTTAGAATGCCC	86.0	YPR125W::chr16_5	uptag	sense
tag_3257_st	CGTGTATGACAGACTCGTAC	3949.0	YHR077C::chr8_2	uptag	sense
tag_2287_st	CTCTCTACAGATATTACGCG	160.0	unassigned	unassigned	sense
tag_14473_st	TGTCGCACCGTCGGCTATTT	78.0	unassigned	unassigned	sense
tag_15516_st	CGACCATTACAGAGGCAGAG	243.0	unassigned	unassigned	sense
tag_4687_st	CTCCTCTTAATTGTCAGACG	4090.0	YOR215C::chr15_3	downtag	sense
tag_10755_st	GAAGGCAGGTGAATCCCATT	89.0	YPR148C::chr16_5	uptag	sense
tag_78_st	CTCTTACTAATGACGACTCG	3978.0	YER125W::chr00_5	uptag	sense
tag_15552_st	CGGCAAGGATGCGACACATT	147.0	unassigned	unassigned	sense
tag_3456_st	CCCGTCTCAACGTGTGATAA	4041.0	YCR024C::chr00_1	uptag	sense
tag_9361_st	ATGAGAACGGCAGATACCGC	2278.0	YGR211W::chr7_5	downtag	sense
tag_12205_st	GTAAGGATGAGGCATTCCAT	508.0	YHR146W::chr00_15	downtag	sense
tag_2835_st	TATCGGGACTCCTGACATAC	7883.0	YOR378W::chr15_4	downtag	sense
tag_10343_st	CTACTTCTACATAGCATCGG	3927.0	YDL130W-A::chr00_2	uptag	sense
tag_4206_st	ATACAGAAGATACGCTCCCG	317.0	YIL119C::chr9_2	uptag	sense
tag_15940_st	GTATCACAATCACCTTGACG	53.0	unassigned	unassigned	sense
tag_3584_st	GGCAAGACCTGACGTACCTA	10333.0	YCR063W::chr00_1	downtag	sense
tag_13411_st	TCAATCCTGCGCCGGAGTTA	70.0	unassigned	unassigned	sense
tag_11114_st	GATCCATGACGAGCAGGCAA	1301.0	YNL020C::chr14_4	uptag	sense
tag_8658_st	CCACCATTAAGGACATCAGG	2727.0	YGL155W::chr7_2	uptag	sense
tag_2282_st	CTACTTCAATATAGCTCGCG	2365.0	YEL017W::chr5_2	uptag	sense
tag_4259_st	ATACAGATAACTAGCTCGCC	273.0	unassigned	unassigned	sense
tag_14412_st	TGGTTATGAGCCGCACGCAT	86.0	unassigned	unassigned	sense
tag_14475_st	TGTCGCTTAGCTGATCTCCA	72.0	unassigned	unassigned	sense
tag_14182_st	TGCATACCGGCCTCGGATTA	83.0	unassigned	unassigned	sense
tag_81_st	CTCTTTCTAAGTGAGTCGAG	3346.0	YER128W::chr00_5	uptag	sense
tag_2232_st	AATGAGTAACACCCGACCGT	7870.0	YIL063C::chr9_1	downtag	sense
tag_16162_st	TGCTAATCCGTTCCAGCGAT	86.0	unassigned	unassigned	sense
tag_4806_st	GTCCATATACCGCATGACTG	7149.0	YJR112W::chr00_12	uptag	sense
tag_6822_st	GGGAGTTTAGAGATCCTATC	1802.0	YDL045W-A::chr4_1	downtag	sense
tag_7337_st	CTTCTTTAATTGCCGAGACG	2620.0	YDR131C::chr4_4	uptag	sense
tag_1678_st	ATCGGAACCTACTTACAAGC	2566.0	YMR316W::chr00_8	downtag	sense
tag_13422_st	TCACATCAGCCTATCAGGGA	93.0	unassigned	unassigned	sense
tag_10721_st	GAACGCTTGTGACCATCCAA	305.0	YPR113W::chr16_5	uptag	sense
tag_1974_st	AAGTCGATAAACTGGTACGC	8725.0	YJL032W::chr10_2	uptag	sense
tag_14478_st	TGTCGTACTTGCCGATAGCA	101.0	unassigned	unassigned	sense
tag_15950_st	GTCCGATCACGGCATATTGA	151.0	unassigned	unassigned	sense
tag_6824_st	GGGATTTGACGATCTGTATC	1384.0	YDL047W::chr4_1	downtag	sense
tag_7332_st	CTTATTCAAGTTGCTCACCG	1241.0	YDR126W::chr4_4	uptag	sense
tag_7185_st	ATGAGACAACTTCCAAGCCG	867.0	YDL215C::chr4_3	downtag	sense
tag_15459_st	CCCACCGAAGCGGGATTATA	83.0	unassigned	unassigned	sense
tag_13496_st	TCAGCGGTAGAGTACGTTCA	115.0	YDR092W::chr00_23	uptag	sense
tag_6078_st	GTCCGGGAGGATATTCTATA	2547.0	YBR053C::chr2_2	downtag	sense
tag_6713_st	CGTTATTCAAGGTTCCTCAC	727.0	YDL033C::chr4_1	uptag	sense
tag_5094_st	CCAAGTAAGTAGAAGCCGGT	5162.0	YLR075W::chr12_2	downtag	sense
tag_11185_st	GATTTGACAGGATTCACAGC	80.0	YNR042W::chr14_4	uptag	sense
tag_683_st	GTAAGCGGCTAGACGTACTA	2985.0	YER062C::chr5_3	downtag	sense
tag_3746_st	CTAACGACCTCACAGATAGT	109.0	YMR135W-A::chr00_11	uptag	sense
tag_2626_st	TATAGGTCACGCGCCCGATA	3555.0	YLR007W::chr12_1	downtag	sense
tag_5799_st	CGTTCCTCAAGTGGACGCAA	8409.0	YBL077W::chr2_1	uptag	sense
tag_9879_st	CCTAATATAAGCATCTCCGG	1174.0	YKL222C::chr11_3	downtag	sense
tag_7921_st	CCCATCGAAGCATGTGTAAA	6296.0	YLR220W::chr12_3	uptag	sense
tag_1289_st	CTCAGACACTCCAGTATAGG	951.0	YPL199C::chr16_1	downtag	sense
tag_428_st	ATAGTGTAACGAGGCTGAAC	1820.0	YMR134W::chr00_9	uptag	sense
tag_12283_st	GTAGTAAGTGTTGGTATCCC	95.0	YDR427W::chr00_11	downtag	sense
tag_8178_st	TCTTTCCCACGTTGACTGAA	2721.0	YDR398W::chr4_7	downtag	sense
tag_15701_st	GACGGCCCAATGCTCATGTA	92.0	unassigned	unassigned	sense
tag_7876_st	ACTGCCGCAAAGGTTGATAA	4404.0	YLR175W::chr12_3	uptag	sense
tag_3213_st	GAGTTAGGACGACCGCTACA	10746.0	YOR085W::chr15_1	downtag	sense
tag_10322_st	CTACAGCACCTCAGGAGAGT	486.0	YLR414C::chr12_5	downtag	sense
tag_2312_st	ATACGTTTAAGCACGCACAC	3720.0	YEL047C::chr5_2	uptag	sense
tag_13459_st	TCACTATTAGATCCTGAGCG	377.0	unassigned	unassigned	sense
tag_15181_st	TTTGTATAGTCTCGCCGAAC	106.0	unassigned	unassigned	sense
tag_1561_st	GTACGTGAATTGGGTCTACC	102.0	YMR297W::chr13_5	uptag	sense
tag_6716_st	CGTTTCACAATGGAGGACAC	4754.0	YDL036C::chr4_1	uptag	sense
tag_15717_st	GAGCCCGCAATGGAGCTATA	158.0	unassigned	unassigned	sense
tag_7929_st	CCGCCCAGAACTGTGGATAA	267.0	YLR420W::chr12_3	downtag	sense
tag_2416_st	GTTATCGACTACGCTGTACT	5690.0	YEL055C::chr5_2	downtag	sense
tag_2550_st	CGAGTTGGAAGTACGTCTAA	2458.0	YLR027C::chr12_1	uptag	sense
tag_10308_st	CTAAGTCACGTACCCAGAAG	116.0	YLR399C::chr12_5	downtag	sense
tag_4374_st	ATACCTCTAACGAACTGACG	4881.0	YIR014W::chr9_2	downtag	sense
tag_14857_st	TTCGGTTACTTCGCGTGACA	105.0	unassigned	unassigned	sense
tag_6693_st	CGCACCTTAATTGACAAGTC	1261.0	YDL013W::chr4_1	uptag	sense
tag_11967_st	GGGAATCCAGTCGAGTCAAA	1193.0	YOL097C::chr00_6	uptag	sense
tag_8018_st	GATCCCGCAATGTAGAGGAA	8903.0	YLR221C::chr12_3	downtag	sense
tag_7940_st	CCTGCACCAAGGTTGACGAA	7131.0	YLR135W::chr12_3	downtag	sense
tag_4494_st	TACGTGATCGACGCGCTGTT	1578.0	YOR118W::chr15_2	downtag	sense
tag_1171_st	CTCACGACATCCAGGAGTAT	118.0	YPL221W::chr16_1	uptag	sense
tag_2354_st	ATACTGTCAACGAGACCACG	143.0	YER008C::chr5_2	uptag	sense
tag_13888_st	TCTATTGGATCGGAAGCTAC	145.0	unassigned	unassigned	sense
tag_6375_st	TTCATCTACGTTCTGGAGCA	1743.0	YBR251W::chr2_4	uptag	sense
tag_1756_st	GTAGACATTTATCAGGACGC	2704.0	YJL157C::chr10_1	uptag	sense
tag_7289_st	CGCCACTTAATTCCAGATAG	130.0	YDR082W::chr4_4	uptag	sense
tag_5792_st	CGTCATCGAAGGTCATGGAA	1180.0	YBL070C::chr2_1	uptag	sense
tag_9874_st	CCTAACTGAGTCTAAGGCAA	803.0	YKL216W::chr11_3	downtag	sense
tag_2853_st	CATGTTATACGAGGACAGAG	1087.0	YOL002C::chr15_5	uptag	sense
tag_3189_st	ACTGCACAACAACGGGACGT	6308.0	YOR061W::chr15_1	downtag	sense
tag_1329_st	ATCCACAACTAATCGACGGT	1655.0	YNL311C::chr14_1	uptag	sense
tag_6280_st	TCTTTGAGAGTAGGCGATCA	6910.0	YBR157C::chr2_3	downtag	sense
tag_14890_st	TTCTGCTACGTTTGGAGAGA	183.0	unassigned	unassigned	sense
tag_47_st	CGACCCTTAATCCTTAGGTA	78.0	unassigned	unassigned	sense
tag_2814_st	CGTCTTCTAAGCGTGCTGAA	2142.0	YOR357C::chr15_4	downtag	sense
tag_5671_st	CCAACGTGATCTAAGCCTAA	837.0	YNL101W::chr14_3	downtag	sense
tag_15751_st	GATTCGCCAATGTGCGCTAA	92.0	unassigned	unassigned	sense
tag_7925_st	CCCGTGCAACGATTTGACAA	4487.0	YLR224W::chr12_3	uptag	sense
tag_12728_st	TAAATCTTCTGGACGCAGCG	910.0	YDR524C-B::chr00_20	downtag	sense
tag_13974_st	TCTTATGGACGTAGGGATTC	422.0	unassigned	unassigned	sense
tag_2399_st	CGTCCCGTAAGCTGACTGAA	5042.0	YEL038W::chr5_2	downtag	sense
tag_5720_st	CCTAACGGGTCTCAAGCTAA	351.0	YNL051W::chr00_16b	downtag	sense
tag_16173_st	TGGCGAGGATTGATCTCCAA	52.0	unassigned	unassigned	sense
tag_15503_st	CCTGGCTTACAAATAAACCG	93.0	unassigned	unassigned	sense
tag_15306_st	ATACCGAGAACGAGCGAGCT	599.0	unassigned	unassigned	sense
tag_7751_st	TCCCTGGACGAGCGGTTATT	3696.0	YDR256C::chr4_6	downtag	sense
tag_14787_st	TTCATTACGTTGTGCGAAGG	138.0	unassigned	unassigned	sense
tag_3622_st	CCGAACGTCATTGAAGCTAC	4195.0	YPL174C::chr16_2	uptag	sense
tag_15740_st	GATCGCTCAATGCCTCAGAA	173.0	unassigned	unassigned	sense
tag_9418_st	ATTGGCCCAGACACCAGAAG	337.0	YKL049C::chr11_1	uptag	sense
tag_3330_st	TCACAGCGGTCGAGGTTACT	164.0	unassigned	unassigned	sense
tag_4317_st	ATACCAGTAACGATAGCTCC	278.0	YIL134W::chr9_2	downtag	sense
tag_16087_st	TCCCGGCACGGTCAGTTATT	130.0	unassigned	unassigned	sense
tag_7029_st	TTGATTACTGGTGTCGAAGC	151.0	YDL155W::chr4_2	downtag	sense
tag_5338_st	GTAGGATAATTGGTCGCACT	171.0	unassigned	unassigned	sense
tag_7650_st	GCGGTTTGACCAGGTTCACT	221.0	YDR251W::chr4_6	uptag	sense
tag_5593_st	AGCGTTTGAACAGGACCACA	310.0	YNL083W::chr00_16b	uptag	sense
tag_11014_st	GAGCTGCAATCCGCATGAAT	1023.0	YFL013C::chr00_17a	downtag	sense
tag_7749_st	TCCCATCCAGCGTGGTAGAT	4712.0	YDR254W::chr4_6	downtag	sense
tag_3836_st	TGTCGAGATGTCGGATCATA	118.0	YNL208W::chr14_2	uptag	sense
tag_12275_st	GTAGCGAATTTGGCGTAATC	5484.0	YCL058C::chr00_12	downtag	sense
tag_15896_st	GGGCTATAATGAGCTTGACT	261.0	unassigned	unassigned	sense
tag_711_st	AGCGGTCCAAATGACAGACG	2163.0	YER087W::chr5_3	downtag	sense
tag_6583_st	ATGATTATACATGCACCGCC	132.0	YCR022C::chr3_1	uptag	sense
tag_8006_st	GAAGGGCTAGGAATCTATCA	4736.0	YLR209C::chr12_3	downtag	sense
tag_13474_st	TCAGACGTAGCGGACTCGTT	145.0	YBR122C::chr00_23	uptag	sense
tag_14925_st	TTGAGGACCTGTTCTACGGC	115.0	unassigned	unassigned	sense
tag_13677_st	TCCTCAGGCACGTAGGCTTA	181.0	unassigned	unassigned	sense
tag_6070_st	GTCCAATGGTGGCGATACTA	4251.0	YBR045C::chr2_2	downtag	sense
tag_2000_st	CGTATTATATGCAAGGTCGC	1446.0	YJL103C::chr00_18	downtag	sense
tag_9282_st	ATAAATGTCATGCACCACCG	2524.0	YGR132C::chr7_5	downtag	sense
tag_8155_st	TCCGTTGCAGGGTAGATTAA	351.0	YDR375C::chr4_7	downtag	sense
tag_12194_st	GTAAATGCGGAGGATTCCAT	3058.0	YMR129W::chr00_9	downtag	sense
tag_12344_st	GTCAGGTACGCGGCTACTTT	332.0	YOR302W::chr00_17b	downtag	sense
tag_6372_st	TTCAGGACCTCGTTCACGGA	2328.0	YBR248C::chr2_4	uptag	sense
tag_14393_st	TGGTCCACGGCTCGCTATTT	140.0	unassigned	unassigned	sense
tag_14508_st	TGTGGAGTATGATCGTTCCC	72.0	unassigned	unassigned	sense
tag_10188_st	CGTAACGTATTTAGAAGGGC	6758.0	YLR375W::chr12_5	uptag	sense
tag_8151_st	TCCGCCGGGAGAGTATTTAA	11197.0	YDR371W::chr4_7	downtag	sense
tag_9753_st	CCCAAGCAGCGGTAAGCATT	428.0	YKL191W::chr11_3	uptag	sense
tag_102_st	TCGCGTTGACGGCTGTACTT	912.0	YER151C::chr00_5	uptag	sense
tag_13337_st	TATGGGACCTGCCTACGGTA	129.0	unassigned	unassigned	sense
tag_1935_st	ATCTACTTAACGCGCTACAG	228.0	YJL072C::chr10_2	uptag	sense
tag_3438_st	TGGTCCGACTGCTGCTACTA	3531.0	YBR286W::chr00_1	uptag	sense
tag_14471_st	TGTCGAGGTGCATGTATCTA	68.0	unassigned	unassigned	sense
tag_15512_st	CGAAGAAGTTTACAGAGCCC	170.0	unassigned	unassigned	sense
tag_2982_st	TGCGGTCTACTGCTATACTA	2271.0	YOL035C::chr15_5	downtag	sense
tag_700_st	TTGCGCGACTGAGTGTCATA	630.0	YOL149W::chr00_10	uptag	sense
tag_9971_st	CGAACGTAATTTAAGTCCCG	4115.0	YLR254C::chr12_4	uptag	sense
tag_8140_st	TCAGGTCCACGGATTGCATA	286.0	YDR359C::chr4_7	downtag	sense
tag_5475_st	TCCTCGGCACGGGTGTATAT	567.0	YHR195W::chr8_3	downtag	sense
tag_14498_st	TGTGAGGGATCGTTATCTCC	69.0	unassigned	unassigned	sense
tag_709_st	AGCGGGTGAAATGACTATAC	2441.0	YER085C::chr5_3	downtag	sense
tag_8058_st	GCGGGTCCAATGTTCGCATA	771.0	YDR374C::chr4_7	uptag	sense
tag_8004_st	GAACGTGGAGGACATTCCCA	2936.0	YLR207W::chr12_3	downtag	sense
tag_13442_st	TCACGCGGCACGGTTGATAT	114.0	unassigned	unassigned	sense
tag_5300_st	GGGAGCAGACTGACTACCTT	3871.0	YPL032C::chr16_3	downtag	sense
tag_1492_st	ATCCTTGCACATGAACGTAC	5157.0	YNL244C::chr00_8	downtag	sense
tag_11955_st	GGCTGCTACCATTTCACGGA	1777.0	YOL013W-A::chr00_6	uptag	sense
tag_13483_st	TCAGAGGTCAGGAGTTTATC	108.0	YCR061W::chr00_23	downtag	sense
tag_16252_st	TTGTCGGGAGTCGCCTATCA	98.0	unassigned	unassigned	sense
tag_11917_st	GGCGAGCAGATCGTATATCA	2855.0	YMR064W::chr00_6	uptag	sense
tag_3284_st	TGGAGTCGAGTAGTACATAC	2428.0	YHR104W::chr8_2	uptag	sense
tag_10452_st	CTCTACAGACTTATCCAGTG	387.0	YDR541C::chr00_2	downtag	sense
tag_4017_st	TGTGAGTAGCTGTCCCTATC	2979.0	YJL005W::chr00_13	uptag	sense
tag_4118_st	GGGCGCGTACATCGTTATCA	5245.0	YJR001W::chr00_13	downtag	sense
tag_13633_st	TCCCTCAGATCCTATGGGTA	129.0	YLR251W::chr00_23	uptag	sense
tag_15663_st	CTTCTGATACATACTTCGCG	123.0	unassigned	unassigned	sense
tag_1332_st	ATCCACGTAACCCTGTATAG	1144.0	YNL308C::chr14_1	uptag	sense
tag_14497_st	TGTGAGGATCGTAGCTTCTA	75.0	unassigned	unassigned	sense
tag_5849_st	CTGGCGAGACATATTACCCA	14715.0	YBL031W::chr2_1	downtag	sense
tag_13530_st	TCATACCTCTCCTATTGGGA	93.0	YGL023C::chr00_23	uptag	sense
tag_8680_st	GACCCTCAATTCCAATAGTG	931.0	YGL177W::chr7_2	uptag	sense
tag_3643_st	GATCGACGAATGTTAGAGAC	2076.0	YPL153C::chr16_2	uptag	sense
tag_10510_st	CTGCTGTTACACTACTTCGA	9167.0	YGR241C::chr00_2	downtag	sense
tag_6454_st	AATGCGTCAAACTGGATACC	6228.0	YBR234C::chr2_4	downtag	sense
tag_13697_st	TCCTTACTCCATTCAGGGTA	117.0	unassigned	unassigned	sense
tag_15939_st	GTATAACGCTGTGTACTAGG	68.0	unassigned	unassigned	sense
tag_1988_st	ATCTCACTACAAGAGCCTAG	127.0	YJL117W::chr10_2	downtag	sense
tag_4883_st	TCACCTTCAGCTAGTCGGAG	329.0	YJR094C::chr00_12	downtag	sense
tag_16192_st	TGTCGTATAGGTCAGCTTCA	321.0	unassigned	unassigned	sense
tag_5051_st	ATCCCTACACAACTGGGTAT	8600.0	YLR032W::chr00_8	downtag	sense
tag_13626_st	TCCCATCGCAGGCAGGTTTA	163.0	YLR084C::chr00_23	downtag	sense
tag_3992_st	CTTCACGTACCGCAGAGTAT	264.0	YNL148C::chr14_2	downtag	sense
tag_13506_st	TCAGGGTCAGCCAGTCGATT	103.0	YDR448W::chr00_23	uptag	sense
tag_5618_st	ATCCTCGCAACCGTTTAGAA	1697.0	YNL058C::chr14_3	uptag	sense
tag_13699_st	TCCTTATAGCCTCCAGGTTG	140.0	unassigned	unassigned	sense
tag_2337_st	TACGTTACCGTTACTCAGTC	3871.0	YEL071W::chr5_2	uptag	sense
tag_9297_st	ATACAACGTGATACACCCGT	4245.0	YGR147C::chr7_5	downtag	sense
tag_14479_st	TGTCGTTACTCTGTCCAGCA	2587.0	unassigned	unassigned	sense
tag_8025_st	GATTATATCCCACCCAGGTA	404.0	YDR338C::chr4_7	uptag	sense
tag_4358_st	TACGGTACAGTTCGTCAGAC	157.0	unassigned	unassigned	sense
tag_3578_st	CTGTCTAGCACGTACCGAGA	7554.0	YCR054C::chr00_16a	downtag	sense
tag_14487_st	TGTCTTACTTGGCGACGCGA	79.0	unassigned	unassigned	sense
tag_1040_st	CGAAGCGTATGGAAGCTACC	2265.0	YHL023C::chr8_1	downtag	sense
tag_15328_st	ATCTGCCGAACCTCTTATAG	93.0	unassigned	unassigned	sense
tag_7937_st	CCTCCCGGAACTTAGGTGAA	508.0	YLR132C::chr12_3	downtag	sense
tag_10446_st	CTCGTCAGACAGAGCGGATT	577.0	YDR535C::chr00_2	downtag	sense
tag_14109_st	TGAGTGGTACTTCCAAGAGC	118.0	unassigned	unassigned	sense
tag_6993_st	TGTTTCTCATAGTCGGCAGC	686.0	YDL120W::chr4_2	downtag	sense
tag_6641_st	CAGGGTTTAATAGTACAGGC	848.0	YMR173W::chr00_11	uptag	sense
tag_15359_st	ATTGACCCAACGTACCTTAG	85.0	unassigned	unassigned	sense
tag_16090_st	TCCGATGGACGGTCGTACAT	99.0	unassigned	unassigned	sense
tag_15553_st	CGGCAGACATAGGACACAGT	151.0	unassigned	unassigned	sense
tag_10572_st	CTTACAAGCGTTCGGACACT	2966.0	YPR057W::chr16_4	uptag	sense
tag_7040_st	TTGTTATCATCGCATCGAGC	727.0	YDL166C::chr4_2	downtag	sense
tag_7373_st	GCCGACTAAGTTTGATGAAG	5684.0	YDR070C::chr4_4	downtag	sense
tag_14196_st	TGCCACTGTCCCTGATATGA	178.0	unassigned	unassigned	sense
tag_11887_st	GGCATTCGAGGGACCTTAAA	8952.0	YER171W::chr00_5	downtag	sense
tag_9740_st	CCATCTAGCAGCAAGGAGCA	158.0	YKL178C::chr11_2	downtag	sense
tag_4109_st	CTTCGTAAGTGCTGCGACAC	1831.0	YJL009W::chr00_13	downtag	sense
tag_13663_st	TCCTACACTTTCATAGAGGC	101.0	unassigned	unassigned	sense
tag_4762_st	GCAGTGTTACATGCAGTCAG	1074.0	YJR068W::chr00_12	uptag	sense
tag_12021_st	GGGCTTGACGAACAAAGACT	7240.0	YMR072W::chr00_6	downtag	sense
tag_8193_st	TGCATGGCACCTGTTACTGA	8229.0	YDR413C::chr4_7	downtag	sense
tag_9716_st	CCAGCAATAGCAATCACGGG	165.0	YKL154W::chr11_2	downtag	sense
tag_3058_st	GAGTCTATATCAGTAGCGAC	549.0	YOR026W::chr15_1	uptag	sense
tag_3932_st	CTTAGTACATAGTATCCGCC	113.0	YNL208W::chr14_2	downtag	sense
tag_15318_st	ATCAGACCAACGGAGCACGT	110.0	unassigned	unassigned	sense
tag_13665_st	TCCTACGACTTTCGATGAAG	65.0	unassigned	unassigned	sense
tag_6029_st	GGCTCGCTACCAGAACAAGA	2118.0	YBR006W::chr2_2	downtag	sense
tag_9870_st	CCTAAAGCTCCCAGAAGGGT	264.0	YKL212W::chr11_3	downtag	sense
tag_12107_st	GGTCGTTACCGTAGTACCAG	136.0	YML070W::chr00_9	downtag	sense
tag_3991_st	CTTCACATATAGTACCGACG	7814.0	YNL149C::chr14_2	downtag	sense
tag_1152_st	ATCAGCGCAACCGATATACG	962.0	YPL240C::chr16_1	uptag	sense
tag_6927_st	TCCTGCTACTGATATGATGC	2319.0	YDL149W::chr4_2	uptag	sense
tag_14490_st	TGTCTTTCATATAGGCGGAG	184.0	unassigned	unassigned	sense
tag_5340_st	GTAGGGCACTAGATTAGCTT	1424.0	YHR143W::chr8_3	uptag	sense
tag_4651_st	CGGAGTTTACCAGACCATCG	2904.0	YOR275C::chr00_17b	uptag	sense
tag_16086_st	TCCCAGTACCGGGTGCATTA	122.0	unassigned	unassigned	sense
tag_9677_st	CCAAGACCCTTACAGAATGG	829.0	YKL115C::chr00_14	downtag	sense
tag_2858_st	CGATGTACCACGTAGACCAG	150.0	YOL007C::chr15_5	uptag	sense
tag_4284_st	CTTGAATTACGATACGACGC	3923.0	YIL101C::chr9_2	downtag	sense
tag_6848_st	GTAGGAGCAGGATCTATTTC	3783.0	YDL071C::chr4_1	downtag	sense
tag_6038_st	GGGAGTTGACGCTACCATCA	14261.0	YBR013C::chr2_2	downtag	sense
tag_9692_st	CCAATTATACGATACAGGCC	325.0	YKL130C::chr11_2	downtag	sense
tag_8161_st	TCGCCAGCATGGGCTAGTTA	2812.0	YDR381W::chr4_7	downtag	sense
tag_8656_st	CCACAATGACCACAGATGGG	223.0	YGL153W::chr7_2	uptag	sense
tag_2280_st	CTACTTAGACATAGGTCACC	5546.0	YEL016C::chr5_2	uptag	sense
tag_1885_st	ATCTACGAACGCGCACGAAG	3752.0	YJL124C::chr10_2	uptag	sense
tag_14554_st	TGTTGACCTGTTGATAGCGA	200.0	unassigned	unassigned	sense
tag_6000_st	GGAGGCGACGCATCTCATTA	875.0	YBR071W::chr2_2	uptag	sense
tag_9392_st	ATGTTGGGACAGAAACGATC	4382.0	YKL023W::chr11_1	uptag	sense
tag_8147_st	TCCCGCTACCTGGGTGATTA	4254.0	YDR367W::chr4_7	downtag	sense
tag_8626_st	AGCAAACCCAACATCGGTGG	131.0	YGL123W::chr7_2	uptag	sense
tag_195_st	CTAGCGTCAAGTCTCGCGTA	3654.0	YML089C::chr13_1b	uptag	sense
tag_4436_st	CTACTATCAAGTGTCAGCAC	1563.0	YOR156C::chr15_2	uptag	sense
tag_6350_st	TGTTAGCACTTCTCATCCGA	3813.0	YBR226C::chr2_4	uptag	sense
tag_15895_st	GGGCGCGACCATTTAGTATA	125.0	unassigned	unassigned	sense
tag_8878_st	GAGATGCCAATCGGCCATAA	103.0	YGR016W::chr7_3	uptag	sense
tag_3057_st	GAGTCGTCAATCGTCGCGTA	4029.0	YOR025W::chr15_1	uptag	sense
tag_10260_st	CGTTACACAGATACCTAGCA	302.0	YLR351C::chr12_5	downtag	sense
tag_7834_st	TGTCTCCCAGCCGGTTAGAT	133.0	YLR451W::chr12_3	uptag	sense
tag_6076_st	GTCCGCCCACGTATTTGAGA	7080.0	YBR051W::chr2_2	downtag	sense
tag_11746_st	GGACAGTCGGAGATTACATA	108.0	unassigned	unassigned	sense
tag_12218_st	GTAATGCCCTGGACCGCAAT	431.0	unassigned	unassigned	sense
tag_1696_st	GACGTGTCAATAGTGTCGAA	130.0	YJL217W::chr10_1	uptag	sense
tag_1293_st	CTGTCCAGACGACCGAGTAT	1828.0	YPL195W::chr16_1	downtag	sense
tag_115_st	ATAGCCTAACGACGAGACGG	348.0	YER165W::chr00_5	uptag	sense
tag_6935_st	TCTATATGACGTTTCAGGCC	341.0	YDL157C::chr4_2	uptag	sense
tag_7831_st	TGTCGCCCAGCTCATGTGTT	355.0	YDR336W::chr4_6	downtag	sense
tag_12365_st	GTCCCACCGCGATGGTATTA	6383.0	YML046W::chr00_12	downtag	sense
tag_11760_st	GGACGAGCGCGACACTTAAA	82.0	unassigned	unassigned	sense
tag_6468_st	ACCAGGAGAAAGTGACCCTC	6266.0	YBR248C::chr2_4	downtag	sense
tag_6610_st	ATTGAGAACGCTGATTACCC	3052.0	YCL027W::chr3_1	downtag	sense
tag_8424_st	CCGATTTAATGGAACTTCGC	298.0	YGL016W::chr7_1	uptag	sense
tag_1460_st	GACGCGCTAATACTGTCACA	6752.0	YNL276C::chr14_1	downtag	sense
tag_1291_st	CTGTCACCAGACTCTATATG	115.0	YPL197C::chr16_1	downtag	sense
tag_60_st	ATAGCACAACGTAGACGCCG	3024.0	YER108C::chr00_5	uptag	sense
tag_6714_st	CGTTCCTGAATAATGAGTCC	1900.0	YDL034W::chr4_1	uptag	sense
tag_8338_st	ACATACATAAATGGCTGCCC	2664.0	YDR464W::chr4_8	downtag	sense
tag_4008_st	TACGACATGGTAGGACGCTA	6502.0	YJL014W::chr00_13	uptag	sense
tag_2395_st	CGAGTACCAATAGGTCACAG	719.0	YEL034W::chr00_8	downtag	sense
tag_1115_st	CTGTACGACGCACCAGTGTA	119.0	unassigned	unassigned	sense
tag_116_st	ATAGCGACAACGATCTACCG	3206.0	YER166W::chr00_5	uptag	sense
tag_3333_st	TGGATTGACTGCGTAGTAAC	64.0	YHR057C::chr8_2	downtag	sense
tag_12380_st	GTCCTGGAGACTCTAGGCAT	3365.0	YJL165C::chr00_14	uptag	sense
tag_15856_st	GGAGGCATACTACTCATCAA	112.0	unassigned	unassigned	sense
tag_8470_st	GATTGATCCATAGCACCATC	581.0	YGL063W::chr7_1	uptag	sense
tag_8005_st	GAAGCTCGCGGAATGATCCA	865.0	YLR208W::chr12_3	downtag	sense
tag_15202_st	AAGCTCGAACAACCGACGTT	139.0	unassigned	unassigned	sense
tag_858_st	CGGGCTAGACCCTAATCGTA	6308.0	YMR173W-A::chr13_4	downtag	sense
tag_3095_st	CCAGAAGGATATACACGCGC	1517.0	YOR063W::chr15_1	uptag	sense
tag_11150_st	GATGGGCAATAGGTTCTACC	3031.0	YNR007C::chr14_4	uptag	sense
tag_15682_st	GAAGTCTGTGGAATCCCGCA	78.0	unassigned	unassigned	sense
tag_13466_st	TCACTTATAGTCACGGTCAG	81.0	YAL049C::chr00_23	uptag	sense
tag_4280_st	CTCGTCGCAATACTCGTAGA	6135.0	YIR016W::chr9_2	uptag	sense
tag_1718_st	AAGCCGTGAAACGACACCGT	2165.0	YJL194W::chr10_1	uptag	sense
tag_14489_st	TGTCTTTAGCCCAGCGCGTT	143.0	unassigned	unassigned	sense
tag_8041_st	GCCCTCCTAATGGTCAGGTA	805.0	YDR356W::chr4_7	uptag	sense
tag_8007_st	GAATCATGGTCAAGGGTACA	6059.0	YLR210W::chr12_3	downtag	sense
tag_669_st	CTGCTCTGACACGCGAGTAT	3590.0	YER050C::chr5_3	downtag	sense
tag_13516_st	TCAGTAGCCCTATCTAGCTT	92.0	YEL041W::chr00_23	uptag	sense
tag_14553_st	TGTTCTTAGCGGCGCAGCTT	113.0	unassigned	unassigned	sense
tag_12367_st	GTCCCGAATTTGTCGAGCGA	5004.0	YBR189W::chr00_14	uptag	sense
tag_5823_st	CTCCGCCTAAGTGGCAGTAA	89.0	unassigned	unassigned	sense
tag_1562_st	GTACGTGTAATGTTGGTCAC	822.0	YMR298W::chr13_5	uptag	sense
tag_7705_st	GTCGGGTCACCTGATTCCAT	1657.0	YDR306C::chr4_6	uptag	sense
tag_6354_st	TGTTCTGTAGCGGATCTGCA	2034.0	YBR230C::chr2_4	uptag	sense
tag_5931_st	GCAGGAATCGGTAGCACACA	162.0	YBR004C::chr2_2	uptag	sense
tag_12033_st	GGGTATCACGAGTCACCTCA	1528.0	YMR083W::chr00_6	downtag	sense
tag_5801_st	CGTTGCCAATGCACGAGCTA	407.0	YBL079W::chr2_1	uptag	sense
tag_12409_st	GTCGTGTAGAGAGTTTATCC	2245.0	YJL160C::chr00_14	downtag	sense
tag_260_st	CTGACGATACCTACCTGAGG	1815.0	YLR246W::chr00_11	uptag	sense
tag_14483_st	TGTCTCTACTGGGATGGAAC	85.0	unassigned	unassigned	sense
tag_4293_st	GGGTTACTAGAGCGACTCCA	5054.0	YIL110W::chr9_2	downtag	sense
tag_10225_st	CGTCGGACACCAGGCATATA	1037.0	YLR413W::chr12_5	uptag	sense
tag_6609_st	ATTCTGAGAGACAAGCCTCC	1989.0	YCL026C::chr3_1	downtag	sense
tag_3847_st	ACTTGTCAACATAACGACGG	200.0	YNL197C::chr14_2	uptag	sense
tag_14006_st	TGAAATCAGTTTGAGGCAGC	525.0	unassigned	unassigned	sense
tag_15469_st	CCCTGCGGAACTGCATTGAA	76.0	unassigned	unassigned	sense
tag_6473_st	ACCGGCAGAAAGTTACAGCC	710.0	YBR253W::chr2_4	downtag	sense
tag_6739_st	CTTGAGTAATCAGGCTTAGC	956.0	YDL058W::chr00_17a	uptag	sense
tag_11647_st	GCTGGAGGACCATTCCCATA	1995.0	YMR169C::chr00_4	downtag	sense
tag_8877_st	GACTTGCGAATCCATTGGCA	795.0	YGR015C::chr7_3	uptag	sense
tag_7880_st	AGCGGTGGAAATGCTTACAA	147.0	YLR179C::chr12_3	uptag	sense
tag_10342_st	CTACTTAATTGAGACGACGG	5928.0	YCR106W::chr00_2	uptag	sense
tag_7271_st	CCCTTACAACTTGGAGACAG	7442.0	YDR064W::chr4_4	uptag	sense
tag_8852_st	AGCCTTTCAACCCAGGGAGA	2302.0	YGL253W::chr7_3	uptag	sense
tag_10155_st	CGGGATATAAACGGACATTC	1516.0	YLR342W::chr12_5	uptag	sense
tag_4573_st	CAGTGGTAAGCAAGTCTAAG	3477.0	YOR197W::chr15_3	uptag	sense
tag_15492_st	CCTATCCAATACCGAGGAAT	68.0	unassigned	unassigned	sense
tag_7881_st	AGCGTGGCAAATGGTCACAA	4132.0	YLR180W::chr12_3	uptag	sense
tag_8489_st	GGAGGTTAATTTCGCAGACC	4388.0	YGL082W::chr7_1	uptag	sense
tag_5157_st	CGGGCTCTACACCTGATGTT	577.0	YPL079W::chr16_3	uptag	sense
tag_7575_st	CATGGTCGAGCAAACAAGCT	805.0	YDR177W::chr4_5	downtag	sense
tag_9905_st	CCTCACAAGTTCCAGGAGAG	1117.0	YKR026C::chr11_3	downtag	sense
tag_14321_st	TGGAGTGAGCCCTGCATATC	88.0	unassigned	unassigned	sense
tag_12139_st	GGTGGGCGACTCATTCCATA	4470.0	YML115C::chr00_15	downtag	sense
tag_8366_st	AGCTGGCTAAATGGAATACC	2227.0	YDR492W::chr4_8	downtag	sense
tag_13204_st	TAGTGCGCCCATCAGCGATT	113.0	unassigned	unassigned	sense
tag_6766_st	GAGCTATCAATGGACTGACC	4902.0	YDL085W::chr4_1	uptag	sense
tag_15894_st	GGGCCTATACCTACGGCTAT	130.0	unassigned	unassigned	sense
tag_4586_st	CATGGCTAACTCGCTATAAG	3362.0	YOR210W::chr15_3	uptag	sense
tag_5722_st	CCTCGACAACTTTCTAGGAA	3057.0	YBL002W::chr2_1	uptag	sense
tag_11186_st	GATTTGCACGGCTACCCATG	1122.0	YNR043W::chr14_4	uptag	sense
tag_9159_st	ACTTGGGAACAAATTGAGCC	297.0	YGR105W::chr7_4	downtag	sense
tag_6351_st	TGTTATGTAGGCGATGTCCA	190.0	YBR227C::chr2_4	uptag	sense
tag_10564_st	CTTAACTTGTCTGAATCCCG	5445.0	YPR049C::chr16_4	uptag	sense
tag_4518_st	ATGTAACGCTATTGAAGCCG	2325.0	YOR142W::chr15_2	downtag	sense
tag_14919_st	TTGAGATCATTGTATGGGCC	100.0	unassigned	unassigned	sense
tag_15743_st	GATGATCCAGGCAGCGATTA	158.0	unassigned	unassigned	sense
tag_531_st	TAGACGTAGTGAGCATGACT	76.0	unassigned	unassigned	sense
tag_2865_st	GAGGTAGAATCGTCTCGACA	911.0	YOL014W::chr15_5	uptag	sense
tag_261_st	CTGACGGGACACGATGTTAT	3332.0	YML026C::chr13_2	uptag	sense
tag_13678_st	TCCTCAGTATGCGAGTACCA	106.0	unassigned	unassigned	sense
tag_7359_st	GATTAGCTCCAGGCACCTAG	225.0	YDR055W::chr4_4	downtag	sense
tag_5313_st	GGTATCGGACACTGGATCAT	7693.0	YPL019C::chr16_3	downtag	sense
tag_6481_st	ACGGCTTGAAAGGGACATAC	2021.0	YBR261C::chr2_4	downtag	sense
tag_7203_st	ATTTGCCTAACTATGCCACG	486.0	YDL234C::chr4_3	downtag	sense
tag_14907_st	TTGAATTGTTGGAGTGCCCA	104.0	unassigned	unassigned	sense
tag_3813_st	CTTACACGGTACAGATGCTA	145.0	YNL231C::chr14_2	uptag	sense
tag_16089_st	TCCCTTTCACGTAGTTCGAG	117.0	unassigned	unassigned	sense
tag_6419_st	TTTGGTCCAGTAGTGAGTCA	5948.0	YBR199W::chr2_4	downtag	sense
tag_6075_st	GTCCCTGACAGTGCTGCTTA	739.0	YBR050C::chr2_2	downtag	sense
tag_11769_st	GGACTCAGAGACTGGACATA	731.0	unassigned	unassigned	sense
tag_10219_st	CGTCCCTTAACGGCTGGTAT	1540.0	unassigned	unassigned	sense
tag_5585_st	ACGGTGCCAAAGTGCGATAA	562.0	YNL091W::chr00_16b	uptag	sense
tag_6604_st	ATTCAAATACCTATCGCGGC	85.0	unassigned	unassigned	sense
tag_8982_st	AGCTGCAAATGCCATGAACC	106.0	YGR024C::chr00_14	downtag	sense
tag_9096_st	TTCCTTTAGATGGGTGCCAA	1114.0	YGR042W::chr7_4	downtag	sense
tag_1549_st	CGTAGACTAAGTACCTAGAC	4723.0	YMR287C::chr13_5	uptag	sense
tag_13671_st	TCCTATCTATCCATATCGGG	81.0	unassigned	unassigned	sense
tag_7833_st	TGTCTCATAGCTGATGGCAT	1037.0	YLR420W::chr12_3	uptag	sense
tag_5360_st	GTCCTCCAGACGGCTGTTAT	283.0	YHR162W::chr00_8	uptag	sense
tag_11951_st	GGCTGAGACGACTGTCCATT	352.0	YNR072W::chr00_6	uptag	sense
tag_6554_st	AGTGGTTGAACATGGTATCC	115.0	unassigned	unassigned	sense
tag_15356_st	ATTCGATGAACCTTGTACCC	87.0	unassigned	unassigned	sense
tag_13966_st	TCTTACCTGCTTACTGGCAA	92.0	unassigned	unassigned	sense
tag_11148_st	GATGGCGGACCACCAATCTA	797.0	YNR005C::chr14_4	uptag	sense
tag_8361_st	AGATGCGCCAAGAACATTTC	1309.0	YDR487C::chr4_8	downtag	sense
tag_4165_st	CTCGTACTACAGATTAGACG	202.0	YJR047C::chr00_13	downtag	sense
tag_7454_st	TCCTGTAGATCCCTATGCGG	2653.0	YDR152W::chr4_5	uptag	sense
tag_14460_st	TGTCATGTACTCCTATGCCA	135.0	unassigned	unassigned	sense
tag_2061_st	GTAGCTCACTGACCGCAGAA	1210.0	YJL042W::chr00_15	downtag	sense
tag_10145_st	CGGCGGTGACAATCCTTACT	1844.0	YLR332W::chr12_5	uptag	sense
tag_6467_st	ACATGGTAACAATGGATCGC	10761.0	YBR247C::chr2_4	downtag	sense
tag_16127_st	TCTGCCTGACCTTGCGGATA	108.0	unassigned	unassigned	sense
tag_9775_st	CCCGGCATACAGAACAATTT	155.0	YKL213C::chr11_3	uptag	sense
tag_13452_st	TCACGTCTATCGAGATGCGA	86.0	unassigned	unassigned	sense
tag_3149_st	CCAGGTAACTCTACTGAACG	4534.0	YOR021C::chr15_1	downtag	sense
tag_4939_st	TGTCATCTACTCGCTTGCGG	4501.0	YJR149W::chr10_4	downtag	sense
tag_12377_st	GTCCTCGACATTCCAGATGA	128.0	YJL160C::chr00_14	uptag	sense
tag_12052_st	GGGTGTGGACATCTCTCACT	156.0	YOL086C::chr00_6	downtag	sense
tag_10417_st	CTCCGAGCAAGTTAGCGGTA	4813.0	YGR244C::chr00_2	uptag	sense
tag_3972_st	ATTGCTATAACGGTCAGTCC	1228.0	YNL168C::chr14_2	downtag	sense
tag_3486_st	TCACTTCTACTGACTCGTGG	3616.0	YCR061W::chr00_1	uptag	sense
tag_12345_st	GTCAGTACCTCCATACGTGA	109.0	unassigned	unassigned	sense
tag_14472_st	TGTCGATCCGCCATGCGTTT	106.0	unassigned	unassigned	sense
tag_4809_st	GTCCTTACATTTCCGACTAG	3704.0	YJR115W::chr10_4	uptag	sense
tag_4348_st	GGGTTTACATCTCTCGACAC	915.0	YIL165C::chr9_2	downtag	sense
tag_4657_st	CGTCCCTCAATCAGGAGTAG	107.0	YOR281C::chr15_3	uptag	sense
tag_7275_st	CCTCTGCTAACATTTACTGG	1762.0	YDR068W::chr4_4	uptag	sense
tag_4090_st	ATTTCCTAACGTAGCTGACC	1647.0	YJL028W::chr00_13	downtag	sense
tag_13886_st	TCTATGGGACTTGATCGCAA	82.0	unassigned	unassigned	sense
tag_3659_st	TCAGTTTACTCGATGTCACG	410.0	YPL136W::chr16_2	uptag	sense
tag_7737_st	TATGCTGGACCGCCTGACAT	594.0	YDR242W::chr4_6	downtag	sense
tag_7827_st	TGTCAGTAGGCCAGGTCCAT	1147.0	YDR332W::chr4_6	downtag	sense
tag_1753_st	GTACTTGTAATGGGTCGTCA	127.0	YJL160C::chr10_1	uptag	sense
tag_7298_st	CGTCTCCCAATCATTTAGAG	1687.0	YDR091C::chr4_4	uptag	sense
tag_15360_st	ATTGCCGTAACGTAATCACC	106.0	unassigned	unassigned	sense
tag_12495_st	GTGCGATTACGTCGGACTCT	297.0	YPL017C::chr00_17b	downtag	sense
tag_11779_st	GGAGACCTCTACGCACTGTT	96.0	unassigned	unassigned	sense
tag_6245_st	TCGGGTGACTGAGTTTATCA	82.0	YBR122C::chr2_3	downtag	sense
tag_14776_st	TTCAGTAGCCTGCCGACTTA	215.0	unassigned	unassigned	sense
tag_1703_st	GTACTCTGACATGATTCGCA	3100.0	YJL211C::chr10_1	uptag	sense
tag_12044_st	GGGTCTTTACCTATACCTCA	130.0	YMR093W::chr00_6	downtag	sense
tag_10213_st	CGTCACACCCATTTAGATGA	3922.0	YLR400W::chr12_5	uptag	sense
tag_3853_st	ATTGACCTAACTAGAGTGCC	5175.0	YNL191W::chr14_2	uptag	sense
tag_8912_st	TCTACTGCCCATCATTTGGA	564.0	YGL218W::chr7_3/chr00_12	downtag	sense
tag_1609_st	GTACTAGACGCGAGGCACTT	2499.0	YMR251W-A::chr13_5	downtag	sense
tag_12267_st	GTAGAGAGCGATAGCATCTT	2733.0	YAR050W::chr00_12	downtag	sense
tag_6339_st	TGTCTGAGCGGGCCTACTTA	566.0	YBR215W::chr2_4	uptag	sense
tag_5165_st	CGTCCACCAGACTTGAGAAT	189.0	YPL071C::chr16_3	uptag	sense
tag_4031_st	ATTGTGACAGACACGAAGCC	1368.0	YJR010W::chr00_13	uptag	sense
tag_13543_st	TCATCCGGCCCATGTATTAG	114.0	YGL145W::chr00_23	downtag	sense
tag_13792_st	TCGGACGTGAGGTCTACTTA	151.0	unassigned	unassigned	sense
tag_12276_st	GTAGCGAGAGGTATCCCACT	82.0	unassigned	unassigned	sense
tag_6341_st	TGTCTGTGAGCGGCCTCTTA	5067.0	YBR217W::chr2_4	uptag	sense
tag_9423_st	ATTGTCACAGAATAAGGGCG	177.0	YKL054C::chr11_1	uptag	sense
tag_13574_st	TCATTCCCACTCGTTGATGG	114.0	YHR071W::chr00_23	uptag	sense
tag_8783_st	GGCCTTCCACCTTGTGAGAT	81.0	unassigned	unassigned	sense
tag_2119_st	GTTACGCGAGAGGTCATTAC	2734.0	YIL046W::chr9_1	uptag	sense
tag_3815_st	CTTACTGTAGACGAATGGAG	5250.0	YNL229C::chr14_2	uptag	sense
tag_14486_st	TGTCTGTTAGCCCATCGCAT	100.0	unassigned	unassigned	sense
tag_10232_st	CGTGAAGGAGCTTGAATATC	3057.0	YLR421C::chr12_5	uptag	sense
tag_4529_st	ATTCGTCTACAAACAACGGG	105.0	YOR153W::chr15_2	downtag	sense
tag_13674_st	TCCTCACGGCATTTGCAGTG	83.0	unassigned	unassigned	sense
tag_12321_st	GTATTTCCACCCTTAGCTGA	4194.0	YML068W::chr00_12	downtag	sense
tag_4261_st	ATACAGCGACATACACGTCT	112.0	unassigned	unassigned	sense
tag_1684_st	CAGCAGCAACTCGACTAGAG	2346.0	YMR320W::chr00_8	downtag	sense
tag_10538_st	CTGTAGGTACGACTAATGAG	3716.0	YPR023C::chr00_15	uptag	sense
tag_13437_st	TCACGACCCTTCTTGATAGA	86.0	unassigned	unassigned	sense
tag_15575_st	CGTGATGGACACCCTCATAT	65.0	unassigned	unassigned	sense
tag_6615_st	ATTGTCCCAAGAAGCGAGAC	1967.0	YCL032W::chr3_1	downtag	sense
tag_786_st	CACGACCGAAGAGACGTACT	3356.0	YMR196W::chr13_4	uptag	sense
tag_595_st	CGGACTCGACAATCGCTAGT	180.0	YER068W::chr5_3	uptag	sense
tag_13795_st	TCGGATACCTTCTGCCAGTA	105.0	unassigned	unassigned	sense
tag_5164_st	CGTATAAGCCCACCAGTATT	214.0	YPL073C::chr16_3	uptag	sense
tag_9431_st	ATTTCGCCAACGGCTCGTAA	421.0	YKL062W::chr11_1	uptag	sense
tag_4221_st	CTACGATCAATACGTCTACG	512.0	YIL134W::chr9_2	uptag	sense
tag_3004_st	CGTGCGTGACACAGTACCTA	116.0	YOL056W::chr15_5	downtag	sense
tag_1292_st	CTGTCAGTAAGTTATCGTCC	818.0	YPL196W::chr16_1	downtag	sense
tag_6929_st	TCCTTATTAGATCGTCCAGC	99.0	YDL151C::chr4_2	uptag	sense
tag_11500_st	GCGCTCTAATAAACACCTAG	4795.0	YKR104W::chr00_4	uptag	sense
tag_10024_st	CGATCAAGCGGTCACAATAT	65.0	YLR308W::chr12_4	uptag	sense
tag_9416_st	ATTGCCCTAACGGCTCTAGT	3236.0	YKL047W::chr11_1	uptag	sense
tag_15765_st	GCAGACTTACCCTAGACGGA	81.0	unassigned	unassigned	sense
tag_1692_st	CGTAGTACAAGTGCCACCAA	121.0	unassigned	unassigned	sense
tag_11121_st	GATCCTTACCACTTCATGGG	2915.0	YNL027W::chr14_4	uptag	sense
tag_8857_st	CCACTTGGAAGCCACTGGAA	926.0	YGL258W::chr7_3	uptag	sense
tag_3890_st	TACCGTGTACGTGAGCGCAT	2499.0	YNL154C::chr14_2	uptag	sense
tag_16189_st	TGTCATCACTCTTCCGTAAG	53.0	unassigned	unassigned	sense
tag_10914_st	GACGGAATCTCACTCACGGA	801.0	YFL010C::chr00_17a	uptag	sense
tag_5995_st	GGACGGTTACCATCTTCACA	2385.0	YBR066C::chr2_2	uptag	sense
tag_4658_st	CGTCTATAAGCGGCAGCAAG	166.0	YOR282W::chr15_3	uptag	sense
tag_12296_st	GTATCACCCTCCATTATTGG	4065.0	YLR237W::chr00_11	downtag	sense
tag_15221_st	ACCCACTTAAAGACCATTGG	80.0	unassigned	unassigned	sense
tag_3125_st	TATGTAGTACGTGCGGACTT	1833.0	YOR093C::chr15_1	uptag	sense
tag_2462_st	GTAGTTGACAGTGAGCTATC	130.0	YLL006W::chr12_1	uptag	sense
tag_7739_st	TCACGGGAGGCGCTTACTTT	790.0	YDR244W::chr4_6	downtag	sense
tag_15898_st	GGGTACGGAGCCTCATCATA	92.0	unassigned	unassigned	sense
tag_10221_st	CGTCCTAAGTCCAGGCAAGT	604.0	YLR408C::chr12_5	uptag	sense
tag_3616_st	ATTCAGAGAACTGTAGAGCC	4224.0	YPL180W::chr16_2	uptag	sense
tag_2879_st	TATCGGTACGTGCGCCGTTA	1030.0	YOL028C::chr15_5	uptag	sense
tag_3817_st	GATCTGACAGGTAGCGATAC	178.0	YNL226W::chr14_2	uptag	sense
tag_7762_st	TCGAGCACAGCGGGCTATTT	171.0	YDR267C::chr4_6	downtag	sense
tag_5928_st	GCACGGCCAATTACTCGATA	983.0	YBR001C::chr2_2	uptag	sense
tag_11861_st	GGCACCGTAGCATAGCATAG	124.0	unassigned	unassigned	sense
tag_8791_st	TACCCAGGTTCAGCCAGGAT	129.0	unassigned	unassigned	sense
tag_3855_st	ATTGACGGAACTAGACAGCC	1624.0	YNL189W::chr14_2	uptag	sense
tag_13652_st	TCCGGTTTACGTGAAAGGCC	48.0	YNL083W::chr00_23	uptag	sense
tag_12220_st	GTAATGGAGGGATCTATTCC	62.0	unassigned	unassigned	sense
tag_2023_st	TCTGTCTACGGCTTCGCAGT	1502.0	YJL080C::chr10_2	downtag	sense
tag_2406_st	GCTATGACAGCTTCGAGACG	249.0	YEL045C::chr5_2	downtag	sense
tag_5385_st	GTTAGCTGACCCGGCGTTAT	76.0	unassigned	unassigned	sense
tag_10230_st	CGTCTTGAAGTCCACCAGGA	125.0	YLR418C::chr12_5	uptag	sense
tag_9426_st	ATTTACGTCACCCGAAGATC	408.0	YKL057C::chr11_1	uptag	sense
tag_10764_st	GAAGTCATTGGAAGTTGCTC	1236.0	YPR157W::chr16_5	uptag	sense
tag_1477_st	TCTATCAGACCTGTCGCTAG	3035.0	YNL259C::chr14_1	downtag	sense
tag_3152_st	CGCAGTCGAAGCTCCGTATA	2305.0	YOR024W::chr15_1	downtag	sense
tag_1934_st	ATCTACTGACAAGACGGACG	5747.0	YJL073W::chr10_2	uptag	sense
tag_5492_st	TCGGCTGACTCCCGGTATAT	95.0	unassigned	unassigned	sense
tag_9772_st	CCCGAGACAGCAATCAGGAT	283.0	YKL210W::chr11_3	uptag	sense
tag_4531_st	ATTGACTCACAAGATGCACG	1502.0	YOR155C::chr15_2	downtag	sense
tag_12292_st	GTATAAATTGTATGGCCCGC	2408.0	YLR153C::chr00_12	downtag	sense
tag_8650_st	CACCGCCTAAGAAGCAATGG	5142.0	YGL147C::chr7_2	uptag	sense
tag_696_st	TCGTCGTGAGCATGGTCTAT	3179.0	YER072W::chr5_3	downtag	sense
tag_5932_st	GCAGGCTACCCGAGCTTATA	3990.0	YBR005W::chr2_2	uptag	sense
tag_12381_st	GTCCTGGGATATAGAGATTC	685.0	YJL172W::chr00_14	uptag	sense
tag_12639_st	GTTCTGGTACTCCCGACTAG	126.0	YER175W-A::chr00_20	uptag	sense
tag_10436_st	CTCGCCTAATAGACTTTACG	1498.0	YCR102W-A::chr00_14	downtag	sense
tag_971_st	ATCAAGTCAACCTACTACGG	1955.0	YHR004C::chr00_10	uptag	sense
tag_5485_st	TCGCGGCTACAGTGGTCATT	124.0	unassigned	unassigned	sense
tag_5545_st	TGTCGGCTACGGTTGTCCAT	153.0	YNL131W::chr14_3	uptag	sense
tag_218_st	TACTCGTGAGCCCAGCGTAT	151.0	YML066C::chr00_15	uptag	sense
tag_4481_st	CTCTCCTGACACGTTATTAG	272.0	YOR105W::chr15_2	downtag	sense
tag_1884_st	ATCTAAGCAACTCACAGTCG	292.0	YJL125C::chr00_15	uptag	sense
tag_14233_st	TGCGAGCGATGCTGCACTTA	74.0	unassigned	unassigned	sense
tag_16196_st	TGTGGGTAGCGTCTATCCAT	67.0	unassigned	unassigned	sense
tag_13591_st	TCCACTCCCTTGAGGTGAAA	108.0	YHR165C::chr00_23	downtag	sense
tag_768_st	AACACCGTAAACCGGACGTG	4238.0	YMR179W::chr13_4	uptag	sense
tag_14089_st	TGAGCGCCAGCTTCCGTATA	163.0	unassigned	unassigned	sense
tag_14509_st	TGTGGATACTGTACTCCCTA	58.0	unassigned	unassigned	sense
tag_6072_st	GTCCCACTACCTTATGAGGA	7525.0	YBR047W::chr2_2	downtag	sense
tag_9715_st	CCAGCAACTGCGAGGAAGTA	1598.0	YKL153W::chr11_2	downtag	sense
tag_7193_st	ATTCATGCAGAACTCCATCG	276.0	YDL223C::chr4_3	downtag	sense
tag_8149_st	TCCCTTTACCTTCGTGAGGA	3426.0	YDR369C::chr4_7	downtag	sense
tag_9106_st	AACTACGGAAACCGCGCAGT	2276.0	YGR052W::chr7_4	downtag	sense
tag_13480_st	TCAGAGCGGAGCGTTCCTTA	90.0	YCL031C::chr00_23	uptag	sense
tag_14531_st	TGTTAGTAGCTTCTCCCGAA	74.0	unassigned	unassigned	sense
tag_11667_st	GCTTACCATTTATCACGCAG	4759.0	YNR064C::chr00_4	downtag	sense
tag_7676_st	GGCTCACCCTCGGAGATATT	553.0	YDR277C::chr4_6	uptag	sense
tag_9693_st	CCACAAGCCGCAGGAAGTAT	1447.0	YKL131W::chr11_2	downtag	sense
tag_7195_st	ATTCCTCCAACTAAGTCAGG	1736.0	YDL225W::chr4_3	downtag	sense
tag_12918_st	TACCCATTCCCAGGTGTGAG	150.0	YLR361C-A::chr00_21	downtag	sense
tag_1491_st	ATCCTGAACGCAGAGACACG	3496.0	YNL245C::chr14_1	downtag	sense
tag_11985_st	GGGAGCATACTCTATCATAC	1874.0	YOL115W::chr00_6	uptag	sense
tag_10500_st	CTGCGGGAATAGATTGACAT	3937.0	YGR231C::chr00_2	downtag	sense
tag_9730_st	CCATAACTCTACCAGGAAGT	117.0	YKL168C::chr11_2	downtag	sense
tag_8126_st	TACCCATGTCCAGATCGGGA	1290.0	YDR345C::chr4_7	downtag	sense
tag_1155_st	ATCAGTATAACTACGAGGCC	92.0	YPL238C::chr16_1	uptag	sense
tag_13690_st	TCCTGCTGAGAGCGGTTCTT	129.0	unassigned	unassigned	sense
tag_15037_st	TTGTGTACCGTTCCCTCGAA	144.0	unassigned	unassigned	sense
tag_11507_st	GCGGAGTAATTGCAGTCACC	555.0	YLR424W::chr00_4	uptag	sense
tag_5684_st	CCCAGAAGCCTAGCGAAGTA	1560.0	YNL088W::chr14_3	downtag	sense
tag_7889_st	AGGTGACCAAATCTTGTCCA	1492.0	YLR188W::chr12_3	uptag	sense
tag_562_st	GTCTGCATAGAGAACAACGT	5026.0	YER041W::chr5_3	uptag	sense
tag_1214_st	ATCATACTAACGGATCGACC	84.0	YPL274W::chr16_1	downtag	sense
tag_6226_st	TCCTGCGGACGGTCTGTTAA	507.0	YBR103W::chr2_3	downtag	sense
tag_14522_st	TGTGTGGTACTTGCTCCAGA	81.0	unassigned	unassigned	sense
tag_4688_st	CTCGGGCGACATAAAGAACG	3897.0	YOR216C::chr15_3	downtag	sense
tag_9757_st	CCCACAAGCTGTACGAGAAG	1115.0	YKL195W::chr00_14	uptag	sense
tag_13499_st	TCAGCTTACTCCCTATTGGG	73.0	YDR147W::chr00_23	downtag	sense
tag_15243_st	ACTGGAGCAAATCATGGCAC	72.0	unassigned	unassigned	sense
tag_13031_st	TACTGGACGGACGTGACAAT	1002.0	YKR054C::chr00_22	uptag	sense
tag_3758_st	GATCGTCGAGCACGCCTAAT	487.0	YPL134C::chr00_8	downtag	sense
tag_2189_st	ATCTGTATAGACAAACCGCG	3451.0	YIL020C::chr9_1	downtag	sense
tag_13990_st	TCTTGCTGACGGGCTACGTT	312.0	unassigned	unassigned	sense
tag_6347_st	TGTGTCAGATTCCTCTCAGA	2306.0	YBR223C::chr2_4	uptag	sense
tag_4347_st	GGGTTCGACGTTCAGACTAA	4426.0	YIL164C::chr9_2	downtag	sense
tag_13500_st	TCAGCTTCAGCCATCTGGGA	99.0	YDR179W-A::chr00_23	uptag	sense
tag_13313_st	TATGAGCGAGACGTTCGATA	309.0	unassigned	unassigned	sense
tag_9340_st	ATCGTGATACAGAAGTACCG	2986.0	YGR190C::chr7_5	downtag	sense
tag_3892_st	TCCCGGTGACGTGTAGCTTA	174.0	YNL152W::chr14_2	uptag	sense
tag_1596_st	CGTAGCGAACTTGTGCGAAA	3248.0	YMR238W::chr13_5	downtag	sense
tag_4528_st	ATTCCTGGACAACTAGATCG	12488.0	YOR152C::chr15_2	downtag	sense
tag_13519_st	TCAGTCCCAGCCATTTGGAG	107.0	YER015W::chr00_23	downtag	sense
tag_7759_st	TCCTGGAGATGAGCTTAGAT	3591.0	YDR264C::chr4_6	downtag	sense
tag_15951_st	GTCCTACTACCTGCGGGATT	63.0	unassigned	unassigned	sense
tag_1896_st	CGTATCCGAAGGCGGTCTAA	939.0	YJL111W::chr10_2	uptag	sense
tag_9412_st	ATTCTGTAAGACATACCGGC	3399.0	YKL043W::chr11_1	uptag	sense
tag_12228_st	GTACACCTCACTCGATGGAG	198.0	YOL141W::chr00_10	downtag	sense
tag_13682_st	TCCTCTCGACATTGGTCTAG	120.0	unassigned	unassigned	sense
tag_11221_st	GCACAAGTTTCGCGCATCGA	562.0	YNL031C::chr14_4	downtag	sense
tag_4639_st	CGATCCTAAGGGACTGACAG	5130.0	YOR263C::chr15_3	uptag	sense
tag_4525_st	ATTCCCAGAAACTGAGTACG	1996.0	YOR149C::chr15_2	downtag	sense
tag_13038_st	TACTTCTCAGGAATCTGGCA	97.0	YLR383W::chr00_22	uptag	sense
tag_10754_st	GAAGGCACCTGACCACTTTG	1726.0	YPR147C::chr16_5	uptag	sense
tag_1526_st	TCTATCTCAGCTACGGTCGA	158.0	YMR264W::chr13_5	uptag	sense
tag_15938_st	GTAGTCTCACCCGATGCGAT	100.0	unassigned	unassigned	sense
tag_12329_st	GTCACACAGTTTACGCGAAA	89.0	unassigned	unassigned	sense
tag_2705_st	CGATCCGTAAGGAGGTCACA	396.0	YOR344C::chr15_4	uptag	sense
tag_5095_st	CCACAGCAAGGGATACACGT	187.0	YLR076C::chr12_2	downtag	sense
tag_4526_st	ATTCCCTAACGCTTGATACG	6832.0	YOR150W::chr15_2	downtag	sense
tag_10816_st	GAATGGCCCTACAAGTGTTA	152.0	YPR112C::chr16_5	downtag	sense
tag_16115_st	TCGTCTTTACGGTCTGCACG	112.0	unassigned	unassigned	sense
tag_12506_st	GTGCTTCTACGCGATGCGAT	61.0	YNL059C::chr00_18	uptag	sense
tag_10613_st	CTTCGACTACGACATCTAGG	3991.0	YPR100W::chr16_4	uptag	sense
tag_4899_st	TCCTTCTTACGTTGAGAGCG	3874.0	YJR109C::chr00_12	downtag	sense
tag_1079_st	TTGTTGAGATAGTCGGCTAC	1498.0	YHR016C::chr00_8	downtag	sense
tag_2653_st	CGATAGCGAAGGAGTCCACA	177.0	YOR293W::chr15_4	uptag	sense
tag_15442_st	CCACACGCAAGGCAAGTAGT	122.0	unassigned	unassigned	sense
tag_3619_st	ATTCCGATACAAGGCGATAC	4039.0	YPL177C::chr16_2	uptag	sense
tag_13514_st	TCAGGTTGACGTAATTGGCC	81.0	YEL022W::chr00_23	uptag	sense
tag_8875_st	GAATGGGCACGAATGCTTAA	4649.0	YGR013W::chr7_3	uptag	sense
tag_16166_st	TGCTTAGTAGCGGTAGTCAC	119.0	unassigned	unassigned	sense
tag_3887_st	GTCGCTTGACGCATAGTGAC	486.0	YNL157W::chr14_2	uptag	sense
tag_10580_st	CTTACGGTAGACGAAACAGT	3350.0	YPR065W::chr16_4	uptag	sense
tag_13696_st	TCCTTACGTTCGCAGAAGTC	121.0	unassigned	unassigned	sense
tag_16255_st	TTGTTGTAGCTGGCGTCCAC	1056.0	unassigned	unassigned	sense
tag_5352_st	GTCACATCTGCGACCGGAAT	93.0	YHR154W::chr8_3	uptag	sense
tag_9683_st	CCAAGCGAATGCAACGTATC	4801.0	YKL121W::chr11_2	downtag	sense
tag_3455_st	ATTAGAGCAAGAGAGCGTTC	475.0	YCR020W-B::chr00_1	uptag	sense
tag_10988_st	GAGATGTTACCCGAATTGCC	4089.0	YFR021W::chr6_1	uptag	sense
tag_105_st	TCGCTATGACCGCGTGTCTA	2652.0	YER154W::chr00_5	uptag	sense
tag_15957_st	GTCGTCCTACCGCTTGTGAT	123.0	unassigned	unassigned	sense
tag_3873_st	CTTAGATACTACGAGCACGA	668.0	YNL170W::chr14_2	uptag	sense
tag_13865_st	TCTACTCAGTCTCAGGCATT	69.0	unassigned	unassigned	sense
tag_4940_st	TGTGCTCTAGGTCATCCGAG	4156.0	YJR150C::chr00_12	downtag	sense
tag_3374_st	GTCCGACACTTCATCGTAAA	71.0	unassigned	unassigned	sense
tag_9977_st	CGAAGCACTCTCAATAATCG	4240.0	YLR260W::chr12_4	uptag	sense
tag_4522_st	ATTAGGACAAGCACCGACCG	2924.0	YOR146W::chr15_2	downtag	sense
tag_8105_st	GTCCTCTCACCTTATTGGGA	1434.0	YDR421W::chr4_7	uptag	sense
tag_3091_st	ATGTAGCGAACGTACTCACA	4376.0	YOR059C::chr15_1	uptag	sense
tag_13669_st	TCCTAGTATCCAGGCATCTG	109.0	unassigned	unassigned	sense
tag_7191_st	ATTAGAAACCCATAGTCCCG	3362.0	YDL221W::chr4_3	downtag	sense
tag_16082_st	TCCAAGCCGCGCAGATGTTA	199.0	unassigned	unassigned	sense
tag_2414_st	GTTATATTACGCTCTCCACG	1202.0	YEL053C::chr5_2	downtag	sense
tag_2969_st	GTATTTGTACGTCGCAGGAC	1322.0	YOL022C::chr15_5	downtag	sense
tag_5546_st	TGTCTGCCAGCTTCGCGTAT	132.0	YNL130C::chr00_16b	uptag	sense
tag_4801_st	GTCACAATCTTCTGCACTAG	3271.0	YJR107W::chr00_12	uptag	sense
tag_12040_st	GGGTCGATAGCCAGTCCTTA	128.0	YMR089C::chr00_6	downtag	sense
tag_2756_st	CGATCTTCACAGAGACATCA	495.0	YOR300W::chr15_4/chr00_12	downtag	sense
tag_9713_st	CCAGATAATAGACCACGGGC	1121.0	YKL151C::chr11_2	downtag	sense
tag_9404_st	ATTCCAACGCATTGTAACGG	8551.0	YKL035W::chr11_1	uptag	sense
tag_1126_st	GTACATCTCGTGAGCAGAGC	328.0	YPL266W::chr16_1	uptag	sense
tag_6337_st	TGTCCAGGAGTCCCGCTATA	85.0	YBR213W::chr2_4	uptag	sense
tag_7390_st	GTACCAACTTCCTGCATAGG	5526.0	YDR087C::chr4_4	downtag	sense
tag_15818_st	GCGGTCAGACGCCATCATAT	79.0	unassigned	unassigned	sense
tag_10187_st	CGTAACAGTTTGGACAACCA	4801.0	YLR374C::chr12_5	uptag	sense
tag_4412_st	TACGGTATATGACGGAGTCT	576.0	YOR132W::chr15_2	uptag	sense
tag_1704_st	GTACTTAGACTGACGCGAGA	2891.0	YJL209W::chr10_1	uptag	sense
tag_6918_st	TCAGCATCAGTTATAGGGAC	1869.0	YDL140C::chr4_2	uptag	sense
tag_5544_st	TGTCGCCGAGGCTCAGTTAT	1841.0	YNL132W::chr14_3	uptag	sense
tag_3221_st	GTCCAACGTCTCCTAGTGAA	7199.0	YOR093C::chr15_1	downtag	sense
tag_134_st	CTGAACTCCTGTTACACGAA	4566.0	YER184C::chr00_5	uptag	sense
tag_9398_st	ATTACAGAACCTTCCCTGAG	2477.0	YKL029C::chr11_1	uptag	sense
tag_1814_st	TAGTAGTACGCTGTCAGAGC	126.0	YJL194W::chr10_1	downtag	sense
tag_4108_st	CTTCGCGCAGCTACATAGAT	1145.0	YJL010C::chr00_13	downtag	sense
tag_16198_st	TGTGTTCGAGGTCCGATCAT	95.0	unassigned	unassigned	sense
tag_3478_st	GTCCGTGACCGGCTATCATA	1990.0	YCR050C::chr00_1	uptag	sense
tag_4395_st	CTTGCTACATCATCAGAGAC	208.0	YOR115C::chr15_2	uptag	sense
tag_7938_st	CCTCCTGCAACTTGAGTGAA	218.0	YLR133W::chr12_3	downtag	sense
tag_1169_st	CTCACCGTACAGATCATAGA	1671.0	YPL223C::chr16_1	uptag	sense
tag_13694_st	TCCTGGTCAGCAGTCGGTTA	124.0	unassigned	unassigned	sense
tag_4943_st	TGTTGACACTTGCGTACCGG	8210.0	YJR153W::chr00_12	downtag	sense
tag_4706_st	CTTATCACAGCATCCGAGAG	277.0	YOR234C::chr15_3	downtag	sense
tag_15468_st	CCCTCAGCACGAGATATAAG	90.0	unassigned	unassigned	sense
tag_7914_st	CCACGGGCAAGATTCTCTAA	1116.0	YLR213C::chr12_3	uptag	sense
tag_2970_st	GTCACATACTTCACCGTAGG	6266.0	YOL023W::chr15_5	downtag	sense
tag_13695_st	TCCTGTGCATCATGGTACTC	65.0	unassigned	unassigned	sense
tag_15083_st	TTTAGTCAGTATGCTCGCGG	240.0	unassigned	unassigned	sense
tag_6061_st	GTAGAATTGGTGACCTGACA	2263.0	YBR036C::chr2_2	downtag	sense
tag_6034_st	GGGAATTACGTTAGACCGCA	9404.0	YBR011C::chr2_2	downtag	sense
tag_5677_st	CCAGTCCCACGAAGGTAGAA	472.0	YNL095C::chr00_16b	downtag	sense
tag_3769_st	TACATCTCTTCACTCGTAGG	8018.0	YPL123C::chr16_2	downtag	sense
tag_1536_st	ATCGAACTAACGTACATGCC	2983.0	YMR274C::chr13_5	uptag	sense
tag_6925_st	TCCCGTGCAGCTTGAGTAAC	1661.0	YDL147W::chr4_2	uptag	sense
tag_6413_st	TTTATGATATGCGTCGCGGA	2813.0	YBR193C::chr2_4	downtag	sense
tag_9938_st	CCTGTTGCAGCACCATGAGT	1475.0	YKR059W::chr11_3	downtag	sense
tag_9381_st	ATGTACCAATGAAGCCAGCG	439.0	YKL012W::chr11_1	uptag	sense
tag_13588_st	TCCACGGCATCTGAGCGTTT	137.0	YHR149C::chr00_23	uptag	sense
tag_6407_st	TTGTGTGCATCGTATCCGCA	7688.0	YBR187W::chr2_4	downtag	sense
tag_3272_st	GTCCATACAGTGTTATCAGC	497.0	YHR092C::chr8_2	uptag	sense
tag_14814_st	TTCCGATCAGTCGATGCAAA	62.0	unassigned	unassigned	sense
tag_3987_st	CTCGACTTACATATACGACG	146.0	YNL153C::chr14_2	downtag	sense
tag_15319_st	ATCATACCAACGTACATCGG	88.0	unassigned	unassigned	sense
tag_13950_st	TCTGGGCACTCCGTCTAGTT	136.0	unassigned	unassigned	sense
tag_14488_st	TGTCTTAGCCCGTAGCGGTA	166.0	unassigned	unassigned	sense
tag_323_st	CTGAGACAGCTATCGACACA	195.0	YMR033W::chr13_2	uptag	sense
tag_6206_st	TCATGGCACGGCGCGTATTA	4407.0	YBR084W::chr2_3	downtag	sense
tag_12361_st	GTCCAGGAGGAGCTACCTAT	152.0	YML046W::chr00_12	uptag	sense
tag_11978_st	GGGACTTACGCATGAGCACT	1441.0	YOL108C::chr00_6	uptag	sense
tag_8881_st	GATCCAGAAGGTGTGCCAAA	175.0	YGR019W::chr7_3	uptag	sense
tag_13522_st	TCAGTCTGCGAGATGGATTA	95.0	YER029C::chr00_23	uptag	sense
tag_3269_st	GTCCACGGAGCGAGTCTTTA	109.0	unassigned	unassigned	sense
tag_1556_st	GCGGATAAGTCTTGGTACTA	4883.0	YMR293C::chr13_5	uptag	sense
tag_14007_st	TGAAATCGTTTGACTCGGGA	2428.0	unassigned	unassigned	sense
tag_8100_st	GTAGGGAGACTGATTTCCAA	2653.0	YDR416W::chr4_7	uptag	sense
tag_3217_st	GGACGTACAGCTTGCGACTA	5193.0	YOR089C::chr15_1	downtag	sense
tag_13703_st	TCCTTCGAGGGCACGTCTTT	77.0	unassigned	unassigned	sense
tag_16257_st	TTTAGACTGTTCGGCAGCGA	116.0	unassigned	unassigned	sense
tag_12363_st	GTCCAGTGAGACGGTTTCCT	2089.0	YAL047C::chr00_12	downtag	sense
tag_4235_st	GGGTAGTAAGTTTGTCTCAC	4988.0	YIL148W::chr9_2	uptag	sense
tag_11026_st	GAGGCAATGCTCCCACAGTA	228.0	YFL023W::chr6_1	downtag	sense
tag_759_st	TACTTCATATCAGTCGCACG	3790.0	YMR172W::chr00_12	uptag	sense
tag_1799_st	GACTACTCAATCTGCGATAC	786.0	YJL211C::chr10_1	downtag	sense
tag_2038_st	ATCTCGACACAAGCTAATCG	871.0	YJL064W::chr10_2	downtag	sense
tag_13414_st	TCAATGGTTGCGACGCTGTC	94.0	unassigned	unassigned	sense
tag_6411_st	TTTAGTACCTGGTTGGACGA	1046.0	YBR191W::chr2_4	downtag	sense
tag_12242_st	GTACGACTATGAGGGATTCA	6194.0	YOL158C::chr00_10	downtag	sense
tag_4292_st	GGGTTAAGTGTTCGTACCTA	6343.0	YIL109C::chr9_2	downtag	sense
tag_9926_st	CCTGGACAATATGGTACACC	6483.0	YKR047W::chr11_3	downtag	sense
tag_3434_st	TCACTCATATCGAGCATCGT	548.0	YBR282W::chr00_1	uptag	sense
tag_2263_st	GCTATCGAATGTGCAGTACG	6365.0	YIL096C::chr9_1	downtag	sense
tag_2091_st	ATCTGAGCACAACTAGGACG	7519.0	YIL018W::chr9_1	uptag	sense
tag_13484_st	TCAGAGTCAGTGCCACCTGT	112.0	YCR095W-A::chr00_23	uptag	sense
tag_15180_st	TTTGTACTCTGGGCGAACTG	118.0	unassigned	unassigned	sense
tag_2920_st	GTATTATGAGAGCGAGCTTC	3368.0	YOL068C::chr15_5	uptag	sense
tag_5727_st	CCTGGTACAATCAGTAGCAA	161.0	unassigned	unassigned	sense
tag_8682_st	GAGGTCAATGCAGTTCAATG	1332.0	YGL179C::chr7_2	uptag	sense
tag_13867_st	TCTACTCTACTACTGGTCAG	143.0	unassigned	unassigned	sense
tag_9351_st	ATCTTGACATAACGTAGGCG	6273.0	YOL152W::chr00_17b/chr00_18	uptag	sense
tag_13473_st	TCAGACCTCGCGGCAGATTT	97.0	YBR108W::chr00_23	downtag	sense
tag_2213_st	GTAGTAATGTGGCGACCCTA	6080.0	YIL044C::chr9_1	downtag	sense
tag_11482_st	GCGCAGAAGTGTTTGACCAC	4097.0	YKR086W::chr00_4	uptag	sense
tag_13160_st	TAGGTATCAGGATTCAGGCC	66.0	YOR239W::chr00_22	downtag	sense
tag_2366_st	GTTAGTCACGCTCATCGACG	135.0	YEL006W::chr5_2	downtag	sense
tag_3808_st	CTCCGTCAAGTTAGCTCGAT	2995.0	YNL236W::chr14_2	uptag	sense
tag_13653_st	TCCGTACCTGGGCAGATAAG	67.0	YNL083W::chr00_23	downtag	sense
tag_11090_st	GATAGAGCACTAGCAGCGCA	619.0	YFR026C::chr6_1	downtag	sense
tag_11496_st	GCGCGGAATGTGTATATCCC	2468.0	YKR100C::chr00_4	uptag	sense
tag_2711_st	CGTCTGAGAGCAATCGAGCA	2966.0	YOR350C::chr15_4	uptag	sense
tag_11868_st	GGCAGCAATTCGGGCTAATA	9875.0	YER151C::chr00_5	downtag	sense
tag_15305_st	ATACAACTATATCGACGCCG	116.0	unassigned	unassigned	sense
tag_7838_st	TGTGTGGGATCGCCCTATCT	531.0	YLR129W::chr12_3	uptag	sense
tag_11479_st	GCGCACAGAGGCGTATATCA	1392.0	YKR083C::chr00_3	downtag	sense
tag_3174_st	TATGTCTGACGTGATAGTCC	149.0	YOR046C::chr15_1	downtag	sense
tag_3929_st	CTCGACCTAATACTATCTGG	4064.0	YNL211C::chr14_2	downtag	sense
tag_2313_st	ATACTAATAACTCACGCCGG	4210.0	YEL048C::chr5_2	uptag	sense
tag_7837_st	TGTGTGGAGCCGTCACCATT	1739.0	YLR128W::chr12_3	uptag	sense
tag_10600_st	CTTCACTCAATTCATCGAGG	2824.0	YPR087W::chr16_4	uptag	sense
tag_9414_st	ATTGACAAGACTCTAGCAGC	3111.0	YKL045W::chr11_1	uptag	sense
tag_8103_st	GTATGCTGAATTGTGAGCCA	228.0	YDR419W::chr4_7	uptag	sense
tag_13182_st	TAGTATTGACGGAGTAGTCC	192.0	unassigned	unassigned	sense
tag_11335_st	GCATTCTAAGTGTTCAGACG	1761.0	YIR017C::chr00_3	uptag	sense
tag_3131_st	ACACTTCAACAATCGTAGCG	3264.0	YOR003W::chr15_1	downtag	sense
tag_3911_st	ATAACCGTACTACAACCTGG	4069.0	YNL229C::chr14_2	downtag	sense
tag_14686_st	TTAGGAGTGCGAGTCCCATC	96.0	unassigned	unassigned	sense
tag_7336_st	CTTCTTGACACTCCATGAGG	861.0	YDR130C::chr4_4	uptag	sense
tag_11411_st	GCCGGTGAATTATATGATCC	5666.0	YGR279C::chr00_3	downtag	sense
tag_1999_st	CGTATGTTAATCGTCCAGAC	3352.0	YJL104W::chr10_2	downtag	sense
tag_4473_st	CAATCACCAAGAGTACGTCG	1748.0	YOR097C::chr15_2	downtag	sense
tag_4260_st	ATACAGCCACACACTATGGT	416.0	YIL173W::chr9_2	uptag	sense
tag_13477_st	TCAGAGACTTGGATATAGGC	77.0	YBR274W::chr00_23	downtag	sense
tag_4714_st	CTTTCTGAATCGCACTGACG	3083.0	YOR242C::chr15_3	downtag	sense
tag_9825_st	CCGCTAGAACCTGTTTCAAG	1289.0	YKR042W::chr11_3	uptag	sense
tag_4030_st	ATTGTCAGAACTACTTCGCC	3305.0	YJR009C::chr00_13	uptag	sense
tag_8478_st	GCATGTGGAATTAGGCTATC	2474.0	YGL071W::chr7_1	uptag	sense
tag_2277_st	CGCTTAACTTCGGTCAACGT	109.0	YEL013W::chr5_2	uptag	sense
tag_15589_st	CTACAGTTACCAGCACGATG	144.0	unassigned	unassigned	sense
tag_4318_st	ATACCCAGAACGACTATGCG	714.0	YIL135C::chr9_2	downtag	sense
tag_13503_st	TCAGGATACTGGAGTCAGAT	115.0	YDR315C::chr00_23	downtag	sense
tag_11234_st	GCACATCACTGCACGATAGA	7586.0	YNL045W::chr14_4	downtag	sense
tag_6736_st	CTTATTTGAAGTTCGCGGAC	4429.0	YDL055C::chr4_1	uptag	sense
tag_5707_st	CCGCTCCGAACTGTTATTAA	2266.0	YNL065W::chr00_16b	downtag	sense
tag_8981_st	AGCATCGGAAATGGCAAGCC	1647.0	YGR023W::chr7_3	downtag	sense
tag_3933_st	CTTAGTATAATCGACTCGCC	3931.0	YNL207W::chr14_2	downtag	sense
tag_650_st	ATATCTGAACCGACTATCCG	4300.0	YER034W::chr5_3	downtag	sense
tag_16096_st	TCCTCGATACGGCTGGAGAT	1830.0	unassigned	unassigned	sense
tag_6069_st	GTCAGTTTACGGCACGGCAA	1699.0	YBR044C::chr2_2	downtag	sense
tag_15812_st	GCGCGTGCAGAGCCTATTAT	77.0	unassigned	unassigned	sense
tag_3459_st	CCCTAGACAATCTGAGACGA	107.0	YCR026C::chr00_1	uptag	sense
tag_9395_st	ATTAACAATAGAGGCGCGTC	487.0	YKL026C::chr11_1	uptag	sense
tag_8694_st	TACGAATGGTCGGCAATTTG	85.0	unassigned	unassigned	sense
tag_10831_st	GAATTGGAAGTGTGCTCATC	299.0	YPR128C::chr16_5	downtag	sense
tag_3383_st	TCACGTATATTGACTCCGAC	3301.0	YHR107C::chr8_2	downtag	sense
tag_12428_st	GTCTCGTAATTGGTATAGCG	8571.0	YKL209C::chr00_14	downtag	sense
tag_3206_st	CGTGTAATAAGTTCTACGCC	3404.0	YOR078W::chr15_1	downtag	sense
tag_9346_st	ATCTCAGAACCTCTATACGG	3274.0	YGR196C::chr7_5	downtag	sense
tag_13656_st	TCCGTCATACTCCTTGGTAA	95.0	YNL162W::chr00_23	uptag	sense
tag_5307_st	GGGTCCAGACGCCTATCTAT	581.0	YPL025C::chr16_3	downtag	sense
tag_4712_st	CTTCTTCCACAGTAGCGAGG	1720.0	YOR240W::chr15_3	downtag	sense
tag_9780_st	CCCGTCACACATTATAGATG	84.0	YKL218C::chr11_3	uptag	sense
tag_6602_st	ATTAGAATAAGCGACCTGCC	101.0	unassigned	unassigned	sense
tag_13135_st	TAGGACCTCCGACCAATTTG	83.0	YLR383W::chr00_22	downtag	sense
tag_10830_st	GAATTGCGAAGTTGCGTCAA	1175.0	YPR127W::chr16_5	downtag	sense
tag_1621_st	TCTCGACTATCTGCTAGGAC	6820.0	YMR263W::chr13_5	downtag	sense
tag_4178_st	GGGTAATACGTCTTAGGACT	5424.0	YJR060W::chr00_13	downtag	sense
tag_1732_st	ATCGTCAGAACCGTATGTAC	2202.0	YJL182C::chr10_1	uptag	sense
tag_14466_st	TGTCCGACTGAGGTAGCTTC	91.0	unassigned	unassigned	sense
tag_12265_st	GTAGACGTAGGACGCCCAAA	3058.0	YAL024C::chr00_17a	downtag	sense
tag_12039_st	GGGTCCATACGCCATCGTTA	906.0	YMR088C::chr00_6	downtag	sense
tag_4711_st	CTTCTGTCAATATGGGTACG	4065.0	YOR239W::chr15_3	downtag	sense
tag_9695_st	CCACACAGCCATAGAGAGGT	208.0	YKL133C::chr11_2	downtag	sense
tag_7197_st	ATTGAAACATGAACTGCGCG	4332.0	YDL227C::chr4_3	downtag	sense
tag_13144_st	TAGGCAGGAGGCTATATTTC	55.0	YNL036W::chr00_22	downtag	sense
tag_3207_st	CGTGTACTACCGAATATGCA	9516.0	YOR079C::chr15_1	downtag	sense
tag_9339_st	ATCGTCACAAGCACGGACAG	240.0	YGR189C::chr7_5	downtag	sense
tag_7441_st	TCAGAATTGTTTGACGTGCG	3844.0	YDR139C::chr4_4	downtag	sense
tag_7830_st	TGTCCCTGACGGGTTTGACT	9073.0	YDR335W::chr4_6	downtag	sense
tag_5854_st	CTGTGTTGACATATCAGGCA	2264.0	YBL036C::chr2_1	downtag	sense
tag_4598_st	CCCTACAGACCAGTATGGAG	565.0	YOR222W::chr15_3	uptag	sense
tag_9364_st	ATGATCCCAAGACAAGTCCG	3189.0	YGR214W::chr7_5	downtag	sense
tag_12871_st	TACAAGGCGGTGGATATTCC	85.0	YOR381W-A::chr00_21	uptag	sense
tag_9025_st	GGTTTATTACATTGGAGCCC	4744.0	YGR067C::chr7_4	uptag	sense
tag_1782_st	ATCGTCTTAACGCGAGAGAA	180.0	YJL131C::chr10_1	uptag	sense
tag_13449_st	TCACGTAATTTGTTAGCCGC	167.0	unassigned	unassigned	sense
tag_7829_st	TGTCCATGAGCCCTTCGAGT	1690.0	YDR334W::chr4_6	downtag	sense
tag_923_st	CTATGGAGACATCGCACAGC	159.0	YHL044W::chr8_1	uptag	sense
tag_5670_st	CCAACGCCTCTGAAGGAGTA	149.0	YNL102W::chr14_3	downtag	sense
tag_6601_st	ATTAACCGTTCTGAAGTCCC	5809.0	YMR139W::chr00_11	uptag	sense
tag_8384_st	ATGCAATGAACTCTAAGCCC	4968.0	YDR510W::chr4_8	downtag	sense
tag_9671_st	CCAAAGTGTTGCAGAATACC	2469.0	YKL109W::chr11_2	downtag	sense
tag_4181_st	GTCGTGCGAGATAGCTCTTA	400.0	YJR063W::chr00_13	downtag	sense
tag_4051_st	CTTCGAGTACAGGATATGAC	202.0	unassigned	unassigned	sense
tag_13654_st	TCCGTACTCCCTTTAGGTAG	64.0	YNL112W::chr00_23	uptag	sense
tag_14464_st	TGTCCATCATCGCAGTCGGA	129.0	unassigned	unassigned	sense
tag_7395_st	GTCATTGCAGATATAGCTGG	1080.0	YDR092W::chr4_4	downtag	sense
tag_5696_st	CCCTTTAGAACTGCGAGTAA	2342.0	YNL076W::chr00_16b	downtag	sense
tag_10531_st	CTGGTTAGACATGACGCACC	895.0	YPR016C::chr16_4	uptag	sense
tag_9770_st	CCCGAAGCCCTGATAAGAGA	3314.0	YKL208W::chr11_3	uptag	sense
tag_15349_st	ATTAACGAATGTACCAGCCC	89.0	unassigned	unassigned	sense
tag_13587_st	TCCACGCGGCAGGGTTATTT	92.0	YHR141C::chr00_23	downtag	sense
tag_8649_st	CACAAATTCTTCACAAGGCG	3227.0	YGL146C::chr7_2	uptag	sense
tag_2296_st	TACGTGCTAGGAGATGTAAC	3288.0	YEL031W::chr5_2	uptag	sense
tag_3934_st	CTTAGTTACACGGATGTCAC	479.0	YNL206C::chr14_2	downtag	sense
tag_4898_st	TCCTATCCACTCTATGTGAG	801.0	YJR108W::chr10_4	downtag	sense
tag_6332_st	TGTACCGATTTGGAGCTAGA	3521.0	YBR208C::chr2_4	uptag	sense
tag_5673_st	CCACTAGCAAGCCGGAGTAA	287.0	YNL099C::chr00_16b	downtag	sense
tag_15650_st	CTGTGGAATAGTAGTGACCC	82.0	unassigned	unassigned	sense
tag_9877_st	CCTAAGCACCCGAGAGGATA	300.0	YKL220C::chr00_14	downtag	sense
tag_6603_st	ATTAGATTAAGACCAGCGCC	138.0	unassigned	unassigned	sense
tag_13693_st	TCCTGGGCAGCCATGTCTTT	118.0	unassigned	unassigned	sense
tag_12933_st	TACCGTCTACGCGAGGGATA	95.0	YMR230W-A::chr00_21	downtag	sense
tag_3426_st	GTCCGCTACGATGCGTCTTA	121.0	YBR274W::chr00_1	uptag	sense
tag_1290_st	CTGTATTACCGAATCGTCAC	2664.0	YPL198W::chr16_1	downtag	sense
tag_7456_st	TCCTTCTCACTTAGGCGAGG	7094.0	YDR154C::chr4_5	uptag	sense
tag_6079_st	GTCCTACCCTGGCATAGTGA	6343.0	YBR054W::chr2_2	downtag	sense
tag_5694_st	CCCTGCAACGGGTCGTAATA	1180.0	YNL078W::chr00_16b	downtag	sense
tag_5688_st	CCCGCATCAACGGTGGTATA	1299.0	YNL084C::chr14_3	downtag	sense
tag_9397_st	ATTAACTTACCACAAGGCGC	120.0	YKL028W::chr11_1	uptag	sense
tag_1190_st	GTGGCTAGACTGAGTTACTA	6829.0	YPL202C::chr16_1	uptag	sense
tag_3329_st	TCACACGATTCTCTAGCGGA	121.0	unassigned	unassigned	sense
tag_11957_st	GGCTGGCCCGATAGACTTAT	1570.0	YOL087C::chr00_6	uptag	sense
tag_13120_st	TAGCGTATAGTCGAGGTACT	162.0	YJR151C::chr00_22	downtag	sense
tag_10519_st	CTGGCGAACTGCGTGTACTT	4269.0	YGR250C::chr00_14	downtag	sense
tag_13431_st	TCACCCTCTCGATGAGTAGA	130.0	unassigned	unassigned	sense
tag_4932_st	TGTACCTTCTCCATGCGTAG	8178.0	YJR142W::chr00_12	downtag	sense
tag_15927_st	GTAAACTACATTTCCAGCGC	165.0	unassigned	unassigned	sense
tag_7664_st	GGACGAGGCCAGATCACTTT	311.0	YDR265W::chr4_6	uptag	sense
tag_5686_st	CCCATAGTAATAGCTCCAGA	136.0	unassigned	unassigned	sense
tag_12207_st	GTAAGGGCCGGACCATTTCA	79.0	unassigned	unassigned	sense
tag_13058_st	TAGACGGTCAGCGATCACCT	170.0	YOL145C::chr00_22	uptag	sense
tag_754_st	GTGAGGCTACCGCTCTACTT	3519.0	YMR167W::chr13_4	uptag	sense
tag_2860_st	CGTGAAGTACGTGACAAGTA	1274.0	YOL009C::chr15_5	uptag	sense
tag_5453_st	TCACCACTCGTCATGGAGAT	3532.0	YHR009C::chr00_10	downtag	sense
tag_5538_st	TGTACTCCCGCGCATGTGTT	136.0	YNL138W::chr00_17b	uptag	sense
tag_11971_st	GGGACAGCCGCACTCTTTAT	301.0	YOL101C::chr00_6	uptag	sense
tag_5791_st	CGTATGTCAAGGGCCTGATA	5933.0	YBL069W::chr2_1	uptag	sense
tag_9942_st	CCTTATGAATACCACTCGTG	6779.0	YKR063C::chr11_3	downtag	sense
tag_8125_st	TACAGCAGTGCAGGGCCTTA	702.0	YDR344C::chr4_7	downtag	sense
tag_15892_st	GGGCAGCACCTCCATTTAGA	100.0	unassigned	unassigned	sense
tag_12989_st	TACGGGTACTAGGGTATCTT	85.0	YCL014W::chr00_22	uptag	sense
tag_4003_st	GTCGGGCTACGCTCGTTTAT	645.0	YJL019W::chr00_13	uptag	sense
tag_3332_st	TCACCGTATTCGAGGCGACA	93.0	unassigned	unassigned	sense
tag_14420_st	TGTACCCGTGCGAGGTTCTT	74.0	unassigned	unassigned	sense
tag_2856_st	CGATGGGTACGAAGTCATAA	1571.0	YOL005C::chr15_5	uptag	sense
tag_9761_st	CCCACTAGAATAGACCATGT	511.0	YKL199C::chr11_3	uptag	sense
tag_12013_st	GGGCCGCACATCTCTATGAA	7036.0	YMR064W::chr00_6	downtag	sense
tag_13291_st	TATCGGCTACCGCGAGTCAT	193.0	unassigned	unassigned	sense
tag_1007_st	GTGCTGCTACCCGTGACTAT	3437.0	YHR040W::chr8_1	uptag	sense
tag_4130_st	TCCTACGTCCTCGATGGGTA	1972.0	YJR012C::chr00_13	downtag	sense
tag_2602_st	CGATACGGAAGGCGCACTAA	8897.0	YLL050C::chr12_1	downtag	sense
tag_9697_st	CCACACGGAATACAATTTCG	76.0	YKL135C::chr11_2	downtag	sense
tag_13130_st	TAGCTTACATTGTGCAGGCA	79.0	YLR054C::chr00_22	downtag	sense
tag_11111_st	GATCCACCACTCTTGATGAA	89.0	YNL015W::chr14_4	uptag	sense
tag_1067_st	GTGCTGGTACTAGCTGCTCT	576.0	YOR008C-A::chr00_10	uptag	sense
tag_6877_st	TAAAGAGCAATGTGGCGTAC	802.0	YDL100C::chr4_2	uptag	sense
tag_6223_st	TCCGTCTGACTGATCTGGAA	6747.0	YBR100W::chr2_3/chr00_16a	downtag	sense
tag_2655_st	CGATAGGTAAGGCGACTCAA	3198.0	YOR295W::chr15_4	uptag	sense
tag_7256_st	CCACAGGAAGCATGATACCG	1452.0	YDR048C::chr00_16b	downtag	sense
tag_13691_st	TCCTGGACAGTTGCTAGGCA	156.0	unassigned	unassigned	sense
tag_9087_st	GCGCAATGGCTGGCAATTAA	6074.0	YGR033C::chr7_4	downtag	sense
tag_3602_st	TGTAGCGTAGGCGTCATCAC	112.0	YCR084C::chr00_16a	downtag	sense
tag_883_st	GTGATAGGACGGTCTCCACT	352.0	YMR197C::chr13_4	downtag	sense
tag_599_st	CTAGAGCTAATACGAGTTCC	4105.0	YER071C::chr5_3	uptag	sense
tag_13688_st	TCCTGCGACTGCACTGGATT	144.0	unassigned	unassigned	sense
tag_4074_st	TGTGCCTGACTCTGTTACGA	2567.0	YJR052W::chr00_13	uptag	sense
tag_11993_st	GGGATAGCATATTAGACCTC	3439.0	YOL123W::chr00_6	uptag	sense
tag_5132_st	CGATTAGAAGGGAGTACCAT	2932.0	YLR113W::chr12_2	downtag	sense
tag_15445_st	CCACTAGGAAGGACGCATAC	150.0	unassigned	unassigned	sense
tag_10961_st	GACTTTGCAGCCCGAATCGA	298.0	YFL052W::chr6_1	uptag	sense
tag_9749_st	CCATTTAAGCTAATCTCCGG	228.0	YKL187C::chr11_2	downtag	sense
tag_1813_st	TAGTAGATCGCGGACGTTCT	99.0	YJL196C::chr10_1	downtag	sense
tag_278_st	GTGACATGCGTGACCTCGAT	1507.0	YML010W::chr13_2	uptag	sense
tag_865_st	CTGCCTCTAATAGTATCACG	6313.0	YMR180C::chr13_4	downtag	sense
tag_12815_st	TAATAGGGACGAGTTTAGCC	52.0	YLL006W-A::chr00_21	uptag	sense
tag_4884_st	TCACGTTCACTGCATTCGAG	6140.0	YJR094W-A::chr00_12	downtag	sense
tag_6066_st	GTCACCCTCCGATAGGATGA	4281.0	YBR041W::chr2_2	downtag	sense
tag_5097_st	CCATAAGGAGGACGAAGTCT	7237.0	YLR078C::chr12_2	downtag	sense
tag_15446_st	CCACTGTTAATCAATCCAGG	94.0	unassigned	unassigned	sense
tag_320_st	CTAGGTTGACATAGATGACG	2040.0	YMR031W-A::chr13_2	uptag	sense
tag_12879_st	TACAGAGGTGACCGTTTAGC	91.0	YPR159C-A::chr00_21	uptag	sense
tag_13661_st	TCCGTTGACGTGCATTGAGA	257.0	unassigned	unassigned	sense
tag_14448_st	TGTCACAGGTGGCTAGTACA	111.0	unassigned	unassigned	sense
tag_12030_st	GGGTAGAGAGATTTCACTCA	1338.0	YMR080C::chr00_6	downtag	sense
tag_9258_st	AGTTAAGCGCAACGACATCC	329.0	YGR204W::chr00_10	uptag	sense
tag_8522_st	TCAGGTATAATTCTCTGGCC	2251.0	YGL018C::chr7_1	downtag	sense
tag_7905_st	CAGGTTTCACCAATACCAGA	397.0	YLR204W::chr12_3	uptag	sense
tag_14797_st	TTCCAGGGAGGGCAACTTAA	67.0	unassigned	unassigned	sense
tag_1571_st	TCTCACTTATCAGTATCGCG	4029.0	YMR306W::chr00_8	uptag	sense
tag_12360_st	GTCCAGCGACTATGATCGAC	1322.0	YAL058C-A::chr00_12	uptag	sense
tag_1636_st	CAGATTCGACGATAACTGAC	3020.0	YMR278W::chr13_5	downtag	sense
tag_6217_st	TCCGAGTGACGTGAATTTGA	7882.0	YBR094W::chr2_3	downtag	sense
tag_6060_st	GTACGCATATTTAGCCAGCA	634.0	YBR035C::chr2_2	downtag	sense
tag_15454_st	CCATATTGAAGCGCACTACA	76.0	unassigned	unassigned	sense
tag_15158_st	TTTGATAGCTGCTTCAGGCA	114.0	unassigned	unassigned	sense
tag_8595_st	AACCATTTAACAACTGCCGG	2227.0	YGL092W::chr7_1	downtag	sense
tag_13896_st	TCTCAGTCACCTTATCGTAG	76.0	unassigned	unassigned	sense
tag_13397_st	TATTTGCGACTACTGCTGAG	192.0	unassigned	unassigned	sense
tag_1395_st	CAGAAGCGACAGAGACTGCT	133.0	YNL245C::chr14_1	uptag	sense
tag_6210_st	TCCAGTGTAGCCATCCGGTA	107.0	unassigned	unassigned	sense
tag_3978_st	CGCGTGGGAAGTATTATATC	42.0	YNL162W::chr14_2	downtag	sense
tag_3674_st	AGTTATAGAATACAGCCGCC	108.0	YPL122C::chr16_2	uptag	sense
tag_10593_st	CTTATGCGACACTAGCTCGA	169.0	YPR078C::chr00_15	uptag	sense
tag_1634_st	CAGATGTCAAGACGCGGACT	2471.0	YMR276W::chr13_5	downtag	sense
tag_12830_st	TAATCCTCCTACGCTGGGTG	137.0	YMR013W-A::chr00_21	uptag	sense
tag_11552_st	GCGTTGAGACCGAGTCCATA	2409.0	YMR174C::chr00_4	uptag	sense
tag_49_st	CGCGGCGGAAGTATCTATAA	75.0	unassigned	unassigned	sense
tag_800_st	CTGATGCTACACTAGGCACA	4618.0	YMR210W::chr13_4	uptag	sense
tag_6605_st	ATTCAGAACTAATGCACCGC	3618.0	YCL022C::chr00_12	downtag	sense
tag_14598_st	TTAATGGACTGGCGTCGAAC	630.0	unassigned	unassigned	sense
tag_14467_st	TGTCCGTAGCATTTATCCGA	79.0	unassigned	unassigned	sense
tag_11523_st	GCGGTGACACTTAGTCCACA	379.0	YLR439W::chr00_15	uptag	sense
tag_10247_st	CGTGTACCGGCAAGGCTATA	218.0	YLR338W::chr12_5	downtag	sense
tag_9259_st	AGTTACGAACCGGAAGGACC	4896.0	YGR205W::chr7_5	uptag	sense
tag_12859_st	TAATTCTACTATACGCGGGC	74.0	YOL159C-A::chr00_21	uptag	sense
tag_12247_st	GTACGGAGAGCGCATCCAAT	71.0	unassigned	unassigned	sense
tag_7606_st	CTGACGGAATAGGGCATAAT	1231.0	YDR207C::chr4_5	downtag	sense
tag_11973_st	GGGACCAGATTTGACATGAA	729.0	YOL103W::chr00_6	uptag	sense
tag_6203_st	TCAGATGGCCGAGCAACGTA	144.0	YBR082C::chr2_3	downtag	sense
tag_11483_st	GCGCAGATATGACGAGTCCA	2451.0	YKR087C::chr00_4	uptag	sense
tag_5790_st	CGTACCCGAATGCAGCAGAA	554.0	YBL068W::chr2_1	uptag	sense
tag_10767_st	GAAGTGACCAGCCCACATGA	144.0	YPR160W::chr16_5	uptag	sense
tag_10351_st	CTAGCATACCAGGCGAGAGT	409.0	YDR536W::chr00_2	uptag	sense
tag_13429_st	TCACCATCCCTTGATAGAGT	48.0	unassigned	unassigned	sense
tag_3324_st	GTCCCGCCACGTTAGTGATA	1413.0	YHR049W::chr8_2	downtag	sense
tag_11934_st	GGCTAGTTACTCAGATCACA	2269.0	YMR080C::chr00_6	uptag	sense
tag_10474_st	CTGACCGAATCCAGCAGAGA	567.0	YFR044C::chr00_2	downtag	sense
tag_15686_st	GAATGCCGAGCAATGATCCT	73.0	unassigned	unassigned	sense
tag_11084_st	GATACGGCACAATTTCTTCC	3732.0	YFR021W::chr6_1	downtag	sense
tag_1617_st	TAGGTACAGTGCTGGATACT	790.0	YMR259C::chr13_5	downtag	sense
tag_4967_st	TTGGTCACTGTCGTGCAACG	5525.0	YLR044C::chr12_2	uptag	sense
tag_196_st	CTAGCGTTACATACGGAGAG	3979.0	YML088W::chr13_1b	uptag	sense
tag_3476_st	GTCCGGCAGGTACTGTATAA	79.0	YCR048W::chr00_16a	uptag	sense
tag_1298_st	GCGCACGCACTCAGATGTAA	2399.0	YPL190C::chr16_1	downtag	sense
tag_13907_st	TCTCCTACGTGCGTGCATAG	87.0	unassigned	unassigned	sense
tag_5461_st	TCAGTGCTACCGGGCAGTAT	409.0	YHR181W::chr00_8	downtag	sense
tag_4467_st	ATACGCTAACGCACCTAGAG	477.0	YOR187W::chr15_2	uptag	sense
tag_11494_st	GCGCCGCACAGAGTCTTATA	157.0	YKR098C::chr00_4	uptag	sense
tag_3930_st	CTCGACGGAATCAGCGGTAA	124.0	YNL210W::chr14_2	downtag	sense
tag_7268_st	CCCGCATTACACTAGAATTG	3704.0	YDR061W::chr4_4	uptag	sense
tag_6619_st	ATTTGATGAACTCCGCAGAC	1197.0	YCL036W::chr3_1	downtag	sense
tag_8158_st	TCCTGGCGACGTTGATGCAA	3210.0	YDR378C::chr4_7	downtag	sense
tag_13443_st	TCACGCTCTGCTAGACTAAG	131.0	unassigned	unassigned	sense
tag_1081_st	TTTAGGACCGTGTGTCAGTA	504.0	YHR018C::chr8_1	downtag	sense
tag_3875_st	CTTAGGAGACATGAGTAGAC	69.0	YNL169C::chr14_2	uptag	sense
tag_9304_st	ATAGCAACGCCAACTACGTG	1478.0	YGR154C::chr7_5	downtag	sense
tag_5755_st	CGCCGCGCAAGCTGTATTAA	155.0	YBL033C::chr2_1	uptag	sense
tag_2103_st	CGTCACGGACCAGAGCATTA	143.0	unassigned	unassigned	sense
tag_10824_st	GAATTACGCACCCAGCTTGA	502.0	YPR121W::chr16_5	downtag	sense
tag_473_st	TCGTCATACGTGATTCAGTC	2051.0	YAL033W::chr1_1	uptag	sense
tag_9302_st	ATAGAGAACTCACACCCGTG	2444.0	YGR152C::chr7_5	downtag	sense
tag_1505_st	GACGCGGGAATATAGTTACC	63.0	YMR243C::chr13_5	uptag	sense
tag_378_st	CGGCGTCCAAGGTCGTTATA	3166.0	YER137C::chr00_5	downtag	sense
tag_1039_st	CGAAGCGCCAGTACCAGATA	143.0	YHL024W::chr00_8	downtag	sense
tag_9718_st	CCAGCTCTACCAGATAATGA	718.0	YKL156W::chr11_2	downtag	sense
tag_9745_st	CCATGCAGAGCAAGGAGTCA	1056.0	YKL183W::chr11_2	downtag	sense
tag_12912_st	TACCATACGGATGTAGAGCG	1331.0	YLR099W-A::chr00_21	downtag	sense
tag_3812_st	CTTACACAGTCTGAGATACG	430.0	YNL232W::chr14_2	uptag	sense
tag_1379_st	AAGAGCCTAAACGCTACGCG	1981.0	YNL261W::chr14_1	uptag	sense
tag_810_st	GCCGAGGTAATGTGATATAC	2133.0	YMR220W::chr13_4	uptag	sense
tag_6700_st	CGGCTGGAAGCGTTTATACC	2579.0	YDL020C::chr4_1	uptag	sense
tag_5122_st	CGAAGCCCACGCAGAGATAT	191.0	YLR103C::chr12_2	downtag	sense
tag_3669_st	ACTTAGCTCAAGAACCAGTC	1627.0	YPL127C::chr16_2	uptag	sense
tag_15662_st	CTTCGTACAGCTAATTCGAG	121.0	unassigned	unassigned	sense
tag_3909_st	ATAACCCTCAGTAACGACGG	5216.0	YNL231C::chr14_2	downtag	sense
tag_15810_st	GCGCCAGTAGCACGCTTATT	212.0	unassigned	unassigned	sense
tag_10216_st	CGTCATCTACCAGACAAGGA	201.0	YLR403W::chr12_5	uptag	sense
tag_10756_st	GAAGGCCGCAGAAGCTCTAA	421.0	YPR149W::chr16_5	uptag	sense
tag_14574_st	TTAAAGATGTTTGCCCAGGC	169.0	unassigned	unassigned	sense
tag_3411_st	CGCCTGAGACACTGATACAG	2085.0	YHR135C::chr8_2	downtag	sense
tag_15658_st	CTTCAGGTACACGATGTGAG	91.0	unassigned	unassigned	sense
tag_304_st	ATAGTAACCTCAATACGCGC	5601.0	YMR015C::chr13_2	uptag	sense
tag_6408_st	TTTAACGGTGTTCCAGCGTA	184.0	YBR188C::chr2_4	downtag	sense
tag_5794_st	CGTCTTTCAAGTCAGGCGAA	2529.0	YBL072C::chr2_1	uptag	sense
tag_8013_st	GAGCGAGGAATGCCATCTAA	467.0	YLR216C::chr12_3	downtag	sense
tag_15056_st	TTTACATTTGTGCCCAAGGC	151.0	unassigned	unassigned	sense
tag_3530_st	GTCCTAGTAGCACTGACTCA	1535.0	YBR282W::chr00_1	downtag	sense
tag_2956_st	CGTGCCTTACAGATGACGAG	330.0	YOL009C::chr15_5	downtag	sense
tag_4144_st	ATAATCATAACCTCGACGCG	1157.0	YJR026W::chr00_13	downtag	sense
tag_9009_st	GATGGATCACATGCAATTCC	83.0	YGR051C::chr7_4	uptag	sense
tag_8052_st	GCGCGGGTAAGTTTCATTAA	519.0	YDR368W::chr4_7	uptag	sense
tag_1744_st	CGTAGTCTAGCATACACCGT	5382.0	YJL169W::chr10_1	uptag	sense
tag_4179_st	GTCGTCTTACGCATTCCTAG	3328.0	YJR061W::chr00_13	downtag	sense
tag_1022_st	AACGTATGAAACCTCGACCG	4583.0	YHL041W::chr8_1	downtag	sense
tag_1364_st	GTACGAGCAGTTGAGCATAA	641.0	YNL276C::chr14_1	uptag	sense
tag_8594_st	AACACAAACATCTTGCCGGG	4420.0	YGL091C::chr7_1	downtag	sense
tag_1315_st	TCGTTTGACGCTTCCGACGT	249.0	YNL324W::chr14_1	uptag	sense
tag_3755_st	CTGTTTCGACATTCACGACG	7168.0	YPL136W::chr16_2	downtag	sense
tag_833_st	AACAGTAGAAACTCGTCCCG	2946.0	YMR152W::chr13_4	downtag	sense
tag_4933_st	TGTACTATCTTAGGCCACTG	129.0	unassigned	unassigned	sense
tag_9700_st	CCACCACAATCTAGTAGGAG	4002.0	YKL138C::chr11_2	downtag	sense
tag_9840_st	CCGGCAAGATTTCTCAATAC	2336.0	YKR057W::chr11_3	uptag	sense
tag_10_st	AACTCAATAAAGCGCCCTGG	150.0	YDL227C::ctrl_4	downtag	sense
tag_1868_st	TCTCTATGACTCTCTGACGG	3592.0	YJL141C::chr00_14	downtag	sense
tag_1260_st	AACTTACGAAACTGACCGCG	2466.0	YPL228W::chr16_1	downtag	sense
tag_14459_st	TGTCATGGAGCGCAACGTCA	75.0	unassigned	unassigned	sense
tag_15266_st	AGCTATCCAAATGGCGAGAC	281.0	unassigned	unassigned	sense
tag_9396_st	ATTAACGCTGCCACAAGCAT	114.0	YKL027W::chr11_1	uptag	sense
tag_8501_st	GTCCTATAATGGCCTTCAAC	4977.0	YGL094C::chr7_1	uptag	sense
tag_9122_st	ACATAAAGAGATTTCCGCCC	2948.0	YGR068C::chr7_4	downtag	sense
tag_8314_st	AAGCGAAGAAAGGCTCCCTC	2424.0	YDR438W::chr4_8	downtag	sense
tag_12972_st	TACGCTACTCGACTTCAGGG	86.0	YPL189C-A::chr00_21	downtag	sense
tag_9333_st	ATCGAACGCAAGTACACCTG	99.0	YGR183C::chr7_5	downtag	sense
tag_7484_st	TGTTCCCTAGCCTCAGGTAG	132.0	YDR181C::chr4_5	uptag	sense
tag_3016_st	GTCACCTGAGCGCACTGTTA	8529.0	YOL068C::chr15_5	downtag	sense
tag_11480_st	GCGCACTAATGGCTGGTAAC	2320.0	YKR084C::chr00_3	downtag	sense
tag_6550_st	AGTCCTTCAAATGGAGAGAC	272.0	YCL063W::chr3_1	uptag	sense
tag_9721_st	CCAGGACAATTAAGTAGCCC	9305.0	YKL159C::chr11_2	downtag	sense
tag_8603_st	AAGGAAACAATTCTCCCGCG	105.0	unassigned	unassigned	sense
tag_6749_st	GAATCACACCATGCTAGAGC	244.0	YDL068W::chr4_1	uptag	sense
tag_7760_st	TCCTTCCGAGCCGATGTGTT	5938.0	YDR265W::chr4_6	downtag	sense
tag_7521_st	TTTCCTCAGTCGCCTAGTGG	4977.0	YDR218C::chr4_5	uptag	sense
tag_4802_st	GTCACCATCGACCTATGTGG	3014.0	YJR108W::chr10_4	uptag	sense
tag_5959_st	GCGCACACATTGCAGGAGTA	1813.0	YBR030W::chr2_2	uptag	sense
tag_1093_st	ATCACTTCAACCTAGACAGG	292.0	YHR030C::chr8_1	downtag	sense
tag_11013_st	GAGCTGATAAGTGGCTTCAA	4314.0	YFL012W::chr00_17a	downtag	sense
tag_8403_st	CACCGTTTAATAATGGACCC	3341.0	YDR529C::chr4_8	downtag	sense
tag_8309_st	AACGGAAGAAACTTGCGCCC	3540.0	YDR531W::chr4_8	uptag	sense
tag_9095_st	TTAATTGCCTTAGCCTGCCA	627.0	YGR041W::chr7_4	downtag	sense
tag_12929_st	TACCGCTACTCATCGTATTG	99.0	YMR122W-A::chr00_21	downtag	sense
tag_7756_st	TCCTCTGGACGCTGGATGAT	4101.0	YDR261C::chr4_6	downtag	sense
tag_1582_st	AGGATTAGAACCTACGCACC	4905.0	YMR316W::chr00_8	uptag	sense
tag_8992_st	CCAATTAAGATTTGACCGCC	6921.0	YGR034W::chr7_4	uptag	sense
tag_8308_st	AACGCGAGAAACCATTTGCC	2340.0	YDR530C::chr4_8	uptag	sense
tag_1723_st	ACGGTCTCAAAGTCGAAGAG	3921.0	YJL190C::chr10_1	uptag	sense
tag_4438_st	CTACTCATAAGTCTCGCAGA	2260.0	YOR158W::chr15_2	uptag	sense
tag_13428_st	TCACCACGGCTCAGGATGTA	133.0	unassigned	unassigned	sense
tag_14544_st	TGTTCCGACTGTCCTACTGA	113.0	unassigned	unassigned	sense
tag_5195_st	CTTGTGACATCAGCCACGAT	200.0	YPL041C::chr16_3	uptag	sense
tag_5611_st	AGTTGTTGAACCTACGGGAA	1203.0	YNL065W::chr00_16b	uptag	sense
tag_8050_st	GCGCAGGGAGATCCATATCA	1192.0	YDR365C::chr4_7	uptag	sense
tag_8459_st	GAATCATCCTCAATGTAGCC	1900.0	YGL051W::chr7_1	uptag	sense
tag_8988_st	CAGTAAAGAAGATTTGGGCC	2921.0	YGR030C::chr7_4	uptag	sense
tag_3576_st	CTGTCGTCACCAGCATGTAG	455.0	YCR052W::chr00_1	downtag	sense
tag_186_st	CCGTTCTAATACGCAGAGAG	2425.0	YML097C::chr00_9	uptag	sense
tag_2748_st	ATGCGAACGTAAGACAGCGT	2573.0	YOR292C::chr15_4	downtag	sense
tag_13584_st	TCCACAGTTCTCACGGTTGA	98.0	YHR102W::chr00_23	uptag	sense
tag_14503_st	TGTGCGCGACTCGTCCTTAA	83.0	unassigned	unassigned	sense
tag_15946_st	GTCAGGCTACCGATCATCAG	119.0	unassigned	unassigned	sense
tag_6506_st	AGAGGTTCAAATCGGGATAC	73.0	unassigned	unassigned	sense
tag_8076_st	GGACAGAGGCTGATCCATTA	91.0	YDR392W::chr4_7	uptag	sense
tag_10790_st	GAATCAGCCATAATGAGGTC	348.0	YPR183W::chr16_5	uptag	sense
tag_13192_st	TAGTCGTCACGGCCTACGTT	149.0	unassigned	unassigned	sense
tag_1052_st	CTGGTCACACCGCAGTAGTA	846.0	YOL160W::chr00_10	uptag	sense
tag_601_st	CTCTGTGAATACCGAGTACA	2310.0	YER073W::chr5_3	uptag	sense
tag_2895_st	ATGGATACACAGAGAGCGTC	228.0	YOL044W::chr15_5	uptag	sense
tag_13921_st	TCTCTTAGACCTGGATTCAG	76.0	unassigned	unassigned	sense
tag_3600_st	TGTAGCCGAGTCGCCGTTAA	1062.0	YCR082W::chr00_1	downtag	sense
tag_11285_st	GCAGGGACATTACGATCAGT	7251.0	YNR046W::chr14_4	downtag	sense
tag_10198_st	CGTACATAATCTGAGCCAAC	881.0	YLR385C::chr12_5	uptag	sense
tag_6517_st	AGCAGTGCAAATCCTGATAC	65.0	YCL030C::chr3_1	uptag	sense
tag_3732_st	AGTTCACTAACCGGAATCAC	3407.0	YPL160W::chr16_2	downtag	sense
tag_9555_st	CAGACCCAAGCCAAGATGGT	251.0	YKL090W::chr11_1	downtag	sense
tag_988_st	CTGGCTACATACGCTTACGA	737.0	YHR021C::chr8_1	uptag	sense
tag_3811_st	CTCCTCATACATCGAGTAGA	3225.0	YNL233W::chr14_2	uptag	sense
tag_2994_st	ATGGTCGTACAAGACGTAGA	15077.0	YOL047C::chr15_5	downtag	sense
tag_6277_st	TCTTTAGCACTGTCGCATCA	431.0	YBR154C::chr2_3	downtag	sense
tag_14691_st	TTAGGCGAGTAGGCTCATTC	60.0	unassigned	unassigned	sense
tag_11290_st	GCAGGTGACCCACTTCAGAT	149.0	YGR253C::chr00_3	uptag	sense
tag_9974_st	CGAACTGGCGTGAAGTAAAC	1946.0	YLR257W::chr12_4	uptag	sense
tag_5056_st	ATTCCGAACGCGCTCTAAAT	979.0	YLR037C::chr00_8	downtag	sense
tag_8653_st	CCAAACATAATCACCTGTGG	2729.0	YGL150C::chr7_2	uptag	sense
tag_468_st	TAGACCTTAGTCACGTATCC	6097.0	YAL036C::chr1_1	uptag	sense
tag_3754_st	CTGTTTACATACGTCGCACG	5945.0	YPL138C::chr16_2	downtag	sense
tag_1871_st	AAGGTCGTAAACGTCGAGAC	2469.0	YJL138C::chr10_1	downtag	sense
tag_15032_st	TTGTGCATAGTCAGTTAGGC	212.0	unassigned	unassigned	sense
tag_6681_st	CGAACGATTGTGAAGAACCC	4507.0	YDL001W::chr4_1	uptag	sense
tag_4197_st	ACCGGATCAAAGTAGACCCG	4466.0	YIL110W::chr9_2	uptag	sense
tag_3733_st	AGTTCCGAAGCAACGTGAAG	1442.0	YPL159C::chr16_2	downtag	sense
tag_15437_st	CCAAATTATTCACACAGGCG	160.0	unassigned	unassigned	sense
tag_10557_st	CTGTTCGTAAGGTCGTCGAT	3011.0	YPR042C::chr16_4	uptag	sense
tag_2897_st	ATGGCAGTAACGTCACGACA	3792.0	YOL046C::chr15_5	uptag	sense
tag_7368_st	GCATAGCCACCGATCATTAG	296.0	YDR065W::chr4_4	downtag	sense
tag_2394_st	CGAGTAATAAGTGATAGGCC	140.0	YEL033W::chr5_2	downtag	sense
tag_15462_st	CCCATCATAATACGAGATCG	66.0	unassigned	unassigned	sense
tag_15296_st	AGTGTTACAACCAATCCACG	115.0	unassigned	unassigned	sense
tag_4365_st	TTACGTGTTGAGAGTGTCAC	2997.0	YIR005W::chr9_2	downtag	sense
tag_7861_st	TTCTTCGAGTGCCCGCATGT	138.0	YLR152C::chr12_3	uptag	sense
tag_7642_st	GCCTGGCCCGAGACTTATAT	3689.0	YDR243C::chr4_6	uptag	sense
tag_9985_st	CGAATGAAGGATCGAGACCT	846.0	YLR268W::chr12_4	uptag	sense
tag_6559_st	AGTTGTCAAGCAATACACCC	4506.0	YCL075W::chr00_12	uptag	sense
tag_3233_st	TGCTGTTTAGAGTCGCGTAC	159.0	unassigned	unassigned	sense
tag_16048_st	TATAGCCGATGACTCCGAAA	96.0	unassigned	unassigned	sense
tag_9391_st	ATGTTCAGACAATCACCAGG	1505.0	YKL022C::chr11_1	uptag	sense
tag_3281_st	TGCTTGTGAGAGTCGCTACT	4259.0	YHR101C::chr8_2	uptag	sense
tag_758_st	TACTTATGATGACTGCGGAC	5797.0	YMR171C::chr00_8	uptag	sense
tag_13630_st	TCCCTAGAGCCGCGATTAGT	68.0	YLR125W::chr00_23	downtag	sense
tag_2903_st	CGATGTAGAAGGCATGATAC	2069.0	YOL052C::chr15_5	uptag	sense
tag_4524_st	ATTATAGTAACTCCCACCGG	3152.0	YOR148C::chr15_2	downtag	sense
tag_1371_st	TAGCTCATCGAGAGTGCAGT	2282.0	YNL269W::chr14_1	uptag	sense
tag_512_st	CTGCTCAGACCGACTAGAGA	1802.0	YAR015W::chr1_1	uptag	sense
tag_12764_st	TAACTTTACTCGACTGCCGA	189.0	YIL134C-A::chr00_20	downtag	sense
tag_13430_st	TCACCCAGCTACGGATGTGT	128.0	unassigned	unassigned	sense
tag_14840_st	TTCGATCACGCGGCTGGATT	1109.0	unassigned	unassigned	sense
tag_10211_st	CGTATTGTAAGGATTGAGCC	2106.0	YLR398C::chr12_5	uptag	sense
tag_2190_st	ATCTGTCGAACCGCCGTAGA	183.0	YIL021W::chr9_1	downtag	sense
tag_13434_st	TCACCTCCCGTAGGATGAGT	125.0	unassigned	unassigned	sense
tag_5539_st	TGTAGCTCCGGCGCAGTTAT	3165.0	YNL137C::chr00_16b	uptag	sense
tag_15949_st	GTCCCGGAGCACTCGTTATT	107.0	unassigned	unassigned	sense
tag_10196_st	CGTAATGAATGCACACAGCC	146.0	unassigned	unassigned	sense
tag_8406_st	CAGGTGGAAGGAATACATCC	250.0	YDR532C::chr4_8	downtag	sense
tag_3698_st	CTGTTAGGACACGCGACGTA	154.0	YPL098C::chr16_2	uptag	sense
tag_13573_st	TCATTCCACTTACTGGGACT	99.0	YHR063C::chr00_23	downtag	sense
tag_365_st	ATAGTCAACCGAGTCACACG	2528.0	YER124C::chr00_5	downtag	sense
tag_4886_st	TCAGCTATCCGATGATCTAG	2930.0	YJR096W::chr00_12	downtag	sense
tag_5550_st	TGTGGTCCAGGATCGCTACT	1166.0	YNL126W::chr14_3/chr00_16b	uptag	sense
tag_5354_st	GTCAGGCCACCTCTTGTAGT	1010.0	YHR156C::chr8_3	uptag	sense
tag_10237_st	CGTGACTTAATGTCCAATCC	118.0	YLR328W::chr12_5	downtag	sense
tag_9774_st	CCCGGATGACAATGACCGAT	2923.0	YKL212W::chr11_3	uptag	sense
tag_2825_st	GTATGCGGACGCCGTACTAT	440.0	YOR368W::chr15_4	downtag	sense
tag_12954_st	TACCTTCGCACCTGGGAGTA	150.0	YOL097W-A::chr00_21	downtag	sense
tag_3601_st	TGTAGCGATTGCAGTCGTCC	328.0	YCR083W::chr00_16a	downtag	sense
tag_12334_st	GTCACAGTCCACCTTTGTAT	3926.0	YMR138W::chr00_11	downtag	sense
tag_10483_st	CTGAGTTAATGCTGAATCCG	7049.0	YFR053C::chr00_2	downtag	sense
tag_6669_st	CCAGAGAGAGCAATATCCGC	2533.0	YCR013C::chr3_1	downtag	sense
tag_32_st	AGTTCCCTAACATTTCAGCG	76.0	unassigned	unassigned	sense
tag_8130_st	TAGCCGTGACCTTCAAGAAA	14041.0	YDR349C::chr4_7	downtag	sense
tag_12517_st	GTGGCTGCACCCTTTCGATA	1880.0	YNL284C::chr00_18	uptag	sense
tag_9558_st	CAGATTTAAGGCAATGACGC	3867.0	YKL093W::chr11_1	downtag	sense
tag_4345_st	GCACGAGTACGATCTACGAG	6528.0	YIL162W::chr9_2	downtag	sense
tag_3108_st	GAGTGACGAGACGATTACTA	2277.0	YOR076C::chr15_1	uptag	sense
tag_3837_st	TGTCGCCTACTGCTCGGTAA	1539.0	YNL207W::chr14_2	uptag	sense
tag_5351_st	GTCACAGCCCGTACATGGTT	156.0	YHR153C::chr8_3	uptag	sense
tag_11514_st	GCGGGCTGACCCTATCTATA	1964.0	YLR431C::chr00_4	uptag	sense
tag_3796_st	CCGAGAGTAAGCTATATCCA	8868.0	YPL096W::chr16_2	downtag	sense
tag_7918_st	CCAGTATCAAGCCCTATGAA	2934.0	YLR217W::chr12_3	uptag	sense
tag_266_st	GAATAGGTACTACTACGACG	182.0	unassigned	unassigned	sense
tag_12268_st	GTAGAGGACGTGACTTACTA	353.0	unassigned	unassigned	sense
tag_5574_st	TTGCTCCTAGCTCGCGTGAT	2287.0	YNL102W::chr14_3	uptag	sense
tag_6080_st	GTCCTGCACCGCTTGGTATA	8682.0	YBR055C::chr2_2	downtag	sense
tag_10484_st	CTGATACAGGCATAGACATC	867.0	YFR054C::chr00_2	downtag	sense
tag_15449_st	CCAGCGTAAGCTAAGTCAAC	113.0	unassigned	unassigned	sense
tag_3854_st	ATTGACGAACGGGTGATAAC	424.0	YNL190W::chr14_2	uptag	sense
tag_13594_st	TCCACTGTCAGGGAAACAAC	95.0	YHR187W::chr00_23	uptag	sense
tag_3256_st	CGCCAGTACGACATACGAGT	463.0	YHR076W::chr8_2	uptag	sense
tag_2011_st	GTAGCGGACGCGCCTATATT	2358.0	YJL092W::chr10_2	downtag	sense
tag_15948_st	GTCCACCTATCCTTAGAGTG	98.0	unassigned	unassigned	sense
tag_12055_st	GGGTTCGGAGATACTTATTC	1286.0	YOL089C::chr00_6	downtag	sense
tag_925_st	CTGGATTGACACTAGCATAC	1235.0	YHL042W::chr8_1	uptag	sense
tag_15443_st	CCACCGAACTCGATTGAAAT	87.0	unassigned	unassigned	sense
tag_2274_st	ATACGTGAACCAGGTGGAAC	121.0	YEL010W::chr5_2	uptag	sense
tag_8170_st	TCTGGTGTACTGGGCCTCAA	1319.0	YDR390C::chr4_7	downtag	sense
tag_12515_st	GTGGCTAATTTGCTCGAAGC	2438.0	YNL220W::chr00_18	uptag	sense
tag_2264_st	GTAGTCGGACCGCGTTACTT	191.0	YIL097W::chr9_1	downtag	sense
[truncated: 14,269 more rows]
