# Supplementary material for: A comparative analysis of DNA barcode microarray feature size
Source: BMC Genomics. 2009 Oct 13;10:471. doi: 10.1186/1471-2164-10-471 (PMC2765990; doi:10.1186/1471-2164-10-471)
Supplement: Additional file 1 — supplementary_data. A collection of processed microarray data corresponding to the experiments from the manuscript. Experimental details are included in the individual file names within the collection. [file 1471-2164-10-471-S1.ZIP › feature_size_data.readme]

Data README for:

A comparative analysis of DNA barcode microarray feature size
Ron Ammar1,2,3,*, Andrew M. Smith1,2,3,*, Lawrence E. Heisler3,4, Guri Giaever1,3,4, Corey Nislow1,2,3,‡.
AFFILIATIONS
1 Department of Molecular Genetics, University of Toronto, 1 King’s College Circle, Toronto, Ontario M5S 1A8, Canada
2 Banting and Best Department of Medical Research, University of Toronto, 112 College Street, Toronto, Ontario M5G 1L6, Canada
3 Terrence Donnelly Centre for Cellular and Biomolecular Research, University of Toronto. 160 College Street, Toronto, Ontario M5S 3E1, Canada
4 Department of Pharmaceutical Sciences, University of Toronto, 144 College Street, Toronto, Ontario M5S 3M2, Canada
* These authors contributed equally to this work
‡ To whom correspondence should be addressed: corey.nislow@utoronto.com 


The files included with this manuscript are tab-delimited text files (.tab)
corresponding to the following experiments:
1) Resolving the targets of tunicamycin (DMSO as a reference)
2) Determining whether competitively co-hybridizing gDNA onto the tiling arrays
   changes the chemogenomic profiles.
3) Hybridizing the same sample to all three array types and determining how
   they correlate.
